# Supplementary material for: Cross-kingdom synthetic microbiota supports tomato suppression of Fusarium wilt disease
Source: Nat Commun. 2022 Dec 22;13:7890. doi: 10.1038/s41467-022-35452-6 (PMC9780251; doi:10.1038/s41467-022-35452-6)
Supplement: Supplementary file 4 — Dataset 1 [file 41467_2022_35452_MOESM4_ESM.xlsx]

## Sheet: Sheet1
Fig. 1c		Fig. 1d
Significance of bacterial beta diversity	P adj of bacteria	Significance of fungal beta diversities	P adj of fungi
HLJGH VS HLJNF	9.999e-05	SDGH VS HLJNF	9.999e-05
HLJGH VS SDGH	0.00039996	SDGH VS SDNF	9.999e-05
HLJGH VS SDGH	0.00019998	SDGH VS HLJGH	0.0225977
HLJNF VS SDGH	9.999e-05	HLJNF VS SDNF	9.999e-05
HLJNF VS SDNF	9.999e-05	HLJNF VS HLJGH	9.999e-05
SDGH VS SDNF	9.999e-05	SDNF VS HLJGH	9.999e-05
Fig. 1e
Significance of fungal richness	diff	lwr	upr	P adj
HLJGH VS SDGH	0.522222	-56.6342	57.679	0.999
HLJNF VS SDGH	148.409	96.578	200.242	6.16578e-09
SDNF VS SDGH	187.156	134.706	239.606	1.10285e-11
HLJNF VS HLJGH	147.887	97.742	198.033	2.82495e-09
SDNF VS HLJGH	186.633	135.849	237.418	4.01745e-12
SDNF VS HLJNF	38.746	-5.962	83.454	0.111
Fig. 1f
Significance of bacterial richness	diff	lwr	upr	P adj
SDGH VS HLJGH	519.5	207.374	831.626	0.0003
HLJNF VS HLJGH	677.475	396.128	958.822	3.75753e-07
SDNF VS HLJGH	778.533	493.602	1063.46	1.84682e-08
HLJNF VS SDGH	157.975	-123.372	439.322	0.448
SDNF VS SDGH	259.033	-25.898	543.964	0.087
SDNF VS HLJNF	101.058	-149.778	351.895	0.707
Fig. S1a-b
Comparison	P adj of bacterial beta-dispersion	P adj of fungal beta-dispersion
HLJGH VS HLJNF	0.919115	0.003
SDNF VS HLJNF	0.992411	0.001
SDGH VS HLJNF	0.999994	0.38067
SDNF VS HLJGH	0.980284	0.001
SDGH VS HLJGH	0.932291	0.388
SDGH VS SDNF	0.993092	0.088956
