# Supplementary material for: Cross-kingdom synthetic microbiota supports tomato suppression of Fusarium wilt disease
Source: Nat Commun. 2022 Dec 22;13:7890. doi: 10.1038/s41467-022-35452-6 (PMC9780251; doi:10.1038/s41467-022-35452-6)
Supplement: Supplementary file 5 — Dataset 2 [file 41467_2022_35452_MOESM5_ESM.xlsx]

## Sheet: Sheet1
Soil factors	Bacterial Variance	Bacterial F	Bacterial P value (>F)	Fungal Variance	Fungal F	Fungal P value (>F)
TC	0.06549	5.1518	0.001***	0.0846	6.2259	0.001***
TN	0.0175	1.3767	0.056.	0.0236	1.7386	0.023*
TP	0.02351	1.8496	0.007**	0.0246	1.8099	0.026*
AP	0.02487	1.9564	0.004**	0.0206	1.5128	0.062
AK	0.01656	1.3024	0.089.	0.0225	1.6537	0.03*
Fe	0.02001	1.5739	0.012*	0.02	1.4737	0.09
pH	0.01942	1.5275	0.017*	0.0194	1.4262	0.098
Model	0.18735	2.1055	0.001***	0.1511	2.6883	0.001***
