# Supplementary material for: Cross-kingdom synthetic microbiota supports tomato suppression of Fusarium wilt disease
Source: Nat Commun. 2022 Dec 22;13:7890. doi: 10.1038/s41467-022-35452-6 (PMC9780251; doi:10.1038/s41467-022-35452-6)
Supplement: Supplementary file 6 — Dataset 3 [file 41467_2022_35452_MOESM6_ESM.xlsx]

## Sheet: Sheet1
Groups	BacGH	BacNF	FunGH	FunNF	BacGH of Heilongjiang Province	BacNF of Heilongjiang Province	BacGH of Shandong Province	BacNF of Shandong Province	FunGH of Heilongjiang Province	FunNF of Heilongjiang Province	FunGH of Shandong Province	FunNF of Shandong Province
num.edges	521	2465	2579	6849	552	1669	548	2034	2082	2017	1517	1765
num.pos.edges	462	2343	2579	6515	492	1054	507	1295	2081	1988	1516	1707
num.neg.edges	59	122	0	334	60	615	41	739	1	29	1	58
num.vertices	222	651	422	596	349	180	515	169	269	354	195	538
connectance	0.02124	0.01165	0.02903	0.03863	0.00909001	0.1036	0.00414038	0.14328	0.0577595	0.0322818	0.0802009	0.0122185
average.degree	4.69369	7.57296	12.2227	22.9832	3.16332	18.5444	2.12816	24.071	15.4796	11.3955	15.559	6.56134
average.path.length	7.17911	5.19956	1.88535	6.37231	2.15622	2.9072	1.96886	2.52638	1.01893	8.23489	1.17273	5.84274
diameter	19	13	11	18	8	9	9	6	3	21	6	19
clustering.coefficient	0.58736	0.34548	0.96777	0.6971	0.953751	0.560597	0.945146	0.620706	0.998671	0.925478	0.981511	0.718171
no.clusters	14	17	38	4	97	1	188	3	29	14	22	46
centralization.degree	0.06926	0.06989	0.02322	0.13448	0.0512548	0.226009	0.0192059	0.261482	0.0280614	0.0470383	0.0486651	0.0436474
centralization.betweenness	0.16131	0.06955	0.00445	0.2042	0.00142715	0.078746	0.00072857	0.0353984	0.000192209	0.218224	0.00336926	0.0667067
centralization.closeness	0.00873	0.00429	0.0003	0.00806	0.000311989	0.262623	0.000122848	0.0404375	0.000228432	0.00447205	0.000735688	0.00254456
