# Supplementary material for: Cross-kingdom synthetic microbiota supports tomato suppression of Fusarium wilt disease
Source: Nat Commun. 2022 Dec 22;13:7890. doi: 10.1038/s41467-022-35452-6 (PMC9780251; doi:10.1038/s41467-022-35452-6)
Supplement: Supplementary file 7 — Dataset 4 [file 41467_2022_35452_MOESM7_ESM.xlsx]

## Sheet: Sheet1
zOTUID	Enriched groups	Target	Genus	Relative abundance in field tomato	Relative abundance in greenhouse tomato
zOTU17	Natural Field	Bacteria	Arthrobacter	4.582	0
zOTU51	Natural Field	Bacteria	Sphingobium	1.565	0
zOTU8	Natural Field	Bacteria	Sphingobium	4.742	0
zOTU24	Natural Field	Bacteria	Rhizobium	3.093	0
zOTU48	Natural Field	Bacteria	Pseudomonas	1.935	0
zOTU82	Natural Field	Bacteria	Pseudomonas	1.188	0
zOTU33	Natural Field	Bacteria	Sphingobium	1.933	0
zOTU27	Natural Field	Bacteria	Pseudomonas	3.037	0
zOTU14	Natural Field	Bacteria	Pseudomonas	4.407	0
zOTU26	Natural Field	Bacteria	Sphingobium	2.542	0
zOTU92	Natural Field	Bacteria	Ensifer	1.111	0
zOTU94	Natural Field	Bacteria	Pseudomonas	0.99	0
zOTU72	Natural Field	Bacteria	Pseudomonas	1.332	0
zOTU50	Natural Field	Bacteria	Pseudomonas	1.411	0
zOTU18	Natural Field	Bacteria	Arthrobacter	4.187	0
zOTU28	Natural Field	Bacteria	Sphingobium	2.795	0
zOTU149	Natural Field	Bacteria	Ensifer	0.701	0
zOTU135	Natural Field	Bacteria	Dyadobacter	0.578	0
zOTU169	Natural Field	Bacteria	Pseudoxanthomonas	0.521	0
zOTU101	Natural Field	Bacteria	Sphingobium	0.927	0
zOTU100	Natural Field	Bacteria	Sphingobium	0.931	0
zOTU20	Natural Field	Bacteria	Pseudomonas	3.298	0
zOTU206	Natural Field	Bacteria	Sphingopyxis	0.421	0
zOTU161	Natural Field	Bacteria	Pseudomonas	0.619	0
zOTU212	Natural Field	Bacteria	Bacillus	0.569	0
zOTU166	Natural Field	Bacteria	Unassigned	0.594	0
zOTU102	Natural Field	Bacteria	Pseudomonas	0.938	0
zOTU171	Natural Field	Bacteria	Variovorax	0.455	0
zOTU205	Natural Field	Bacteria	Paenibacillus	0.358	0
zOTU198	Natural Field	Bacteria	Pseudomonas	0.371	0
zOTU419	Natural Field	Bacteria	Sphingobium	0.409	0
zOTU290	Natural Field	Bacteria	Sphingobium	0.494	0
zOTU240	Natural Field	Bacteria	Pseudomonas	0.361	0
zOTU108	Natural Field	Bacteria	Pseudomonas	0.725	0
zOTU30	Natural Field	Bacteria	Pseudomonas	3.231	0
zOTU195	Natural Field	Bacteria	Acidovorax	0.494	0
zOTU114	Natural Field	Bacteria	Arthrobacter	0.629	0
zOTU185	Natural Field	Bacteria	Pseudomonas	0.35	0
zOTU128	Natural Field	Bacteria	Cellvibrio	0.793	0
zOTU125	Natural Field	Bacteria	Arthrobacter	0.636	0
zOTU186	Natural Field	Bacteria	Sphingomonas	1.144	0
zOTU89	Natural Field	Bacteria	Pseudomonas	1.452	0
zOTU53	Natural Field	Bacteria	Pseudomonas	1.454	0
zOTU88	Natural Field	Bacteria	Cellvibrio	1.127	0
zOTU111	Natural Field	Bacteria	Pseudomonas	0.606	0
zOTU103	Natural Field	Bacteria	Pseudomonas	0.742	0
zOTU177	Natural Field	Bacteria	Rhizobium	0.381	0
zOTU429	Natural Field	Bacteria	Arthrobacter	0.488	0
zOTU120	Natural Field	Bacteria	Pedobacter	0.7	0
zOTU197	Natural Field	Bacteria	Pseudomonas	0.478	0
zOTU211	Natural Field	Bacteria	Pseudomonas	0.375	0
zOTU69	Natural Field	Bacteria	Flavobacterium	1.67	0
zOTU56	Natural Field	Bacteria	Flavobacterium	1.47	0
zOTU225	Natural Field	Bacteria	Pedobacter	0.355	0
zOTU255	Natural Field	Bacteria	Pseudomonas	0.405	0
zOTU2835	Natural Field	Bacteria	Myroides	0.27	0
zOTU133	Natural Field	Bacteria	Flavobacterium	0.808	0
zOTU55	Natural Field	Bacteria	Flavobacterium	1.52	0
zOTU191	Natural Field	Bacteria	Streptophyta	0.396	0
zOTU254	Natural Field	Bacteria	Flavobacterium	0.488	0
zOTU183	Natural Field	Bacteria	Methylobacillus	0.421	0
zOTU130	Natural Field	Bacteria	Rhodanobacter	0.532	0
zOTU87	Natural Field	Bacteria	Rheinheimera	1.305	0
zOTU176	Natural Field	Bacteria	Flavobacterium	0.414	0
zOTU201	Natural Field	Bacteria	Enterobacter	0.36	0
zOTU80	Natural Field	Bacteria	Pectobacterium	0.832	0
zOTU155	Natural Field	Bacteria	Ochrobactrum	0.569	0
zOTU151	Natural Field	Bacteria	Rheinheimera	0.603	0
zOTU15	Natural Field	Bacteria	Bordetella	2.525	0
zOTU37	Natural Field	Bacteria	Flavobacterium	1.885	0
zOTU96	Natural Field	Bacteria	Acinetobacter	1.154	0
zOTU244	Natural Field	Bacteria	Flavobacterium	0.349	0
zOTU213	Natural Field	Bacteria	Flavobacterium	0.379	0
zOTU358	Natural Field	Bacteria	Delftia	0.256	0
zOTU158	Natural Field	Bacteria	Pectobacterium	0.487	0
zOTU264	Natural Field	Bacteria	Arthrobacter	0.28	0
zOTU178	Natural Field	Bacteria	Arthrobacter	0.374	0
zOTU190	Natural Field	Bacteria	Mariniflexile	0.593	0
zOTU148	Natural Field	Bacteria	Pedobacter	0.462	0
zOTU324	Natural Field	Bacteria	Flavobacterium	0.354	0
zOTU344	Natural Field	Bacteria	Arthrobacter	0.208	0
zOTU140	Natural Field	Bacteria	Pectobacterium	0.584	0
zOTU168	Natural Field	Bacteria	Flavobacterium	0.661	0
zOTU209	Natural Field	Bacteria	Flavobacterium	0.306	0
zOTU170	Natural Field	Bacteria	Flavobacterium	0.583	0
zOTU188	Natural Field	Bacteria	Asticcacaulis	0.273	0
zOTU236	Natural Field	Bacteria	Flavobacterium	0.389	0
zOTU157	Natural Field	Bacteria	Halobacteriovorax	0.681	0
zOTU711	Natural Field	Bacteria	Stenotrophomonas	0.149	0
zOTU235	Natural Field	Bacteria	Pedobacter	0.321	0
zOTU1338	Natural Field	Bacteria	Achromobacter	0.056	0
zOTU229	Natural Field	Bacteria	Flavobacterium	0.49	0
zOTU208	Natural Field	Bacteria	Flavobacterium	0.385	0
zOTU400	Natural Field	Bacteria	Clostridium	0.224	0
zOTU3279	Natural Field	Bacteria	Serratia	0.832	0.001
zOTU300	Natural Field	Bacteria	Flavobacterium	0.397	0
zOTU6567	Natural Field	Bacteria	Janthinobacterium	0.644	0
zOTU948	Natural Field	Bacteria	Achromobacter	0.082	0
zOTU1032	Natural Field	Bacteria	Ochrobactrum	0.073	0
zOTU988	Natural Field	Bacteria	Stenotrophomonas	0.078	0
zOTU746	Natural Field	Bacteria	Stenotrophomonas	0.094	0
zOTU1139	Natural Field	Bacteria	Leifsonia	0.072	0
zOTU519	Natural Field	Bacteria	Clostridium	0.113	0
zOTU1176	Natural Field	Bacteria	Kluyvera	0.078	0
zOTU499	Natural Field	Bacteria	Citrobacter	0.101	0
zOTU1254	Natural Field	Bacteria	Clostridium	0.075	0
zOTU3236	Natural Field	Bacteria	Achromobacter	0.029	0
zOTU662	Natural Field	Bacteria	Citrobacter	0.073	0
zOTU5225	Natural Field	Bacteria	Achromobacter	0.018	0
zOTU4419	Natural Field	Bacteria	Achromobacter	0.03	0
zOTU3300	Natural Field	Bacteria	Achromobacter	0.026	0
zOTU2739	Natural Field	Bacteria	Sporosarcina	0.025	0
zOTU5685	Natural Field	Bacteria	Clostridium	0.017	0
zOTU989	Natural Field	Bacteria	Stenotrophomonas	0.082	0
zOTU2778	Natural Field	Bacteria	Sporosarcina	0.023	0
zOTU956	Natural Field	Bacteria	Stenotrophomonas	0.083	0
zOTU4858	Natural Field	Bacteria	Clostridium	0.028	0
zOTU6269	Natural Field	Bacteria	Sporosarcina	0.024	0
zOTU3031	Natural Field	Bacteria	Achromobacter	0.019	0
zOTU2895	Natural Field	Bacteria	Achromobacter	0.026	0
zOTU635	Natural Field	Bacteria	Clostridium	0.064	0
zOTU4845	Natural Field	Bacteria	Ochrobactrum	0.013	0
zOTU1916	Natural Field	Bacteria	Agromyces	0.134	0
zOTU6263	Natural Field	Bacteria	Sporosarcina	0.016	0
zOTU3513	Natural Field	Bacteria	Sporosarcina	0.018	0
zOTU5516	Natural Field	Bacteria	Achromobacter	0.014	0
zOTU3694	Natural Field	Bacteria	Stenotrophomonas	0.026	0
zOTU4542	Natural Field	Bacteria	Sporosarcina	0.013	0
zOTU2890	Natural Field	Bacteria	Clostridium	0.025	0
zOTU3599	Natural Field	Bacteria	Sporosarcina	0.017	0
zOTU6659	Natural Field	Bacteria	Clostridium	0.063	0
zOTU5232	Natural Field	Bacteria	Achromobacter	0.01	0
zOTU8469	Natural Field	Bacteria	Paenisporosarcina	0.012	0
zOTU2184	Natural Field	Bacteria	Stenotrophomonas	0.037	0
zOTU4231	Natural Field	Bacteria	Clostridium	0.025	0
zOTU2059	Natural Field	Bacteria	Clostridium	0.027	0
zOTU8645	Natural Field	Bacteria	Ochrobactrum	0.011	0
zOTU8422	Natural Field	Bacteria	Clostridium	0.052	0
zOTU2253	Natural Field	Bacteria	Lelliottia	0.028	0
zOTU6314	Natural Field	Bacteria	Sporosarcina	0.041	0
zOTU8027	Natural Field	Bacteria	Achromobacter	0.015	0
zOTU5097	Natural Field	Bacteria	Ochrobactrum	0.013	0
zOTU2176	Natural Field	Bacteria	Citrobacter	0.021	0
zOTU5221	Natural Field	Bacteria	Ochrobactrum	0.009	0
zOTU4523	Natural Field	Bacteria	Stenotrophomonas	0.012	0
zOTU3691	Natural Field	Bacteria	Clostridium	0.045	0
zOTU6062	Natural Field	Bacteria	Achromobacter	0.016	0
zOTU7946	Natural Field	Bacteria	Stenotrophomonas	0.012	0
zOTU2509	Natural Field	Bacteria	Clostridium	0.018	0
zOTU3452	Natural Field	Bacteria	Clostridium	0.016	0
zOTU3546	Natural Field	Bacteria	Clostridium	0.01	0
