# Supplementary material for: Cross-kingdom synthetic microbiota supports tomato suppression of Fusarium wilt disease
Source: Nat Commun. 2022 Dec 22;13:7890. doi: 10.1038/s41467-022-35452-6 (PMC9780251; doi:10.1038/s41467-022-35452-6)
Supplement: Supplementary file 8 — Dataset 5 [file 41467_2022_35452_MOESM8_ESM.xlsx]

## Sheet: Sheet1
zOTUID	Enriched group	Target	Genus	Relative abundance in field tomato	Relative abundance in greenhouse tomato
zOTU5	Natural Field	Fungi	Colletotrichum	9.682	0
zOTU7	Natural Field	Fungi	Plectosphaerella	3.229	0
zOTU45	Natural Field	Fungi	Acremonium	0.44	0
zOTU22	Natural Field	Fungi	Penicillium	1.144	0
zOTU204	Natural Field	Fungi	Striatibotrys	0.093	0
zOTU32	Natural Field	Fungi	Aspergillus	0.617	0
zOTU69	Natural Field	Fungi	Metarhizium	0.527	0
zOTU188	Natural Field	Fungi	Hannaella	0.082	0
zOTU124	Natural Field	Fungi	Uncultured fungus	0.085	0
zOTU27	Natural Field	Fungi	Geosmithia	0.842	0
zOTU71	Natural Field	Fungi	Fusarium	0.324	0
zOTU96	Natural Field	Fungi	Cercospora	0.229	0
zOTU39	Natural Field	Fungi	Talaromyces	0.497	0
zOTU11	Natural Field	Fungi	Plectosphaerella	1.932	0
zOTU155	Natural Field	Fungi	Hannaella	0.151	0
zOTU23	Natural Field	Fungi	Plectosphaerella	1.051	0
zOTU78	Natural Field	Fungi	Trichoderma	0.438	0
zOTU31	Natural Field	Fungi	Acrostalagmus	0.654	0
zOTU179	Natural Field	Fungi	Striatibotrys	0.117	0
zOTU28	Natural Field	Fungi	Phoma	0.966	0
zOTU99	Natural Field	Fungi	Acrocalymma	0.219	0
zOTU173	Natural Field	Fungi	Podospora	0.084	0
zOTU93	Natural Field	Fungi	Aspergillus	0.249	0.001
zOTU158	Natural Field	Fungi	Aspergillus	0.135	0
zOTU70	Natural Field	Fungi	Aspergillus	0.252	0
zOTU95	Natural Field	Fungi	Acremonium	0.217	0.002
zOTU92	Natural Field	Fungi	Filobasidium	0.201	0
zOTU37	Natural Field	Fungi	Uncultured fungus	0.399	0
zOTU119	Natural Field	Fungi	Fusarium	0.12	0
zOTU170	Natural Field	Fungi	Aspergillus	0.069	0
zOTU62	Natural Field	Fungi	Uncultured Sordaria	0.512	0
zOTU48	Natural Field	Fungi	Chaetomium	0.381	0
zOTU36	Natural Field	Fungi	Fusarium	0.725	0
zOTU72	Natural Field	Fungi	Aspergillus	0.257	0
zOTU117	Natural Field	Fungi	Cystofilobasidium	0.1	0
zOTU103	Natural Field	Fungi	Gibellulopsis	0.16	0
zOTU113	Natural Field	Fungi	Cosmospora	0.121	0
zOTU26	Natural Field	Fungi	Trichosporon	1.05	0.005
zOTU76	Natural Field	Fungi	Arthropsis	0.229	0
zOTU65	Natural Field	Fungi	Mortierella	0.228	0
zOTU201	Natural Field	Fungi	Verticillium	0.099	0
zOTU105	Natural Field	Fungi	Acremonium	0.164	0
zOTU98	Natural Field	Fungi	Acremonium	0.208	0
zOTU67	Natural Field	Fungi	Erysiphe	0.254	0
zOTU116	Natural Field	Fungi	Mortierella	0.137	0
zOTU163	Natural Field	Fungi	Microascus	0.098	0.001
zOTU8	Natural Field	Fungi	Aspergillus	2.96	0.004
zOTU64	Natural Field	Fungi	Fusarium	0.332	0
zOTU110	Natural Field	Fungi	Acremonium	0.137	0
zOTU126	Natural Field	Fungi	Talaromyces	0.1	0
zOTU75	Natural Field	Fungi	Uncultured fungus	0.281	0
zOTU16	Natural Field	Fungi	Parastagonospora	1.621	0
zOTU147	Natural Field	Fungi	Rhizoctonia	0.09	0
zOTU40	Natural Field	Fungi	Humicola	0.506	0.001
zOTU128	Natural Field	Fungi	Colletotrichum	0.119	0
zOTU157	Natural Field	Fungi	Pilidium	0.083	0
zOTU152	Natural Field	Fungi	Lectera	0.093	0.001
zOTU156	Natural Field	Fungi	Beauveria	0.07	0
zOTU127	Natural Field	Fungi	Phoma	0.114	0
zOTU137	Natural Field	Fungi	Trichoderma	0.07	0
zOTU58	Natural Field	Fungi	Fusarium	0.415	0
zOTU139	Natural Field	Fungi	Aspergillus	0.069	0
zOTU153	Natural Field	Fungi	Talaromyces	0.087	0
zOTU135	Natural Field	Fungi	Scopulariopsis	0.093	0
zOTU130	Natural Field	Fungi	Monocillium	0.079	0
zOTU74	Natural Field	Fungi	Arthrographis	0.293	0.001
zOTU115	Natural Field	Fungi	Arachnotheca	0.105	0
zOTU35	Natural Field	Fungi	Chaetomium	0.898	0
zOTU162	Natural Field	Fungi	Talaromyces	0.062	0
zOTU118	Natural Field	Fungi	Clonostachys	0.117	0
zOTU161	Natural Field	Fungi	Curvularia	0.072	0
zOTU57	Natural Field	Fungi	Fusarium	0.41	0.002
zOTU165	Natural Field	Fungi	Pseudozyma	0.069	0
zOTU10	Natural Field	Fungi	Gibellulopsis	2.925	0.135
zOTU55	Natural Field	Fungi	Fusarium	0.44	0
zOTU80	Natural Field	Fungi	Clonostachys	0.191	0
zOTU82	Natural Field	Fungi	Uncultured fungus	0.352	0
zOTU102	Natural Field	Fungi	Cladosporium	0.172	0
zOTU107	Natural Field	Fungi	Tetracladium	0.225	0
zOTU129	Natural Field	Fungi	Wardomyces	0.113	0
zOTU38	Natural Field	Fungi	Uncultured fungus	0.691	0
zOTU85	Natural Field	Fungi	Mortierella	0.173	0
zOTU140	Natural Field	Fungi	Coprinopsis	0.081	0
zOTU59	Natural Field	Fungi	Phialophora	0.389	0
zOTU149	Natural Field	Fungi	Sporobolomyces	0.065	0
zOTU88	Natural Field	Fungi	Fusarium	0.231	0
zOTU131	Natural Field	Fungi	Zopfiella	0.147	0
zOTU132	Natural Field	Fungi	Wardomyces	0.165	0
zOTU108	Natural Field	Fungi	Scopulariopsis	0.193	0
zOTU34	Natural Field	Fungi	Mortierella	0.765	0
zOTU81	Natural Field	Fungi	Scopulariopsis	0.299	0
zOTU114	Natural Field	Fungi	Didymellaceae	0.13	0
zOTU134	Natural Field	Fungi	Scopulariopsis	0.135	0
zOTU20	Natural Field	Fungi	Acremonium	1.313	0.021
zOTU84	Natural Field	Fungi	Mortierella	0.302	0.01
zOTU221	Natural Field	Fungi	Clonostachys	0.085	0
zOTU73	Natural Field	Fungi	Lophotrichus	0.314	0
zOTU9	Natural Field	Fungi	Thelebolus	3.511	0
zOTU109	Natural Field	Fungi	Wardomyces	0.096	0
zOTU121	Natural Field	Fungi	Mrakia	0.116	0
zOTU122	Natural Field	Fungi	Pestalotiopsis	0.108	0.001
zOTU176	Natural Field	Fungi	Kernia	0.129	0
zOTU144	Natural Field	Fungi	Humicola	0.112	0
zOTU171	Natural Field	Fungi	Arthrographis	0.07	0.002
zOTU63	Natural Field	Fungi	Cladosporium	0.291	0.002
zOTU136	Natural Field	Fungi	Trichosporon	0.082	0.001
zOTU160	Natural Field	Fungi	Latorua	0.083	0.001
zOTU123	Natural Field	Fungi	Parastagonospora	0.158	0
zOTU53	Natural Field	Fungi	Botryotrichum	0.627	0.001
zOTU83	Natural Field	Fungi	Uncultured fungus	0.323	0
zOTU68	Natural Field	Fungi	Fusarium	0.286	0.011
zOTU111	Natural Field	Fungi	Verticillium	0.182	0
zOTU56	Natural Field	Fungi	Aspergillus	0.612	0.028
zOTU44	Natural Field	Fungi	Fusarium	0.628	0.002
zOTU21	Natural Field	Fungi	Alternaria	1.178	0.016
zOTU43	Natural Field	Fungi	Cladosporium	0.533	0.027
zOTU164	Natural Field	Fungi	Podospora	0.091	0
zOTU101	Natural Field	Fungi	Beauveria	0.187	0
zOTU87	Natural Field	Fungi	Uncultured fungus	0.326	0
zOTU106	Natural Field	Fungi	Exophiala placitae	0.209	0.001
zOTU15	Natural Field	Fungi	Chaetomium	2.058	0.172
zOTU159	Natural Field	Fungi	Alternaria	0.088	0
zOTU41	Natural Field	Fungi	Fusarium	0.879	0.035
zOTU46	Natural Field	Fungi	Mortierella	0.614	0.006
zOTU112	Natural Field	Fungi	Aspergillus	0.261	0.002
zOTU25	Natural Field	Fungi	Penicillium	0.89	0.009
zOTU51	Natural Field	Fungi	Acremonium	0.66	0.086
zOTU154	Natural Field	Fungi	Mortierella	0.091	0.001
zOTU4	Natural Field	Fungi	Plectosphaerella	8.257	3.072
zOTU91	Natural Field	Fungi	Phaeoacremonium	0.218	0.015
zOTU133	Natural Field	Fungi	Mortierella	0.127	0.001
zOTU146	Natural Field	Fungi	Uncultured fungus	0.106	0.007
