# Supplementary material for: Cross-kingdom synthetic microbiota supports tomato suppression of Fusarium wilt disease
Source: Nat Commun. 2022 Dec 22;13:7890. doi: 10.1038/s41467-022-35452-6 (PMC9780251; doi:10.1038/s41467-022-35452-6)
Supplement: Supplementary file 9 — Dataset 6 [file 41467_2022_35452_MOESM9_ESM.xlsx]

## Sheet: Sheet1
ID	FDR	Target	Genera	Enrich group	Relative abundance in HLJNF	Relative abundance in HLJGH
zOTU_1	0.000322663	Bacteria	Pseudomonas	HLJGH	0.467	3.467
zOTU_100	0.00781525	Bacteria	Amylibacter	HLJNF	0.477	0.304
zOTU_103	0.000819424	Bacteria	Unassigned	HLJNF	0.472	0.052
zOTU_1043	0.000881233	Bacteria	Unassigned	HLJNF	0.076	0.036
zOTU_106	0.000107084	Bacteria	Sphingobacterium	HLJGH	0	0.017
zOTU_1076	0.0387902	Bacteria	Amylibacter	HLJNF	0.213	0.196
zOTU_11	4.601e-06	Bacteria	Ensifer	HLJGH	0.226	1.951
zOTU_110	8.66752e-17	Bacteria	Microbacterium	HLJGH	0.006	0.349
zOTU_111	7.14524e-06	Bacteria	Unassigned	HLJNF	0.414	0.083
zOTU_112	3.05023e-05	Bacteria	Unassigned	HLJGH	0.001	0.119
zOTU_113	5.90619e-11	Bacteria	Mitsuaria	HLJGH	0.004	0.271
zOTU_114	1.03368e-05	Bacteria	Unassigned	HLJNF	0.438	0.083
zOTU_115	3.74429e-13	Bacteria	Streptomyces	HLJGH	0.014	0.327
zOTU_116	1.33784e-05	Bacteria	Blastocatellaceae_uncultured	HLJGH	0.016	0.225
zOTU_119	6.07963e-17	Bacteria	Pseudomonas	HLJGH	0.003	0.206
zOTU_12	3.749e-05	Bacteria	Pseudomonas	HLJGH	0.143	1.361
zOTU_120	1.51456e-18	Bacteria	Bacillus	HLJNF	0.237	0
zOTU_121	5.57032e-05	Bacteria	Shinella	HLJGH	0.011	0.118
zOTU_123	0.0457764	Bacteria	Sphingobacterium	HLJNF	0.001	0
zOTU_124	3.31844e-16	Bacteria	Xylophilus	HLJGH	0.011	0.258
zOTU_125	1.56541e-13	Bacteria	Unassigned	HLJNF	0.477	0.013
zOTU_126	4.43271e-14	Bacteria	Bacillus	HLJGH	0.004	0.521
zOTU_128	8.57359e-09	Bacteria	Unassigned	HLJNF	0.377	0.015
zOTU_130	2.04703e-12	Bacteria	Unassigned	HLJNF	0.404	0.001
zOTU_131	0.00249352	Bacteria	Brucella	HLJNF	0.013	0.005
zOTU_133	5.86878e-08	Bacteria	Unassigned	HLJNF	0.187	0.02
zOTU_136	0.00096972	Bacteria	Pseudomonas	HLJNF	0.039	0.021
zOTU_138	0.036609	Bacteria	Unassigned	HLJGH	0.022	0.108
zOTU_139	4.345e-10	Bacteria	Ferrovibrio	HLJGH	0.005	0.144
zOTU_140	1.42715e-18	Bacteria	Unassigned	HLJNF	0.024	0
zOTU_1414	1.0266e-08	Bacteria	Unassigned	HLJNF	0.148	0.027
zOTU_142	0.0192019	Bacteria	Pseudomonas	HLJGH	0.036	0.182
zOTU_144	6.42316e-05	Bacteria	Pseudomonas	HLJGH	0	0.025
zOTU_145	8.86749e-28	Bacteria	Microbacterium	HLJGH	0.002	0.223
zOTU_146	0.0505566	Bacteria	Unassigned	HLJGH	0.049	0.243
zOTU_147	3.30545e-06	Bacteria	Terrimonas	HLJGH	0.011	0.117
zOTU_148	8.70017e-12	Bacteria	Bacillus	HLJNF	0.338	0
zOTU_15	1.58721e-35	Bacteria	Unassigned	HLJNF	0.105	0
zOTU_151	3.01929e-07	Bacteria	Unassigned	HLJNF	0.369	0.01
zOTU_1518	0.0584656	Bacteria	Amylibacter	HLJNF	0.031	0.037
zOTU_155	9.45115e-06	Bacteria	Bacillus	HLJNF	0.051	0.014
zOTU_157	1.37847e-10	Bacteria	Unassigned	HLJNF	0.409	0
zOTU_158	8.59496e-13	Bacteria	Unassigned	HLJNF	0.065	0
zOTU_16	9.91022e-08	Bacteria	Pseudomonas	HLJGH	0.039	1.304
zOTU_161	0.00154844	Bacteria	Unassigned	HLJNF	0.184	0.063
zOTU_162	0.000587069	Bacteria	Unassigned	HLJGH	0.004	0.051
zOTU_163	0.0544055	Bacteria	Glutamicibacter	HLJNF	0.264	0.156
zOTU_166	0.00120386	Bacteria	Unassigned	HLJNF	0.141	0.078
zOTU_1677	9.84053e-10	Bacteria	Bacillus	HLJNF	0.121	0.004
zOTU_168	4.38442e-12	Bacteria	Unassigned	HLJNF	0.416	0
zOTU_169	2.97451e-08	Bacteria	Unassigned	HLJNF	0.21	0.024
zOTU_17	0.00038331	Bacteria	Unassigned	HLJNF	2.257	0.845
zOTU_170	3.62379e-18	Bacteria	Bacillus	HLJNF	0.025	0
zOTU_172	0.0302834	Bacteria	Pseudomonas	HLJNF	0.203	0.149
zOTU_176	8.46301e-12	Bacteria	Unassigned	HLJNF	0.126	0.001
zOTU_177	5.96138e-10	Bacteria	Amylibacter	HLJNF	0.301	0.006
zOTU_179	1.75982e-15	Bacteria	Unassigned	HLJGH	0.003	0.189
zOTU_18	3.24954e-09	Bacteria	Unassigned	HLJNF	2.466	0.122
zOTU_180	4.26791e-11	Bacteria	Pseudomonas	HLJGH	0.008	0.22
zOTU_183	1.35157e-09	Bacteria	Unassigned	HLJNF	0.035	0.002
zOTU_186	0.00015409	Bacteria	Amylibacter	HLJNF	0.06	0.034
zOTU_187	0.00997042	Bacteria	Chryseolinea	HLJGH	0.021	0.142
zOTU_188	1.0266e-08	Bacteria	Amylibacter	HLJNF	0.207	0.002
zOTU_190	4.28194e-13	Bacteria	Unassigned	HLJNF	0.432	0
zOTU_192	0.0421595	Bacteria	Delftia	HLJGH	0.021	0.205
zOTU_193	0.0126917	Bacteria	Pseudoxanthomonas	HLJGH	0.01	0.055
zOTU_20	1.11277e-08	Bacteria	Unassigned	HLJNF	0.818	0.059
zOTU_200	1.52013e-06	Bacteria	Allorhizobium-Neorhizobium-Pararhizobium-Rhizobium	HLJNF	0.05	0.005
zOTU_201	6.59334e-11	Bacteria	Unassigned	HLJNF	0.042	0.002
zOTU_202	0.000294951	Bacteria	Xenophilus	HLJGH	0.011	0.102
zOTU_2035	9.15638e-15	Bacteria	Bacillus	HLJNF	0.025	0.001
zOTU_204	0.0401402	Bacteria	Bradyrhizobium	HLJNF	0.084	0.106
zOTU_205	0.000153222	Bacteria	Unassigned	HLJNF	0.163	0.026
zOTU_208	2.17357e-11	Bacteria	Unassigned	HLJNF	0.335	0
zOTU_209	3.64314e-13	Bacteria	Bacillus	HLJNF	0.261	0
zOTU_21	4.38419e-05	Bacteria	Pseudomonas	HLJGH	0.078	0.8
zOTU_213	1.4964e-11	Bacteria	Bacillus	HLJNF	0.251	0
zOTU_215	3.16331e-07	Bacteria	Bosea	HLJGH	0.014	0.13
zOTU_217	0.000819424	Bacteria	Pseudoduganella	HLJGH	0.025	0.213
zOTU_221	8.32582e-14	Bacteria	Unassigned	HLJNF	0.018	0.001
zOTU_224	5.69512e-06	Bacteria	Unassigned	HLJNF	0.178	0.029
zOTU_2243	5.97629e-21	Bacteria	Unassigned	HLJNF	0.195	0
zOTU_225	5.27465e-07	Bacteria	Bacillus	HLJNF	0.252	0.024
zOTU_226	2.38214e-06	Bacteria	Streptomyces	HLJGH	0.017	0.181
zOTU_227	8.2209e-06	Bacteria	Pedobacter	HLJNF	0.252	0.01
zOTU_229	9.6904e-13	Bacteria	Unassigned	HLJNF	0.368	0
zOTU_23	0.000493064	Bacteria	Pseudomonas	HLJGH	0.02	0.285
zOTU_231	4.26791e-11	Bacteria	Rhizobiaceae_uncultured	HLJGH	0.009	0.157
zOTU_232	0.000343054	Bacteria	Unassigned	HLJNF	0.186	0.071
zOTU_233	8.76086e-18	Bacteria	Bacillus	HLJGH	0.002	0.21
zOTU_236	2.31824e-17	Bacteria	Unassigned	HLJNF	0.025	0
zOTU_2393	4.74899e-05	Bacteria	Amylibacter	HLJNF	0.084	0.031
zOTU_240	2.51301e-07	Bacteria	Unassigned	HLJNF	0.189	0.009
zOTU_244	2.06876e-05	Bacteria	Unassigned	HLJNF	0.266	0.016
zOTU_2449	9.40544e-16	Bacteria	Unassigned	HLJNF	0.132	0.001
zOTU_246	1.06884e-10	Bacteria	Unassigned	HLJNF	0.189	0
zOTU_25	2.45704e-05	Bacteria	Streptomyces	HLJGH	0.17	1.581
zOTU_2508	0.00158398	Bacteria	Unassigned	HLJNF	0.058	0.027
zOTU_251	5.46273e-16	Bacteria	Unassigned	HLJNF	0.223	0
zOTU_253	1.34707e-05	Bacteria	Unassigned	HLJNF	0.032	0.009
zOTU_254	1.19858e-19	Bacteria	Bacillus	HLJNF	0.031	0
zOTU_257	0.0471007	Bacteria	Unassigned	HLJNF	0.048	0.036
zOTU_259	0.000433613	Bacteria	Streptomyces	HLJGH	0.023	0.193
zOTU_26	0.000281619	Bacteria	Amylibacter	HLJNF	1.361	0.437
zOTU_262	0.0314921	Bacteria	Shinella	HLJNF	0.046	0.048
zOTU_264	3.05273e-09	Bacteria	Unassigned	HLJNF	0.18	0.005
zOTU_268	7.54002e-05	Bacteria	Streptomyces	HLJGH	0.025	0.157
zOTU_27	0.00426086	Bacteria	Unassigned	HLJNF	0.65	0.434
zOTU_272	1.38346e-17	Bacteria	Paenarthrobacter	HLJGH	0.003	0.2
zOTU_273	0.0118313	Bacteria	Bacillus	HLJGH	0.011	0.054
zOTU_274	3.49348e-06	Bacteria	Bacillus	HLJNF	0.005	0
zOTU_278	1.04828e-13	Bacteria	Bacillus	HLJNF	0.02	0
zOTU_279	4.34124e-08	Bacteria	Microbacterium	HLJGH	0.015	0.247
zOTU_285	2.62907e-13	Bacteria	Unassigned	HLJNF	0.176	0
zOTU_288	1.88405e-09	Bacteria	Amylibacter	HLJNF	0.126	0.023
zOTU_296	1.14754e-10	Bacteria	Microbacterium	HLJGH	0.006	0.132
zOTU_297	1.95646e-05	Bacteria	Unassigned	HLJNF	0.158	0.029
zOTU_299	4.99428e-15	Bacteria	Unassigned	HLJNF	0.016	0
zOTU_30	1.53429e-18	Bacteria	Unassigned	HLJNF	1.753	0
zOTU_300	1.10991e-10	Bacteria	Unassigned	HLJNF	0.301	0
zOTU_305	2.97451e-08	Bacteria	Unassigned	HLJNF	0.181	0.003
zOTU_308	1.37574e-09	Bacteria	Bacillus	HLJNF	0.182	0.001
zOTU_31	1.85914e-24	Bacteria	Pseudomonas	HLJGH	0.002	0.263
zOTU_312	0.00430024	Bacteria	Unassigned	HLJNF	0.052	0.033
zOTU_315	3.67336e-08	Bacteria	Amylibacter	HLJNF	0.078	0.009
zOTU_32	0.00120386	Bacteria	Sphingopyxis	HLJGH	0.166	1.034
zOTU_322	6.94514e-11	Bacteria	Bacillus	HLJNF	0.158	0
zOTU_324	5.55427e-12	Bacteria	Unassigned	HLJNF	0.032	0.002
zOTU_326	6.35716e-10	Bacteria	Unassigned	HLJNF	0.169	0.006
zOTU_33	3.84633e-05	Bacteria	Amylibacter	HLJNF	0.939	0.259
zOTU_330	0.0263609	Bacteria	Unassigned	HLJNF	0.028	0.025
zOTU_335	4.09722e-07	Bacteria	Unassigned	HLJNF	0.164	0.009
zOTU_338	0.0375766	Bacteria	Unassigned	HLJNF	0.172	0.095
zOTU_34	4.28387e-17	Bacteria	Pseudarthrobacter	HLJGH	0.004	0.276
zOTU_341	5.01133e-05	Bacteria	Pseudomonas	HLJNF	0.125	0.035
zOTU_342	2.38214e-06	Bacteria	Bacillus	HLJNF	0.069	0.013
zOTU_343	1.37847e-10	Bacteria	Unassigned	HLJNF	0.01	0
zOTU_345	3.69366e-10	Bacteria	Unassigned	HLJNF	0.191	0.002
zOTU_35	0.0387447	Bacteria	Ensifer	HLJGH	0.119	0.491
zOTU_351	1.37974e-06	Bacteria	Bacillus	HLJNF	0.027	0.004
zOTU_352	1.22968e-09	Bacteria	Unassigned	HLJNF	0.186	0
zOTU_359	0.00723053	Bacteria	Flavobacterium	HLJGH	0.022	0.168
zOTU_36	3.44287e-14	Bacteria	Streptomyces	HLJGH	0.037	0.942
zOTU_360	4.90288e-10	Bacteria	Bacillus	HLJNF	0.021	0
zOTU_369	3.72706e-08	Bacteria	Unassigned	HLJNF	0.182	0.008
zOTU_37	2.25558e-12	Bacteria	Unassigned	HLJNF	1.31	0
zOTU_370	1.46923e-10	Bacteria	Unassigned	HLJNF	0.172	0
zOTU_372	0.00015348	Bacteria	Unassigned	HLJNF	0.008	0.001
zOTU_375	0.000334658	Bacteria	Devosia	HLJNF	0.081	0.063
zOTU_38	1.8602e-07	Bacteria	Pseudomonas	HLJGH	0.038	0.55
zOTU_380	1.35157e-09	Bacteria	Unassigned	HLJNF	0.188	0
zOTU_385	2.03027e-10	Bacteria	Bacillus	HLJNF	0.014	0
zOTU_386	1.32222e-12	Bacteria	Bacillus	HLJNF	0.141	0
zOTU_387	7.50833e-10	Bacteria	Unassigned	HLJNF	0.144	0.006
zOTU_388	7.0415e-10	Bacteria	Unassigned	HLJNF	0.147	0
zOTU_39	0.00184008	Bacteria	Pseudomonas	HLJGH	0.075	0.536
zOTU_392	5.31101e-10	Bacteria	Unassigned	HLJNF	0.153	0.002
zOTU_394	8.48473e-09	Bacteria	Bacillus	HLJNF	0.166	0
zOTU_398	4.99411e-15	Bacteria	Unassigned	HLJNF	0.213	0
zOTU_399	5.55956e-09	Bacteria	Agromyces	HLJGH	0.008	0.101
zOTU_408	3.74429e-13	Bacteria	Unassigned	HLJNF	0.157	0
zOTU_41	7.94552e-08	Bacteria	Pseudomonas	HLJGH	0.017	0.42
zOTU_412	0.000212864	Bacteria	Pedobacter	HLJNF	0.106	0.037
zOTU_413	1.38569e-10	Bacteria	Bacillus	HLJNF	0.164	0
zOTU_419	4.84981e-07	Bacteria	Amylibacter	HLJNF	0.221	0.042
zOTU_42	2.1005e-14	Bacteria	Pseudomonas	HLJGH	0.006	0.456
zOTU_420	2.4062e-11	Bacteria	Unassigned	HLJNF	0.152	0
zOTU_422	5.77487e-10	Bacteria	Bacillus	HLJNF	0.144	0.001
zOTU_43	0.000576833	Bacteria	Pseudomonas	HLJGH	0.035	0.232
zOTU_44	0.0116578	Bacteria	Sphingobacterium	HLJNF	0.018	0.007
zOTU_441	2.61956e-07	Bacteria	Amylibacter	HLJNF	0.036	0.004
zOTU_4435	1.37574e-09	Bacteria	Bacillus	HLJNF	0.149	0
zOTU_45	8.66752e-17	Bacteria	Pseudomonas	HLJGH	0.005	0.337
zOTU_455	8.32294e-11	Bacteria	Amylibacter	HLJNF	0.138	0.001
zOTU_46	8.88624e-15	Bacteria	Lechevalieria	HLJGH	0.021	0.753
zOTU_462	5.13261e-16	Bacteria	Bacillus	HLJNF	0.037	0
zOTU_481	0.00566551	Bacteria	Amylibacter	HLJNF	0.118	0.03
zOTU_483	5.31101e-10	Bacteria	Bacillus	HLJNF	0.189	0
zOTU_49	4.5351e-05	Bacteria	Sphingobacterium	HLJGH	0	0.047
zOTU_498	1.77447e-07	Bacteria	Amylibacter	HLJNF	0.05	0.008
zOTU_5	7.95914e-07	Bacteria	Pseudomonas	HLJGH	0.144	1.951
zOTU_506	0.000184628	Bacteria	Unassigned	HLJNF	0.098	0.026
zOTU_512	0.000115496	Bacteria	Unassigned	HLJNF	0.122	0.018
zOTU_53	9.20096e-13	Bacteria	Unassigned	HLJNF	1.054	0.005
zOTU_54	0.0200224	Bacteria	Stenotrophomonas	HLJGH	0.046	0.294
zOTU_55	3.49579e-25	Bacteria	Unassigned	HLJNF	0.061	0
zOTU_552	1.30774e-13	Bacteria	Bacillus	HLJNF	0.018	0
zOTU_56	1.65426e-27	Bacteria	Unassigned	HLJNF	0.082	0
zOTU_5672	0.000106718	Bacteria	Amylibacter	HLJNF	0.091	0.041
zOTU_57	0.000329561	Bacteria	Sphingobium	HLJGH	0.063	0.676
zOTU_578	1.149e-08	Bacteria	Bacillus	HLJNF	0.149	0
zOTU_583	3.53749e-07	Bacteria	Amylibacter	HLJNF	0.031	0.011
zOTU_59	0.020137	Bacteria	Acinetobacter	HLJGH	0.051	0.271
zOTU_6	1.45537e-08	Bacteria	Pseudomonas	HLJGH	0.085	1.386
zOTU_60	0.00031125	Bacteria	Sphingobacterium	HLJGH	0	0.042
zOTU_61	2.98044e-08	Bacteria	Bacillus	HLJGH	0.044	1.082
zOTU_617	0.035292	Bacteria	Amylibacter	HLJNF	0.041	0.031
zOTU_62	0.0152945	Bacteria	Sphingobacterium	HLJNF	0.007	0.001
zOTU_6281	0.00537111	Bacteria	Amylibacter	HLJNF	0.104	0.082
zOTU_63	9.72201e-16	Bacteria	Paenarthrobacter	HLJGH	0.021	1.015
zOTU_64	0.0118313	Bacteria	Pseudomonas	HLJNF	0.397	0.261
zOTU_66	0.0538094	Bacteria	Bosea	HLJGH	0.053	0.261
zOTU_689	1.62475e-13	Bacteria	Unassigned	HLJNF	0.125	0.005
zOTU_69	6.47673e-10	Bacteria	Unassigned	HLJNF	0.884	0.019
zOTU_70	0.00335955	Bacteria	Sphingobacterium	HLJGH	0.001	0.021
zOTU_7042	3.56842e-08	Bacteria	Bacillus	HLJNF	0.085	0.005
zOTU_71	0.000329561	Bacteria	Ensifer	HLJGH	0.067	0.608
zOTU_73	1.10991e-10	Bacteria	Unassigned	HLJGH	0.003	0.779
zOTU_7336	2.21824e-05	Bacteria	Amylibacter	HLJNF	0.491	0.275
zOTU_7378	0.000623128	Bacteria	Unassigned	HLJNF	0.099	0.039
zOTU_74	2.51768e-06	Bacteria	Dongia	HLJGH	0.019	0.247
zOTU_75	4.1069e-17	Bacteria	Sphingobium	HLJGH	0.003	0.247
zOTU_76	3.1603e-19	Bacteria	Bacillus	HLJGH	0.006	0.569
zOTU_7812	0.000947816	Bacteria	Unassigned	HLJNF	0.096	0.055
zOTU_7964	3.17523e-13	Bacteria	Unassigned	HLJNF	0.152	0
zOTU_80	5.3051e-21	Bacteria	Unassigned	HLJNF	0.04	0.001
zOTU_8047	0.000406857	Bacteria	Amylibacter	HLJNF	0.269	0.193
zOTU_81	1.22878e-05	Bacteria	Pedobacter	HLJGH	0.035	0.568
zOTU_83	0.00279419	Bacteria	Flavobacterium	HLJNF	0.007	0.001
zOTU_830	0.0584656	Bacteria	Unassigned	HLJNF	0.046	0.042
zOTU_84	0.000221027	Bacteria	Aeromonas	HLJGH	0.01	0.251
zOTU_85	7.95914e-07	Bacteria	Aminobacter	HLJGH	0.03	0.323
zOTU_86	0.0107131	Bacteria	Pseudomonas	HLJGH	0.058	0.321
zOTU_87	5.30949e-14	Bacteria	Unassigned	HLJNF	0.781	0
zOTU_88	8.66752e-17	Bacteria	Unassigned	HLJNF	0.056	0.003
zOTU_89	3.09416e-16	Bacteria	Unassigned	HLJNF	0.825	0
zOTU_90	4.62915e-16	Bacteria	Bacillus	HLJGH	0.007	0.5
zOTU_907	0.0240511	Bacteria	Amylibacter	HLJNF	0.109	0.1
zOTU_91	0.000187913	Bacteria	Sphingobacterium	HLJGH	0	0.027
zOTU_919	9.00202e-08	Bacteria	Unassigned	HLJNF	0.049	0.004
zOTU_93	0.0137816	Bacteria	Bacillus	HLJGH	0.124	0.634
zOTU_97	1.18346e-14	Bacteria	Sphingobium	HLJGH	0.002	0.137
zOTU_98	3.40501e-08	Bacteria	Microbacterium	HLJGH	0.014	0.212
zOTU_99	7.00587e-23	Bacteria	Agromyces	HLJGH	0.005	0.412
