# Supplementary material for: Cross-kingdom synthetic microbiota supports tomato suppression of Fusarium wilt disease
Source: Nat Commun. 2022 Dec 22;13:7890. doi: 10.1038/s41467-022-35452-6 (PMC9780251; doi:10.1038/s41467-022-35452-6)
Supplement: Supplementary file 10 — Dataset 7 [file 41467_2022_35452_MOESM10_ESM.xlsx]

## Sheet: Sheet1
ID	FDR	Target	Genera	Enrich group	Relative abundance in SDNF	Relative abundance in SDGH
zOTU_49	8.46193e-26	Bacteria	Sphingobacterium	Depleted	0	0.875
zOTU_91	9.89043e-26	Bacteria	Sphingobacterium	Depleted	0	0.491
zOTU_89	1.17994e-24	Bacteria	Unassigned	Enriched	0.074	0
zOTU_99	1.61602e-23	Bacteria	Agromyces	Depleted	0.001	0.227
zOTU_106	5.40866e-22	Bacteria	Sphingobacterium	Depleted	0	0.412
zOTU_60	5.63775e-21	Bacteria	Sphingobacterium	Depleted	0.001	0.82
zOTU_177	8.19517e-20	Bacteria	Amylibacter	Enriched	0.066	0.003
zOTU_98	7.00075e-19	Bacteria	Microbacterium	Depleted	0.007	0.538
zOTU_15	2.2155e-17	Bacteria	Unassigned	Enriched	0.111	0
zOTU_37	3.17293e-17	Bacteria	Unassigned	Enriched	0.061	0
zOTU_122	4.18569e-17	Bacteria	Chryseobacterium	Depleted	0.003	0.609
zOTU_254	6.43329e-17	Bacteria	Bacillus	Enriched	0.375	0.001
zOTU_30	7.18301e-17	Bacteria	Unassigned	Enriched	0.093	0.001
zOTU_47	1.92334e-16	Bacteria	Rhodococcus	Depleted	0.012	1.349
zOTU_110	3.53107e-16	Bacteria	Microbacterium	Depleted	0.004	0.378
zOTU_70	3.85639e-16	Bacteria	Sphingobacterium	Depleted	0.002	0.705
zOTU_240	4.56239e-16	Bacteria	Unassigned	Enriched	0.047	0
zOTU_57	4.56239e-16	Bacteria	Sphingobium	Depleted	0.01	0.512
zOTU_56	6.61844e-16	Bacteria	Unassigned	Enriched	1.169	0
zOTU_87	2.03717e-15	Bacteria	Unassigned	Enriched	0.037	0
zOTU_288	9.39996e-15	Bacteria	Amylibacter	Enriched	0.126	0.009
zOTU_55	1.24327e-14	Bacteria	Unassigned	Enriched	1.184	0.001
zOTU_343	1.11365e-13	Bacteria	Unassigned	Enriched	0.193	0
zOTU_103	1.29364e-13	Bacteria	Unassigned	Enriched	0.037	0
zOTU_231	3.80798e-13	Bacteria	Rhizobiaceae_uncultured	Depleted	0.005	0.095
zOTU_139	4.64768e-13	Bacteria	Ferrovibrio	Depleted	0.004	0.2
zOTU_62	6.61281e-13	Bacteria	Sphingobacterium	Depleted	0.001	1.036
zOTU_2449	1.69548e-12	Bacteria	Unassigned	Enriched	0.028	0
zOTU_299	1.70197e-12	Bacteria	Unassigned	Enriched	0.246	0
zOTU_251	1.85222e-12	Bacteria	Unassigned	Enriched	0.017	0
zOTU_170	1.85222e-12	Bacteria	Bacillus	Enriched	0.569	0
zOTU_208	1.92888e-12	Bacteria	Unassigned	Enriched	0.025	0
zOTU_236	1.95536e-12	Bacteria	Unassigned	Enriched	0.344	0
zOTU_80	1.97176e-12	Bacteria	Unassigned	Enriched	0.756	0
zOTU_213	1.99222e-12	Bacteria	Bacillus	Enriched	0.121	0
zOTU_360	3.22528e-12	Bacteria	Bacillus	Enriched	0.224	0
zOTU_145	5.51626e-12	Bacteria	Microbacterium	Depleted	0.003	0.291
zOTU_131	5.51626e-12	Bacteria	Brucella	Depleted	0.003	0.349
zOTU_2243	6.00929e-12	Bacteria	Unassigned	Enriched	0.035	0
zOTU_2035	9.58542e-12	Bacteria	Bacillus	Enriched	0.208	0
zOTU_462	1.7422e-11	Bacteria	Bacillus	Enriched	0.186	0
zOTU_324	1.79759e-11	Bacteria	Unassigned	Enriched	0.291	0
zOTU_190	2.3641e-11	Bacteria	Unassigned	Enriched	0.015	0
zOTU_140	2.55345e-11	Bacteria	Unassigned	Enriched	0.372	0
zOTU_483	3.1237e-11	Bacteria	Bacillus	Enriched	0.024	0
zOTU_257	4.05584e-11	Bacteria	Unassigned	Enriched	0.242	0.002
zOTU_74	4.17757e-11	Bacteria	Dongia	Depleted	0.007	0.25
zOTU_7042	5.14142e-11	Bacteria	Bacillus	Enriched	0.186	0
zOTU_229	5.33295e-11	Bacteria	Unassigned	Enriched	0.015	0
zOTU_23	5.68134e-11	Bacteria	Pseudomonas	Depleted	0.006	1.33
zOTU_158	5.68134e-11	Bacteria	Unassigned	Enriched	0.373	0
zOTU_345	5.68134e-11	Bacteria	Unassigned	Enriched	0.021	0.001
zOTU_157	9.63775e-11	Bacteria	Unassigned	Enriched	0.013	0
zOTU_183	1.028e-10	Bacteria	Unassigned	Enriched	0.322	0.009
zOTU_116	1.05469e-10	Bacteria	Blastocatellaceae_uncultured	Depleted	0.007	0.183
zOTU_88	1.28561e-10	Bacteria	Unassigned	Enriched	0.747	0.03
zOTU_274	1.47403e-10	Bacteria	Bacillus	Enriched	0.257	0
zOTU_278	1.70713e-10	Bacteria	Bacillus	Enriched	0.396	0.001
zOTU_253	1.70713e-10	Bacteria	Unassigned	Enriched	0.21	0.007
zOTU_63	1.80986e-10	Bacteria	Paenarthrobacter	Depleted	0.009	0.323
zOTU_7964	1.83985e-10	Bacteria	Unassigned	Enriched	0.016	0
zOTU_130	2.90853e-10	Bacteria	Unassigned	Enriched	0.022	0.001
zOTU_330	2.9157e-10	Bacteria	Unassigned	Enriched	0.182	0.008
zOTU_300	3.17205e-10	Bacteria	Unassigned	Enriched	0.016	0
zOTU_121	3.2379e-10	Bacteria	Shinella	Depleted	0.013	0.271
zOTU_186	3.55961e-10	Bacteria	Amylibacter	Enriched	0.339	0.017
zOTU_398	4.44699e-10	Bacteria	Unassigned	Enriched	0.014	0
zOTU_73	4.62712e-10	Bacteria	Unassigned	Depleted	0.001	0.203
zOTU_2	4.62712e-10	Bacteria	Pseudomonas	Depleted	0.311	4.952
zOTU_919	4.62712e-10	Bacteria	Unassigned	Enriched	0.126	0.003
zOTU_209	4.92446e-10	Bacteria	Bacillus	Enriched	0.035	0
zOTU_168	7.01496e-10	Bacteria	Unassigned	Enriched	0.019	0
zOTU_552	7.3393e-10	Bacteria	Bacillus	Enriched	0.168	0
zOTU_188	7.68719e-10	Bacteria	Amylibacter	Enriched	0.015	0
zOTU_104	7.81945e-10	Bacteria	Pseudomonas	Depleted	0.009	0.264
zOTU_155	8.25113e-10	Bacteria	Bacillus	Enriched	0.468	0.002
zOTU_285	9.64028e-10	Bacteria	Unassigned	Enriched	0.012	0
zOTU_387	9.80654e-10	Bacteria	Unassigned	Enriched	0.014	0
zOTU_119	1.05977e-09	Bacteria	Pseudomonas	Depleted	0.004	0.09
zOTU_162	1.13139e-09	Bacteria	Unassigned	Depleted	0.004	0.251
zOTU_279	1.68166e-09	Bacteria	Microbacterium	Depleted	0.012	0.243
zOTU_322	1.68388e-09	Bacteria	Bacillus	Enriched	0.017	0
zOTU_85	1.70176e-09	Bacteria	Aminobacter	Depleted	0.032	0.374
zOTU_338	2.16937e-09	Bacteria	Unassigned	Enriched	0.02	0
zOTU_315	2.2179e-09	Bacteria	Amylibacter	Enriched	0.168	0.015
zOTU_120	2.58182e-09	Bacteria	Bacillus	Enriched	0.362	0.002
zOTU_412	2.69267e-09	Bacteria	Pedobacter	Depleted	0.005	0.171
zOTU_1677	3.22362e-09	Bacteria	Bacillus	Enriched	0.037	0
zOTU_342	3.91006e-09	Bacteria	Bacillus	Enriched	0.225	0.021
zOTU_205	5.57632e-09	Bacteria	Unassigned	Enriched	0.089	0.009
zOTU_2393	5.76092e-09	Bacteria	Amylibacter	Enriched	0.101	0.024
zOTU_176	5.7977e-09	Bacteria	Unassigned	Enriched	0.191	0.001
zOTU_263	6.91702e-09	Bacteria	Allorhizobium-Neorhizobium-Pararhizobium-Rhizobium	Depleted	0.004	0.095
zOTU_394	7.09331e-09	Bacteria	Bacillus	Enriched	0.008	0
zOTU_148	7.09331e-09	Bacteria	Bacillus	Enriched	0.015	0.001
zOTU_351	7.42223e-09	Bacteria	Bacillus	Enriched	0.172	0.002
zOTU_43	9.21389e-09	Bacteria	Pseudomonas	Depleted	0.017	0.663
zOTU_370	1.18104e-08	Bacteria	Unassigned	Enriched	0.011	0
zOTU_374	1.3033e-08	Bacteria	Amylibacter	Enriched	0.212	0.018
zOTU_44	1.43981e-08	Bacteria	Sphingobacterium	Depleted	0.043	1.07
zOTU_123	1.56448e-08	Bacteria	Sphingobacterium	Depleted	0	0.538
zOTU_308	1.68724e-08	Bacteria	Bacillus	Enriched	0.009	0
zOTU_90	1.82905e-08	Bacteria	Bacillus	Depleted	0.004	0.113
zOTU_578	2.27465e-08	Bacteria	Bacillus	Enriched	0.008	0
zOTU_419	2.9815e-08	Bacteria	Amylibacter	Enriched	0.197	0.022
zOTU_221	3.21931e-08	Bacteria	Unassigned	Enriched	0.236	0.004
zOTU_420	3.61788e-08	Bacteria	Unassigned	Enriched	0.008	0
zOTU_380	3.68783e-08	Bacteria	Unassigned	Enriched	0.008	0
zOTU_385	3.77184e-08	Bacteria	Bacillus	Enriched	0.198	0.004
zOTU_66	3.95767e-08	Bacteria	Bosea	Depleted	0.068	0.685
zOTU_284	5.30389e-08	Bacteria	Pseudomonas	Depleted	0.002	0.167
zOTU_53	6.599e-08	Bacteria	Unassigned	Enriched	0.093	0.01
zOTU_199	6.7155e-08	Bacteria	Allorhizobium-Neorhizobium-Pararhizobium-Rhizobium	Depleted	0.012	0.161
zOTU_388	7.88675e-08	Bacteria	Unassigned	Enriched	0.051	0
zOTU_455	1.0532e-07	Bacteria	Amylibacter	Enriched	0.016	0.002
zOTU_179	1.45266e-07	Bacteria	Unassigned	Depleted	0.015	0.142
zOTU_241	1.45266e-07	Bacteria	Hydrogenophaga	Depleted	0.015	0.141
zOTU_413	1.7156e-07	Bacteria	Bacillus	Enriched	0.009	0
zOTU_189	1.82945e-07	Bacteria	Sphingobacterium	Depleted	0.012	0.288
zOTU_126	2.39001e-07	Bacteria	Bacillus	Depleted	0.004	0.078
zOTU_296	3.89267e-07	Bacteria	Microbacterium	Depleted	0.006	0.157
zOTU_45	5.19126e-07	Bacteria	Pseudomonas	Depleted	0.02	0.185
zOTU_59	5.39102e-07	Bacteria	Acinetobacter	Enriched	0.912	0.026
zOTU_312	5.75464e-07	Bacteria	Unassigned	Enriched	0.157	0.022
zOTU_386	6.07754e-07	Bacteria	Bacillus	Enriched	0.019	0.001
zOTU_146	6.07754e-07	Bacteria	Unassigned	Depleted	0.009	0.193
zOTU_246	6.45778e-07	Bacteria	Unassigned	Enriched	0.009	0
zOTU_326	7.73198e-07	Bacteria	Unassigned	Enriched	0.019	0.002
zOTU_125	7.9241e-07	Bacteria	Unassigned	Enriched	0.035	0.009
zOTU_4435	9.83282e-07	Bacteria	Bacillus	Enriched	0.006	0
zOTU_201	1.32683e-06	Bacteria	Unassigned	Enriched	0.149	0.008
zOTU_1414	1.55688e-06	Bacteria	Unassigned	Enriched	0.112	0.019
zOTU_18	1.64141e-06	Bacteria	Unassigned	Enriched	0.29	0.042
zOTU_181	1.65111e-06	Bacteria	Flavobacterium	Depleted	0.008	0.268
zOTU_109	1.84886e-06	Bacteria	Pseudomonas	Depleted	0.026	0.278
zOTU_369	2.095e-06	Bacteria	Unassigned	Enriched	0.011	0.001
zOTU_392	2.4323e-06	Bacteria	Unassigned	Enriched	0.007	0
zOTU_408	2.97639e-06	Bacteria	Unassigned	Enriched	0.008	0
zOTU_689	3.33208e-06	Bacteria	Unassigned	Enriched	0.358	0.036
zOTU_352	4.36421e-06	Bacteria	Unassigned	Enriched	0.005	0
zOTU_506	4.87484e-06	Bacteria	Unassigned	Enriched	0.047	0.016
zOTU_69	5.98796e-06	Bacteria	Unassigned	Enriched	0.079	0.011
zOTU_128	6.464e-06	Bacteria	Unassigned	Enriched	0.081	0.018
zOTU_7531	6.59861e-06	Bacteria	Unassigned	Enriched	0.142	0.013
zOTU_144	7.26084e-06	Bacteria	Pseudomonas	Depleted	0	0.376
zOTU_227	7.89832e-06	Bacteria	Pedobacter	Depleted	0.012	0.329
zOTU_447	8.1691e-06	Bacteria	Pseudomonas	Enriched	0.145	0.024
zOTU_41	9.51416e-06	Bacteria	Pseudomonas	Depleted	0.011	0.173
zOTU_40	1.26855e-05	Bacteria	Dyadobacter	Depleted	0.123	0.998
zOTU_264	1.49413e-05	Bacteria	Unassigned	Enriched	0.009	0.001
zOTU_202	3.62039e-05	Bacteria	Xenophilus	Depleted	0.016	0.149
zOTU_25	5.85694e-05	Bacteria	Streptomyces	Depleted	0.169	1.225
zOTU_112	6.00408e-05	Bacteria	Unassigned	Depleted	0.001	0.575
zOTU_262	6.21479e-05	Bacteria	Shinella	Depleted	0.021	0.118
zOTU_5	7.22685e-05	Bacteria	Pseudomonas	Depleted	0.097	1.154
zOTU_286	8.59814e-05	Bacteria	MM2	Depleted	0.008	0.1
zOTU_169	9.55038e-05	Bacteria	Unassigned	Enriched	0.146	0.028
zOTU_399	9.66104e-05	Bacteria	Agromyces	Enriched	0.127	0.054
zOTU_152	0.000111739	Bacteria	Sphingobacterium	Depleted	0.018	0.454
zOTU_166	0.000114062	Bacteria	Unassigned	Enriched	0.267	0.076
zOTU_137	0.000114915	Bacteria	Devosia	Depleted	0.055	0.273
zOTU_165	0.000122934	Bacteria	Unassigned	Depleted	0.031	0.28
zOTU_617	0.000136636	Bacteria	Amylibacter	Enriched	0.078	0.05
zOTU_133	0.000152183	Bacteria	Unassigned	Enriched	0.567	0.065
zOTU_67	0.000176417	Bacteria	Pantoea	Depleted	0.004	0.675
zOTU_95	0.000179849	Bacteria	Flavobacterium	Depleted	0.006	0.638
zOTU_193	0.000211521	Bacteria	Pseudoxanthomonas	Depleted	0.022	0.151
zOTU_244	0.000285127	Bacteria	Unassigned	Enriched	0.032	0.006
zOTU_142	0.00030484	Bacteria	Pseudomonas	Depleted	0.017	0.204
zOTU_100	0.000330891	Bacteria	Amylibacter	Enriched	0.625	0.245
zOTU_115	0.000339729	Bacteria	Streptomyces	Depleted	0.016	0.14
zOTU_77	0.000341576	Bacteria	Allorhizobium-Neorhizobium-Pararhizobium-Rhizobium	Depleted	0.06	0.363
zOTU_26	0.000398946	Bacteria	Amylibacter	Enriched	0.567	0.223
zOTU_305	0.000468805	Bacteria	Unassigned	Enriched	0.007	0.002
zOTU_907	0.000489223	Bacteria	Amylibacter	Enriched	0.181	0.083
zOTU_583	0.000505311	Bacteria	Amylibacter	Enriched	0.112	0.044
zOTU_16	0.000520739	Bacteria	Pseudomonas	Depleted	0.08	0.551
zOTU_187	0.000599556	Bacteria	Chryseolinea	Depleted	0.006	0.087
zOTU_272	0.000611099	Bacteria	Paenarthrobacter	Depleted	0.005	0.057
zOTU_36	0.000654571	Bacteria	Streptomyces	Depleted	0.069	0.64
zOTU_9	0.000715925	Bacteria	Sphingobium	Depleted	0.327	1.835
zOTU_52	0.000737633	Bacteria	Unassigned	Depleted	0.13	0.681
zOTU_33	0.000838538	Bacteria	Amylibacter	Enriched	0.464	0.233
zOTU_147	0.000838538	Bacteria	Terrimonas	Depleted	0.013	0.241
zOTU_42	0.000842388	Bacteria	Pseudomonas	Depleted	0.04	0.367
zOTU_273	0.000846678	Bacteria	Bacillus	Enriched	0.231	0.063
zOTU_71	0.000876843	Bacteria	Ensifer	Depleted	0.084	0.458
zOTU_359	0.00111848	Bacteria	Flavobacterium	Depleted	0.009	0.071
zOTU_5672	0.00113751	Bacteria	Amylibacter	Enriched	0.06	0.036
zOTU_81	0.00118222	Bacteria	Pedobacter	Depleted	0.044	0.313
zOTU_341	0.00122255	Bacteria	Pseudomonas	Depleted	0.018	0.123
zOTU_267	0.00148083	Bacteria	Pseudarthrobacter	Depleted	0.007	0.067
zOTU_259	0.00156766	Bacteria	Streptomyces	Depleted	0.01	0.102
zOTU_27	0.00180651	Bacteria	Unassigned	Enriched	1.498	0.399
zOTU_161	0.00181918	Bacteria	Unassigned	Enriched	0.17	0.058
zOTU_154	0.00208224	Bacteria	Achromobacter	Depleted	0.042	0.182
zOTU_372	0.00219853	Bacteria	Unassigned	Enriched	0.176	0.014
zOTU_61	0.00221825	Bacteria	Bacillus	Depleted	0.021	0.195
zOTU_260	0.00322646	Bacteria	Glutamicibacter	Depleted	0.019	0.178
zOTU_54	0.00344859	Bacteria	Stenotrophomonas	Depleted	0.032	0.322
zOTU_76	0.0038952	Bacteria	Bacillus	Depleted	0.027	0.176
zOTU_46	0.00441774	Bacteria	Lechevalieria	Depleted	0.095	0.656
zOTU_17	0.00447936	Bacteria	Unassigned	Enriched	0.516	0.286
zOTU_83	0.00454045	Bacteria	Flavobacterium	Depleted	0.083	0.972
zOTU_2508	0.00458308	Bacteria	Unassigned	Enriched	0.187	0.047
zOTU_411	0.00468598	Bacteria	Paenarthrobacter	Depleted	0.008	0.055
zOTU_331	0.00661332	Bacteria	Blastocatellaceae_uncultured	Enriched	0.108	0.072
zOTU_163	0.00687136	Bacteria	Glutamicibacter	Depleted	0.021	0.184
zOTU_32	0.00696143	Bacteria	Sphingopyxis	Depleted	0.181	0.772
zOTU_503	0.00723629	Bacteria	Pseudomonas	Enriched	0.041	0.015
zOTU_151	0.0076778	Bacteria	Unassigned	Enriched	0.025	0.007
zOTU_38	0.00783687	Bacteria	Pseudomonas	Depleted	0.049	0.236
zOTU_136	0.00940604	Bacteria	Pseudomonas	Depleted	0.039	0.22
zOTU_2171	0.00945867	Bacteria	Amylibacter	Depleted	0.017	0.072
zOTU_192	0.009475	Bacteria	Delftia	Enriched	0.183	0.052
zOTU_752	0.0116701	Bacteria	Unassigned	Depleted	0.032	0.14
zOTU_7812	0.0117867	Bacteria	Unassigned	Enriched	0.065	0.043
zOTU_20	0.0122895	Bacteria	Unassigned	Enriched	1.746	0.452
zOTU_215	0.013674	Bacteria	Bosea	Depleted	0.046	0.178
zOTU_114	0.0144652	Bacteria	Unassigned	Enriched	0.044	0.029
zOTU_1917	0.0174301	Bacteria	Amylibacter	Enriched	0.081	0.048
zOTU_107	0.019576	Bacteria	Methylobacillus	Depleted	0.072	0.329
zOTU_113	0.019576	Bacteria	Mitsuaria	Depleted	0.043	0.318
zOTU_356	0.023257	Bacteria	Unassigned	Enriched	0.056	0.036
zOTU_12	0.0236109	Bacteria	Pseudomonas	Depleted	0.178	0.699
zOTU_232	0.0240808	Bacteria	Unassigned	Enriched	0.042	0.027
zOTU_226	0.0240808	Bacteria	Streptomyces	Depleted	0.016	0.078
zOTU_498	0.0314158	Bacteria	Amylibacter	Enriched	0.107	0.055
zOTU_159	0.0319451	Bacteria	Pseudomonas	Enriched	0.097	0.053
zOTU_287	0.0325245	Bacteria	Amylibacter	Enriched	0.11	0.061
zOTU_7378	0.0336434	Bacteria	Unassigned	Enriched	0.025	0.018
zOTU_512	0.0346037	Bacteria	Unassigned	Enriched	0.025	0.018
zOTU_1076	0.0374174	Bacteria	Amylibacter	Enriched	0.299	0.193
zOTU_180	0.0382045	Bacteria	Pseudomonas	Depleted	0.024	0.09
zOTU_127	0.0387221	Bacteria	Pseudomonas	Enriched	0.213	0.097
zOTU_58	0.0431379	Bacteria	Pseudomonas	Depleted	0.041	0.226
zOTU_830	0.0453728	Bacteria	Unassigned	Enriched	0.077	0.037
zOTU_207	0.0460653	Bacteria	Xanthobacteraceae_uncultured	Depleted	0.04	0.188
zOTU_644	0.046113	Bacteria	Amylibacter	Enriched	0.116	0.067
zOTU_7	0.0492294	Bacteria	Sphingobium	Enriched	2.011	1.463
