# Supplementary material for: Cross-kingdom synthetic microbiota supports tomato suppression of Fusarium wilt disease
Source: Nat Commun. 2022 Dec 22;13:7890. doi: 10.1038/s41467-022-35452-6 (PMC9780251; doi:10.1038/s41467-022-35452-6)
Supplement: Supplementary file 11 — Dataset 8 [file 41467_2022_35452_MOESM11_ESM.xlsx]

## Sheet: Sheet1
Media used for bacteria/fungi isolation
Medium	Compound	Amount (g/L)	Usage of medium during isolation
Tap Water Yeast Extract Medium	Yest extract	0.25 g	Isolation of bacteria
	K2HPO4	0.5 g
	(Agar)	18 g
	Tap water to 1L
Tryptone Yeast extract Glucose Medium	Trytone	1 g	Isolation of bacteria
(TYG Medium)	Yeast extract	1 g
	D-glucose	0.5 g
	KCl	6.34 g
	NaCl	1.2 g
	MgSO4 ∙ 7H2O	0.25 g
	K2HPO4	0.13 g
	CaCl2 ∙ 2H2O	0.22 g
	K2SO4	0.17 g
	Na2SO4	2.4 g
	NaHCO3	0.5 g
	Na2CO3	0.09 g
	Fe EDTA	0.07 g
	(Agar)	20 g
	pH: 7.0
Trypic Soy Agar Medium (TSA Medium)	Casein (pancreatic digest)	17 g	Isolation of bacteria
	Soya peptone (papaic digest)	3 g
	NaCl	5 g
	K2HPO4	2.5 g
	Dextrose	2.5 g
	(Agar)	20 g
LB Medium	Tryptone	10 g	Isolation of bacteria
	Yeast extract	5 g
	NaCl	10 g
	(Agar)	20 g
Beef extract peptone medium	Beef extract	3 g	Isolation of bacteria
	Trytone	10 g
	NaCl	5 g
	(Agar)	20 g
Corn Meal Agar Medium (CMA)	Cornstarch	2 g	Isolation of fungi
	(Agar)	20 g
Rose Bengal Agar Medium (RBM)	Rose Bengal	0.033 g	Isolation of fungi
	Trytone	5 g
	Glucose	10 g
	K2HPO4	1 g
	MgSO4	0.5 g
	(Agar)	20 g
Potato Dextrose Agar (PDA)	Potato starch		Isolation of fungi
	Dextrose
	Agar	20 g
Malt Extract Agar (MEA)	Malt Extract	25 g	Isolation of fungi
	(Agar)	20 g
