# Supplementary material for: Cross-kingdom synthetic microbiota supports tomato suppression of Fusarium wilt disease
Source: Nat Commun. 2022 Dec 22;13:7890. doi: 10.1038/s41467-022-35452-6 (PMC9780251; doi:10.1038/s41467-022-35452-6)
Supplement: Supplementary file 12 — Dataset 9 [file 41467_2022_35452_MOESM12_ESM.xlsx]

## Sheet: Sheet1
Bacterial_ID	Petri Dish	Location	Fbarcode	Rbarcode	515F	806R	Forward primer	Reverse primer	Host
Bactstrain01	Plate01	Plate01K1	AACGTGAT	AGTCGGCT	GTGCCAGCMGCCGCGGTAA	GGACTACHVGGGTWTCTAAT	AACGTGATGTGCCAGCMGCCGCGGTAA	AGTCGGCTGGACTACHVGGGTWTCTAAT	Solanum lycopersicum
Bactstrain02	Plate01	Plate01K2	AAACATCG	AGTCGGCT	GTGCCAGCMGCCGCGGTAA	GGACTACHVGGGTWTCTAAT	AAACATCGGTGCCAGCMGCCGCGGTAA	AGTCGGCTGGACTACHVGGGTWTCTAAT	Solanum lycopersicum
Bactstrain03	Plate01	Plate01K3	ATGCCTAA	AGTCGGCT	GTGCCAGCMGCCGCGGTAA	GGACTACHVGGGTWTCTAAT	ATGCCTAAGTGCCAGCMGCCGCGGTAA	AGTCGGCTGGACTACHVGGGTWTCTAAT	Solanum lycopersicum
Bactstrain04	Plate01	Plate01K4	AGTGGTCA	AGTCGGCT	GTGCCAGCMGCCGCGGTAA	GGACTACHVGGGTWTCTAAT	AGTGGTCAGTGCCAGCMGCCGCGGTAA	AGTCGGCTGGACTACHVGGGTWTCTAAT	Solanum lycopersicum
Bactstrain05	Plate01	Plate01K5	ACCACTGT	AGTCGGCT	GTGCCAGCMGCCGCGGTAA	GGACTACHVGGGTWTCTAAT	ACCACTGTGTGCCAGCMGCCGCGGTAA	AGTCGGCTGGACTACHVGGGTWTCTAAT	Solanum lycopersicum
Bactstrain06	Plate01	Plate01K6	ACATTGGC	AGTCGGCT	GTGCCAGCMGCCGCGGTAA	GGACTACHVGGGTWTCTAAT	ACATTGGCGTGCCAGCMGCCGCGGTAA	AGTCGGCTGGACTACHVGGGTWTCTAAT	Solanum lycopersicum
Bactstrain07	Plate01	Plate01K7	CAGATCTG	AGTCGGCT	GTGCCAGCMGCCGCGGTAA	GGACTACHVGGGTWTCTAAT	CAGATCTGGTGCCAGCMGCCGCGGTAA	AGTCGGCTGGACTACHVGGGTWTCTAAT	Solanum lycopersicum
Bactstrain08	Plate01	Plate01K8	CATCAAGT	AGTCGGCT	GTGCCAGCMGCCGCGGTAA	GGACTACHVGGGTWTCTAAT	CATCAAGTGTGCCAGCMGCCGCGGTAA	AGTCGGCTGGACTACHVGGGTWTCTAAT	Solanum lycopersicum
Bactstrain09	Plate01	Plate01K9	CGCTGATC	AGTCGGCT	GTGCCAGCMGCCGCGGTAA	GGACTACHVGGGTWTCTAAT	CGCTGATCGTGCCAGCMGCCGCGGTAA	AGTCGGCTGGACTACHVGGGTWTCTAAT	Solanum lycopersicum
Bactstrain10	Plate01	Plate01K10	ACAAGCTA	AGTCGGCT	GTGCCAGCMGCCGCGGTAA	GGACTACHVGGGTWTCTAAT	ACAAGCTAGTGCCAGCMGCCGCGGTAA	AGTCGGCTGGACTACHVGGGTWTCTAAT	Solanum lycopersicum
Bactstrain11	Plate01	Plate01K11	CTGTAGCC	AGTCGGCT	GTGCCAGCMGCCGCGGTAA	GGACTACHVGGGTWTCTAAT	CTGTAGCCGTGCCAGCMGCCGCGGTAA	AGTCGGCTGGACTACHVGGGTWTCTAAT	Solanum lycopersicum
Bactstrain12	Plate01	Plate01K12	AGTACAAG	AGTCGGCT	GTGCCAGCMGCCGCGGTAA	GGACTACHVGGGTWTCTAAT	AGTACAAGGTGCCAGCMGCCGCGGTAA	AGTCGGCTGGACTACHVGGGTWTCTAAT	Solanum lycopersicum
Bactstrain13	Plate01	Plate01K13	AACAACCA	AGTCGGCT	GTGCCAGCMGCCGCGGTAA	GGACTACHVGGGTWTCTAAT	AACAACCAGTGCCAGCMGCCGCGGTAA	AGTCGGCTGGACTACHVGGGTWTCTAAT	Solanum lycopersicum
Bactstrain14	Plate01	Plate01K14	AACCGAGA	AGTCGGCT	GTGCCAGCMGCCGCGGTAA	GGACTACHVGGGTWTCTAAT	AACCGAGAGTGCCAGCMGCCGCGGTAA	AGTCGGCTGGACTACHVGGGTWTCTAAT	Solanum lycopersicum
Bactstrain15	Plate01	Plate01K15	AACGCTTA	AGTCGGCT	GTGCCAGCMGCCGCGGTAA	GGACTACHVGGGTWTCTAAT	AACGCTTAGTGCCAGCMGCCGCGGTAA	AGTCGGCTGGACTACHVGGGTWTCTAAT	Solanum lycopersicum
Bactstrain16	Plate01	Plate01K16	AAGACGGA	AGTCGGCT	GTGCCAGCMGCCGCGGTAA	GGACTACHVGGGTWTCTAAT	AAGACGGAGTGCCAGCMGCCGCGGTAA	AGTCGGCTGGACTACHVGGGTWTCTAAT	Solanum lycopersicum
Bactstrain17	Plate01	Plate01K17	AAGGTACA	AGTCGGCT	GTGCCAGCMGCCGCGGTAA	GGACTACHVGGGTWTCTAAT	AAGGTACAGTGCCAGCMGCCGCGGTAA	AGTCGGCTGGACTACHVGGGTWTCTAAT	Solanum lycopersicum
Bactstrain18	Plate01	Plate01K18	ACACAGAA	AGTCGGCT	GTGCCAGCMGCCGCGGTAA	GGACTACHVGGGTWTCTAAT	ACACAGAAGTGCCAGCMGCCGCGGTAA	AGTCGGCTGGACTACHVGGGTWTCTAAT	Solanum lycopersicum
Bactstrain19	Plate01	Plate01K19	ACAGCAGA	AGTCGGCT	GTGCCAGCMGCCGCGGTAA	GGACTACHVGGGTWTCTAAT	ACAGCAGAGTGCCAGCMGCCGCGGTAA	AGTCGGCTGGACTACHVGGGTWTCTAAT	Solanum lycopersicum
Bactstrain20	Plate01	Plate01K20	ACCTCCAA	AGTCGGCT	GTGCCAGCMGCCGCGGTAA	GGACTACHVGGGTWTCTAAT	ACCTCCAAGTGCCAGCMGCCGCGGTAA	AGTCGGCTGGACTACHVGGGTWTCTAAT	Solanum lycopersicum
Bactstrain21	Plate01	Plate01K21	ACGCTCGA	AGTCGGCT	GTGCCAGCMGCCGCGGTAA	GGACTACHVGGGTWTCTAAT	ACGCTCGAGTGCCAGCMGCCGCGGTAA	AGTCGGCTGGACTACHVGGGTWTCTAAT	Solanum lycopersicum
Bactstrain22	Plate01	Plate01K22	ACGTATCA	AGTCGGCT	GTGCCAGCMGCCGCGGTAA	GGACTACHVGGGTWTCTAAT	ACGTATCAGTGCCAGCMGCCGCGGTAA	AGTCGGCTGGACTACHVGGGTWTCTAAT	Solanum lycopersicum
Bactstrain23	Plate01	Plate01K23	ACTATGCA	AGTCGGCT	GTGCCAGCMGCCGCGGTAA	GGACTACHVGGGTWTCTAAT	ACTATGCAGTGCCAGCMGCCGCGGTAA	AGTCGGCTGGACTACHVGGGTWTCTAAT	Solanum lycopersicum
Bactstrain24	Plate01	Plate01K24	AGAGTCAA	AGTCGGCT	GTGCCAGCMGCCGCGGTAA	GGACTACHVGGGTWTCTAAT	AGAGTCAAGTGCCAGCMGCCGCGGTAA	AGTCGGCTGGACTACHVGGGTWTCTAAT	Solanum lycopersicum
Bactstrain25	Plate01	Plate01K25	AGATCGCA	AGTCGGCT	GTGCCAGCMGCCGCGGTAA	GGACTACHVGGGTWTCTAAT	AGATCGCAGTGCCAGCMGCCGCGGTAA	AGTCGGCTGGACTACHVGGGTWTCTAAT	Solanum lycopersicum
Bactstrain26	Plate01	Plate01K26	AGCAGGAA	AGTCGGCT	GTGCCAGCMGCCGCGGTAA	GGACTACHVGGGTWTCTAAT	AGCAGGAAGTGCCAGCMGCCGCGGTAA	AGTCGGCTGGACTACHVGGGTWTCTAAT	Solanum lycopersicum
Bactstrain27	Plate01	Plate01K27	AGTCACTA	AGTCGGCT	GTGCCAGCMGCCGCGGTAA	GGACTACHVGGGTWTCTAAT	AGTCACTAGTGCCAGCMGCCGCGGTAA	AGTCGGCTGGACTACHVGGGTWTCTAAT	Solanum lycopersicum
Bactstrain28	Plate01	Plate01K28	ATCCTGTA	AGTCGGCT	GTGCCAGCMGCCGCGGTAA	GGACTACHVGGGTWTCTAAT	ATCCTGTAGTGCCAGCMGCCGCGGTAA	AGTCGGCTGGACTACHVGGGTWTCTAAT	Solanum lycopersicum
Bactstrain29	Plate01	Plate01K29	ATTGAGGA	AGTCGGCT	GTGCCAGCMGCCGCGGTAA	GGACTACHVGGGTWTCTAAT	ATTGAGGAGTGCCAGCMGCCGCGGTAA	AGTCGGCTGGACTACHVGGGTWTCTAAT	Solanum lycopersicum
Bactstrain30	Plate01	Plate01K30	CAACCACA	AGTCGGCT	GTGCCAGCMGCCGCGGTAA	GGACTACHVGGGTWTCTAAT	CAACCACAGTGCCAGCMGCCGCGGTAA	AGTCGGCTGGACTACHVGGGTWTCTAAT	Solanum lycopersicum
Bactstrain31	Plate01	Plate01K31	CAAGACTA	AGTCGGCT	GTGCCAGCMGCCGCGGTAA	GGACTACHVGGGTWTCTAAT	CAAGACTAGTGCCAGCMGCCGCGGTAA	AGTCGGCTGGACTACHVGGGTWTCTAAT	Solanum lycopersicum
Bactstrain32	Plate01	Plate01K32	CAATGGAA	AGTCGGCT	GTGCCAGCMGCCGCGGTAA	GGACTACHVGGGTWTCTAAT	CAATGGAAGTGCCAGCMGCCGCGGTAA	AGTCGGCTGGACTACHVGGGTWTCTAAT	Solanum lycopersicum
Bactstrain33	Plate01	Plate01K33	CACTTCGA	AGTCGGCT	GTGCCAGCMGCCGCGGTAA	GGACTACHVGGGTWTCTAAT	CACTTCGAGTGCCAGCMGCCGCGGTAA	AGTCGGCTGGACTACHVGGGTWTCTAAT	Solanum lycopersicum
Bactstrain34	Plate01	Plate01K34	CAGCGTTA	AGTCGGCT	GTGCCAGCMGCCGCGGTAA	GGACTACHVGGGTWTCTAAT	CAGCGTTAGTGCCAGCMGCCGCGGTAA	AGTCGGCTGGACTACHVGGGTWTCTAAT	Solanum lycopersicum
Bactstrain35	Plate01	Plate01K35	CATACCAA	AGTCGGCT	GTGCCAGCMGCCGCGGTAA	GGACTACHVGGGTWTCTAAT	CATACCAAGTGCCAGCMGCCGCGGTAA	AGTCGGCTGGACTACHVGGGTWTCTAAT	Solanum lycopersicum
Bactstrain36	Plate01	Plate01K36	CCAGTTCA	AGTCGGCT	GTGCCAGCMGCCGCGGTAA	GGACTACHVGGGTWTCTAAT	CCAGTTCAGTGCCAGCMGCCGCGGTAA	AGTCGGCTGGACTACHVGGGTWTCTAAT	Solanum lycopersicum
Bactstrain37	Plate01	Plate01K37	CCGAAGTA	AGTCGGCT	GTGCCAGCMGCCGCGGTAA	GGACTACHVGGGTWTCTAAT	CCGAAGTAGTGCCAGCMGCCGCGGTAA	AGTCGGCTGGACTACHVGGGTWTCTAAT	Solanum lycopersicum
Bactstrain38	Plate01	Plate01K38	CCGTGAGA	AGTCGGCT	GTGCCAGCMGCCGCGGTAA	GGACTACHVGGGTWTCTAAT	CCGTGAGAGTGCCAGCMGCCGCGGTAA	AGTCGGCTGGACTACHVGGGTWTCTAAT	Solanum lycopersicum
Bactstrain39	Plate01	Plate01K39	CCTCCTGA	AGTCGGCT	GTGCCAGCMGCCGCGGTAA	GGACTACHVGGGTWTCTAAT	CCTCCTGAGTGCCAGCMGCCGCGGTAA	AGTCGGCTGGACTACHVGGGTWTCTAAT	Solanum lycopersicum
Bactstrain40	Plate01	Plate01K40	CGAACTTA	AGTCGGCT	GTGCCAGCMGCCGCGGTAA	GGACTACHVGGGTWTCTAAT	CGAACTTAGTGCCAGCMGCCGCGGTAA	AGTCGGCTGGACTACHVGGGTWTCTAAT	Solanum lycopersicum
Bactstrain41	Plate01	Plate01K41	CGACTGGA	AGTCGGCT	GTGCCAGCMGCCGCGGTAA	GGACTACHVGGGTWTCTAAT	CGACTGGAGTGCCAGCMGCCGCGGTAA	AGTCGGCTGGACTACHVGGGTWTCTAAT	Solanum lycopersicum
Bactstrain42	Plate01	Plate01K42	CGCATACA	AGTCGGCT	GTGCCAGCMGCCGCGGTAA	GGACTACHVGGGTWTCTAAT	CGCATACAGTGCCAGCMGCCGCGGTAA	AGTCGGCTGGACTACHVGGGTWTCTAAT	Solanum lycopersicum
Bactstrain43	Plate01	Plate01K43	CTCAATGA	AGTCGGCT	GTGCCAGCMGCCGCGGTAA	GGACTACHVGGGTWTCTAAT	CTCAATGAGTGCCAGCMGCCGCGGTAA	AGTCGGCTGGACTACHVGGGTWTCTAAT	Solanum lycopersicum
Bactstrain44	Plate01	Plate01K44	CTGAGCCA	AGTCGGCT	GTGCCAGCMGCCGCGGTAA	GGACTACHVGGGTWTCTAAT	CTGAGCCAGTGCCAGCMGCCGCGGTAA	AGTCGGCTGGACTACHVGGGTWTCTAAT	Solanum lycopersicum
Bactstrain45	Plate01	Plate01K45	CTGGCATA	AGTCGGCT	GTGCCAGCMGCCGCGGTAA	GGACTACHVGGGTWTCTAAT	CTGGCATAGTGCCAGCMGCCGCGGTAA	AGTCGGCTGGACTACHVGGGTWTCTAAT	Solanum lycopersicum
Bactstrain46	Plate01	Plate01K46	GAATCTGA	AGTCGGCT	GTGCCAGCMGCCGCGGTAA	GGACTACHVGGGTWTCTAAT	GAATCTGAGTGCCAGCMGCCGCGGTAA	AGTCGGCTGGACTACHVGGGTWTCTAAT	Solanum lycopersicum
Bactstrain47	Plate01	Plate01K47	GACTAGTA	AGTCGGCT	GTGCCAGCMGCCGCGGTAA	GGACTACHVGGGTWTCTAAT	GACTAGTAGTGCCAGCMGCCGCGGTAA	AGTCGGCTGGACTACHVGGGTWTCTAAT	Solanum lycopersicum
Bactstrain48	Plate01	Plate01K48	GAGCTGAA	AGTCGGCT	GTGCCAGCMGCCGCGGTAA	GGACTACHVGGGTWTCTAAT	GAGCTGAAGTGCCAGCMGCCGCGGTAA	AGTCGGCTGGACTACHVGGGTWTCTAAT	Solanum lycopersicum
Bactstrain49	Plate01	Plate01K49	GATAGACA	AGTCGGCT	GTGCCAGCMGCCGCGGTAA	GGACTACHVGGGTWTCTAAT	GATAGACAGTGCCAGCMGCCGCGGTAA	AGTCGGCTGGACTACHVGGGTWTCTAAT	Solanum lycopersicum
Bactstrain50	Plate01	Plate01K50	GCCACATA	AGTCGGCT	GTGCCAGCMGCCGCGGTAA	GGACTACHVGGGTWTCTAAT	GCCACATAGTGCCAGCMGCCGCGGTAA	AGTCGGCTGGACTACHVGGGTWTCTAAT	Solanum lycopersicum
Bactstrain51	Plate01	Plate01K51	GCGAGTAA	AGTCGGCT	GTGCCAGCMGCCGCGGTAA	GGACTACHVGGGTWTCTAAT	GCGAGTAAGTGCCAGCMGCCGCGGTAA	AGTCGGCTGGACTACHVGGGTWTCTAAT	Solanum lycopersicum
Bactstrain52	Plate01	Plate01K52	GCTAACGA	AGTCGGCT	GTGCCAGCMGCCGCGGTAA	GGACTACHVGGGTWTCTAAT	GCTAACGAGTGCCAGCMGCCGCGGTAA	AGTCGGCTGGACTACHVGGGTWTCTAAT	Solanum lycopersicum
Bactstrain53	Plate01	Plate01K53	GCTCGGTA	AGTCGGCT	GTGCCAGCMGCCGCGGTAA	GGACTACHVGGGTWTCTAAT	GCTCGGTAGTGCCAGCMGCCGCGGTAA	AGTCGGCTGGACTACHVGGGTWTCTAAT	Solanum lycopersicum
Bactstrain54	Plate01	Plate01K54	GGAGAACA	AGTCGGCT	GTGCCAGCMGCCGCGGTAA	GGACTACHVGGGTWTCTAAT	GGAGAACAGTGCCAGCMGCCGCGGTAA	AGTCGGCTGGACTACHVGGGTWTCTAAT	Solanum lycopersicum
Bactstrain55	Plate01	Plate01K55	GGTGCGAA	AGTCGGCT	GTGCCAGCMGCCGCGGTAA	GGACTACHVGGGTWTCTAAT	GGTGCGAAGTGCCAGCMGCCGCGGTAA	AGTCGGCTGGACTACHVGGGTWTCTAAT	Solanum lycopersicum
Bactstrain56	Plate01	Plate01K56	GTACGCAA	AGTCGGCT	GTGCCAGCMGCCGCGGTAA	GGACTACHVGGGTWTCTAAT	GTACGCAAGTGCCAGCMGCCGCGGTAA	AGTCGGCTGGACTACHVGGGTWTCTAAT	Solanum lycopersicum
Bactstrain57	Plate01	Plate01K57	GTCGTAGA	AGTCGGCT	GTGCCAGCMGCCGCGGTAA	GGACTACHVGGGTWTCTAAT	GTCGTAGAGTGCCAGCMGCCGCGGTAA	AGTCGGCTGGACTACHVGGGTWTCTAAT	Solanum lycopersicum
Bactstrain58	Plate01	Plate01K58	GTCTGTCA	AGTCGGCT	GTGCCAGCMGCCGCGGTAA	GGACTACHVGGGTWTCTAAT	GTCTGTCAGTGCCAGCMGCCGCGGTAA	AGTCGGCTGGACTACHVGGGTWTCTAAT	Solanum lycopersicum
Bactstrain59	Plate01	Plate01K59	GTGTTCTA	AGTCGGCT	GTGCCAGCMGCCGCGGTAA	GGACTACHVGGGTWTCTAAT	GTGTTCTAGTGCCAGCMGCCGCGGTAA	AGTCGGCTGGACTACHVGGGTWTCTAAT	Solanum lycopersicum
Bactstrain60	Plate01	Plate01K60	TAGGATGA	AGTCGGCT	GTGCCAGCMGCCGCGGTAA	GGACTACHVGGGTWTCTAAT	TAGGATGAGTGCCAGCMGCCGCGGTAA	AGTCGGCTGGACTACHVGGGTWTCTAAT	Solanum lycopersicum
Bactstrain61	Plate01	Plate01K61	TATCAGCA	AGTCGGCT	GTGCCAGCMGCCGCGGTAA	GGACTACHVGGGTWTCTAAT	TATCAGCAGTGCCAGCMGCCGCGGTAA	AGTCGGCTGGACTACHVGGGTWTCTAAT	Solanum lycopersicum
Bactstrain62	Plate01	Plate01K62	TCCGTCTA	AGTCGGCT	GTGCCAGCMGCCGCGGTAA	GGACTACHVGGGTWTCTAAT	TCCGTCTAGTGCCAGCMGCCGCGGTAA	AGTCGGCTGGACTACHVGGGTWTCTAAT	Solanum lycopersicum
Bactstrain63	Plate01	Plate01K63	TCTTCACA	AGTCGGCT	GTGCCAGCMGCCGCGGTAA	GGACTACHVGGGTWTCTAAT	TCTTCACAGTGCCAGCMGCCGCGGTAA	AGTCGGCTGGACTACHVGGGTWTCTAAT	Solanum lycopersicum
Bactstrain64	Plate01	Plate01K64	TGAAGAGA	AGTCGGCT	GTGCCAGCMGCCGCGGTAA	GGACTACHVGGGTWTCTAAT	TGAAGAGAGTGCCAGCMGCCGCGGTAA	AGTCGGCTGGACTACHVGGGTWTCTAAT	Solanum lycopersicum
Bactstrain65	Plate01	Plate01K65	TGGAACAA	AGTCGGCT	GTGCCAGCMGCCGCGGTAA	GGACTACHVGGGTWTCTAAT	TGGAACAAGTGCCAGCMGCCGCGGTAA	AGTCGGCTGGACTACHVGGGTWTCTAAT	Solanum lycopersicum
Bactstrain66	Plate01	Plate01K66	TGGCTTCA	AGTCGGCT	GTGCCAGCMGCCGCGGTAA	GGACTACHVGGGTWTCTAAT	TGGCTTCAGTGCCAGCMGCCGCGGTAA	AGTCGGCTGGACTACHVGGGTWTCTAAT	Solanum lycopersicum
Bactstrain67	Plate01	Plate01K67	TGGTGGTA	AGTCGGCT	GTGCCAGCMGCCGCGGTAA	GGACTACHVGGGTWTCTAAT	TGGTGGTAGTGCCAGCMGCCGCGGTAA	AGTCGGCTGGACTACHVGGGTWTCTAAT	Solanum lycopersicum
Bactstrain68	Plate01	Plate01K68	TTCACGCA	AGTCGGCT	GTGCCAGCMGCCGCGGTAA	GGACTACHVGGGTWTCTAAT	TTCACGCAGTGCCAGCMGCCGCGGTAA	AGTCGGCTGGACTACHVGGGTWTCTAAT	Solanum lycopersicum
Bactstrain69	Plate01	Plate01K69	AACTCACC	AGTCGGCT	GTGCCAGCMGCCGCGGTAA	GGACTACHVGGGTWTCTAAT	AACTCACCGTGCCAGCMGCCGCGGTAA	AGTCGGCTGGACTACHVGGGTWTCTAAT	Solanum lycopersicum
Bactstrain70	Plate01	Plate01K70	AAGAGATC	AGTCGGCT	GTGCCAGCMGCCGCGGTAA	GGACTACHVGGGTWTCTAAT	AAGAGATCGTGCCAGCMGCCGCGGTAA	AGTCGGCTGGACTACHVGGGTWTCTAAT	Solanum lycopersicum
Bactstrain71	Plate01	Plate01K71	AAGGACAC	AGTCGGCT	GTGCCAGCMGCCGCGGTAA	GGACTACHVGGGTWTCTAAT	AAGGACACGTGCCAGCMGCCGCGGTAA	AGTCGGCTGGACTACHVGGGTWTCTAAT	Solanum lycopersicum
Bactstrain72	Plate01	Plate01K72	AATCCGTC	AGTCGGCT	GTGCCAGCMGCCGCGGTAA	GGACTACHVGGGTWTCTAAT	AATCCGTCGTGCCAGCMGCCGCGGTAA	AGTCGGCTGGACTACHVGGGTWTCTAAT	Solanum lycopersicum
Bactstrain73	Plate01	Plate01K73	AATGTTGC	AGTCGGCT	GTGCCAGCMGCCGCGGTAA	GGACTACHVGGGTWTCTAAT	AATGTTGCGTGCCAGCMGCCGCGGTAA	AGTCGGCTGGACTACHVGGGTWTCTAAT	Solanum lycopersicum
Bactstrain74	Plate01	Plate01K74	ACACGACC	AGTCGGCT	GTGCCAGCMGCCGCGGTAA	GGACTACHVGGGTWTCTAAT	ACACGACCGTGCCAGCMGCCGCGGTAA	AGTCGGCTGGACTACHVGGGTWTCTAAT	Solanum lycopersicum
Bactstrain75	Plate01	Plate01K75	ACAGATTC	AGTCGGCT	GTGCCAGCMGCCGCGGTAA	GGACTACHVGGGTWTCTAAT	ACAGATTCGTGCCAGCMGCCGCGGTAA	AGTCGGCTGGACTACHVGGGTWTCTAAT	Solanum lycopersicum
Bactstrain76	Plate01	Plate01K76	AGATGTAC	AGTCGGCT	GTGCCAGCMGCCGCGGTAA	GGACTACHVGGGTWTCTAAT	AGATGTACGTGCCAGCMGCCGCGGTAA	AGTCGGCTGGACTACHVGGGTWTCTAAT	Solanum lycopersicum
Bactstrain77	Plate01	Plate01K77	AGCACCTC	AGTCGGCT	GTGCCAGCMGCCGCGGTAA	GGACTACHVGGGTWTCTAAT	AGCACCTCGTGCCAGCMGCCGCGGTAA	AGTCGGCTGGACTACHVGGGTWTCTAAT	Solanum lycopersicum
Bactstrain78	Plate01	Plate01K78	AGCCATGC	AGTCGGCT	GTGCCAGCMGCCGCGGTAA	GGACTACHVGGGTWTCTAAT	AGCCATGCGTGCCAGCMGCCGCGGTAA	AGTCGGCTGGACTACHVGGGTWTCTAAT	Solanum lycopersicum
Bactstrain79	Plate01	Plate01K79	AGGCTAAC	AGTCGGCT	GTGCCAGCMGCCGCGGTAA	GGACTACHVGGGTWTCTAAT	AGGCTAACGTGCCAGCMGCCGCGGTAA	AGTCGGCTGGACTACHVGGGTWTCTAAT	Solanum lycopersicum
Bactstrain80	Plate01	Plate01K80	ATAGCGAC	AGTCGGCT	GTGCCAGCMGCCGCGGTAA	GGACTACHVGGGTWTCTAAT	ATAGCGACGTGCCAGCMGCCGCGGTAA	AGTCGGCTGGACTACHVGGGTWTCTAAT	Solanum lycopersicum
Bactstrain81	Plate01	Plate01K81	ATCATTCC	AGTCGGCT	GTGCCAGCMGCCGCGGTAA	GGACTACHVGGGTWTCTAAT	ATCATTCCGTGCCAGCMGCCGCGGTAA	AGTCGGCTGGACTACHVGGGTWTCTAAT	Solanum lycopersicum
Bactstrain82	Plate01	Plate01K82	ATTGGCTC	AGTCGGCT	GTGCCAGCMGCCGCGGTAA	GGACTACHVGGGTWTCTAAT	ATTGGCTCGTGCCAGCMGCCGCGGTAA	AGTCGGCTGGACTACHVGGGTWTCTAAT	Solanum lycopersicum
Bactstrain83	Plate01	Plate01K83	CAAGGAGC	AGTCGGCT	GTGCCAGCMGCCGCGGTAA	GGACTACHVGGGTWTCTAAT	CAAGGAGCGTGCCAGCMGCCGCGGTAA	AGTCGGCTGGACTACHVGGGTWTCTAAT	Solanum lycopersicum
Bactstrain84	Plate01	Plate01K84	CACCTTAC	AGTCGGCT	GTGCCAGCMGCCGCGGTAA	GGACTACHVGGGTWTCTAAT	CACCTTACGTGCCAGCMGCCGCGGTAA	AGTCGGCTGGACTACHVGGGTWTCTAAT	Solanum lycopersicum
Bactstrain85	Plate01	Plate01K85	CCATCCTC	AGTCGGCT	GTGCCAGCMGCCGCGGTAA	GGACTACHVGGGTWTCTAAT	CCATCCTCGTGCCAGCMGCCGCGGTAA	AGTCGGCTGGACTACHVGGGTWTCTAAT	Solanum lycopersicum
Bactstrain86	Plate01	Plate01K86	CCGACAAC	AGTCGGCT	GTGCCAGCMGCCGCGGTAA	GGACTACHVGGGTWTCTAAT	CCGACAACGTGCCAGCMGCCGCGGTAA	AGTCGGCTGGACTACHVGGGTWTCTAAT	Solanum lycopersicum
Bactstrain87	Plate01	Plate01K87	CCTAATCC	AGTCGGCT	GTGCCAGCMGCCGCGGTAA	GGACTACHVGGGTWTCTAAT	CCTAATCCGTGCCAGCMGCCGCGGTAA	AGTCGGCTGGACTACHVGGGTWTCTAAT	Solanum lycopersicum
Bactstrain88	Plate01	Plate01K88	CCTCTATC	AGTCGGCT	GTGCCAGCMGCCGCGGTAA	GGACTACHVGGGTWTCTAAT	CCTCTATCGTGCCAGCMGCCGCGGTAA	AGTCGGCTGGACTACHVGGGTWTCTAAT	Solanum lycopersicum
Bactstrain89	Plate01	Plate01K89	CGACACAC	AGTCGGCT	GTGCCAGCMGCCGCGGTAA	GGACTACHVGGGTWTCTAAT	CGACACACGTGCCAGCMGCCGCGGTAA	AGTCGGCTGGACTACHVGGGTWTCTAAT	Solanum lycopersicum
Bactstrain90	Plate01	Plate01K90	CGGATTGC	AGTCGGCT	GTGCCAGCMGCCGCGGTAA	GGACTACHVGGGTWTCTAAT	CGGATTGCGTGCCAGCMGCCGCGGTAA	AGTCGGCTGGACTACHVGGGTWTCTAAT	Solanum lycopersicum
Bactstrain91	Plate01	Plate01K91	CTAAGGTC	AGTCGGCT	GTGCCAGCMGCCGCGGTAA	GGACTACHVGGGTWTCTAAT	CTAAGGTCGTGCCAGCMGCCGCGGTAA	AGTCGGCTGGACTACHVGGGTWTCTAAT	Solanum lycopersicum
Bactstrain92	Plate01	Plate01K92	GAACAGGC	AGTCGGCT	GTGCCAGCMGCCGCGGTAA	GGACTACHVGGGTWTCTAAT	GAACAGGCGTGCCAGCMGCCGCGGTAA	AGTCGGCTGGACTACHVGGGTWTCTAAT	Solanum lycopersicum
Bactstrain93	Plate01	Plate01K93	GACAGTGC	AGTCGGCT	GTGCCAGCMGCCGCGGTAA	GGACTACHVGGGTWTCTAAT	GACAGTGCGTGCCAGCMGCCGCGGTAA	AGTCGGCTGGACTACHVGGGTWTCTAAT	Solanum lycopersicum
Bactstrain94	Plate01	Plate01K94	GAGTTAGC	AGTCGGCT	GTGCCAGCMGCCGCGGTAA	GGACTACHVGGGTWTCTAAT	GAGTTAGCGTGCCAGCMGCCGCGGTAA	AGTCGGCTGGACTACHVGGGTWTCTAAT	Solanum lycopersicum
Bactstrain95	Plate01	Plate01K95	GATGAATC	AGTCGGCT	GTGCCAGCMGCCGCGGTAA	GGACTACHVGGGTWTCTAAT	GATGAATCGTGCCAGCMGCCGCGGTAA	AGTCGGCTGGACTACHVGGGTWTCTAAT	Solanum lycopersicum
Bactstrain96	Plate01	Plate01K96	GCCAAGAC	AGTCGGCT	GTGCCAGCMGCCGCGGTAA	GGACTACHVGGGTWTCTAAT	GCCAAGACGTGCCAGCMGCCGCGGTAA	AGTCGGCTGGACTACHVGGGTWTCTAAT	Solanum lycopersicum
Bactstrain97	Plate02	Plate02K1	AACGTGAT	CAGAGTCA	GTGCCAGCMGCCGCGGTAA	GGACTACHVGGGTWTCTAAT	AACGTGATGTGCCAGCMGCCGCGGTAA	CAGAGTCAGGACTACHVGGGTWTCTAAT	Solanum lycopersicum
Bactstrain98	Plate02	Plate02K2	AAACATCG	CAGAGTCA	GTGCCAGCMGCCGCGGTAA	GGACTACHVGGGTWTCTAAT	AAACATCGGTGCCAGCMGCCGCGGTAA	CAGAGTCAGGACTACHVGGGTWTCTAAT	Solanum lycopersicum
Bactstrain99	Plate02	Plate02K3	ATGCCTAA	CAGAGTCA	GTGCCAGCMGCCGCGGTAA	GGACTACHVGGGTWTCTAAT	ATGCCTAAGTGCCAGCMGCCGCGGTAA	CAGAGTCAGGACTACHVGGGTWTCTAAT	Solanum lycopersicum
Bactstrain100	Plate02	Plate02K4	AGTGGTCA	CAGAGTCA	GTGCCAGCMGCCGCGGTAA	GGACTACHVGGGTWTCTAAT	AGTGGTCAGTGCCAGCMGCCGCGGTAA	CAGAGTCAGGACTACHVGGGTWTCTAAT	Solanum lycopersicum
Bactstrain101	Plate02	Plate02K5	ACCACTGT	CAGAGTCA	GTGCCAGCMGCCGCGGTAA	GGACTACHVGGGTWTCTAAT	ACCACTGTGTGCCAGCMGCCGCGGTAA	CAGAGTCAGGACTACHVGGGTWTCTAAT	Solanum lycopersicum
Bactstrain102	Plate02	Plate02K6	ACATTGGC	CAGAGTCA	GTGCCAGCMGCCGCGGTAA	GGACTACHVGGGTWTCTAAT	ACATTGGCGTGCCAGCMGCCGCGGTAA	CAGAGTCAGGACTACHVGGGTWTCTAAT	Solanum lycopersicum
Bactstrain103	Plate02	Plate02K7	CAGATCTG	CAGAGTCA	GTGCCAGCMGCCGCGGTAA	GGACTACHVGGGTWTCTAAT	CAGATCTGGTGCCAGCMGCCGCGGTAA	CAGAGTCAGGACTACHVGGGTWTCTAAT	Solanum lycopersicum
Bactstrain104	Plate02	Plate02K8	CATCAAGT	CAGAGTCA	GTGCCAGCMGCCGCGGTAA	GGACTACHVGGGTWTCTAAT	CATCAAGTGTGCCAGCMGCCGCGGTAA	CAGAGTCAGGACTACHVGGGTWTCTAAT	Solanum lycopersicum
Bactstrain105	Plate02	Plate02K9	CGCTGATC	CAGAGTCA	GTGCCAGCMGCCGCGGTAA	GGACTACHVGGGTWTCTAAT	CGCTGATCGTGCCAGCMGCCGCGGTAA	CAGAGTCAGGACTACHVGGGTWTCTAAT	Solanum lycopersicum
Bactstrain106	Plate02	Plate02K10	ACAAGCTA	CAGAGTCA	GTGCCAGCMGCCGCGGTAA	GGACTACHVGGGTWTCTAAT	ACAAGCTAGTGCCAGCMGCCGCGGTAA	CAGAGTCAGGACTACHVGGGTWTCTAAT	Solanum lycopersicum
Bactstrain107	Plate02	Plate02K11	CTGTAGCC	CAGAGTCA	GTGCCAGCMGCCGCGGTAA	GGACTACHVGGGTWTCTAAT	CTGTAGCCGTGCCAGCMGCCGCGGTAA	CAGAGTCAGGACTACHVGGGTWTCTAAT	Solanum lycopersicum
Bactstrain108	Plate02	Plate02K12	AGTACAAG	CAGAGTCA	GTGCCAGCMGCCGCGGTAA	GGACTACHVGGGTWTCTAAT	AGTACAAGGTGCCAGCMGCCGCGGTAA	CAGAGTCAGGACTACHVGGGTWTCTAAT	Solanum lycopersicum
Bactstrain109	Plate02	Plate02K13	AACAACCA	CAGAGTCA	GTGCCAGCMGCCGCGGTAA	GGACTACHVGGGTWTCTAAT	AACAACCAGTGCCAGCMGCCGCGGTAA	CAGAGTCAGGACTACHVGGGTWTCTAAT	Solanum lycopersicum
Bactstrain110	Plate02	Plate02K14	AACCGAGA	CAGAGTCA	GTGCCAGCMGCCGCGGTAA	GGACTACHVGGGTWTCTAAT	AACCGAGAGTGCCAGCMGCCGCGGTAA	CAGAGTCAGGACTACHVGGGTWTCTAAT	Solanum lycopersicum
Bactstrain111	Plate02	Plate02K15	AACGCTTA	CAGAGTCA	GTGCCAGCMGCCGCGGTAA	GGACTACHVGGGTWTCTAAT	AACGCTTAGTGCCAGCMGCCGCGGTAA	CAGAGTCAGGACTACHVGGGTWTCTAAT	Solanum lycopersicum
Bactstrain112	Plate02	Plate02K16	AAGACGGA	CAGAGTCA	GTGCCAGCMGCCGCGGTAA	GGACTACHVGGGTWTCTAAT	AAGACGGAGTGCCAGCMGCCGCGGTAA	CAGAGTCAGGACTACHVGGGTWTCTAAT	Solanum lycopersicum
Bactstrain113	Plate02	Plate02K17	AAGGTACA	CAGAGTCA	GTGCCAGCMGCCGCGGTAA	GGACTACHVGGGTWTCTAAT	AAGGTACAGTGCCAGCMGCCGCGGTAA	CAGAGTCAGGACTACHVGGGTWTCTAAT	Solanum lycopersicum
Bactstrain114	Plate02	Plate02K18	ACACAGAA	CAGAGTCA	GTGCCAGCMGCCGCGGTAA	GGACTACHVGGGTWTCTAAT	ACACAGAAGTGCCAGCMGCCGCGGTAA	CAGAGTCAGGACTACHVGGGTWTCTAAT	Solanum lycopersicum
Bactstrain115	Plate02	Plate02K19	ACAGCAGA	CAGAGTCA	GTGCCAGCMGCCGCGGTAA	GGACTACHVGGGTWTCTAAT	ACAGCAGAGTGCCAGCMGCCGCGGTAA	CAGAGTCAGGACTACHVGGGTWTCTAAT	Solanum lycopersicum
Bactstrain116	Plate02	Plate02K20	ACCTCCAA	CAGAGTCA	GTGCCAGCMGCCGCGGTAA	GGACTACHVGGGTWTCTAAT	ACCTCCAAGTGCCAGCMGCCGCGGTAA	CAGAGTCAGGACTACHVGGGTWTCTAAT	Solanum lycopersicum
Bactstrain117	Plate02	Plate02K21	ACGCTCGA	CAGAGTCA	GTGCCAGCMGCCGCGGTAA	GGACTACHVGGGTWTCTAAT	ACGCTCGAGTGCCAGCMGCCGCGGTAA	CAGAGTCAGGACTACHVGGGTWTCTAAT	Solanum lycopersicum
Bactstrain118	Plate02	Plate02K22	ACGTATCA	CAGAGTCA	GTGCCAGCMGCCGCGGTAA	GGACTACHVGGGTWTCTAAT	ACGTATCAGTGCCAGCMGCCGCGGTAA	CAGAGTCAGGACTACHVGGGTWTCTAAT	Solanum lycopersicum
Bactstrain119	Plate02	Plate02K23	ACTATGCA	CAGAGTCA	GTGCCAGCMGCCGCGGTAA	GGACTACHVGGGTWTCTAAT	ACTATGCAGTGCCAGCMGCCGCGGTAA	CAGAGTCAGGACTACHVGGGTWTCTAAT	Solanum lycopersicum
Bactstrain120	Plate02	Plate02K24	AGAGTCAA	CAGAGTCA	GTGCCAGCMGCCGCGGTAA	GGACTACHVGGGTWTCTAAT	AGAGTCAAGTGCCAGCMGCCGCGGTAA	CAGAGTCAGGACTACHVGGGTWTCTAAT	Solanum lycopersicum
Bactstrain121	Plate02	Plate02K25	AGATCGCA	CAGAGTCA	GTGCCAGCMGCCGCGGTAA	GGACTACHVGGGTWTCTAAT	AGATCGCAGTGCCAGCMGCCGCGGTAA	CAGAGTCAGGACTACHVGGGTWTCTAAT	Solanum lycopersicum
Bactstrain122	Plate02	Plate02K26	AGCAGGAA	CAGAGTCA	GTGCCAGCMGCCGCGGTAA	GGACTACHVGGGTWTCTAAT	AGCAGGAAGTGCCAGCMGCCGCGGTAA	CAGAGTCAGGACTACHVGGGTWTCTAAT	Solanum lycopersicum
Bactstrain123	Plate02	Plate02K27	AGTCACTA	CAGAGTCA	GTGCCAGCMGCCGCGGTAA	GGACTACHVGGGTWTCTAAT	AGTCACTAGTGCCAGCMGCCGCGGTAA	CAGAGTCAGGACTACHVGGGTWTCTAAT	Solanum lycopersicum
Bactstrain124	Plate02	Plate02K28	ATCCTGTA	CAGAGTCA	GTGCCAGCMGCCGCGGTAA	GGACTACHVGGGTWTCTAAT	ATCCTGTAGTGCCAGCMGCCGCGGTAA	CAGAGTCAGGACTACHVGGGTWTCTAAT	Solanum lycopersicum
Bactstrain125	Plate02	Plate02K29	ATTGAGGA	CAGAGTCA	GTGCCAGCMGCCGCGGTAA	GGACTACHVGGGTWTCTAAT	ATTGAGGAGTGCCAGCMGCCGCGGTAA	CAGAGTCAGGACTACHVGGGTWTCTAAT	Solanum lycopersicum
Bactstrain126	Plate02	Plate02K30	CAACCACA	CAGAGTCA	GTGCCAGCMGCCGCGGTAA	GGACTACHVGGGTWTCTAAT	CAACCACAGTGCCAGCMGCCGCGGTAA	CAGAGTCAGGACTACHVGGGTWTCTAAT	Solanum lycopersicum
Bactstrain127	Plate02	Plate02K31	CAAGACTA	CAGAGTCA	GTGCCAGCMGCCGCGGTAA	GGACTACHVGGGTWTCTAAT	CAAGACTAGTGCCAGCMGCCGCGGTAA	CAGAGTCAGGACTACHVGGGTWTCTAAT	Solanum lycopersicum
Bactstrain128	Plate02	Plate02K32	CAATGGAA	CAGAGTCA	GTGCCAGCMGCCGCGGTAA	GGACTACHVGGGTWTCTAAT	CAATGGAAGTGCCAGCMGCCGCGGTAA	CAGAGTCAGGACTACHVGGGTWTCTAAT	Solanum lycopersicum
Bactstrain129	Plate02	Plate02K33	CACTTCGA	CAGAGTCA	GTGCCAGCMGCCGCGGTAA	GGACTACHVGGGTWTCTAAT	CACTTCGAGTGCCAGCMGCCGCGGTAA	CAGAGTCAGGACTACHVGGGTWTCTAAT	Solanum lycopersicum
Bactstrain130	Plate02	Plate02K34	CAGCGTTA	CAGAGTCA	GTGCCAGCMGCCGCGGTAA	GGACTACHVGGGTWTCTAAT	CAGCGTTAGTGCCAGCMGCCGCGGTAA	CAGAGTCAGGACTACHVGGGTWTCTAAT	Solanum lycopersicum
Bactstrain131	Plate02	Plate02K35	CATACCAA	CAGAGTCA	GTGCCAGCMGCCGCGGTAA	GGACTACHVGGGTWTCTAAT	CATACCAAGTGCCAGCMGCCGCGGTAA	CAGAGTCAGGACTACHVGGGTWTCTAAT	Solanum lycopersicum
Bactstrain132	Plate02	Plate02K36	CCAGTTCA	CAGAGTCA	GTGCCAGCMGCCGCGGTAA	GGACTACHVGGGTWTCTAAT	CCAGTTCAGTGCCAGCMGCCGCGGTAA	CAGAGTCAGGACTACHVGGGTWTCTAAT	Solanum lycopersicum
Bactstrain133	Plate02	Plate02K37	CCGAAGTA	CAGAGTCA	GTGCCAGCMGCCGCGGTAA	GGACTACHVGGGTWTCTAAT	CCGAAGTAGTGCCAGCMGCCGCGGTAA	CAGAGTCAGGACTACHVGGGTWTCTAAT	Solanum lycopersicum
Bactstrain134	Plate02	Plate02K38	CCGTGAGA	CAGAGTCA	GTGCCAGCMGCCGCGGTAA	GGACTACHVGGGTWTCTAAT	CCGTGAGAGTGCCAGCMGCCGCGGTAA	CAGAGTCAGGACTACHVGGGTWTCTAAT	Solanum lycopersicum
Bactstrain135	Plate02	Plate02K39	CCTCCTGA	CAGAGTCA	GTGCCAGCMGCCGCGGTAA	GGACTACHVGGGTWTCTAAT	CCTCCTGAGTGCCAGCMGCCGCGGTAA	CAGAGTCAGGACTACHVGGGTWTCTAAT	Solanum lycopersicum
Bactstrain136	Plate02	Plate02K40	CGAACTTA	CAGAGTCA	GTGCCAGCMGCCGCGGTAA	GGACTACHVGGGTWTCTAAT	CGAACTTAGTGCCAGCMGCCGCGGTAA	CAGAGTCAGGACTACHVGGGTWTCTAAT	Solanum lycopersicum
Bactstrain137	Plate02	Plate02K41	CGACTGGA	CAGAGTCA	GTGCCAGCMGCCGCGGTAA	GGACTACHVGGGTWTCTAAT	CGACTGGAGTGCCAGCMGCCGCGGTAA	CAGAGTCAGGACTACHVGGGTWTCTAAT	Solanum lycopersicum
Bactstrain138	Plate02	Plate02K42	CGCATACA	CAGAGTCA	GTGCCAGCMGCCGCGGTAA	GGACTACHVGGGTWTCTAAT	CGCATACAGTGCCAGCMGCCGCGGTAA	CAGAGTCAGGACTACHVGGGTWTCTAAT	Solanum lycopersicum
Bactstrain139	Plate02	Plate02K43	CTCAATGA	CAGAGTCA	GTGCCAGCMGCCGCGGTAA	GGACTACHVGGGTWTCTAAT	CTCAATGAGTGCCAGCMGCCGCGGTAA	CAGAGTCAGGACTACHVGGGTWTCTAAT	Solanum lycopersicum
Bactstrain140	Plate02	Plate02K44	CTGAGCCA	CAGAGTCA	GTGCCAGCMGCCGCGGTAA	GGACTACHVGGGTWTCTAAT	CTGAGCCAGTGCCAGCMGCCGCGGTAA	CAGAGTCAGGACTACHVGGGTWTCTAAT	Solanum lycopersicum
Bactstrain141	Plate02	Plate02K45	CTGGCATA	CAGAGTCA	GTGCCAGCMGCCGCGGTAA	GGACTACHVGGGTWTCTAAT	CTGGCATAGTGCCAGCMGCCGCGGTAA	CAGAGTCAGGACTACHVGGGTWTCTAAT	Solanum lycopersicum
Bactstrain142	Plate02	Plate02K46	GAATCTGA	CAGAGTCA	GTGCCAGCMGCCGCGGTAA	GGACTACHVGGGTWTCTAAT	GAATCTGAGTGCCAGCMGCCGCGGTAA	CAGAGTCAGGACTACHVGGGTWTCTAAT	Solanum lycopersicum
Bactstrain143	Plate02	Plate02K47	GACTAGTA	CAGAGTCA	GTGCCAGCMGCCGCGGTAA	GGACTACHVGGGTWTCTAAT	GACTAGTAGTGCCAGCMGCCGCGGTAA	CAGAGTCAGGACTACHVGGGTWTCTAAT	Solanum lycopersicum
Bactstrain144	Plate02	Plate02K48	GAGCTGAA	CAGAGTCA	GTGCCAGCMGCCGCGGTAA	GGACTACHVGGGTWTCTAAT	GAGCTGAAGTGCCAGCMGCCGCGGTAA	CAGAGTCAGGACTACHVGGGTWTCTAAT	Solanum lycopersicum
Bactstrain145	Plate02	Plate02K49	GATAGACA	CAGAGTCA	GTGCCAGCMGCCGCGGTAA	GGACTACHVGGGTWTCTAAT	GATAGACAGTGCCAGCMGCCGCGGTAA	CAGAGTCAGGACTACHVGGGTWTCTAAT	Solanum lycopersicum
Bactstrain146	Plate02	Plate02K50	GCCACATA	CAGAGTCA	GTGCCAGCMGCCGCGGTAA	GGACTACHVGGGTWTCTAAT	GCCACATAGTGCCAGCMGCCGCGGTAA	CAGAGTCAGGACTACHVGGGTWTCTAAT	Solanum lycopersicum
Bactstrain147	Plate02	Plate02K51	GCGAGTAA	CAGAGTCA	GTGCCAGCMGCCGCGGTAA	GGACTACHVGGGTWTCTAAT	GCGAGTAAGTGCCAGCMGCCGCGGTAA	CAGAGTCAGGACTACHVGGGTWTCTAAT	Solanum lycopersicum
Bactstrain148	Plate02	Plate02K52	GCTAACGA	CAGAGTCA	GTGCCAGCMGCCGCGGTAA	GGACTACHVGGGTWTCTAAT	GCTAACGAGTGCCAGCMGCCGCGGTAA	CAGAGTCAGGACTACHVGGGTWTCTAAT	Solanum lycopersicum
Bactstrain149	Plate02	Plate02K53	GCTCGGTA	CAGAGTCA	GTGCCAGCMGCCGCGGTAA	GGACTACHVGGGTWTCTAAT	GCTCGGTAGTGCCAGCMGCCGCGGTAA	CAGAGTCAGGACTACHVGGGTWTCTAAT	Solanum lycopersicum
Bactstrain150	Plate02	Plate02K54	GGAGAACA	CAGAGTCA	GTGCCAGCMGCCGCGGTAA	GGACTACHVGGGTWTCTAAT	GGAGAACAGTGCCAGCMGCCGCGGTAA	CAGAGTCAGGACTACHVGGGTWTCTAAT	Solanum lycopersicum
Bactstrain151	Plate02	Plate02K55	GGTGCGAA	CAGAGTCA	GTGCCAGCMGCCGCGGTAA	GGACTACHVGGGTWTCTAAT	GGTGCGAAGTGCCAGCMGCCGCGGTAA	CAGAGTCAGGACTACHVGGGTWTCTAAT	Solanum lycopersicum
Bactstrain152	Plate02	Plate02K56	GTACGCAA	CAGAGTCA	GTGCCAGCMGCCGCGGTAA	GGACTACHVGGGTWTCTAAT	GTACGCAAGTGCCAGCMGCCGCGGTAA	CAGAGTCAGGACTACHVGGGTWTCTAAT	Solanum lycopersicum
Bactstrain153	Plate02	Plate02K57	GTCGTAGA	CAGAGTCA	GTGCCAGCMGCCGCGGTAA	GGACTACHVGGGTWTCTAAT	GTCGTAGAGTGCCAGCMGCCGCGGTAA	CAGAGTCAGGACTACHVGGGTWTCTAAT	Solanum lycopersicum
Bactstrain154	Plate02	Plate02K58	GTCTGTCA	CAGAGTCA	GTGCCAGCMGCCGCGGTAA	GGACTACHVGGGTWTCTAAT	GTCTGTCAGTGCCAGCMGCCGCGGTAA	CAGAGTCAGGACTACHVGGGTWTCTAAT	Solanum lycopersicum
Bactstrain155	Plate02	Plate02K59	GTGTTCTA	CAGAGTCA	GTGCCAGCMGCCGCGGTAA	GGACTACHVGGGTWTCTAAT	GTGTTCTAGTGCCAGCMGCCGCGGTAA	CAGAGTCAGGACTACHVGGGTWTCTAAT	Solanum lycopersicum
Bactstrain156	Plate02	Plate02K60	TAGGATGA	CAGAGTCA	GTGCCAGCMGCCGCGGTAA	GGACTACHVGGGTWTCTAAT	TAGGATGAGTGCCAGCMGCCGCGGTAA	CAGAGTCAGGACTACHVGGGTWTCTAAT	Solanum lycopersicum
Bactstrain157	Plate02	Plate02K61	TATCAGCA	CAGAGTCA	GTGCCAGCMGCCGCGGTAA	GGACTACHVGGGTWTCTAAT	TATCAGCAGTGCCAGCMGCCGCGGTAA	CAGAGTCAGGACTACHVGGGTWTCTAAT	Solanum lycopersicum
Bactstrain158	Plate02	Plate02K62	TCCGTCTA	CAGAGTCA	GTGCCAGCMGCCGCGGTAA	GGACTACHVGGGTWTCTAAT	TCCGTCTAGTGCCAGCMGCCGCGGTAA	CAGAGTCAGGACTACHVGGGTWTCTAAT	Solanum lycopersicum
Bactstrain159	Plate02	Plate02K63	TCTTCACA	CAGAGTCA	GTGCCAGCMGCCGCGGTAA	GGACTACHVGGGTWTCTAAT	TCTTCACAGTGCCAGCMGCCGCGGTAA	CAGAGTCAGGACTACHVGGGTWTCTAAT	Solanum lycopersicum
Bactstrain160	Plate02	Plate02K64	TGAAGAGA	CAGAGTCA	GTGCCAGCMGCCGCGGTAA	GGACTACHVGGGTWTCTAAT	TGAAGAGAGTGCCAGCMGCCGCGGTAA	CAGAGTCAGGACTACHVGGGTWTCTAAT	Solanum lycopersicum
Bactstrain161	Plate02	Plate02K65	TGGAACAA	CAGAGTCA	GTGCCAGCMGCCGCGGTAA	GGACTACHVGGGTWTCTAAT	TGGAACAAGTGCCAGCMGCCGCGGTAA	CAGAGTCAGGACTACHVGGGTWTCTAAT	Solanum lycopersicum
Bactstrain162	Plate02	Plate02K66	TGGCTTCA	CAGAGTCA	GTGCCAGCMGCCGCGGTAA	GGACTACHVGGGTWTCTAAT	TGGCTTCAGTGCCAGCMGCCGCGGTAA	CAGAGTCAGGACTACHVGGGTWTCTAAT	Solanum lycopersicum
Bactstrain163	Plate02	Plate02K67	TGGTGGTA	CAGAGTCA	GTGCCAGCMGCCGCGGTAA	GGACTACHVGGGTWTCTAAT	TGGTGGTAGTGCCAGCMGCCGCGGTAA	CAGAGTCAGGACTACHVGGGTWTCTAAT	Solanum lycopersicum
Bactstrain164	Plate02	Plate02K68	TTCACGCA	CAGAGTCA	GTGCCAGCMGCCGCGGTAA	GGACTACHVGGGTWTCTAAT	TTCACGCAGTGCCAGCMGCCGCGGTAA	CAGAGTCAGGACTACHVGGGTWTCTAAT	Solanum lycopersicum
Bactstrain165	Plate02	Plate02K69	AACTCACC	CAGAGTCA	GTGCCAGCMGCCGCGGTAA	GGACTACHVGGGTWTCTAAT	AACTCACCGTGCCAGCMGCCGCGGTAA	CAGAGTCAGGACTACHVGGGTWTCTAAT	Solanum lycopersicum
Bactstrain166	Plate02	Plate02K70	AAGAGATC	CAGAGTCA	GTGCCAGCMGCCGCGGTAA	GGACTACHVGGGTWTCTAAT	AAGAGATCGTGCCAGCMGCCGCGGTAA	CAGAGTCAGGACTACHVGGGTWTCTAAT	Solanum lycopersicum
Bactstrain167	Plate02	Plate02K71	AAGGACAC	CAGAGTCA	GTGCCAGCMGCCGCGGTAA	GGACTACHVGGGTWTCTAAT	AAGGACACGTGCCAGCMGCCGCGGTAA	CAGAGTCAGGACTACHVGGGTWTCTAAT	Solanum lycopersicum
Bactstrain168	Plate02	Plate02K72	AATCCGTC	CAGAGTCA	GTGCCAGCMGCCGCGGTAA	GGACTACHVGGGTWTCTAAT	AATCCGTCGTGCCAGCMGCCGCGGTAA	CAGAGTCAGGACTACHVGGGTWTCTAAT	Solanum lycopersicum
Bactstrain169	Plate02	Plate02K73	AATGTTGC	CAGAGTCA	GTGCCAGCMGCCGCGGTAA	GGACTACHVGGGTWTCTAAT	AATGTTGCGTGCCAGCMGCCGCGGTAA	CAGAGTCAGGACTACHVGGGTWTCTAAT	Solanum lycopersicum
Bactstrain170	Plate02	Plate02K74	ACACGACC	CAGAGTCA	GTGCCAGCMGCCGCGGTAA	GGACTACHVGGGTWTCTAAT	ACACGACCGTGCCAGCMGCCGCGGTAA	CAGAGTCAGGACTACHVGGGTWTCTAAT	Solanum lycopersicum
Bactstrain171	Plate02	Plate02K75	ACAGATTC	CAGAGTCA	GTGCCAGCMGCCGCGGTAA	GGACTACHVGGGTWTCTAAT	ACAGATTCGTGCCAGCMGCCGCGGTAA	CAGAGTCAGGACTACHVGGGTWTCTAAT	Solanum lycopersicum
Bactstrain172	Plate02	Plate02K76	AGATGTAC	CAGAGTCA	GTGCCAGCMGCCGCGGTAA	GGACTACHVGGGTWTCTAAT	AGATGTACGTGCCAGCMGCCGCGGTAA	CAGAGTCAGGACTACHVGGGTWTCTAAT	Solanum lycopersicum
Bactstrain173	Plate02	Plate02K77	AGCACCTC	CAGAGTCA	GTGCCAGCMGCCGCGGTAA	GGACTACHVGGGTWTCTAAT	AGCACCTCGTGCCAGCMGCCGCGGTAA	CAGAGTCAGGACTACHVGGGTWTCTAAT	Solanum lycopersicum
Bactstrain174	Plate02	Plate02K78	AGCCATGC	CAGAGTCA	GTGCCAGCMGCCGCGGTAA	GGACTACHVGGGTWTCTAAT	AGCCATGCGTGCCAGCMGCCGCGGTAA	CAGAGTCAGGACTACHVGGGTWTCTAAT	Solanum lycopersicum
Bactstrain175	Plate02	Plate02K79	AGGCTAAC	CAGAGTCA	GTGCCAGCMGCCGCGGTAA	GGACTACHVGGGTWTCTAAT	AGGCTAACGTGCCAGCMGCCGCGGTAA	CAGAGTCAGGACTACHVGGGTWTCTAAT	Solanum lycopersicum
Bactstrain176	Plate02	Plate02K80	ATAGCGAC	CAGAGTCA	GTGCCAGCMGCCGCGGTAA	GGACTACHVGGGTWTCTAAT	ATAGCGACGTGCCAGCMGCCGCGGTAA	CAGAGTCAGGACTACHVGGGTWTCTAAT	Solanum lycopersicum
Bactstrain177	Plate02	Plate02K81	ATCATTCC	CAGAGTCA	GTGCCAGCMGCCGCGGTAA	GGACTACHVGGGTWTCTAAT	ATCATTCCGTGCCAGCMGCCGCGGTAA	CAGAGTCAGGACTACHVGGGTWTCTAAT	Solanum lycopersicum
Bactstrain178	Plate02	Plate02K82	ATTGGCTC	CAGAGTCA	GTGCCAGCMGCCGCGGTAA	GGACTACHVGGGTWTCTAAT	ATTGGCTCGTGCCAGCMGCCGCGGTAA	CAGAGTCAGGACTACHVGGGTWTCTAAT	Solanum lycopersicum
Bactstrain179	Plate02	Plate02K83	CAAGGAGC	CAGAGTCA	GTGCCAGCMGCCGCGGTAA	GGACTACHVGGGTWTCTAAT	CAAGGAGCGTGCCAGCMGCCGCGGTAA	CAGAGTCAGGACTACHVGGGTWTCTAAT	Solanum lycopersicum
Bactstrain180	Plate02	Plate02K84	CACCTTAC	CAGAGTCA	GTGCCAGCMGCCGCGGTAA	GGACTACHVGGGTWTCTAAT	CACCTTACGTGCCAGCMGCCGCGGTAA	CAGAGTCAGGACTACHVGGGTWTCTAAT	Solanum lycopersicum
Bactstrain181	Plate02	Plate02K85	CCATCCTC	CAGAGTCA	GTGCCAGCMGCCGCGGTAA	GGACTACHVGGGTWTCTAAT	CCATCCTCGTGCCAGCMGCCGCGGTAA	CAGAGTCAGGACTACHVGGGTWTCTAAT	Solanum lycopersicum
Bactstrain182	Plate02	Plate02K86	CCGACAAC	CAGAGTCA	GTGCCAGCMGCCGCGGTAA	GGACTACHVGGGTWTCTAAT	CCGACAACGTGCCAGCMGCCGCGGTAA	CAGAGTCAGGACTACHVGGGTWTCTAAT	Solanum lycopersicum
Bactstrain183	Plate02	Plate02K87	CCTAATCC	CAGAGTCA	GTGCCAGCMGCCGCGGTAA	GGACTACHVGGGTWTCTAAT	CCTAATCCGTGCCAGCMGCCGCGGTAA	CAGAGTCAGGACTACHVGGGTWTCTAAT	Solanum lycopersicum
Bactstrain184	Plate02	Plate02K88	CCTCTATC	CAGAGTCA	GTGCCAGCMGCCGCGGTAA	GGACTACHVGGGTWTCTAAT	CCTCTATCGTGCCAGCMGCCGCGGTAA	CAGAGTCAGGACTACHVGGGTWTCTAAT	Solanum lycopersicum
Bactstrain185	Plate02	Plate02K89	CGACACAC	CAGAGTCA	GTGCCAGCMGCCGCGGTAA	GGACTACHVGGGTWTCTAAT	CGACACACGTGCCAGCMGCCGCGGTAA	CAGAGTCAGGACTACHVGGGTWTCTAAT	Solanum lycopersicum
Bactstrain186	Plate02	Plate02K90	CGGATTGC	CAGAGTCA	GTGCCAGCMGCCGCGGTAA	GGACTACHVGGGTWTCTAAT	CGGATTGCGTGCCAGCMGCCGCGGTAA	CAGAGTCAGGACTACHVGGGTWTCTAAT	Solanum lycopersicum
Bactstrain187	Plate02	Plate02K91	CTAAGGTC	CAGAGTCA	GTGCCAGCMGCCGCGGTAA	GGACTACHVGGGTWTCTAAT	CTAAGGTCGTGCCAGCMGCCGCGGTAA	CAGAGTCAGGACTACHVGGGTWTCTAAT	Solanum lycopersicum
Bactstrain188	Plate02	Plate02K92	GAACAGGC	CAGAGTCA	GTGCCAGCMGCCGCGGTAA	GGACTACHVGGGTWTCTAAT	GAACAGGCGTGCCAGCMGCCGCGGTAA	CAGAGTCAGGACTACHVGGGTWTCTAAT	Solanum lycopersicum
Bactstrain189	Plate02	Plate02K93	GACAGTGC	CAGAGTCA	GTGCCAGCMGCCGCGGTAA	GGACTACHVGGGTWTCTAAT	GACAGTGCGTGCCAGCMGCCGCGGTAA	CAGAGTCAGGACTACHVGGGTWTCTAAT	Solanum lycopersicum
Bactstrain190	Plate02	Plate02K94	GAGTTAGC	CAGAGTCA	GTGCCAGCMGCCGCGGTAA	GGACTACHVGGGTWTCTAAT	GAGTTAGCGTGCCAGCMGCCGCGGTAA	CAGAGTCAGGACTACHVGGGTWTCTAAT	Solanum lycopersicum
Bactstrain191	Plate02	Plate02K95	GATGAATC	CAGAGTCA	GTGCCAGCMGCCGCGGTAA	GGACTACHVGGGTWTCTAAT	GATGAATCGTGCCAGCMGCCGCGGTAA	CAGAGTCAGGACTACHVGGGTWTCTAAT	Solanum lycopersicum
Bactstrain192	Plate02	Plate02K96	GCCAAGAC	CAGAGTCA	GTGCCAGCMGCCGCGGTAA	GGACTACHVGGGTWTCTAAT	GCCAAGACGTGCCAGCMGCCGCGGTAA	CAGAGTCAGGACTACHVGGGTWTCTAAT	Solanum lycopersicum
Bactstrain193	Plate03	Plate03K1	AACGTGAT	TGAGTGTC	GTGCCAGCMGCCGCGGTAA	GGACTACHVGGGTWTCTAAT	AACGTGATGTGCCAGCMGCCGCGGTAA	TGAGTGTCGGACTACHVGGGTWTCTAAT	Solanum lycopersicum
Bactstrain194	Plate03	Plate03K2	AAACATCG	TGAGTGTC	GTGCCAGCMGCCGCGGTAA	GGACTACHVGGGTWTCTAAT	AAACATCGGTGCCAGCMGCCGCGGTAA	TGAGTGTCGGACTACHVGGGTWTCTAAT	Solanum lycopersicum
Bactstrain195	Plate03	Plate03K3	ATGCCTAA	TGAGTGTC	GTGCCAGCMGCCGCGGTAA	GGACTACHVGGGTWTCTAAT	ATGCCTAAGTGCCAGCMGCCGCGGTAA	TGAGTGTCGGACTACHVGGGTWTCTAAT	Solanum lycopersicum
Bactstrain196	Plate03	Plate03K4	AGTGGTCA	TGAGTGTC	GTGCCAGCMGCCGCGGTAA	GGACTACHVGGGTWTCTAAT	AGTGGTCAGTGCCAGCMGCCGCGGTAA	TGAGTGTCGGACTACHVGGGTWTCTAAT	Solanum lycopersicum
Bactstrain197	Plate03	Plate03K5	ACCACTGT	TGAGTGTC	GTGCCAGCMGCCGCGGTAA	GGACTACHVGGGTWTCTAAT	ACCACTGTGTGCCAGCMGCCGCGGTAA	TGAGTGTCGGACTACHVGGGTWTCTAAT	Solanum lycopersicum
Bactstrain198	Plate03	Plate03K6	ACATTGGC	TGAGTGTC	GTGCCAGCMGCCGCGGTAA	GGACTACHVGGGTWTCTAAT	ACATTGGCGTGCCAGCMGCCGCGGTAA	TGAGTGTCGGACTACHVGGGTWTCTAAT	Solanum lycopersicum
Bactstrain199	Plate03	Plate03K7	CAGATCTG	TGAGTGTC	GTGCCAGCMGCCGCGGTAA	GGACTACHVGGGTWTCTAAT	CAGATCTGGTGCCAGCMGCCGCGGTAA	TGAGTGTCGGACTACHVGGGTWTCTAAT	Solanum lycopersicum
Bactstrain200	Plate03	Plate03K8	CATCAAGT	TGAGTGTC	GTGCCAGCMGCCGCGGTAA	GGACTACHVGGGTWTCTAAT	CATCAAGTGTGCCAGCMGCCGCGGTAA	TGAGTGTCGGACTACHVGGGTWTCTAAT	Solanum lycopersicum
Bactstrain201	Plate03	Plate03K9	CGCTGATC	TGAGTGTC	GTGCCAGCMGCCGCGGTAA	GGACTACHVGGGTWTCTAAT	CGCTGATCGTGCCAGCMGCCGCGGTAA	TGAGTGTCGGACTACHVGGGTWTCTAAT	Solanum lycopersicum
Bactstrain202	Plate03	Plate03K10	ACAAGCTA	TGAGTGTC	GTGCCAGCMGCCGCGGTAA	GGACTACHVGGGTWTCTAAT	ACAAGCTAGTGCCAGCMGCCGCGGTAA	TGAGTGTCGGACTACHVGGGTWTCTAAT	Solanum lycopersicum
Bactstrain203	Plate03	Plate03K11	CTGTAGCC	TGAGTGTC	GTGCCAGCMGCCGCGGTAA	GGACTACHVGGGTWTCTAAT	CTGTAGCCGTGCCAGCMGCCGCGGTAA	TGAGTGTCGGACTACHVGGGTWTCTAAT	Solanum lycopersicum
Bactstrain204	Plate03	Plate03K12	AGTACAAG	TGAGTGTC	GTGCCAGCMGCCGCGGTAA	GGACTACHVGGGTWTCTAAT	AGTACAAGGTGCCAGCMGCCGCGGTAA	TGAGTGTCGGACTACHVGGGTWTCTAAT	Solanum lycopersicum
Bactstrain205	Plate03	Plate03K13	AACAACCA	TGAGTGTC	GTGCCAGCMGCCGCGGTAA	GGACTACHVGGGTWTCTAAT	AACAACCAGTGCCAGCMGCCGCGGTAA	TGAGTGTCGGACTACHVGGGTWTCTAAT	Solanum lycopersicum
Bactstrain206	Plate03	Plate03K14	AACCGAGA	TGAGTGTC	GTGCCAGCMGCCGCGGTAA	GGACTACHVGGGTWTCTAAT	AACCGAGAGTGCCAGCMGCCGCGGTAA	TGAGTGTCGGACTACHVGGGTWTCTAAT	Solanum lycopersicum
Bactstrain207	Plate03	Plate03K15	AACGCTTA	TGAGTGTC	GTGCCAGCMGCCGCGGTAA	GGACTACHVGGGTWTCTAAT	AACGCTTAGTGCCAGCMGCCGCGGTAA	TGAGTGTCGGACTACHVGGGTWTCTAAT	Solanum lycopersicum
Bactstrain208	Plate03	Plate03K16	AAGACGGA	TGAGTGTC	GTGCCAGCMGCCGCGGTAA	GGACTACHVGGGTWTCTAAT	AAGACGGAGTGCCAGCMGCCGCGGTAA	TGAGTGTCGGACTACHVGGGTWTCTAAT	Solanum lycopersicum
Bactstrain209	Plate03	Plate03K17	AAGGTACA	TGAGTGTC	GTGCCAGCMGCCGCGGTAA	GGACTACHVGGGTWTCTAAT	AAGGTACAGTGCCAGCMGCCGCGGTAA	TGAGTGTCGGACTACHVGGGTWTCTAAT	Solanum lycopersicum
Bactstrain210	Plate03	Plate03K18	ACACAGAA	TGAGTGTC	GTGCCAGCMGCCGCGGTAA	GGACTACHVGGGTWTCTAAT	ACACAGAAGTGCCAGCMGCCGCGGTAA	TGAGTGTCGGACTACHVGGGTWTCTAAT	Solanum lycopersicum
Bactstrain211	Plate03	Plate03K19	ACAGCAGA	TGAGTGTC	GTGCCAGCMGCCGCGGTAA	GGACTACHVGGGTWTCTAAT	ACAGCAGAGTGCCAGCMGCCGCGGTAA	TGAGTGTCGGACTACHVGGGTWTCTAAT	Solanum lycopersicum
Bactstrain212	Plate03	Plate03K20	ACCTCCAA	TGAGTGTC	GTGCCAGCMGCCGCGGTAA	GGACTACHVGGGTWTCTAAT	ACCTCCAAGTGCCAGCMGCCGCGGTAA	TGAGTGTCGGACTACHVGGGTWTCTAAT	Solanum lycopersicum
Bactstrain213	Plate03	Plate03K21	ACGCTCGA	TGAGTGTC	GTGCCAGCMGCCGCGGTAA	GGACTACHVGGGTWTCTAAT	ACGCTCGAGTGCCAGCMGCCGCGGTAA	TGAGTGTCGGACTACHVGGGTWTCTAAT	Solanum lycopersicum
Bactstrain214	Plate03	Plate03K22	ACGTATCA	TGAGTGTC	GTGCCAGCMGCCGCGGTAA	GGACTACHVGGGTWTCTAAT	ACGTATCAGTGCCAGCMGCCGCGGTAA	TGAGTGTCGGACTACHVGGGTWTCTAAT	Solanum lycopersicum
Bactstrain215	Plate03	Plate03K23	ACTATGCA	TGAGTGTC	GTGCCAGCMGCCGCGGTAA	GGACTACHVGGGTWTCTAAT	ACTATGCAGTGCCAGCMGCCGCGGTAA	TGAGTGTCGGACTACHVGGGTWTCTAAT	Solanum lycopersicum
Bactstrain216	Plate03	Plate03K24	AGAGTCAA	TGAGTGTC	GTGCCAGCMGCCGCGGTAA	GGACTACHVGGGTWTCTAAT	AGAGTCAAGTGCCAGCMGCCGCGGTAA	TGAGTGTCGGACTACHVGGGTWTCTAAT	Solanum lycopersicum
Bactstrain217	Plate03	Plate03K25	AGATCGCA	TGAGTGTC	GTGCCAGCMGCCGCGGTAA	GGACTACHVGGGTWTCTAAT	AGATCGCAGTGCCAGCMGCCGCGGTAA	TGAGTGTCGGACTACHVGGGTWTCTAAT	Solanum lycopersicum
Bactstrain218	Plate03	Plate03K26	AGCAGGAA	TGAGTGTC	GTGCCAGCMGCCGCGGTAA	GGACTACHVGGGTWTCTAAT	AGCAGGAAGTGCCAGCMGCCGCGGTAA	TGAGTGTCGGACTACHVGGGTWTCTAAT	Solanum lycopersicum
Bactstrain219	Plate03	Plate03K27	AGTCACTA	TGAGTGTC	GTGCCAGCMGCCGCGGTAA	GGACTACHVGGGTWTCTAAT	AGTCACTAGTGCCAGCMGCCGCGGTAA	TGAGTGTCGGACTACHVGGGTWTCTAAT	Solanum lycopersicum
Bactstrain220	Plate03	Plate03K28	ATCCTGTA	TGAGTGTC	GTGCCAGCMGCCGCGGTAA	GGACTACHVGGGTWTCTAAT	ATCCTGTAGTGCCAGCMGCCGCGGTAA	TGAGTGTCGGACTACHVGGGTWTCTAAT	Solanum lycopersicum
Bactstrain221	Plate03	Plate03K29	ATTGAGGA	TGAGTGTC	GTGCCAGCMGCCGCGGTAA	GGACTACHVGGGTWTCTAAT	ATTGAGGAGTGCCAGCMGCCGCGGTAA	TGAGTGTCGGACTACHVGGGTWTCTAAT	Solanum lycopersicum
Bactstrain222	Plate03	Plate03K30	CAACCACA	TGAGTGTC	GTGCCAGCMGCCGCGGTAA	GGACTACHVGGGTWTCTAAT	CAACCACAGTGCCAGCMGCCGCGGTAA	TGAGTGTCGGACTACHVGGGTWTCTAAT	Solanum lycopersicum
Bactstrain223	Plate03	Plate03K31	CAAGACTA	TGAGTGTC	GTGCCAGCMGCCGCGGTAA	GGACTACHVGGGTWTCTAAT	CAAGACTAGTGCCAGCMGCCGCGGTAA	TGAGTGTCGGACTACHVGGGTWTCTAAT	Solanum lycopersicum
Bactstrain224	Plate03	Plate03K32	CAATGGAA	TGAGTGTC	GTGCCAGCMGCCGCGGTAA	GGACTACHVGGGTWTCTAAT	CAATGGAAGTGCCAGCMGCCGCGGTAA	TGAGTGTCGGACTACHVGGGTWTCTAAT	Solanum lycopersicum
Bactstrain225	Plate03	Plate03K33	CACTTCGA	TGAGTGTC	GTGCCAGCMGCCGCGGTAA	GGACTACHVGGGTWTCTAAT	CACTTCGAGTGCCAGCMGCCGCGGTAA	TGAGTGTCGGACTACHVGGGTWTCTAAT	Solanum lycopersicum
Bactstrain226	Plate03	Plate03K34	CAGCGTTA	TGAGTGTC	GTGCCAGCMGCCGCGGTAA	GGACTACHVGGGTWTCTAAT	CAGCGTTAGTGCCAGCMGCCGCGGTAA	TGAGTGTCGGACTACHVGGGTWTCTAAT	Solanum lycopersicum
Bactstrain227	Plate03	Plate03K35	CATACCAA	TGAGTGTC	GTGCCAGCMGCCGCGGTAA	GGACTACHVGGGTWTCTAAT	CATACCAAGTGCCAGCMGCCGCGGTAA	TGAGTGTCGGACTACHVGGGTWTCTAAT	Solanum lycopersicum
Bactstrain228	Plate03	Plate03K36	CCAGTTCA	TGAGTGTC	GTGCCAGCMGCCGCGGTAA	GGACTACHVGGGTWTCTAAT	CCAGTTCAGTGCCAGCMGCCGCGGTAA	TGAGTGTCGGACTACHVGGGTWTCTAAT	Solanum lycopersicum
Bactstrain229	Plate03	Plate03K37	CCGAAGTA	TGAGTGTC	GTGCCAGCMGCCGCGGTAA	GGACTACHVGGGTWTCTAAT	CCGAAGTAGTGCCAGCMGCCGCGGTAA	TGAGTGTCGGACTACHVGGGTWTCTAAT	Solanum lycopersicum
Bactstrain230	Plate03	Plate03K38	CCGTGAGA	TGAGTGTC	GTGCCAGCMGCCGCGGTAA	GGACTACHVGGGTWTCTAAT	CCGTGAGAGTGCCAGCMGCCGCGGTAA	TGAGTGTCGGACTACHVGGGTWTCTAAT	Solanum lycopersicum
Bactstrain231	Plate03	Plate03K39	CCTCCTGA	TGAGTGTC	GTGCCAGCMGCCGCGGTAA	GGACTACHVGGGTWTCTAAT	CCTCCTGAGTGCCAGCMGCCGCGGTAA	TGAGTGTCGGACTACHVGGGTWTCTAAT	Solanum lycopersicum
Bactstrain232	Plate03	Plate03K40	CGAACTTA	TGAGTGTC	GTGCCAGCMGCCGCGGTAA	GGACTACHVGGGTWTCTAAT	CGAACTTAGTGCCAGCMGCCGCGGTAA	TGAGTGTCGGACTACHVGGGTWTCTAAT	Solanum lycopersicum
Bactstrain233	Plate03	Plate03K41	CGACTGGA	TGAGTGTC	GTGCCAGCMGCCGCGGTAA	GGACTACHVGGGTWTCTAAT	CGACTGGAGTGCCAGCMGCCGCGGTAA	TGAGTGTCGGACTACHVGGGTWTCTAAT	Solanum lycopersicum
Bactstrain234	Plate03	Plate03K42	CGCATACA	TGAGTGTC	GTGCCAGCMGCCGCGGTAA	GGACTACHVGGGTWTCTAAT	CGCATACAGTGCCAGCMGCCGCGGTAA	TGAGTGTCGGACTACHVGGGTWTCTAAT	Solanum lycopersicum
Bactstrain235	Plate03	Plate03K43	CTCAATGA	TGAGTGTC	GTGCCAGCMGCCGCGGTAA	GGACTACHVGGGTWTCTAAT	CTCAATGAGTGCCAGCMGCCGCGGTAA	TGAGTGTCGGACTACHVGGGTWTCTAAT	Solanum lycopersicum
Bactstrain236	Plate03	Plate03K44	CTGAGCCA	TGAGTGTC	GTGCCAGCMGCCGCGGTAA	GGACTACHVGGGTWTCTAAT	CTGAGCCAGTGCCAGCMGCCGCGGTAA	TGAGTGTCGGACTACHVGGGTWTCTAAT	Solanum lycopersicum
Bactstrain237	Plate03	Plate03K45	CTGGCATA	TGAGTGTC	GTGCCAGCMGCCGCGGTAA	GGACTACHVGGGTWTCTAAT	CTGGCATAGTGCCAGCMGCCGCGGTAA	TGAGTGTCGGACTACHVGGGTWTCTAAT	Solanum lycopersicum
Bactstrain238	Plate03	Plate03K46	GAATCTGA	TGAGTGTC	GTGCCAGCMGCCGCGGTAA	GGACTACHVGGGTWTCTAAT	GAATCTGAGTGCCAGCMGCCGCGGTAA	TGAGTGTCGGACTACHVGGGTWTCTAAT	Solanum lycopersicum
Bactstrain239	Plate03	Plate03K47	GACTAGTA	TGAGTGTC	GTGCCAGCMGCCGCGGTAA	GGACTACHVGGGTWTCTAAT	GACTAGTAGTGCCAGCMGCCGCGGTAA	TGAGTGTCGGACTACHVGGGTWTCTAAT	Solanum lycopersicum
Bactstrain240	Plate03	Plate03K48	GAGCTGAA	TGAGTGTC	GTGCCAGCMGCCGCGGTAA	GGACTACHVGGGTWTCTAAT	GAGCTGAAGTGCCAGCMGCCGCGGTAA	TGAGTGTCGGACTACHVGGGTWTCTAAT	Solanum lycopersicum
Bactstrain241	Plate03	Plate03K49	GATAGACA	TGAGTGTC	GTGCCAGCMGCCGCGGTAA	GGACTACHVGGGTWTCTAAT	GATAGACAGTGCCAGCMGCCGCGGTAA	TGAGTGTCGGACTACHVGGGTWTCTAAT	Solanum lycopersicum
Bactstrain242	Plate03	Plate03K50	GCCACATA	TGAGTGTC	GTGCCAGCMGCCGCGGTAA	GGACTACHVGGGTWTCTAAT	GCCACATAGTGCCAGCMGCCGCGGTAA	TGAGTGTCGGACTACHVGGGTWTCTAAT	Solanum lycopersicum
Bactstrain243	Plate03	Plate03K51	GCGAGTAA	TGAGTGTC	GTGCCAGCMGCCGCGGTAA	GGACTACHVGGGTWTCTAAT	GCGAGTAAGTGCCAGCMGCCGCGGTAA	TGAGTGTCGGACTACHVGGGTWTCTAAT	Solanum lycopersicum
Bactstrain244	Plate03	Plate03K52	GCTAACGA	TGAGTGTC	GTGCCAGCMGCCGCGGTAA	GGACTACHVGGGTWTCTAAT	GCTAACGAGTGCCAGCMGCCGCGGTAA	TGAGTGTCGGACTACHVGGGTWTCTAAT	Solanum lycopersicum
Bactstrain245	Plate03	Plate03K53	GCTCGGTA	TGAGTGTC	GTGCCAGCMGCCGCGGTAA	GGACTACHVGGGTWTCTAAT	GCTCGGTAGTGCCAGCMGCCGCGGTAA	TGAGTGTCGGACTACHVGGGTWTCTAAT	Solanum lycopersicum
Bactstrain246	Plate03	Plate03K54	GGAGAACA	TGAGTGTC	GTGCCAGCMGCCGCGGTAA	GGACTACHVGGGTWTCTAAT	GGAGAACAGTGCCAGCMGCCGCGGTAA	TGAGTGTCGGACTACHVGGGTWTCTAAT	Solanum lycopersicum
Bactstrain247	Plate03	Plate03K55	GGTGCGAA	TGAGTGTC	GTGCCAGCMGCCGCGGTAA	GGACTACHVGGGTWTCTAAT	GGTGCGAAGTGCCAGCMGCCGCGGTAA	TGAGTGTCGGACTACHVGGGTWTCTAAT	Solanum lycopersicum
Bactstrain248	Plate03	Plate03K56	GTACGCAA	TGAGTGTC	GTGCCAGCMGCCGCGGTAA	GGACTACHVGGGTWTCTAAT	GTACGCAAGTGCCAGCMGCCGCGGTAA	TGAGTGTCGGACTACHVGGGTWTCTAAT	Solanum lycopersicum
Bactstrain249	Plate03	Plate03K57	GTCGTAGA	TGAGTGTC	GTGCCAGCMGCCGCGGTAA	GGACTACHVGGGTWTCTAAT	GTCGTAGAGTGCCAGCMGCCGCGGTAA	TGAGTGTCGGACTACHVGGGTWTCTAAT	Solanum lycopersicum
Bactstrain250	Plate03	Plate03K58	GTCTGTCA	TGAGTGTC	GTGCCAGCMGCCGCGGTAA	GGACTACHVGGGTWTCTAAT	GTCTGTCAGTGCCAGCMGCCGCGGTAA	TGAGTGTCGGACTACHVGGGTWTCTAAT	Solanum lycopersicum
Bactstrain251	Plate03	Plate03K59	GTGTTCTA	TGAGTGTC	GTGCCAGCMGCCGCGGTAA	GGACTACHVGGGTWTCTAAT	GTGTTCTAGTGCCAGCMGCCGCGGTAA	TGAGTGTCGGACTACHVGGGTWTCTAAT	Solanum lycopersicum
Bactstrain252	Plate03	Plate03K60	TAGGATGA	TGAGTGTC	GTGCCAGCMGCCGCGGTAA	GGACTACHVGGGTWTCTAAT	TAGGATGAGTGCCAGCMGCCGCGGTAA	TGAGTGTCGGACTACHVGGGTWTCTAAT	Solanum lycopersicum
Bactstrain253	Plate03	Plate03K61	TATCAGCA	TGAGTGTC	GTGCCAGCMGCCGCGGTAA	GGACTACHVGGGTWTCTAAT	TATCAGCAGTGCCAGCMGCCGCGGTAA	TGAGTGTCGGACTACHVGGGTWTCTAAT	Solanum lycopersicum
Bactstrain254	Plate03	Plate03K62	TCCGTCTA	TGAGTGTC	GTGCCAGCMGCCGCGGTAA	GGACTACHVGGGTWTCTAAT	TCCGTCTAGTGCCAGCMGCCGCGGTAA	TGAGTGTCGGACTACHVGGGTWTCTAAT	Solanum lycopersicum
Bactstrain255	Plate03	Plate03K63	TCTTCACA	TGAGTGTC	GTGCCAGCMGCCGCGGTAA	GGACTACHVGGGTWTCTAAT	TCTTCACAGTGCCAGCMGCCGCGGTAA	TGAGTGTCGGACTACHVGGGTWTCTAAT	Solanum lycopersicum
Bactstrain256	Plate03	Plate03K64	TGAAGAGA	TGAGTGTC	GTGCCAGCMGCCGCGGTAA	GGACTACHVGGGTWTCTAAT	TGAAGAGAGTGCCAGCMGCCGCGGTAA	TGAGTGTCGGACTACHVGGGTWTCTAAT	Solanum lycopersicum
Bactstrain257	Plate03	Plate03K65	TGGAACAA	TGAGTGTC	GTGCCAGCMGCCGCGGTAA	GGACTACHVGGGTWTCTAAT	TGGAACAAGTGCCAGCMGCCGCGGTAA	TGAGTGTCGGACTACHVGGGTWTCTAAT	Solanum lycopersicum
Bactstrain258	Plate03	Plate03K66	TGGCTTCA	TGAGTGTC	GTGCCAGCMGCCGCGGTAA	GGACTACHVGGGTWTCTAAT	TGGCTTCAGTGCCAGCMGCCGCGGTAA	TGAGTGTCGGACTACHVGGGTWTCTAAT	Solanum lycopersicum
Bactstrain259	Plate03	Plate03K67	TGGTGGTA	TGAGTGTC	GTGCCAGCMGCCGCGGTAA	GGACTACHVGGGTWTCTAAT	TGGTGGTAGTGCCAGCMGCCGCGGTAA	TGAGTGTCGGACTACHVGGGTWTCTAAT	Solanum lycopersicum
Bactstrain260	Plate03	Plate03K68	TTCACGCA	TGAGTGTC	GTGCCAGCMGCCGCGGTAA	GGACTACHVGGGTWTCTAAT	TTCACGCAGTGCCAGCMGCCGCGGTAA	TGAGTGTCGGACTACHVGGGTWTCTAAT	Solanum lycopersicum
Bactstrain261	Plate03	Plate03K69	AACTCACC	TGAGTGTC	GTGCCAGCMGCCGCGGTAA	GGACTACHVGGGTWTCTAAT	AACTCACCGTGCCAGCMGCCGCGGTAA	TGAGTGTCGGACTACHVGGGTWTCTAAT	Solanum lycopersicum
Bactstrain262	Plate03	Plate03K70	AAGAGATC	TGAGTGTC	GTGCCAGCMGCCGCGGTAA	GGACTACHVGGGTWTCTAAT	AAGAGATCGTGCCAGCMGCCGCGGTAA	TGAGTGTCGGACTACHVGGGTWTCTAAT	Solanum lycopersicum
Bactstrain263	Plate03	Plate03K71	AAGGACAC	TGAGTGTC	GTGCCAGCMGCCGCGGTAA	GGACTACHVGGGTWTCTAAT	AAGGACACGTGCCAGCMGCCGCGGTAA	TGAGTGTCGGACTACHVGGGTWTCTAAT	Solanum lycopersicum
Bactstrain264	Plate03	Plate03K72	AATCCGTC	TGAGTGTC	GTGCCAGCMGCCGCGGTAA	GGACTACHVGGGTWTCTAAT	AATCCGTCGTGCCAGCMGCCGCGGTAA	TGAGTGTCGGACTACHVGGGTWTCTAAT	Solanum lycopersicum
Bactstrain265	Plate03	Plate03K73	AATGTTGC	TGAGTGTC	GTGCCAGCMGCCGCGGTAA	GGACTACHVGGGTWTCTAAT	AATGTTGCGTGCCAGCMGCCGCGGTAA	TGAGTGTCGGACTACHVGGGTWTCTAAT	Solanum lycopersicum
Bactstrain266	Plate03	Plate03K74	ACACGACC	TGAGTGTC	GTGCCAGCMGCCGCGGTAA	GGACTACHVGGGTWTCTAAT	ACACGACCGTGCCAGCMGCCGCGGTAA	TGAGTGTCGGACTACHVGGGTWTCTAAT	Solanum lycopersicum
Bactstrain267	Plate03	Plate03K75	ACAGATTC	TGAGTGTC	GTGCCAGCMGCCGCGGTAA	GGACTACHVGGGTWTCTAAT	ACAGATTCGTGCCAGCMGCCGCGGTAA	TGAGTGTCGGACTACHVGGGTWTCTAAT	Solanum lycopersicum
Bactstrain268	Plate03	Plate03K76	AGATGTAC	TGAGTGTC	GTGCCAGCMGCCGCGGTAA	GGACTACHVGGGTWTCTAAT	AGATGTACGTGCCAGCMGCCGCGGTAA	TGAGTGTCGGACTACHVGGGTWTCTAAT	Solanum lycopersicum
Bactstrain269	Plate03	Plate03K77	AGCACCTC	TGAGTGTC	GTGCCAGCMGCCGCGGTAA	GGACTACHVGGGTWTCTAAT	AGCACCTCGTGCCAGCMGCCGCGGTAA	TGAGTGTCGGACTACHVGGGTWTCTAAT	Solanum lycopersicum
Bactstrain270	Plate03	Plate03K78	AGCCATGC	TGAGTGTC	GTGCCAGCMGCCGCGGTAA	GGACTACHVGGGTWTCTAAT	AGCCATGCGTGCCAGCMGCCGCGGTAA	TGAGTGTCGGACTACHVGGGTWTCTAAT	Solanum lycopersicum
Bactstrain271	Plate03	Plate03K79	AGGCTAAC	TGAGTGTC	GTGCCAGCMGCCGCGGTAA	GGACTACHVGGGTWTCTAAT	AGGCTAACGTGCCAGCMGCCGCGGTAA	TGAGTGTCGGACTACHVGGGTWTCTAAT	Solanum lycopersicum
Bactstrain272	Plate03	Plate03K80	ATAGCGAC	TGAGTGTC	GTGCCAGCMGCCGCGGTAA	GGACTACHVGGGTWTCTAAT	ATAGCGACGTGCCAGCMGCCGCGGTAA	TGAGTGTCGGACTACHVGGGTWTCTAAT	Solanum lycopersicum
Bactstrain273	Plate03	Plate03K81	ATCATTCC	TGAGTGTC	GTGCCAGCMGCCGCGGTAA	GGACTACHVGGGTWTCTAAT	ATCATTCCGTGCCAGCMGCCGCGGTAA	TGAGTGTCGGACTACHVGGGTWTCTAAT	Solanum lycopersicum
Bactstrain274	Plate03	Plate03K82	ATTGGCTC	TGAGTGTC	GTGCCAGCMGCCGCGGTAA	GGACTACHVGGGTWTCTAAT	ATTGGCTCGTGCCAGCMGCCGCGGTAA	TGAGTGTCGGACTACHVGGGTWTCTAAT	Solanum lycopersicum
Bactstrain275	Plate03	Plate03K83	CAAGGAGC	TGAGTGTC	GTGCCAGCMGCCGCGGTAA	GGACTACHVGGGTWTCTAAT	CAAGGAGCGTGCCAGCMGCCGCGGTAA	TGAGTGTCGGACTACHVGGGTWTCTAAT	Solanum lycopersicum
Bactstrain276	Plate03	Plate03K84	CACCTTAC	TGAGTGTC	GTGCCAGCMGCCGCGGTAA	GGACTACHVGGGTWTCTAAT	CACCTTACGTGCCAGCMGCCGCGGTAA	TGAGTGTCGGACTACHVGGGTWTCTAAT	Solanum lycopersicum
Bactstrain277	Plate03	Plate03K85	CCATCCTC	TGAGTGTC	GTGCCAGCMGCCGCGGTAA	GGACTACHVGGGTWTCTAAT	CCATCCTCGTGCCAGCMGCCGCGGTAA	TGAGTGTCGGACTACHVGGGTWTCTAAT	Solanum lycopersicum
Bactstrain278	Plate03	Plate03K86	CCGACAAC	TGAGTGTC	GTGCCAGCMGCCGCGGTAA	GGACTACHVGGGTWTCTAAT	CCGACAACGTGCCAGCMGCCGCGGTAA	TGAGTGTCGGACTACHVGGGTWTCTAAT	Solanum lycopersicum
Bactstrain279	Plate03	Plate03K87	CCTAATCC	TGAGTGTC	GTGCCAGCMGCCGCGGTAA	GGACTACHVGGGTWTCTAAT	CCTAATCCGTGCCAGCMGCCGCGGTAA	TGAGTGTCGGACTACHVGGGTWTCTAAT	Solanum lycopersicum
Bactstrain280	Plate03	Plate03K88	CCTCTATC	TGAGTGTC	GTGCCAGCMGCCGCGGTAA	GGACTACHVGGGTWTCTAAT	CCTCTATCGTGCCAGCMGCCGCGGTAA	TGAGTGTCGGACTACHVGGGTWTCTAAT	Solanum lycopersicum
Bactstrain281	Plate03	Plate03K89	CGACACAC	TGAGTGTC	GTGCCAGCMGCCGCGGTAA	GGACTACHVGGGTWTCTAAT	CGACACACGTGCCAGCMGCCGCGGTAA	TGAGTGTCGGACTACHVGGGTWTCTAAT	Solanum lycopersicum
Bactstrain282	Plate03	Plate03K90	CGGATTGC	TGAGTGTC	GTGCCAGCMGCCGCGGTAA	GGACTACHVGGGTWTCTAAT	CGGATTGCGTGCCAGCMGCCGCGGTAA	TGAGTGTCGGACTACHVGGGTWTCTAAT	Solanum lycopersicum
Bactstrain283	Plate03	Plate03K91	CTAAGGTC	TGAGTGTC	GTGCCAGCMGCCGCGGTAA	GGACTACHVGGGTWTCTAAT	CTAAGGTCGTGCCAGCMGCCGCGGTAA	TGAGTGTCGGACTACHVGGGTWTCTAAT	Solanum lycopersicum
Bactstrain284	Plate03	Plate03K92	GAACAGGC	TGAGTGTC	GTGCCAGCMGCCGCGGTAA	GGACTACHVGGGTWTCTAAT	GAACAGGCGTGCCAGCMGCCGCGGTAA	TGAGTGTCGGACTACHVGGGTWTCTAAT	Solanum lycopersicum
Bactstrain285	Plate03	Plate03K93	GACAGTGC	TGAGTGTC	GTGCCAGCMGCCGCGGTAA	GGACTACHVGGGTWTCTAAT	GACAGTGCGTGCCAGCMGCCGCGGTAA	TGAGTGTCGGACTACHVGGGTWTCTAAT	Solanum lycopersicum
Bactstrain286	Plate03	Plate03K94	GAGTTAGC	TGAGTGTC	GTGCCAGCMGCCGCGGTAA	GGACTACHVGGGTWTCTAAT	GAGTTAGCGTGCCAGCMGCCGCGGTAA	TGAGTGTCGGACTACHVGGGTWTCTAAT	Solanum lycopersicum
Bactstrain287	Plate03	Plate03K95	GATGAATC	TGAGTGTC	GTGCCAGCMGCCGCGGTAA	GGACTACHVGGGTWTCTAAT	GATGAATCGTGCCAGCMGCCGCGGTAA	TGAGTGTCGGACTACHVGGGTWTCTAAT	Solanum lycopersicum
Bactstrain288	Plate03	Plate03K96	GCCAAGAC	TGAGTGTC	GTGCCAGCMGCCGCGGTAA	GGACTACHVGGGTWTCTAAT	GCCAAGACGTGCCAGCMGCCGCGGTAA	TGAGTGTCGGACTACHVGGGTWTCTAAT	Solanum lycopersicum
Bactstrain289	Plate04	Plate04K1	AACGTGAT	GATTCGAT	GTGCCAGCMGCCGCGGTAA	GGACTACHVGGGTWTCTAAT	AACGTGATGTGCCAGCMGCCGCGGTAA	GATTCGATGGACTACHVGGGTWTCTAAT	Solanum lycopersicum
Bactstrain290	Plate04	Plate04K2	AAACATCG	GATTCGAT	GTGCCAGCMGCCGCGGTAA	GGACTACHVGGGTWTCTAAT	AAACATCGGTGCCAGCMGCCGCGGTAA	GATTCGATGGACTACHVGGGTWTCTAAT	Solanum lycopersicum
Bactstrain291	Plate04	Plate04K3	ATGCCTAA	GATTCGAT	GTGCCAGCMGCCGCGGTAA	GGACTACHVGGGTWTCTAAT	ATGCCTAAGTGCCAGCMGCCGCGGTAA	GATTCGATGGACTACHVGGGTWTCTAAT	Solanum lycopersicum
Bactstrain292	Plate04	Plate04K4	AGTGGTCA	GATTCGAT	GTGCCAGCMGCCGCGGTAA	GGACTACHVGGGTWTCTAAT	AGTGGTCAGTGCCAGCMGCCGCGGTAA	GATTCGATGGACTACHVGGGTWTCTAAT	Solanum lycopersicum
Bactstrain293	Plate04	Plate04K5	ACCACTGT	GATTCGAT	GTGCCAGCMGCCGCGGTAA	GGACTACHVGGGTWTCTAAT	ACCACTGTGTGCCAGCMGCCGCGGTAA	GATTCGATGGACTACHVGGGTWTCTAAT	Solanum lycopersicum
Bactstrain294	Plate04	Plate04K6	ACATTGGC	GATTCGAT	GTGCCAGCMGCCGCGGTAA	GGACTACHVGGGTWTCTAAT	ACATTGGCGTGCCAGCMGCCGCGGTAA	GATTCGATGGACTACHVGGGTWTCTAAT	Solanum lycopersicum
Bactstrain295	Plate04	Plate04K7	CAGATCTG	GATTCGAT	GTGCCAGCMGCCGCGGTAA	GGACTACHVGGGTWTCTAAT	CAGATCTGGTGCCAGCMGCCGCGGTAA	GATTCGATGGACTACHVGGGTWTCTAAT	Solanum lycopersicum
Bactstrain296	Plate04	Plate04K8	CATCAAGT	GATTCGAT	GTGCCAGCMGCCGCGGTAA	GGACTACHVGGGTWTCTAAT	CATCAAGTGTGCCAGCMGCCGCGGTAA	GATTCGATGGACTACHVGGGTWTCTAAT	Solanum lycopersicum
Bactstrain297	Plate04	Plate04K9	CGCTGATC	GATTCGAT	GTGCCAGCMGCCGCGGTAA	GGACTACHVGGGTWTCTAAT	CGCTGATCGTGCCAGCMGCCGCGGTAA	GATTCGATGGACTACHVGGGTWTCTAAT	Solanum lycopersicum
Bactstrain298	Plate04	Plate04K10	ACAAGCTA	GATTCGAT	GTGCCAGCMGCCGCGGTAA	GGACTACHVGGGTWTCTAAT	ACAAGCTAGTGCCAGCMGCCGCGGTAA	GATTCGATGGACTACHVGGGTWTCTAAT	Solanum lycopersicum
Bactstrain299	Plate04	Plate04K11	CTGTAGCC	GATTCGAT	GTGCCAGCMGCCGCGGTAA	GGACTACHVGGGTWTCTAAT	CTGTAGCCGTGCCAGCMGCCGCGGTAA	GATTCGATGGACTACHVGGGTWTCTAAT	Solanum lycopersicum
Bactstrain300	Plate04	Plate04K12	AGTACAAG	GATTCGAT	GTGCCAGCMGCCGCGGTAA	GGACTACHVGGGTWTCTAAT	AGTACAAGGTGCCAGCMGCCGCGGTAA	GATTCGATGGACTACHVGGGTWTCTAAT	Solanum lycopersicum
Bactstrain301	Plate04	Plate04K13	AACAACCA	GATTCGAT	GTGCCAGCMGCCGCGGTAA	GGACTACHVGGGTWTCTAAT	AACAACCAGTGCCAGCMGCCGCGGTAA	GATTCGATGGACTACHVGGGTWTCTAAT	Solanum lycopersicum
Bactstrain302	Plate04	Plate04K14	AACCGAGA	GATTCGAT	GTGCCAGCMGCCGCGGTAA	GGACTACHVGGGTWTCTAAT	AACCGAGAGTGCCAGCMGCCGCGGTAA	GATTCGATGGACTACHVGGGTWTCTAAT	Solanum lycopersicum
Bactstrain303	Plate04	Plate04K15	AACGCTTA	GATTCGAT	GTGCCAGCMGCCGCGGTAA	GGACTACHVGGGTWTCTAAT	AACGCTTAGTGCCAGCMGCCGCGGTAA	GATTCGATGGACTACHVGGGTWTCTAAT	Solanum lycopersicum
Bactstrain304	Plate04	Plate04K16	AAGACGGA	GATTCGAT	GTGCCAGCMGCCGCGGTAA	GGACTACHVGGGTWTCTAAT	AAGACGGAGTGCCAGCMGCCGCGGTAA	GATTCGATGGACTACHVGGGTWTCTAAT	Solanum lycopersicum
Bactstrain305	Plate04	Plate04K17	AAGGTACA	GATTCGAT	GTGCCAGCMGCCGCGGTAA	GGACTACHVGGGTWTCTAAT	AAGGTACAGTGCCAGCMGCCGCGGTAA	GATTCGATGGACTACHVGGGTWTCTAAT	Solanum lycopersicum
Bactstrain306	Plate04	Plate04K18	ACACAGAA	GATTCGAT	GTGCCAGCMGCCGCGGTAA	GGACTACHVGGGTWTCTAAT	ACACAGAAGTGCCAGCMGCCGCGGTAA	GATTCGATGGACTACHVGGGTWTCTAAT	Solanum lycopersicum
Bactstrain307	Plate04	Plate04K19	ACAGCAGA	GATTCGAT	GTGCCAGCMGCCGCGGTAA	GGACTACHVGGGTWTCTAAT	ACAGCAGAGTGCCAGCMGCCGCGGTAA	GATTCGATGGACTACHVGGGTWTCTAAT	Solanum lycopersicum
Bactstrain308	Plate04	Plate04K20	ACCTCCAA	GATTCGAT	GTGCCAGCMGCCGCGGTAA	GGACTACHVGGGTWTCTAAT	ACCTCCAAGTGCCAGCMGCCGCGGTAA	GATTCGATGGACTACHVGGGTWTCTAAT	Solanum lycopersicum
Bactstrain309	Plate04	Plate04K21	ACGCTCGA	GATTCGAT	GTGCCAGCMGCCGCGGTAA	GGACTACHVGGGTWTCTAAT	ACGCTCGAGTGCCAGCMGCCGCGGTAA	GATTCGATGGACTACHVGGGTWTCTAAT	Solanum lycopersicum
Bactstrain310	Plate04	Plate04K22	ACGTATCA	GATTCGAT	GTGCCAGCMGCCGCGGTAA	GGACTACHVGGGTWTCTAAT	ACGTATCAGTGCCAGCMGCCGCGGTAA	GATTCGATGGACTACHVGGGTWTCTAAT	Solanum lycopersicum
Bactstrain311	Plate04	Plate04K23	ACTATGCA	GATTCGAT	GTGCCAGCMGCCGCGGTAA	GGACTACHVGGGTWTCTAAT	ACTATGCAGTGCCAGCMGCCGCGGTAA	GATTCGATGGACTACHVGGGTWTCTAAT	Solanum lycopersicum
Bactstrain312	Plate04	Plate04K24	AGAGTCAA	GATTCGAT	GTGCCAGCMGCCGCGGTAA	GGACTACHVGGGTWTCTAAT	AGAGTCAAGTGCCAGCMGCCGCGGTAA	GATTCGATGGACTACHVGGGTWTCTAAT	Solanum lycopersicum
Bactstrain313	Plate04	Plate04K25	AGATCGCA	GATTCGAT	GTGCCAGCMGCCGCGGTAA	GGACTACHVGGGTWTCTAAT	AGATCGCAGTGCCAGCMGCCGCGGTAA	GATTCGATGGACTACHVGGGTWTCTAAT	Solanum lycopersicum
Bactstrain314	Plate04	Plate04K26	AGCAGGAA	GATTCGAT	GTGCCAGCMGCCGCGGTAA	GGACTACHVGGGTWTCTAAT	AGCAGGAAGTGCCAGCMGCCGCGGTAA	GATTCGATGGACTACHVGGGTWTCTAAT	Solanum lycopersicum
Bactstrain315	Plate04	Plate04K27	AGTCACTA	GATTCGAT	GTGCCAGCMGCCGCGGTAA	GGACTACHVGGGTWTCTAAT	AGTCACTAGTGCCAGCMGCCGCGGTAA	GATTCGATGGACTACHVGGGTWTCTAAT	Solanum lycopersicum
Bactstrain316	Plate04	Plate04K28	ATCCTGTA	GATTCGAT	GTGCCAGCMGCCGCGGTAA	GGACTACHVGGGTWTCTAAT	ATCCTGTAGTGCCAGCMGCCGCGGTAA	GATTCGATGGACTACHVGGGTWTCTAAT	Solanum lycopersicum
Bactstrain317	Plate04	Plate04K29	ATTGAGGA	GATTCGAT	GTGCCAGCMGCCGCGGTAA	GGACTACHVGGGTWTCTAAT	ATTGAGGAGTGCCAGCMGCCGCGGTAA	GATTCGATGGACTACHVGGGTWTCTAAT	Solanum lycopersicum
Bactstrain318	Plate04	Plate04K30	CAACCACA	GATTCGAT	GTGCCAGCMGCCGCGGTAA	GGACTACHVGGGTWTCTAAT	CAACCACAGTGCCAGCMGCCGCGGTAA	GATTCGATGGACTACHVGGGTWTCTAAT	Solanum lycopersicum
Bactstrain319	Plate04	Plate04K31	CAAGACTA	GATTCGAT	GTGCCAGCMGCCGCGGTAA	GGACTACHVGGGTWTCTAAT	CAAGACTAGTGCCAGCMGCCGCGGTAA	GATTCGATGGACTACHVGGGTWTCTAAT	Solanum lycopersicum
Bactstrain320	Plate04	Plate04K32	CAATGGAA	GATTCGAT	GTGCCAGCMGCCGCGGTAA	GGACTACHVGGGTWTCTAAT	CAATGGAAGTGCCAGCMGCCGCGGTAA	GATTCGATGGACTACHVGGGTWTCTAAT	Solanum lycopersicum
Bactstrain321	Plate04	Plate04K33	CACTTCGA	GATTCGAT	GTGCCAGCMGCCGCGGTAA	GGACTACHVGGGTWTCTAAT	CACTTCGAGTGCCAGCMGCCGCGGTAA	GATTCGATGGACTACHVGGGTWTCTAAT	Solanum lycopersicum
Bactstrain322	Plate04	Plate04K34	CAGCGTTA	GATTCGAT	GTGCCAGCMGCCGCGGTAA	GGACTACHVGGGTWTCTAAT	CAGCGTTAGTGCCAGCMGCCGCGGTAA	GATTCGATGGACTACHVGGGTWTCTAAT	Solanum lycopersicum
Bactstrain323	Plate04	Plate04K35	CATACCAA	GATTCGAT	GTGCCAGCMGCCGCGGTAA	GGACTACHVGGGTWTCTAAT	CATACCAAGTGCCAGCMGCCGCGGTAA	GATTCGATGGACTACHVGGGTWTCTAAT	Solanum lycopersicum
Bactstrain324	Plate04	Plate04K36	CCAGTTCA	GATTCGAT	GTGCCAGCMGCCGCGGTAA	GGACTACHVGGGTWTCTAAT	CCAGTTCAGTGCCAGCMGCCGCGGTAA	GATTCGATGGACTACHVGGGTWTCTAAT	Solanum lycopersicum
Bactstrain325	Plate04	Plate04K37	CCGAAGTA	GATTCGAT	GTGCCAGCMGCCGCGGTAA	GGACTACHVGGGTWTCTAAT	CCGAAGTAGTGCCAGCMGCCGCGGTAA	GATTCGATGGACTACHVGGGTWTCTAAT	Solanum lycopersicum
Bactstrain326	Plate04	Plate04K38	CCGTGAGA	GATTCGAT	GTGCCAGCMGCCGCGGTAA	GGACTACHVGGGTWTCTAAT	CCGTGAGAGTGCCAGCMGCCGCGGTAA	GATTCGATGGACTACHVGGGTWTCTAAT	Solanum lycopersicum
Bactstrain327	Plate04	Plate04K39	CCTCCTGA	GATTCGAT	GTGCCAGCMGCCGCGGTAA	GGACTACHVGGGTWTCTAAT	CCTCCTGAGTGCCAGCMGCCGCGGTAA	GATTCGATGGACTACHVGGGTWTCTAAT	Solanum lycopersicum
Bactstrain328	Plate04	Plate04K40	CGAACTTA	GATTCGAT	GTGCCAGCMGCCGCGGTAA	GGACTACHVGGGTWTCTAAT	CGAACTTAGTGCCAGCMGCCGCGGTAA	GATTCGATGGACTACHVGGGTWTCTAAT	Solanum lycopersicum
Bactstrain329	Plate04	Plate04K41	CGACTGGA	GATTCGAT	GTGCCAGCMGCCGCGGTAA	GGACTACHVGGGTWTCTAAT	CGACTGGAGTGCCAGCMGCCGCGGTAA	GATTCGATGGACTACHVGGGTWTCTAAT	Solanum lycopersicum
Bactstrain330	Plate04	Plate04K42	CGCATACA	GATTCGAT	GTGCCAGCMGCCGCGGTAA	GGACTACHVGGGTWTCTAAT	CGCATACAGTGCCAGCMGCCGCGGTAA	GATTCGATGGACTACHVGGGTWTCTAAT	Solanum lycopersicum
Bactstrain331	Plate04	Plate04K43	CTCAATGA	GATTCGAT	GTGCCAGCMGCCGCGGTAA	GGACTACHVGGGTWTCTAAT	CTCAATGAGTGCCAGCMGCCGCGGTAA	GATTCGATGGACTACHVGGGTWTCTAAT	Solanum lycopersicum
Bactstrain332	Plate04	Plate04K44	CTGAGCCA	GATTCGAT	GTGCCAGCMGCCGCGGTAA	GGACTACHVGGGTWTCTAAT	CTGAGCCAGTGCCAGCMGCCGCGGTAA	GATTCGATGGACTACHVGGGTWTCTAAT	Solanum lycopersicum
Bactstrain333	Plate04	Plate04K45	CTGGCATA	GATTCGAT	GTGCCAGCMGCCGCGGTAA	GGACTACHVGGGTWTCTAAT	CTGGCATAGTGCCAGCMGCCGCGGTAA	GATTCGATGGACTACHVGGGTWTCTAAT	Solanum lycopersicum
Bactstrain334	Plate04	Plate04K46	GAATCTGA	GATTCGAT	GTGCCAGCMGCCGCGGTAA	GGACTACHVGGGTWTCTAAT	GAATCTGAGTGCCAGCMGCCGCGGTAA	GATTCGATGGACTACHVGGGTWTCTAAT	Solanum lycopersicum
Bactstrain335	Plate04	Plate04K47	GACTAGTA	GATTCGAT	GTGCCAGCMGCCGCGGTAA	GGACTACHVGGGTWTCTAAT	GACTAGTAGTGCCAGCMGCCGCGGTAA	GATTCGATGGACTACHVGGGTWTCTAAT	Solanum lycopersicum
Bactstrain336	Plate04	Plate04K48	GAGCTGAA	GATTCGAT	GTGCCAGCMGCCGCGGTAA	GGACTACHVGGGTWTCTAAT	GAGCTGAAGTGCCAGCMGCCGCGGTAA	GATTCGATGGACTACHVGGGTWTCTAAT	Solanum lycopersicum
Bactstrain337	Plate04	Plate04K49	GATAGACA	GATTCGAT	GTGCCAGCMGCCGCGGTAA	GGACTACHVGGGTWTCTAAT	GATAGACAGTGCCAGCMGCCGCGGTAA	GATTCGATGGACTACHVGGGTWTCTAAT	Solanum lycopersicum
Bactstrain338	Plate04	Plate04K50	GCCACATA	GATTCGAT	GTGCCAGCMGCCGCGGTAA	GGACTACHVGGGTWTCTAAT	GCCACATAGTGCCAGCMGCCGCGGTAA	GATTCGATGGACTACHVGGGTWTCTAAT	Solanum lycopersicum
Bactstrain339	Plate04	Plate04K51	GCGAGTAA	GATTCGAT	GTGCCAGCMGCCGCGGTAA	GGACTACHVGGGTWTCTAAT	GCGAGTAAGTGCCAGCMGCCGCGGTAA	GATTCGATGGACTACHVGGGTWTCTAAT	Solanum lycopersicum
Bactstrain340	Plate04	Plate04K52	GCTAACGA	GATTCGAT	GTGCCAGCMGCCGCGGTAA	GGACTACHVGGGTWTCTAAT	GCTAACGAGTGCCAGCMGCCGCGGTAA	GATTCGATGGACTACHVGGGTWTCTAAT	Solanum lycopersicum
Bactstrain341	Plate04	Plate04K53	GCTCGGTA	GATTCGAT	GTGCCAGCMGCCGCGGTAA	GGACTACHVGGGTWTCTAAT	GCTCGGTAGTGCCAGCMGCCGCGGTAA	GATTCGATGGACTACHVGGGTWTCTAAT	Solanum lycopersicum
Bactstrain342	Plate04	Plate04K54	GGAGAACA	GATTCGAT	GTGCCAGCMGCCGCGGTAA	GGACTACHVGGGTWTCTAAT	GGAGAACAGTGCCAGCMGCCGCGGTAA	GATTCGATGGACTACHVGGGTWTCTAAT	Solanum lycopersicum
Bactstrain343	Plate04	Plate04K55	GGTGCGAA	GATTCGAT	GTGCCAGCMGCCGCGGTAA	GGACTACHVGGGTWTCTAAT	GGTGCGAAGTGCCAGCMGCCGCGGTAA	GATTCGATGGACTACHVGGGTWTCTAAT	Solanum lycopersicum
Bactstrain344	Plate04	Plate04K56	GTACGCAA	GATTCGAT	GTGCCAGCMGCCGCGGTAA	GGACTACHVGGGTWTCTAAT	GTACGCAAGTGCCAGCMGCCGCGGTAA	GATTCGATGGACTACHVGGGTWTCTAAT	Solanum lycopersicum
Bactstrain345	Plate04	Plate04K57	GTCGTAGA	GATTCGAT	GTGCCAGCMGCCGCGGTAA	GGACTACHVGGGTWTCTAAT	GTCGTAGAGTGCCAGCMGCCGCGGTAA	GATTCGATGGACTACHVGGGTWTCTAAT	Solanum lycopersicum
Bactstrain346	Plate04	Plate04K58	GTCTGTCA	GATTCGAT	GTGCCAGCMGCCGCGGTAA	GGACTACHVGGGTWTCTAAT	GTCTGTCAGTGCCAGCMGCCGCGGTAA	GATTCGATGGACTACHVGGGTWTCTAAT	Solanum lycopersicum
Bactstrain347	Plate04	Plate04K59	GTGTTCTA	GATTCGAT	GTGCCAGCMGCCGCGGTAA	GGACTACHVGGGTWTCTAAT	GTGTTCTAGTGCCAGCMGCCGCGGTAA	GATTCGATGGACTACHVGGGTWTCTAAT	Solanum lycopersicum
Bactstrain348	Plate04	Plate04K60	TAGGATGA	GATTCGAT	GTGCCAGCMGCCGCGGTAA	GGACTACHVGGGTWTCTAAT	TAGGATGAGTGCCAGCMGCCGCGGTAA	GATTCGATGGACTACHVGGGTWTCTAAT	Solanum lycopersicum
Bactstrain349	Plate04	Plate04K61	TATCAGCA	GATTCGAT	GTGCCAGCMGCCGCGGTAA	GGACTACHVGGGTWTCTAAT	TATCAGCAGTGCCAGCMGCCGCGGTAA	GATTCGATGGACTACHVGGGTWTCTAAT	Solanum lycopersicum
Bactstrain350	Plate04	Plate04K62	TCCGTCTA	GATTCGAT	GTGCCAGCMGCCGCGGTAA	GGACTACHVGGGTWTCTAAT	TCCGTCTAGTGCCAGCMGCCGCGGTAA	GATTCGATGGACTACHVGGGTWTCTAAT	Solanum lycopersicum
Bactstrain351	Plate04	Plate04K63	TCTTCACA	GATTCGAT	GTGCCAGCMGCCGCGGTAA	GGACTACHVGGGTWTCTAAT	TCTTCACAGTGCCAGCMGCCGCGGTAA	GATTCGATGGACTACHVGGGTWTCTAAT	Solanum lycopersicum
Bactstrain352	Plate04	Plate04K64	TGAAGAGA	GATTCGAT	GTGCCAGCMGCCGCGGTAA	GGACTACHVGGGTWTCTAAT	TGAAGAGAGTGCCAGCMGCCGCGGTAA	GATTCGATGGACTACHVGGGTWTCTAAT	Solanum lycopersicum
Bactstrain353	Plate04	Plate04K65	TGGAACAA	GATTCGAT	GTGCCAGCMGCCGCGGTAA	GGACTACHVGGGTWTCTAAT	TGGAACAAGTGCCAGCMGCCGCGGTAA	GATTCGATGGACTACHVGGGTWTCTAAT	Solanum lycopersicum
Bactstrain354	Plate04	Plate04K66	TGGCTTCA	GATTCGAT	GTGCCAGCMGCCGCGGTAA	GGACTACHVGGGTWTCTAAT	TGGCTTCAGTGCCAGCMGCCGCGGTAA	GATTCGATGGACTACHVGGGTWTCTAAT	Solanum lycopersicum
Bactstrain355	Plate04	Plate04K67	TGGTGGTA	GATTCGAT	GTGCCAGCMGCCGCGGTAA	GGACTACHVGGGTWTCTAAT	TGGTGGTAGTGCCAGCMGCCGCGGTAA	GATTCGATGGACTACHVGGGTWTCTAAT	Solanum lycopersicum
Bactstrain356	Plate04	Plate04K68	TTCACGCA	GATTCGAT	GTGCCAGCMGCCGCGGTAA	GGACTACHVGGGTWTCTAAT	TTCACGCAGTGCCAGCMGCCGCGGTAA	GATTCGATGGACTACHVGGGTWTCTAAT	Solanum lycopersicum
Bactstrain357	Plate04	Plate04K69	AACTCACC	GATTCGAT	GTGCCAGCMGCCGCGGTAA	GGACTACHVGGGTWTCTAAT	AACTCACCGTGCCAGCMGCCGCGGTAA	GATTCGATGGACTACHVGGGTWTCTAAT	Solanum lycopersicum
Bactstrain358	Plate04	Plate04K70	AAGAGATC	GATTCGAT	GTGCCAGCMGCCGCGGTAA	GGACTACHVGGGTWTCTAAT	AAGAGATCGTGCCAGCMGCCGCGGTAA	GATTCGATGGACTACHVGGGTWTCTAAT	Solanum lycopersicum
Bactstrain359	Plate04	Plate04K71	AAGGACAC	GATTCGAT	GTGCCAGCMGCCGCGGTAA	GGACTACHVGGGTWTCTAAT	AAGGACACGTGCCAGCMGCCGCGGTAA	GATTCGATGGACTACHVGGGTWTCTAAT	Solanum lycopersicum
Bactstrain360	Plate04	Plate04K72	AATCCGTC	GATTCGAT	GTGCCAGCMGCCGCGGTAA	GGACTACHVGGGTWTCTAAT	AATCCGTCGTGCCAGCMGCCGCGGTAA	GATTCGATGGACTACHVGGGTWTCTAAT	Solanum lycopersicum
Bactstrain361	Plate04	Plate04K73	AATGTTGC	GATTCGAT	GTGCCAGCMGCCGCGGTAA	GGACTACHVGGGTWTCTAAT	AATGTTGCGTGCCAGCMGCCGCGGTAA	GATTCGATGGACTACHVGGGTWTCTAAT	Solanum lycopersicum
Bactstrain362	Plate04	Plate04K74	ACACGACC	GATTCGAT	GTGCCAGCMGCCGCGGTAA	GGACTACHVGGGTWTCTAAT	ACACGACCGTGCCAGCMGCCGCGGTAA	GATTCGATGGACTACHVGGGTWTCTAAT	Solanum lycopersicum
Bactstrain363	Plate04	Plate04K75	ACAGATTC	GATTCGAT	GTGCCAGCMGCCGCGGTAA	GGACTACHVGGGTWTCTAAT	ACAGATTCGTGCCAGCMGCCGCGGTAA	GATTCGATGGACTACHVGGGTWTCTAAT	Solanum lycopersicum
Bactstrain364	Plate04	Plate04K76	AGATGTAC	GATTCGAT	GTGCCAGCMGCCGCGGTAA	GGACTACHVGGGTWTCTAAT	AGATGTACGTGCCAGCMGCCGCGGTAA	GATTCGATGGACTACHVGGGTWTCTAAT	Solanum lycopersicum
Bactstrain365	Plate04	Plate04K77	AGCACCTC	GATTCGAT	GTGCCAGCMGCCGCGGTAA	GGACTACHVGGGTWTCTAAT	AGCACCTCGTGCCAGCMGCCGCGGTAA	GATTCGATGGACTACHVGGGTWTCTAAT	Solanum lycopersicum
Bactstrain366	Plate04	Plate04K78	AGCCATGC	GATTCGAT	GTGCCAGCMGCCGCGGTAA	GGACTACHVGGGTWTCTAAT	AGCCATGCGTGCCAGCMGCCGCGGTAA	GATTCGATGGACTACHVGGGTWTCTAAT	Solanum lycopersicum
Bactstrain367	Plate04	Plate04K79	AGGCTAAC	GATTCGAT	GTGCCAGCMGCCGCGGTAA	GGACTACHVGGGTWTCTAAT	AGGCTAACGTGCCAGCMGCCGCGGTAA	GATTCGATGGACTACHVGGGTWTCTAAT	Solanum lycopersicum
Bactstrain368	Plate04	Plate04K80	ATAGCGAC	GATTCGAT	GTGCCAGCMGCCGCGGTAA	GGACTACHVGGGTWTCTAAT	ATAGCGACGTGCCAGCMGCCGCGGTAA	GATTCGATGGACTACHVGGGTWTCTAAT	Solanum lycopersicum
Bactstrain369	Plate04	Plate04K81	ATCATTCC	GATTCGAT	GTGCCAGCMGCCGCGGTAA	GGACTACHVGGGTWTCTAAT	ATCATTCCGTGCCAGCMGCCGCGGTAA	GATTCGATGGACTACHVGGGTWTCTAAT	Solanum lycopersicum
Bactstrain370	Plate04	Plate04K82	ATTGGCTC	GATTCGAT	GTGCCAGCMGCCGCGGTAA	GGACTACHVGGGTWTCTAAT	ATTGGCTCGTGCCAGCMGCCGCGGTAA	GATTCGATGGACTACHVGGGTWTCTAAT	Solanum lycopersicum
Bactstrain371	Plate04	Plate04K83	CAAGGAGC	GATTCGAT	GTGCCAGCMGCCGCGGTAA	GGACTACHVGGGTWTCTAAT	CAAGGAGCGTGCCAGCMGCCGCGGTAA	GATTCGATGGACTACHVGGGTWTCTAAT	Solanum lycopersicum
Bactstrain372	Plate04	Plate04K84	CACCTTAC	GATTCGAT	GTGCCAGCMGCCGCGGTAA	GGACTACHVGGGTWTCTAAT	CACCTTACGTGCCAGCMGCCGCGGTAA	GATTCGATGGACTACHVGGGTWTCTAAT	Solanum lycopersicum
Bactstrain373	Plate04	Plate04K85	CCATCCTC	GATTCGAT	GTGCCAGCMGCCGCGGTAA	GGACTACHVGGGTWTCTAAT	CCATCCTCGTGCCAGCMGCCGCGGTAA	GATTCGATGGACTACHVGGGTWTCTAAT	Solanum lycopersicum
Bactstrain374	Plate04	Plate04K86	CCGACAAC	GATTCGAT	GTGCCAGCMGCCGCGGTAA	GGACTACHVGGGTWTCTAAT	CCGACAACGTGCCAGCMGCCGCGGTAA	GATTCGATGGACTACHVGGGTWTCTAAT	Solanum lycopersicum
Bactstrain375	Plate04	Plate04K87	CCTAATCC	GATTCGAT	GTGCCAGCMGCCGCGGTAA	GGACTACHVGGGTWTCTAAT	CCTAATCCGTGCCAGCMGCCGCGGTAA	GATTCGATGGACTACHVGGGTWTCTAAT	Solanum lycopersicum
Bactstrain376	Plate04	Plate04K88	CCTCTATC	GATTCGAT	GTGCCAGCMGCCGCGGTAA	GGACTACHVGGGTWTCTAAT	CCTCTATCGTGCCAGCMGCCGCGGTAA	GATTCGATGGACTACHVGGGTWTCTAAT	Solanum lycopersicum
Bactstrain377	Plate04	Plate04K89	CGACACAC	GATTCGAT	GTGCCAGCMGCCGCGGTAA	GGACTACHVGGGTWTCTAAT	CGACACACGTGCCAGCMGCCGCGGTAA	GATTCGATGGACTACHVGGGTWTCTAAT	Solanum lycopersicum
Bactstrain378	Plate04	Plate04K90	CGGATTGC	GATTCGAT	GTGCCAGCMGCCGCGGTAA	GGACTACHVGGGTWTCTAAT	CGGATTGCGTGCCAGCMGCCGCGGTAA	GATTCGATGGACTACHVGGGTWTCTAAT	Solanum lycopersicum
Bactstrain379	Plate04	Plate04K91	CTAAGGTC	GATTCGAT	GTGCCAGCMGCCGCGGTAA	GGACTACHVGGGTWTCTAAT	CTAAGGTCGTGCCAGCMGCCGCGGTAA	GATTCGATGGACTACHVGGGTWTCTAAT	Solanum lycopersicum
Bactstrain380	Plate04	Plate04K92	GAACAGGC	GATTCGAT	GTGCCAGCMGCCGCGGTAA	GGACTACHVGGGTWTCTAAT	GAACAGGCGTGCCAGCMGCCGCGGTAA	GATTCGATGGACTACHVGGGTWTCTAAT	Solanum lycopersicum
Bactstrain381	Plate04	Plate04K93	GACAGTGC	GATTCGAT	GTGCCAGCMGCCGCGGTAA	GGACTACHVGGGTWTCTAAT	GACAGTGCGTGCCAGCMGCCGCGGTAA	GATTCGATGGACTACHVGGGTWTCTAAT	Solanum lycopersicum
Bactstrain382	Plate04	Plate04K94	GAGTTAGC	GATTCGAT	GTGCCAGCMGCCGCGGTAA	GGACTACHVGGGTWTCTAAT	GAGTTAGCGTGCCAGCMGCCGCGGTAA	GATTCGATGGACTACHVGGGTWTCTAAT	Solanum lycopersicum
Bactstrain383	Plate04	Plate04K95	GATGAATC	GATTCGAT	GTGCCAGCMGCCGCGGTAA	GGACTACHVGGGTWTCTAAT	GATGAATCGTGCCAGCMGCCGCGGTAA	GATTCGATGGACTACHVGGGTWTCTAAT	Solanum lycopersicum
Bactstrain384	Plate04	Plate04K96	GCCAAGAC	GATTCGAT	GTGCCAGCMGCCGCGGTAA	GGACTACHVGGGTWTCTAAT	GCCAAGACGTGCCAGCMGCCGCGGTAA	GATTCGATGGACTACHVGGGTWTCTAAT	Solanum lycopersicum
Bactstrain385	Plate05	Plate05K1	AACGTGAT	TGCGTACT	GTGCCAGCMGCCGCGGTAA	GGACTACHVGGGTWTCTAAT	AACGTGATGTGCCAGCMGCCGCGGTAA	TGCGTACTGGACTACHVGGGTWTCTAAT	Solanum lycopersicum
Bactstrain386	Plate05	Plate05K2	AAACATCG	TGCGTACT	GTGCCAGCMGCCGCGGTAA	GGACTACHVGGGTWTCTAAT	AAACATCGGTGCCAGCMGCCGCGGTAA	TGCGTACTGGACTACHVGGGTWTCTAAT	Solanum lycopersicum
Bactstrain387	Plate05	Plate05K3	ATGCCTAA	TGCGTACT	GTGCCAGCMGCCGCGGTAA	GGACTACHVGGGTWTCTAAT	ATGCCTAAGTGCCAGCMGCCGCGGTAA	TGCGTACTGGACTACHVGGGTWTCTAAT	Solanum lycopersicum
Bactstrain388	Plate05	Plate05K4	AGTGGTCA	TGCGTACT	GTGCCAGCMGCCGCGGTAA	GGACTACHVGGGTWTCTAAT	AGTGGTCAGTGCCAGCMGCCGCGGTAA	TGCGTACTGGACTACHVGGGTWTCTAAT	Solanum lycopersicum
Bactstrain389	Plate05	Plate05K5	ACCACTGT	TGCGTACT	GTGCCAGCMGCCGCGGTAA	GGACTACHVGGGTWTCTAAT	ACCACTGTGTGCCAGCMGCCGCGGTAA	TGCGTACTGGACTACHVGGGTWTCTAAT	Solanum lycopersicum
Bactstrain390	Plate05	Plate05K6	ACATTGGC	TGCGTACT	GTGCCAGCMGCCGCGGTAA	GGACTACHVGGGTWTCTAAT	ACATTGGCGTGCCAGCMGCCGCGGTAA	TGCGTACTGGACTACHVGGGTWTCTAAT	Solanum lycopersicum
Bactstrain391	Plate05	Plate05K7	CAGATCTG	TGCGTACT	GTGCCAGCMGCCGCGGTAA	GGACTACHVGGGTWTCTAAT	CAGATCTGGTGCCAGCMGCCGCGGTAA	TGCGTACTGGACTACHVGGGTWTCTAAT	Solanum lycopersicum
Bactstrain392	Plate05	Plate05K8	CATCAAGT	TGCGTACT	GTGCCAGCMGCCGCGGTAA	GGACTACHVGGGTWTCTAAT	CATCAAGTGTGCCAGCMGCCGCGGTAA	TGCGTACTGGACTACHVGGGTWTCTAAT	Solanum lycopersicum
Bactstrain393	Plate05	Plate05K9	CGCTGATC	TGCGTACT	GTGCCAGCMGCCGCGGTAA	GGACTACHVGGGTWTCTAAT	CGCTGATCGTGCCAGCMGCCGCGGTAA	TGCGTACTGGACTACHVGGGTWTCTAAT	Solanum lycopersicum
Bactstrain394	Plate05	Plate05K10	ACAAGCTA	TGCGTACT	GTGCCAGCMGCCGCGGTAA	GGACTACHVGGGTWTCTAAT	ACAAGCTAGTGCCAGCMGCCGCGGTAA	TGCGTACTGGACTACHVGGGTWTCTAAT	Solanum lycopersicum
Bactstrain395	Plate05	Plate05K11	CTGTAGCC	TGCGTACT	GTGCCAGCMGCCGCGGTAA	GGACTACHVGGGTWTCTAAT	CTGTAGCCGTGCCAGCMGCCGCGGTAA	TGCGTACTGGACTACHVGGGTWTCTAAT	Solanum lycopersicum
Bactstrain396	Plate05	Plate05K12	AGTACAAG	TGCGTACT	GTGCCAGCMGCCGCGGTAA	GGACTACHVGGGTWTCTAAT	AGTACAAGGTGCCAGCMGCCGCGGTAA	TGCGTACTGGACTACHVGGGTWTCTAAT	Solanum lycopersicum
Bactstrain397	Plate05	Plate05K13	AACAACCA	TGCGTACT	GTGCCAGCMGCCGCGGTAA	GGACTACHVGGGTWTCTAAT	AACAACCAGTGCCAGCMGCCGCGGTAA	TGCGTACTGGACTACHVGGGTWTCTAAT	Solanum lycopersicum
Bactstrain398	Plate05	Plate05K14	AACCGAGA	TGCGTACT	GTGCCAGCMGCCGCGGTAA	GGACTACHVGGGTWTCTAAT	AACCGAGAGTGCCAGCMGCCGCGGTAA	TGCGTACTGGACTACHVGGGTWTCTAAT	Solanum lycopersicum
Bactstrain399	Plate05	Plate05K15	AACGCTTA	TGCGTACT	GTGCCAGCMGCCGCGGTAA	GGACTACHVGGGTWTCTAAT	AACGCTTAGTGCCAGCMGCCGCGGTAA	TGCGTACTGGACTACHVGGGTWTCTAAT	Solanum lycopersicum
Bactstrain400	Plate05	Plate05K16	AAGACGGA	TGCGTACT	GTGCCAGCMGCCGCGGTAA	GGACTACHVGGGTWTCTAAT	AAGACGGAGTGCCAGCMGCCGCGGTAA	TGCGTACTGGACTACHVGGGTWTCTAAT	Solanum lycopersicum
Bactstrain401	Plate05	Plate05K17	AAGGTACA	TGCGTACT	GTGCCAGCMGCCGCGGTAA	GGACTACHVGGGTWTCTAAT	AAGGTACAGTGCCAGCMGCCGCGGTAA	TGCGTACTGGACTACHVGGGTWTCTAAT	Solanum lycopersicum
Bactstrain402	Plate05	Plate05K18	ACACAGAA	TGCGTACT	GTGCCAGCMGCCGCGGTAA	GGACTACHVGGGTWTCTAAT	ACACAGAAGTGCCAGCMGCCGCGGTAA	TGCGTACTGGACTACHVGGGTWTCTAAT	Solanum lycopersicum
Bactstrain403	Plate05	Plate05K19	ACAGCAGA	TGCGTACT	GTGCCAGCMGCCGCGGTAA	GGACTACHVGGGTWTCTAAT	ACAGCAGAGTGCCAGCMGCCGCGGTAA	TGCGTACTGGACTACHVGGGTWTCTAAT	Solanum lycopersicum
Bactstrain404	Plate05	Plate05K20	ACCTCCAA	TGCGTACT	GTGCCAGCMGCCGCGGTAA	GGACTACHVGGGTWTCTAAT	ACCTCCAAGTGCCAGCMGCCGCGGTAA	TGCGTACTGGACTACHVGGGTWTCTAAT	Solanum lycopersicum
Bactstrain405	Plate05	Plate05K21	ACGCTCGA	TGCGTACT	GTGCCAGCMGCCGCGGTAA	GGACTACHVGGGTWTCTAAT	ACGCTCGAGTGCCAGCMGCCGCGGTAA	TGCGTACTGGACTACHVGGGTWTCTAAT	Solanum lycopersicum
Bactstrain406	Plate05	Plate05K22	ACGTATCA	TGCGTACT	GTGCCAGCMGCCGCGGTAA	GGACTACHVGGGTWTCTAAT	ACGTATCAGTGCCAGCMGCCGCGGTAA	TGCGTACTGGACTACHVGGGTWTCTAAT	Solanum lycopersicum
Bactstrain407	Plate05	Plate05K23	ACTATGCA	TGCGTACT	GTGCCAGCMGCCGCGGTAA	GGACTACHVGGGTWTCTAAT	ACTATGCAGTGCCAGCMGCCGCGGTAA	TGCGTACTGGACTACHVGGGTWTCTAAT	Solanum lycopersicum
Bactstrain408	Plate05	Plate05K24	AGAGTCAA	TGCGTACT	GTGCCAGCMGCCGCGGTAA	GGACTACHVGGGTWTCTAAT	AGAGTCAAGTGCCAGCMGCCGCGGTAA	TGCGTACTGGACTACHVGGGTWTCTAAT	Solanum lycopersicum
Bactstrain409	Plate05	Plate05K25	AGATCGCA	TGCGTACT	GTGCCAGCMGCCGCGGTAA	GGACTACHVGGGTWTCTAAT	AGATCGCAGTGCCAGCMGCCGCGGTAA	TGCGTACTGGACTACHVGGGTWTCTAAT	Solanum lycopersicum
Bactstrain410	Plate05	Plate05K26	AGCAGGAA	TGCGTACT	GTGCCAGCMGCCGCGGTAA	GGACTACHVGGGTWTCTAAT	AGCAGGAAGTGCCAGCMGCCGCGGTAA	TGCGTACTGGACTACHVGGGTWTCTAAT	Solanum lycopersicum
Bactstrain411	Plate05	Plate05K27	AGTCACTA	TGCGTACT	GTGCCAGCMGCCGCGGTAA	GGACTACHVGGGTWTCTAAT	AGTCACTAGTGCCAGCMGCCGCGGTAA	TGCGTACTGGACTACHVGGGTWTCTAAT	Solanum lycopersicum
Bactstrain412	Plate05	Plate05K28	ATCCTGTA	TGCGTACT	GTGCCAGCMGCCGCGGTAA	GGACTACHVGGGTWTCTAAT	ATCCTGTAGTGCCAGCMGCCGCGGTAA	TGCGTACTGGACTACHVGGGTWTCTAAT	Solanum lycopersicum
Bactstrain413	Plate05	Plate05K29	ATTGAGGA	TGCGTACT	GTGCCAGCMGCCGCGGTAA	GGACTACHVGGGTWTCTAAT	ATTGAGGAGTGCCAGCMGCCGCGGTAA	TGCGTACTGGACTACHVGGGTWTCTAAT	Solanum lycopersicum
Bactstrain414	Plate05	Plate05K30	CAACCACA	TGCGTACT	GTGCCAGCMGCCGCGGTAA	GGACTACHVGGGTWTCTAAT	CAACCACAGTGCCAGCMGCCGCGGTAA	TGCGTACTGGACTACHVGGGTWTCTAAT	Solanum lycopersicum
Bactstrain415	Plate05	Plate05K31	CAAGACTA	TGCGTACT	GTGCCAGCMGCCGCGGTAA	GGACTACHVGGGTWTCTAAT	CAAGACTAGTGCCAGCMGCCGCGGTAA	TGCGTACTGGACTACHVGGGTWTCTAAT	Solanum lycopersicum
Bactstrain416	Plate05	Plate05K32	CAATGGAA	TGCGTACT	GTGCCAGCMGCCGCGGTAA	GGACTACHVGGGTWTCTAAT	CAATGGAAGTGCCAGCMGCCGCGGTAA	TGCGTACTGGACTACHVGGGTWTCTAAT	Solanum lycopersicum
Bactstrain417	Plate05	Plate05K33	CACTTCGA	TGCGTACT	GTGCCAGCMGCCGCGGTAA	GGACTACHVGGGTWTCTAAT	CACTTCGAGTGCCAGCMGCCGCGGTAA	TGCGTACTGGACTACHVGGGTWTCTAAT	Solanum lycopersicum
Bactstrain418	Plate05	Plate05K34	CAGCGTTA	TGCGTACT	GTGCCAGCMGCCGCGGTAA	GGACTACHVGGGTWTCTAAT	CAGCGTTAGTGCCAGCMGCCGCGGTAA	TGCGTACTGGACTACHVGGGTWTCTAAT	Solanum lycopersicum
Bactstrain419	Plate05	Plate05K35	CATACCAA	TGCGTACT	GTGCCAGCMGCCGCGGTAA	GGACTACHVGGGTWTCTAAT	CATACCAAGTGCCAGCMGCCGCGGTAA	TGCGTACTGGACTACHVGGGTWTCTAAT	Solanum lycopersicum
Bactstrain420	Plate05	Plate05K36	CCAGTTCA	TGCGTACT	GTGCCAGCMGCCGCGGTAA	GGACTACHVGGGTWTCTAAT	CCAGTTCAGTGCCAGCMGCCGCGGTAA	TGCGTACTGGACTACHVGGGTWTCTAAT	Solanum lycopersicum
Bactstrain421	Plate05	Plate05K37	CCGAAGTA	TGCGTACT	GTGCCAGCMGCCGCGGTAA	GGACTACHVGGGTWTCTAAT	CCGAAGTAGTGCCAGCMGCCGCGGTAA	TGCGTACTGGACTACHVGGGTWTCTAAT	Solanum lycopersicum
Bactstrain422	Plate05	Plate05K38	CCGTGAGA	TGCGTACT	GTGCCAGCMGCCGCGGTAA	GGACTACHVGGGTWTCTAAT	CCGTGAGAGTGCCAGCMGCCGCGGTAA	TGCGTACTGGACTACHVGGGTWTCTAAT	Solanum lycopersicum
Bactstrain423	Plate05	Plate05K39	CCTCCTGA	TGCGTACT	GTGCCAGCMGCCGCGGTAA	GGACTACHVGGGTWTCTAAT	CCTCCTGAGTGCCAGCMGCCGCGGTAA	TGCGTACTGGACTACHVGGGTWTCTAAT	Solanum lycopersicum
Bactstrain424	Plate05	Plate05K40	CGAACTTA	TGCGTACT	GTGCCAGCMGCCGCGGTAA	GGACTACHVGGGTWTCTAAT	CGAACTTAGTGCCAGCMGCCGCGGTAA	TGCGTACTGGACTACHVGGGTWTCTAAT	Solanum lycopersicum
Bactstrain425	Plate05	Plate05K41	CGACTGGA	TGCGTACT	GTGCCAGCMGCCGCGGTAA	GGACTACHVGGGTWTCTAAT	CGACTGGAGTGCCAGCMGCCGCGGTAA	TGCGTACTGGACTACHVGGGTWTCTAAT	Solanum lycopersicum
Bactstrain426	Plate05	Plate05K42	CGCATACA	TGCGTACT	GTGCCAGCMGCCGCGGTAA	GGACTACHVGGGTWTCTAAT	CGCATACAGTGCCAGCMGCCGCGGTAA	TGCGTACTGGACTACHVGGGTWTCTAAT	Solanum lycopersicum
Bactstrain427	Plate05	Plate05K43	CTCAATGA	TGCGTACT	GTGCCAGCMGCCGCGGTAA	GGACTACHVGGGTWTCTAAT	CTCAATGAGTGCCAGCMGCCGCGGTAA	TGCGTACTGGACTACHVGGGTWTCTAAT	Solanum lycopersicum
Bactstrain428	Plate05	Plate05K44	CTGAGCCA	TGCGTACT	GTGCCAGCMGCCGCGGTAA	GGACTACHVGGGTWTCTAAT	CTGAGCCAGTGCCAGCMGCCGCGGTAA	TGCGTACTGGACTACHVGGGTWTCTAAT	Solanum lycopersicum
Bactstrain429	Plate05	Plate05K45	CTGGCATA	TGCGTACT	GTGCCAGCMGCCGCGGTAA	GGACTACHVGGGTWTCTAAT	CTGGCATAGTGCCAGCMGCCGCGGTAA	TGCGTACTGGACTACHVGGGTWTCTAAT	Solanum lycopersicum
Bactstrain430	Plate05	Plate05K46	GAATCTGA	TGCGTACT	GTGCCAGCMGCCGCGGTAA	GGACTACHVGGGTWTCTAAT	GAATCTGAGTGCCAGCMGCCGCGGTAA	TGCGTACTGGACTACHVGGGTWTCTAAT	Solanum lycopersicum
Bactstrain431	Plate05	Plate05K47	GACTAGTA	TGCGTACT	GTGCCAGCMGCCGCGGTAA	GGACTACHVGGGTWTCTAAT	GACTAGTAGTGCCAGCMGCCGCGGTAA	TGCGTACTGGACTACHVGGGTWTCTAAT	Solanum lycopersicum
Bactstrain432	Plate05	Plate05K48	GAGCTGAA	TGCGTACT	GTGCCAGCMGCCGCGGTAA	GGACTACHVGGGTWTCTAAT	GAGCTGAAGTGCCAGCMGCCGCGGTAA	TGCGTACTGGACTACHVGGGTWTCTAAT	Solanum lycopersicum
Bactstrain433	Plate05	Plate05K49	GATAGACA	TGCGTACT	GTGCCAGCMGCCGCGGTAA	GGACTACHVGGGTWTCTAAT	GATAGACAGTGCCAGCMGCCGCGGTAA	TGCGTACTGGACTACHVGGGTWTCTAAT	Solanum lycopersicum
Bactstrain434	Plate05	Plate05K50	GCCACATA	TGCGTACT	GTGCCAGCMGCCGCGGTAA	GGACTACHVGGGTWTCTAAT	GCCACATAGTGCCAGCMGCCGCGGTAA	TGCGTACTGGACTACHVGGGTWTCTAAT	Solanum lycopersicum
Bactstrain435	Plate05	Plate05K51	GCGAGTAA	TGCGTACT	GTGCCAGCMGCCGCGGTAA	GGACTACHVGGGTWTCTAAT	GCGAGTAAGTGCCAGCMGCCGCGGTAA	TGCGTACTGGACTACHVGGGTWTCTAAT	Solanum lycopersicum
Bactstrain436	Plate05	Plate05K52	GCTAACGA	TGCGTACT	GTGCCAGCMGCCGCGGTAA	GGACTACHVGGGTWTCTAAT	GCTAACGAGTGCCAGCMGCCGCGGTAA	TGCGTACTGGACTACHVGGGTWTCTAAT	Solanum lycopersicum
Bactstrain437	Plate05	Plate05K53	GCTCGGTA	TGCGTACT	GTGCCAGCMGCCGCGGTAA	GGACTACHVGGGTWTCTAAT	GCTCGGTAGTGCCAGCMGCCGCGGTAA	TGCGTACTGGACTACHVGGGTWTCTAAT	Solanum lycopersicum
Bactstrain438	Plate05	Plate05K54	GGAGAACA	TGCGTACT	GTGCCAGCMGCCGCGGTAA	GGACTACHVGGGTWTCTAAT	GGAGAACAGTGCCAGCMGCCGCGGTAA	TGCGTACTGGACTACHVGGGTWTCTAAT	Solanum lycopersicum
Bactstrain439	Plate05	Plate05K55	GGTGCGAA	TGCGTACT	GTGCCAGCMGCCGCGGTAA	GGACTACHVGGGTWTCTAAT	GGTGCGAAGTGCCAGCMGCCGCGGTAA	TGCGTACTGGACTACHVGGGTWTCTAAT	Solanum lycopersicum
Bactstrain440	Plate05	Plate05K56	GTACGCAA	TGCGTACT	GTGCCAGCMGCCGCGGTAA	GGACTACHVGGGTWTCTAAT	GTACGCAAGTGCCAGCMGCCGCGGTAA	TGCGTACTGGACTACHVGGGTWTCTAAT	Solanum lycopersicum
Bactstrain441	Plate05	Plate05K57	GTCGTAGA	TGCGTACT	GTGCCAGCMGCCGCGGTAA	GGACTACHVGGGTWTCTAAT	GTCGTAGAGTGCCAGCMGCCGCGGTAA	TGCGTACTGGACTACHVGGGTWTCTAAT	Solanum lycopersicum
Bactstrain442	Plate05	Plate05K58	GTCTGTCA	TGCGTACT	GTGCCAGCMGCCGCGGTAA	GGACTACHVGGGTWTCTAAT	GTCTGTCAGTGCCAGCMGCCGCGGTAA	TGCGTACTGGACTACHVGGGTWTCTAAT	Solanum lycopersicum
Bactstrain443	Plate05	Plate05K59	GTGTTCTA	TGCGTACT	GTGCCAGCMGCCGCGGTAA	GGACTACHVGGGTWTCTAAT	GTGTTCTAGTGCCAGCMGCCGCGGTAA	TGCGTACTGGACTACHVGGGTWTCTAAT	Solanum lycopersicum
Bactstrain444	Plate05	Plate05K60	TAGGATGA	TGCGTACT	GTGCCAGCMGCCGCGGTAA	GGACTACHVGGGTWTCTAAT	TAGGATGAGTGCCAGCMGCCGCGGTAA	TGCGTACTGGACTACHVGGGTWTCTAAT	Solanum lycopersicum
Bactstrain445	Plate05	Plate05K61	TATCAGCA	TGCGTACT	GTGCCAGCMGCCGCGGTAA	GGACTACHVGGGTWTCTAAT	TATCAGCAGTGCCAGCMGCCGCGGTAA	TGCGTACTGGACTACHVGGGTWTCTAAT	Solanum lycopersicum
Bactstrain446	Plate05	Plate05K62	TCCGTCTA	TGCGTACT	GTGCCAGCMGCCGCGGTAA	GGACTACHVGGGTWTCTAAT	TCCGTCTAGTGCCAGCMGCCGCGGTAA	TGCGTACTGGACTACHVGGGTWTCTAAT	Solanum lycopersicum
Bactstrain447	Plate05	Plate05K63	TCTTCACA	TGCGTACT	GTGCCAGCMGCCGCGGTAA	GGACTACHVGGGTWTCTAAT	TCTTCACAGTGCCAGCMGCCGCGGTAA	TGCGTACTGGACTACHVGGGTWTCTAAT	Solanum lycopersicum
Bactstrain448	Plate05	Plate05K64	TGAAGAGA	TGCGTACT	GTGCCAGCMGCCGCGGTAA	GGACTACHVGGGTWTCTAAT	TGAAGAGAGTGCCAGCMGCCGCGGTAA	TGCGTACTGGACTACHVGGGTWTCTAAT	Solanum lycopersicum
Bactstrain449	Plate05	Plate05K65	TGGAACAA	TGCGTACT	GTGCCAGCMGCCGCGGTAA	GGACTACHVGGGTWTCTAAT	TGGAACAAGTGCCAGCMGCCGCGGTAA	TGCGTACTGGACTACHVGGGTWTCTAAT	Solanum lycopersicum
Bactstrain450	Plate05	Plate05K66	TGGCTTCA	TGCGTACT	GTGCCAGCMGCCGCGGTAA	GGACTACHVGGGTWTCTAAT	TGGCTTCAGTGCCAGCMGCCGCGGTAA	TGCGTACTGGACTACHVGGGTWTCTAAT	Solanum lycopersicum
Bactstrain451	Plate05	Plate05K67	TGGTGGTA	TGCGTACT	GTGCCAGCMGCCGCGGTAA	GGACTACHVGGGTWTCTAAT	TGGTGGTAGTGCCAGCMGCCGCGGTAA	TGCGTACTGGACTACHVGGGTWTCTAAT	Solanum lycopersicum
Bactstrain452	Plate05	Plate05K68	TTCACGCA	TGCGTACT	GTGCCAGCMGCCGCGGTAA	GGACTACHVGGGTWTCTAAT	TTCACGCAGTGCCAGCMGCCGCGGTAA	TGCGTACTGGACTACHVGGGTWTCTAAT	Solanum lycopersicum
Bactstrain453	Plate05	Plate05K69	AACTCACC	TGCGTACT	GTGCCAGCMGCCGCGGTAA	GGACTACHVGGGTWTCTAAT	AACTCACCGTGCCAGCMGCCGCGGTAA	TGCGTACTGGACTACHVGGGTWTCTAAT	Solanum lycopersicum
Bactstrain454	Plate05	Plate05K70	AAGAGATC	TGCGTACT	GTGCCAGCMGCCGCGGTAA	GGACTACHVGGGTWTCTAAT	AAGAGATCGTGCCAGCMGCCGCGGTAA	TGCGTACTGGACTACHVGGGTWTCTAAT	Solanum lycopersicum
Bactstrain455	Plate05	Plate05K71	AAGGACAC	TGCGTACT	GTGCCAGCMGCCGCGGTAA	GGACTACHVGGGTWTCTAAT	AAGGACACGTGCCAGCMGCCGCGGTAA	TGCGTACTGGACTACHVGGGTWTCTAAT	Solanum lycopersicum
Bactstrain456	Plate05	Plate05K72	AATCCGTC	TGCGTACT	GTGCCAGCMGCCGCGGTAA	GGACTACHVGGGTWTCTAAT	AATCCGTCGTGCCAGCMGCCGCGGTAA	TGCGTACTGGACTACHVGGGTWTCTAAT	Solanum lycopersicum
Bactstrain457	Plate05	Plate05K73	AATGTTGC	TGCGTACT	GTGCCAGCMGCCGCGGTAA	GGACTACHVGGGTWTCTAAT	AATGTTGCGTGCCAGCMGCCGCGGTAA	TGCGTACTGGACTACHVGGGTWTCTAAT	Solanum lycopersicum
Bactstrain458	Plate05	Plate05K74	ACACGACC	TGCGTACT	GTGCCAGCMGCCGCGGTAA	GGACTACHVGGGTWTCTAAT	ACACGACCGTGCCAGCMGCCGCGGTAA	TGCGTACTGGACTACHVGGGTWTCTAAT	Solanum lycopersicum
Bactstrain459	Plate05	Plate05K75	ACAGATTC	TGCGTACT	GTGCCAGCMGCCGCGGTAA	GGACTACHVGGGTWTCTAAT	ACAGATTCGTGCCAGCMGCCGCGGTAA	TGCGTACTGGACTACHVGGGTWTCTAAT	Solanum lycopersicum
Bactstrain460	Plate05	Plate05K76	AGATGTAC	TGCGTACT	GTGCCAGCMGCCGCGGTAA	GGACTACHVGGGTWTCTAAT	AGATGTACGTGCCAGCMGCCGCGGTAA	TGCGTACTGGACTACHVGGGTWTCTAAT	Solanum lycopersicum
Bactstrain461	Plate05	Plate05K77	AGCACCTC	TGCGTACT	GTGCCAGCMGCCGCGGTAA	GGACTACHVGGGTWTCTAAT	AGCACCTCGTGCCAGCMGCCGCGGTAA	TGCGTACTGGACTACHVGGGTWTCTAAT	Solanum lycopersicum
Bactstrain462	Plate05	Plate05K78	AGCCATGC	TGCGTACT	GTGCCAGCMGCCGCGGTAA	GGACTACHVGGGTWTCTAAT	AGCCATGCGTGCCAGCMGCCGCGGTAA	TGCGTACTGGACTACHVGGGTWTCTAAT	Solanum lycopersicum
Bactstrain463	Plate05	Plate05K79	AGGCTAAC	TGCGTACT	GTGCCAGCMGCCGCGGTAA	GGACTACHVGGGTWTCTAAT	AGGCTAACGTGCCAGCMGCCGCGGTAA	TGCGTACTGGACTACHVGGGTWTCTAAT	Solanum lycopersicum
Bactstrain464	Plate05	Plate05K80	ATAGCGAC	TGCGTACT	GTGCCAGCMGCCGCGGTAA	GGACTACHVGGGTWTCTAAT	ATAGCGACGTGCCAGCMGCCGCGGTAA	TGCGTACTGGACTACHVGGGTWTCTAAT	Solanum lycopersicum
Bactstrain465	Plate05	Plate05K81	ATCATTCC	TGCGTACT	GTGCCAGCMGCCGCGGTAA	GGACTACHVGGGTWTCTAAT	ATCATTCCGTGCCAGCMGCCGCGGTAA	TGCGTACTGGACTACHVGGGTWTCTAAT	Solanum lycopersicum
Bactstrain466	Plate05	Plate05K82	ATTGGCTC	TGCGTACT	GTGCCAGCMGCCGCGGTAA	GGACTACHVGGGTWTCTAAT	ATTGGCTCGTGCCAGCMGCCGCGGTAA	TGCGTACTGGACTACHVGGGTWTCTAAT	Solanum lycopersicum
Bactstrain467	Plate05	Plate05K83	CAAGGAGC	TGCGTACT	GTGCCAGCMGCCGCGGTAA	GGACTACHVGGGTWTCTAAT	CAAGGAGCGTGCCAGCMGCCGCGGTAA	TGCGTACTGGACTACHVGGGTWTCTAAT	Solanum lycopersicum
Bactstrain468	Plate05	Plate05K84	CACCTTAC	TGCGTACT	GTGCCAGCMGCCGCGGTAA	GGACTACHVGGGTWTCTAAT	CACCTTACGTGCCAGCMGCCGCGGTAA	TGCGTACTGGACTACHVGGGTWTCTAAT	Solanum lycopersicum
Bactstrain469	Plate05	Plate05K85	CCATCCTC	TGCGTACT	GTGCCAGCMGCCGCGGTAA	GGACTACHVGGGTWTCTAAT	CCATCCTCGTGCCAGCMGCCGCGGTAA	TGCGTACTGGACTACHVGGGTWTCTAAT	Solanum lycopersicum
Bactstrain470	Plate05	Plate05K86	CCGACAAC	TGCGTACT	GTGCCAGCMGCCGCGGTAA	GGACTACHVGGGTWTCTAAT	CCGACAACGTGCCAGCMGCCGCGGTAA	TGCGTACTGGACTACHVGGGTWTCTAAT	Solanum lycopersicum
Bactstrain471	Plate05	Plate05K87	CCTAATCC	TGCGTACT	GTGCCAGCMGCCGCGGTAA	GGACTACHVGGGTWTCTAAT	CCTAATCCGTGCCAGCMGCCGCGGTAA	TGCGTACTGGACTACHVGGGTWTCTAAT	Solanum lycopersicum
Bactstrain472	Plate05	Plate05K88	CCTCTATC	TGCGTACT	GTGCCAGCMGCCGCGGTAA	GGACTACHVGGGTWTCTAAT	CCTCTATCGTGCCAGCMGCCGCGGTAA	TGCGTACTGGACTACHVGGGTWTCTAAT	Solanum lycopersicum
Bactstrain473	Plate05	Plate05K89	CGACACAC	TGCGTACT	GTGCCAGCMGCCGCGGTAA	GGACTACHVGGGTWTCTAAT	CGACACACGTGCCAGCMGCCGCGGTAA	TGCGTACTGGACTACHVGGGTWTCTAAT	Solanum lycopersicum
Bactstrain474	Plate05	Plate05K90	CGGATTGC	TGCGTACT	GTGCCAGCMGCCGCGGTAA	GGACTACHVGGGTWTCTAAT	CGGATTGCGTGCCAGCMGCCGCGGTAA	TGCGTACTGGACTACHVGGGTWTCTAAT	Solanum lycopersicum
Bactstrain475	Plate05	Plate05K91	CTAAGGTC	TGCGTACT	GTGCCAGCMGCCGCGGTAA	GGACTACHVGGGTWTCTAAT	CTAAGGTCGTGCCAGCMGCCGCGGTAA	TGCGTACTGGACTACHVGGGTWTCTAAT	Solanum lycopersicum
Bactstrain476	Plate05	Plate05K92	GAACAGGC	TGCGTACT	GTGCCAGCMGCCGCGGTAA	GGACTACHVGGGTWTCTAAT	GAACAGGCGTGCCAGCMGCCGCGGTAA	TGCGTACTGGACTACHVGGGTWTCTAAT	Solanum lycopersicum
Bactstrain477	Plate05	Plate05K93	GACAGTGC	TGCGTACT	GTGCCAGCMGCCGCGGTAA	GGACTACHVGGGTWTCTAAT	GACAGTGCGTGCCAGCMGCCGCGGTAA	TGCGTACTGGACTACHVGGGTWTCTAAT	Solanum lycopersicum
Bactstrain478	Plate05	Plate05K94	GAGTTAGC	TGCGTACT	GTGCCAGCMGCCGCGGTAA	GGACTACHVGGGTWTCTAAT	GAGTTAGCGTGCCAGCMGCCGCGGTAA	TGCGTACTGGACTACHVGGGTWTCTAAT	Solanum lycopersicum
Bactstrain479	Plate05	Plate05K95	GATGAATC	TGCGTACT	GTGCCAGCMGCCGCGGTAA	GGACTACHVGGGTWTCTAAT	GATGAATCGTGCCAGCMGCCGCGGTAA	TGCGTACTGGACTACHVGGGTWTCTAAT	Solanum lycopersicum
Bactstrain480	Plate05	Plate05K96	GCCAAGAC	TGCGTACT	GTGCCAGCMGCCGCGGTAA	GGACTACHVGGGTWTCTAAT	GCCAAGACGTGCCAGCMGCCGCGGTAA	TGCGTACTGGACTACHVGGGTWTCTAAT	Solanum lycopersicum
Bactstrain481	Plate06	Plate06K1	AACGTGAT	GTCGCGAT	GTGCCAGCMGCCGCGGTAA	GGACTACHVGGGTWTCTAAT	AACGTGATGTGCCAGCMGCCGCGGTAA	GTCGCGATGGACTACHVGGGTWTCTAAT	Solanum lycopersicum
Bactstrain482	Plate06	Plate06K2	AAACATCG	GTCGCGAT	GTGCCAGCMGCCGCGGTAA	GGACTACHVGGGTWTCTAAT	AAACATCGGTGCCAGCMGCCGCGGTAA	GTCGCGATGGACTACHVGGGTWTCTAAT	Solanum lycopersicum
Bactstrain483	Plate06	Plate06K3	ATGCCTAA	GTCGCGAT	GTGCCAGCMGCCGCGGTAA	GGACTACHVGGGTWTCTAAT	ATGCCTAAGTGCCAGCMGCCGCGGTAA	GTCGCGATGGACTACHVGGGTWTCTAAT	Solanum lycopersicum
Bactstrain484	Plate06	Plate06K4	AGTGGTCA	GTCGCGAT	GTGCCAGCMGCCGCGGTAA	GGACTACHVGGGTWTCTAAT	AGTGGTCAGTGCCAGCMGCCGCGGTAA	GTCGCGATGGACTACHVGGGTWTCTAAT	Solanum lycopersicum
Bactstrain485	Plate06	Plate06K5	ACCACTGT	GTCGCGAT	GTGCCAGCMGCCGCGGTAA	GGACTACHVGGGTWTCTAAT	ACCACTGTGTGCCAGCMGCCGCGGTAA	GTCGCGATGGACTACHVGGGTWTCTAAT	Solanum lycopersicum
Bactstrain486	Plate06	Plate06K6	ACATTGGC	GTCGCGAT	GTGCCAGCMGCCGCGGTAA	GGACTACHVGGGTWTCTAAT	ACATTGGCGTGCCAGCMGCCGCGGTAA	GTCGCGATGGACTACHVGGGTWTCTAAT	Solanum lycopersicum
Bactstrain487	Plate06	Plate06K7	CAGATCTG	GTCGCGAT	GTGCCAGCMGCCGCGGTAA	GGACTACHVGGGTWTCTAAT	CAGATCTGGTGCCAGCMGCCGCGGTAA	GTCGCGATGGACTACHVGGGTWTCTAAT	Solanum lycopersicum
Bactstrain488	Plate06	Plate06K8	CATCAAGT	GTCGCGAT	GTGCCAGCMGCCGCGGTAA	GGACTACHVGGGTWTCTAAT	CATCAAGTGTGCCAGCMGCCGCGGTAA	GTCGCGATGGACTACHVGGGTWTCTAAT	Solanum lycopersicum
Bactstrain489	Plate06	Plate06K9	CGCTGATC	GTCGCGAT	GTGCCAGCMGCCGCGGTAA	GGACTACHVGGGTWTCTAAT	CGCTGATCGTGCCAGCMGCCGCGGTAA	GTCGCGATGGACTACHVGGGTWTCTAAT	Solanum lycopersicum
Bactstrain490	Plate06	Plate06K10	ACAAGCTA	GTCGCGAT	GTGCCAGCMGCCGCGGTAA	GGACTACHVGGGTWTCTAAT	ACAAGCTAGTGCCAGCMGCCGCGGTAA	GTCGCGATGGACTACHVGGGTWTCTAAT	Solanum lycopersicum
Bactstrain491	Plate06	Plate06K11	CTGTAGCC	GTCGCGAT	GTGCCAGCMGCCGCGGTAA	GGACTACHVGGGTWTCTAAT	CTGTAGCCGTGCCAGCMGCCGCGGTAA	GTCGCGATGGACTACHVGGGTWTCTAAT	Solanum lycopersicum
Bactstrain492	Plate06	Plate06K12	AGTACAAG	GTCGCGAT	GTGCCAGCMGCCGCGGTAA	GGACTACHVGGGTWTCTAAT	AGTACAAGGTGCCAGCMGCCGCGGTAA	GTCGCGATGGACTACHVGGGTWTCTAAT	Solanum lycopersicum
Bactstrain493	Plate06	Plate06K13	AACAACCA	GTCGCGAT	GTGCCAGCMGCCGCGGTAA	GGACTACHVGGGTWTCTAAT	AACAACCAGTGCCAGCMGCCGCGGTAA	GTCGCGATGGACTACHVGGGTWTCTAAT	Solanum lycopersicum
Bactstrain494	Plate06	Plate06K14	AACCGAGA	GTCGCGAT	GTGCCAGCMGCCGCGGTAA	GGACTACHVGGGTWTCTAAT	AACCGAGAGTGCCAGCMGCCGCGGTAA	GTCGCGATGGACTACHVGGGTWTCTAAT	Solanum lycopersicum
Bactstrain495	Plate06	Plate06K15	AACGCTTA	GTCGCGAT	GTGCCAGCMGCCGCGGTAA	GGACTACHVGGGTWTCTAAT	AACGCTTAGTGCCAGCMGCCGCGGTAA	GTCGCGATGGACTACHVGGGTWTCTAAT	Solanum lycopersicum
Bactstrain496	Plate06	Plate06K16	AAGACGGA	GTCGCGAT	GTGCCAGCMGCCGCGGTAA	GGACTACHVGGGTWTCTAAT	AAGACGGAGTGCCAGCMGCCGCGGTAA	GTCGCGATGGACTACHVGGGTWTCTAAT	Solanum lycopersicum
Bactstrain497	Plate06	Plate06K17	AAGGTACA	GTCGCGAT	GTGCCAGCMGCCGCGGTAA	GGACTACHVGGGTWTCTAAT	AAGGTACAGTGCCAGCMGCCGCGGTAA	GTCGCGATGGACTACHVGGGTWTCTAAT	Solanum lycopersicum
Bactstrain498	Plate06	Plate06K18	ACACAGAA	GTCGCGAT	GTGCCAGCMGCCGCGGTAA	GGACTACHVGGGTWTCTAAT	ACACAGAAGTGCCAGCMGCCGCGGTAA	GTCGCGATGGACTACHVGGGTWTCTAAT	Solanum lycopersicum
Bactstrain499	Plate06	Plate06K19	ACAGCAGA	GTCGCGAT	GTGCCAGCMGCCGCGGTAA	GGACTACHVGGGTWTCTAAT	ACAGCAGAGTGCCAGCMGCCGCGGTAA	GTCGCGATGGACTACHVGGGTWTCTAAT	Solanum lycopersicum
Bactstrain500	Plate06	Plate06K20	ACCTCCAA	GTCGCGAT	GTGCCAGCMGCCGCGGTAA	GGACTACHVGGGTWTCTAAT	ACCTCCAAGTGCCAGCMGCCGCGGTAA	GTCGCGATGGACTACHVGGGTWTCTAAT	Solanum lycopersicum
Bactstrain501	Plate06	Plate06K21	ACGCTCGA	GTCGCGAT	GTGCCAGCMGCCGCGGTAA	GGACTACHVGGGTWTCTAAT	ACGCTCGAGTGCCAGCMGCCGCGGTAA	GTCGCGATGGACTACHVGGGTWTCTAAT	Solanum lycopersicum
Bactstrain502	Plate06	Plate06K22	ACGTATCA	GTCGCGAT	GTGCCAGCMGCCGCGGTAA	GGACTACHVGGGTWTCTAAT	ACGTATCAGTGCCAGCMGCCGCGGTAA	GTCGCGATGGACTACHVGGGTWTCTAAT	Solanum lycopersicum
Bactstrain503	Plate06	Plate06K23	ACTATGCA	GTCGCGAT	GTGCCAGCMGCCGCGGTAA	GGACTACHVGGGTWTCTAAT	ACTATGCAGTGCCAGCMGCCGCGGTAA	GTCGCGATGGACTACHVGGGTWTCTAAT	Solanum lycopersicum
Bactstrain504	Plate06	Plate06K24	AGAGTCAA	GTCGCGAT	GTGCCAGCMGCCGCGGTAA	GGACTACHVGGGTWTCTAAT	AGAGTCAAGTGCCAGCMGCCGCGGTAA	GTCGCGATGGACTACHVGGGTWTCTAAT	Solanum lycopersicum
Bactstrain505	Plate06	Plate06K25	AGATCGCA	GTCGCGAT	GTGCCAGCMGCCGCGGTAA	GGACTACHVGGGTWTCTAAT	AGATCGCAGTGCCAGCMGCCGCGGTAA	GTCGCGATGGACTACHVGGGTWTCTAAT	Solanum lycopersicum
Bactstrain506	Plate06	Plate06K26	AGCAGGAA	GTCGCGAT	GTGCCAGCMGCCGCGGTAA	GGACTACHVGGGTWTCTAAT	AGCAGGAAGTGCCAGCMGCCGCGGTAA	GTCGCGATGGACTACHVGGGTWTCTAAT	Solanum lycopersicum
Bactstrain507	Plate06	Plate06K27	AGTCACTA	GTCGCGAT	GTGCCAGCMGCCGCGGTAA	GGACTACHVGGGTWTCTAAT	AGTCACTAGTGCCAGCMGCCGCGGTAA	GTCGCGATGGACTACHVGGGTWTCTAAT	Solanum lycopersicum
Bactstrain508	Plate06	Plate06K28	ATCCTGTA	GTCGCGAT	GTGCCAGCMGCCGCGGTAA	GGACTACHVGGGTWTCTAAT	ATCCTGTAGTGCCAGCMGCCGCGGTAA	GTCGCGATGGACTACHVGGGTWTCTAAT	Solanum lycopersicum
Bactstrain509	Plate06	Plate06K29	ATTGAGGA	GTCGCGAT	GTGCCAGCMGCCGCGGTAA	GGACTACHVGGGTWTCTAAT	ATTGAGGAGTGCCAGCMGCCGCGGTAA	GTCGCGATGGACTACHVGGGTWTCTAAT	Solanum lycopersicum
Bactstrain510	Plate06	Plate06K30	CAACCACA	GTCGCGAT	GTGCCAGCMGCCGCGGTAA	GGACTACHVGGGTWTCTAAT	CAACCACAGTGCCAGCMGCCGCGGTAA	GTCGCGATGGACTACHVGGGTWTCTAAT	Solanum lycopersicum
Bactstrain511	Plate06	Plate06K31	CAAGACTA	GTCGCGAT	GTGCCAGCMGCCGCGGTAA	GGACTACHVGGGTWTCTAAT	CAAGACTAGTGCCAGCMGCCGCGGTAA	GTCGCGATGGACTACHVGGGTWTCTAAT	Solanum lycopersicum
Bactstrain512	Plate06	Plate06K32	CAATGGAA	GTCGCGAT	GTGCCAGCMGCCGCGGTAA	GGACTACHVGGGTWTCTAAT	CAATGGAAGTGCCAGCMGCCGCGGTAA	GTCGCGATGGACTACHVGGGTWTCTAAT	Solanum lycopersicum
Bactstrain513	Plate06	Plate06K33	CACTTCGA	GTCGCGAT	GTGCCAGCMGCCGCGGTAA	GGACTACHVGGGTWTCTAAT	CACTTCGAGTGCCAGCMGCCGCGGTAA	GTCGCGATGGACTACHVGGGTWTCTAAT	Solanum lycopersicum
Bactstrain514	Plate06	Plate06K34	CAGCGTTA	GTCGCGAT	GTGCCAGCMGCCGCGGTAA	GGACTACHVGGGTWTCTAAT	CAGCGTTAGTGCCAGCMGCCGCGGTAA	GTCGCGATGGACTACHVGGGTWTCTAAT	Solanum lycopersicum
Bactstrain515	Plate06	Plate06K35	CATACCAA	GTCGCGAT	GTGCCAGCMGCCGCGGTAA	GGACTACHVGGGTWTCTAAT	CATACCAAGTGCCAGCMGCCGCGGTAA	GTCGCGATGGACTACHVGGGTWTCTAAT	Solanum lycopersicum
Bactstrain516	Plate06	Plate06K36	CCAGTTCA	GTCGCGAT	GTGCCAGCMGCCGCGGTAA	GGACTACHVGGGTWTCTAAT	CCAGTTCAGTGCCAGCMGCCGCGGTAA	GTCGCGATGGACTACHVGGGTWTCTAAT	Solanum lycopersicum
Bactstrain517	Plate06	Plate06K37	CCGAAGTA	GTCGCGAT	GTGCCAGCMGCCGCGGTAA	GGACTACHVGGGTWTCTAAT	CCGAAGTAGTGCCAGCMGCCGCGGTAA	GTCGCGATGGACTACHVGGGTWTCTAAT	Solanum lycopersicum
Bactstrain518	Plate06	Plate06K38	CCGTGAGA	GTCGCGAT	GTGCCAGCMGCCGCGGTAA	GGACTACHVGGGTWTCTAAT	CCGTGAGAGTGCCAGCMGCCGCGGTAA	GTCGCGATGGACTACHVGGGTWTCTAAT	Solanum lycopersicum
Bactstrain519	Plate06	Plate06K39	CCTCCTGA	GTCGCGAT	GTGCCAGCMGCCGCGGTAA	GGACTACHVGGGTWTCTAAT	CCTCCTGAGTGCCAGCMGCCGCGGTAA	GTCGCGATGGACTACHVGGGTWTCTAAT	Solanum lycopersicum
Bactstrain520	Plate06	Plate06K40	CGAACTTA	GTCGCGAT	GTGCCAGCMGCCGCGGTAA	GGACTACHVGGGTWTCTAAT	CGAACTTAGTGCCAGCMGCCGCGGTAA	GTCGCGATGGACTACHVGGGTWTCTAAT	Solanum lycopersicum
Bactstrain521	Plate06	Plate06K41	CGACTGGA	GTCGCGAT	GTGCCAGCMGCCGCGGTAA	GGACTACHVGGGTWTCTAAT	CGACTGGAGTGCCAGCMGCCGCGGTAA	GTCGCGATGGACTACHVGGGTWTCTAAT	Solanum lycopersicum
Bactstrain522	Plate06	Plate06K42	CGCATACA	GTCGCGAT	GTGCCAGCMGCCGCGGTAA	GGACTACHVGGGTWTCTAAT	CGCATACAGTGCCAGCMGCCGCGGTAA	GTCGCGATGGACTACHVGGGTWTCTAAT	Solanum lycopersicum
Bactstrain523	Plate06	Plate06K43	CTCAATGA	GTCGCGAT	GTGCCAGCMGCCGCGGTAA	GGACTACHVGGGTWTCTAAT	CTCAATGAGTGCCAGCMGCCGCGGTAA	GTCGCGATGGACTACHVGGGTWTCTAAT	Solanum lycopersicum
Bactstrain524	Plate06	Plate06K44	CTGAGCCA	GTCGCGAT	GTGCCAGCMGCCGCGGTAA	GGACTACHVGGGTWTCTAAT	CTGAGCCAGTGCCAGCMGCCGCGGTAA	GTCGCGATGGACTACHVGGGTWTCTAAT	Solanum lycopersicum
Bactstrain525	Plate06	Plate06K45	CTGGCATA	GTCGCGAT	GTGCCAGCMGCCGCGGTAA	GGACTACHVGGGTWTCTAAT	CTGGCATAGTGCCAGCMGCCGCGGTAA	GTCGCGATGGACTACHVGGGTWTCTAAT	Solanum lycopersicum
Bactstrain526	Plate06	Plate06K46	GAATCTGA	GTCGCGAT	GTGCCAGCMGCCGCGGTAA	GGACTACHVGGGTWTCTAAT	GAATCTGAGTGCCAGCMGCCGCGGTAA	GTCGCGATGGACTACHVGGGTWTCTAAT	Solanum lycopersicum
Bactstrain527	Plate06	Plate06K47	GACTAGTA	GTCGCGAT	GTGCCAGCMGCCGCGGTAA	GGACTACHVGGGTWTCTAAT	GACTAGTAGTGCCAGCMGCCGCGGTAA	GTCGCGATGGACTACHVGGGTWTCTAAT	Solanum lycopersicum
Bactstrain528	Plate06	Plate06K48	GAGCTGAA	GTCGCGAT	GTGCCAGCMGCCGCGGTAA	GGACTACHVGGGTWTCTAAT	GAGCTGAAGTGCCAGCMGCCGCGGTAA	GTCGCGATGGACTACHVGGGTWTCTAAT	Solanum lycopersicum
Bactstrain529	Plate06	Plate06K49	GATAGACA	GTCGCGAT	GTGCCAGCMGCCGCGGTAA	GGACTACHVGGGTWTCTAAT	GATAGACAGTGCCAGCMGCCGCGGTAA	GTCGCGATGGACTACHVGGGTWTCTAAT	Solanum lycopersicum
Bactstrain530	Plate06	Plate06K50	GCCACATA	GTCGCGAT	GTGCCAGCMGCCGCGGTAA	GGACTACHVGGGTWTCTAAT	GCCACATAGTGCCAGCMGCCGCGGTAA	GTCGCGATGGACTACHVGGGTWTCTAAT	Solanum lycopersicum
Bactstrain531	Plate06	Plate06K51	GCGAGTAA	GTCGCGAT	GTGCCAGCMGCCGCGGTAA	GGACTACHVGGGTWTCTAAT	GCGAGTAAGTGCCAGCMGCCGCGGTAA	GTCGCGATGGACTACHVGGGTWTCTAAT	Solanum lycopersicum
Bactstrain532	Plate06	Plate06K52	GCTAACGA	GTCGCGAT	GTGCCAGCMGCCGCGGTAA	GGACTACHVGGGTWTCTAAT	GCTAACGAGTGCCAGCMGCCGCGGTAA	GTCGCGATGGACTACHVGGGTWTCTAAT	Solanum lycopersicum
Bactstrain533	Plate06	Plate06K53	GCTCGGTA	GTCGCGAT	GTGCCAGCMGCCGCGGTAA	GGACTACHVGGGTWTCTAAT	GCTCGGTAGTGCCAGCMGCCGCGGTAA	GTCGCGATGGACTACHVGGGTWTCTAAT	Solanum lycopersicum
Bactstrain534	Plate06	Plate06K54	GGAGAACA	GTCGCGAT	GTGCCAGCMGCCGCGGTAA	GGACTACHVGGGTWTCTAAT	GGAGAACAGTGCCAGCMGCCGCGGTAA	GTCGCGATGGACTACHVGGGTWTCTAAT	Solanum lycopersicum
Bactstrain535	Plate06	Plate06K55	GGTGCGAA	GTCGCGAT	GTGCCAGCMGCCGCGGTAA	GGACTACHVGGGTWTCTAAT	GGTGCGAAGTGCCAGCMGCCGCGGTAA	GTCGCGATGGACTACHVGGGTWTCTAAT	Solanum lycopersicum
Bactstrain536	Plate06	Plate06K56	GTACGCAA	GTCGCGAT	GTGCCAGCMGCCGCGGTAA	GGACTACHVGGGTWTCTAAT	GTACGCAAGTGCCAGCMGCCGCGGTAA	GTCGCGATGGACTACHVGGGTWTCTAAT	Solanum lycopersicum
Bactstrain537	Plate06	Plate06K57	GTCGTAGA	GTCGCGAT	GTGCCAGCMGCCGCGGTAA	GGACTACHVGGGTWTCTAAT	GTCGTAGAGTGCCAGCMGCCGCGGTAA	GTCGCGATGGACTACHVGGGTWTCTAAT	Solanum lycopersicum
Bactstrain538	Plate06	Plate06K58	GTCTGTCA	GTCGCGAT	GTGCCAGCMGCCGCGGTAA	GGACTACHVGGGTWTCTAAT	GTCTGTCAGTGCCAGCMGCCGCGGTAA	GTCGCGATGGACTACHVGGGTWTCTAAT	Solanum lycopersicum
Bactstrain539	Plate06	Plate06K59	GTGTTCTA	GTCGCGAT	GTGCCAGCMGCCGCGGTAA	GGACTACHVGGGTWTCTAAT	GTGTTCTAGTGCCAGCMGCCGCGGTAA	GTCGCGATGGACTACHVGGGTWTCTAAT	Solanum lycopersicum
Bactstrain540	Plate06	Plate06K60	TAGGATGA	GTCGCGAT	GTGCCAGCMGCCGCGGTAA	GGACTACHVGGGTWTCTAAT	TAGGATGAGTGCCAGCMGCCGCGGTAA	GTCGCGATGGACTACHVGGGTWTCTAAT	Solanum lycopersicum
Bactstrain541	Plate06	Plate06K61	TATCAGCA	GTCGCGAT	GTGCCAGCMGCCGCGGTAA	GGACTACHVGGGTWTCTAAT	TATCAGCAGTGCCAGCMGCCGCGGTAA	GTCGCGATGGACTACHVGGGTWTCTAAT	Solanum lycopersicum
Bactstrain542	Plate06	Plate06K62	TCCGTCTA	GTCGCGAT	GTGCCAGCMGCCGCGGTAA	GGACTACHVGGGTWTCTAAT	TCCGTCTAGTGCCAGCMGCCGCGGTAA	GTCGCGATGGACTACHVGGGTWTCTAAT	Solanum lycopersicum
Bactstrain543	Plate06	Plate06K63	TCTTCACA	GTCGCGAT	GTGCCAGCMGCCGCGGTAA	GGACTACHVGGGTWTCTAAT	TCTTCACAGTGCCAGCMGCCGCGGTAA	GTCGCGATGGACTACHVGGGTWTCTAAT	Solanum lycopersicum
Bactstrain544	Plate06	Plate06K64	TGAAGAGA	GTCGCGAT	GTGCCAGCMGCCGCGGTAA	GGACTACHVGGGTWTCTAAT	TGAAGAGAGTGCCAGCMGCCGCGGTAA	GTCGCGATGGACTACHVGGGTWTCTAAT	Solanum lycopersicum
Bactstrain545	Plate06	Plate06K65	TGGAACAA	GTCGCGAT	GTGCCAGCMGCCGCGGTAA	GGACTACHVGGGTWTCTAAT	TGGAACAAGTGCCAGCMGCCGCGGTAA	GTCGCGATGGACTACHVGGGTWTCTAAT	Solanum lycopersicum
Bactstrain546	Plate06	Plate06K66	TGGCTTCA	GTCGCGAT	GTGCCAGCMGCCGCGGTAA	GGACTACHVGGGTWTCTAAT	TGGCTTCAGTGCCAGCMGCCGCGGTAA	GTCGCGATGGACTACHVGGGTWTCTAAT	Solanum lycopersicum
Bactstrain547	Plate06	Plate06K67	TGGTGGTA	GTCGCGAT	GTGCCAGCMGCCGCGGTAA	GGACTACHVGGGTWTCTAAT	TGGTGGTAGTGCCAGCMGCCGCGGTAA	GTCGCGATGGACTACHVGGGTWTCTAAT	Solanum lycopersicum
Bactstrain548	Plate06	Plate06K68	TTCACGCA	GTCGCGAT	GTGCCAGCMGCCGCGGTAA	GGACTACHVGGGTWTCTAAT	TTCACGCAGTGCCAGCMGCCGCGGTAA	GTCGCGATGGACTACHVGGGTWTCTAAT	Solanum lycopersicum
Bactstrain549	Plate06	Plate06K69	AACTCACC	GTCGCGAT	GTGCCAGCMGCCGCGGTAA	GGACTACHVGGGTWTCTAAT	AACTCACCGTGCCAGCMGCCGCGGTAA	GTCGCGATGGACTACHVGGGTWTCTAAT	Solanum lycopersicum
Bactstrain550	Plate06	Plate06K70	AAGAGATC	GTCGCGAT	GTGCCAGCMGCCGCGGTAA	GGACTACHVGGGTWTCTAAT	AAGAGATCGTGCCAGCMGCCGCGGTAA	GTCGCGATGGACTACHVGGGTWTCTAAT	Solanum lycopersicum
Bactstrain551	Plate06	Plate06K71	AAGGACAC	GTCGCGAT	GTGCCAGCMGCCGCGGTAA	GGACTACHVGGGTWTCTAAT	AAGGACACGTGCCAGCMGCCGCGGTAA	GTCGCGATGGACTACHVGGGTWTCTAAT	Solanum lycopersicum
Bactstrain552	Plate06	Plate06K72	AATCCGTC	GTCGCGAT	GTGCCAGCMGCCGCGGTAA	GGACTACHVGGGTWTCTAAT	AATCCGTCGTGCCAGCMGCCGCGGTAA	GTCGCGATGGACTACHVGGGTWTCTAAT	Solanum lycopersicum
Bactstrain553	Plate06	Plate06K73	AATGTTGC	GTCGCGAT	GTGCCAGCMGCCGCGGTAA	GGACTACHVGGGTWTCTAAT	AATGTTGCGTGCCAGCMGCCGCGGTAA	GTCGCGATGGACTACHVGGGTWTCTAAT	Solanum lycopersicum
Bactstrain554	Plate06	Plate06K74	ACACGACC	GTCGCGAT	GTGCCAGCMGCCGCGGTAA	GGACTACHVGGGTWTCTAAT	ACACGACCGTGCCAGCMGCCGCGGTAA	GTCGCGATGGACTACHVGGGTWTCTAAT	Solanum lycopersicum
Bactstrain555	Plate06	Plate06K75	ACAGATTC	GTCGCGAT	GTGCCAGCMGCCGCGGTAA	GGACTACHVGGGTWTCTAAT	ACAGATTCGTGCCAGCMGCCGCGGTAA	GTCGCGATGGACTACHVGGGTWTCTAAT	Solanum lycopersicum
Bactstrain556	Plate06	Plate06K76	AGATGTAC	GTCGCGAT	GTGCCAGCMGCCGCGGTAA	GGACTACHVGGGTWTCTAAT	AGATGTACGTGCCAGCMGCCGCGGTAA	GTCGCGATGGACTACHVGGGTWTCTAAT	Solanum lycopersicum
Bactstrain557	Plate06	Plate06K77	AGCACCTC	GTCGCGAT	GTGCCAGCMGCCGCGGTAA	GGACTACHVGGGTWTCTAAT	AGCACCTCGTGCCAGCMGCCGCGGTAA	GTCGCGATGGACTACHVGGGTWTCTAAT	Solanum lycopersicum
Bactstrain558	Plate06	Plate06K78	AGCCATGC	GTCGCGAT	GTGCCAGCMGCCGCGGTAA	GGACTACHVGGGTWTCTAAT	AGCCATGCGTGCCAGCMGCCGCGGTAA	GTCGCGATGGACTACHVGGGTWTCTAAT	Solanum lycopersicum
Bactstrain559	Plate06	Plate06K79	AGGCTAAC	GTCGCGAT	GTGCCAGCMGCCGCGGTAA	GGACTACHVGGGTWTCTAAT	AGGCTAACGTGCCAGCMGCCGCGGTAA	GTCGCGATGGACTACHVGGGTWTCTAAT	Solanum lycopersicum
Bactstrain560	Plate06	Plate06K80	ATAGCGAC	GTCGCGAT	GTGCCAGCMGCCGCGGTAA	GGACTACHVGGGTWTCTAAT	ATAGCGACGTGCCAGCMGCCGCGGTAA	GTCGCGATGGACTACHVGGGTWTCTAAT	Solanum lycopersicum
Bactstrain561	Plate06	Plate06K81	ATCATTCC	GTCGCGAT	GTGCCAGCMGCCGCGGTAA	GGACTACHVGGGTWTCTAAT	ATCATTCCGTGCCAGCMGCCGCGGTAA	GTCGCGATGGACTACHVGGGTWTCTAAT	Solanum lycopersicum
Bactstrain562	Plate06	Plate06K82	ATTGGCTC	GTCGCGAT	GTGCCAGCMGCCGCGGTAA	GGACTACHVGGGTWTCTAAT	ATTGGCTCGTGCCAGCMGCCGCGGTAA	GTCGCGATGGACTACHVGGGTWTCTAAT	Solanum lycopersicum
Bactstrain563	Plate06	Plate06K83	CAAGGAGC	GTCGCGAT	GTGCCAGCMGCCGCGGTAA	GGACTACHVGGGTWTCTAAT	CAAGGAGCGTGCCAGCMGCCGCGGTAA	GTCGCGATGGACTACHVGGGTWTCTAAT	Solanum lycopersicum
Bactstrain564	Plate06	Plate06K84	CACCTTAC	GTCGCGAT	GTGCCAGCMGCCGCGGTAA	GGACTACHVGGGTWTCTAAT	CACCTTACGTGCCAGCMGCCGCGGTAA	GTCGCGATGGACTACHVGGGTWTCTAAT	Solanum lycopersicum
Bactstrain565	Plate06	Plate06K85	CCATCCTC	GTCGCGAT	GTGCCAGCMGCCGCGGTAA	GGACTACHVGGGTWTCTAAT	CCATCCTCGTGCCAGCMGCCGCGGTAA	GTCGCGATGGACTACHVGGGTWTCTAAT	Solanum lycopersicum
Bactstrain566	Plate06	Plate06K86	CCGACAAC	GTCGCGAT	GTGCCAGCMGCCGCGGTAA	GGACTACHVGGGTWTCTAAT	CCGACAACGTGCCAGCMGCCGCGGTAA	GTCGCGATGGACTACHVGGGTWTCTAAT	Solanum lycopersicum
Bactstrain567	Plate06	Plate06K87	CCTAATCC	GTCGCGAT	GTGCCAGCMGCCGCGGTAA	GGACTACHVGGGTWTCTAAT	CCTAATCCGTGCCAGCMGCCGCGGTAA	GTCGCGATGGACTACHVGGGTWTCTAAT	Solanum lycopersicum
Bactstrain568	Plate06	Plate06K88	CCTCTATC	GTCGCGAT	GTGCCAGCMGCCGCGGTAA	GGACTACHVGGGTWTCTAAT	CCTCTATCGTGCCAGCMGCCGCGGTAA	GTCGCGATGGACTACHVGGGTWTCTAAT	Solanum lycopersicum
Bactstrain569	Plate06	Plate06K89	CGACACAC	GTCGCGAT	GTGCCAGCMGCCGCGGTAA	GGACTACHVGGGTWTCTAAT	CGACACACGTGCCAGCMGCCGCGGTAA	GTCGCGATGGACTACHVGGGTWTCTAAT	Solanum lycopersicum
Bactstrain570	Plate06	Plate06K90	CGGATTGC	GTCGCGAT	GTGCCAGCMGCCGCGGTAA	GGACTACHVGGGTWTCTAAT	CGGATTGCGTGCCAGCMGCCGCGGTAA	GTCGCGATGGACTACHVGGGTWTCTAAT	Solanum lycopersicum
Bactstrain571	Plate06	Plate06K91	CTAAGGTC	GTCGCGAT	GTGCCAGCMGCCGCGGTAA	GGACTACHVGGGTWTCTAAT	CTAAGGTCGTGCCAGCMGCCGCGGTAA	GTCGCGATGGACTACHVGGGTWTCTAAT	Solanum lycopersicum
Bactstrain572	Plate06	Plate06K92	GAACAGGC	GTCGCGAT	GTGCCAGCMGCCGCGGTAA	GGACTACHVGGGTWTCTAAT	GAACAGGCGTGCCAGCMGCCGCGGTAA	GTCGCGATGGACTACHVGGGTWTCTAAT	Solanum lycopersicum
Bactstrain573	Plate06	Plate06K93	GACAGTGC	GTCGCGAT	GTGCCAGCMGCCGCGGTAA	GGACTACHVGGGTWTCTAAT	GACAGTGCGTGCCAGCMGCCGCGGTAA	GTCGCGATGGACTACHVGGGTWTCTAAT	Solanum lycopersicum
Bactstrain574	Plate06	Plate06K94	GAGTTAGC	GTCGCGAT	GTGCCAGCMGCCGCGGTAA	GGACTACHVGGGTWTCTAAT	GAGTTAGCGTGCCAGCMGCCGCGGTAA	GTCGCGATGGACTACHVGGGTWTCTAAT	Solanum lycopersicum
Bactstrain575	Plate06	Plate06K95	GATGAATC	GTCGCGAT	GTGCCAGCMGCCGCGGTAA	GGACTACHVGGGTWTCTAAT	GATGAATCGTGCCAGCMGCCGCGGTAA	GTCGCGATGGACTACHVGGGTWTCTAAT	Solanum lycopersicum
Bactstrain576	Plate06	Plate06K96	GCCAAGAC	GTCGCGAT	GTGCCAGCMGCCGCGGTAA	GGACTACHVGGGTWTCTAAT	GCCAAGACGTGCCAGCMGCCGCGGTAA	GTCGCGATGGACTACHVGGGTWTCTAAT	Solanum lycopersicum
Bactstrain577	Plate07	Plate07K1	AACGTGAT	GATGTCGA	GTGCCAGCMGCCGCGGTAA	GGACTACHVGGGTWTCTAAT	AACGTGATGTGCCAGCMGCCGCGGTAA	GATGTCGAGGACTACHVGGGTWTCTAAT	Solanum lycopersicum
Bactstrain578	Plate07	Plate07K2	AAACATCG	GATGTCGA	GTGCCAGCMGCCGCGGTAA	GGACTACHVGGGTWTCTAAT	AAACATCGGTGCCAGCMGCCGCGGTAA	GATGTCGAGGACTACHVGGGTWTCTAAT	Solanum lycopersicum
Bactstrain579	Plate07	Plate07K3	ATGCCTAA	GATGTCGA	GTGCCAGCMGCCGCGGTAA	GGACTACHVGGGTWTCTAAT	ATGCCTAAGTGCCAGCMGCCGCGGTAA	GATGTCGAGGACTACHVGGGTWTCTAAT	Solanum lycopersicum
Bactstrain580	Plate07	Plate07K4	AGTGGTCA	GATGTCGA	GTGCCAGCMGCCGCGGTAA	GGACTACHVGGGTWTCTAAT	AGTGGTCAGTGCCAGCMGCCGCGGTAA	GATGTCGAGGACTACHVGGGTWTCTAAT	Solanum lycopersicum
Bactstrain581	Plate07	Plate07K5	ACCACTGT	GATGTCGA	GTGCCAGCMGCCGCGGTAA	GGACTACHVGGGTWTCTAAT	ACCACTGTGTGCCAGCMGCCGCGGTAA	GATGTCGAGGACTACHVGGGTWTCTAAT	Solanum lycopersicum
Bactstrain582	Plate07	Plate07K6	ACATTGGC	GATGTCGA	GTGCCAGCMGCCGCGGTAA	GGACTACHVGGGTWTCTAAT	ACATTGGCGTGCCAGCMGCCGCGGTAA	GATGTCGAGGACTACHVGGGTWTCTAAT	Solanum lycopersicum
Bactstrain583	Plate07	Plate07K7	CAGATCTG	GATGTCGA	GTGCCAGCMGCCGCGGTAA	GGACTACHVGGGTWTCTAAT	CAGATCTGGTGCCAGCMGCCGCGGTAA	GATGTCGAGGACTACHVGGGTWTCTAAT	Solanum lycopersicum
Bactstrain584	Plate07	Plate07K8	CATCAAGT	GATGTCGA	GTGCCAGCMGCCGCGGTAA	GGACTACHVGGGTWTCTAAT	CATCAAGTGTGCCAGCMGCCGCGGTAA	GATGTCGAGGACTACHVGGGTWTCTAAT	Solanum lycopersicum
Bactstrain585	Plate07	Plate07K9	CGCTGATC	GATGTCGA	GTGCCAGCMGCCGCGGTAA	GGACTACHVGGGTWTCTAAT	CGCTGATCGTGCCAGCMGCCGCGGTAA	GATGTCGAGGACTACHVGGGTWTCTAAT	Solanum lycopersicum
Bactstrain586	Plate07	Plate07K10	ACAAGCTA	GATGTCGA	GTGCCAGCMGCCGCGGTAA	GGACTACHVGGGTWTCTAAT	ACAAGCTAGTGCCAGCMGCCGCGGTAA	GATGTCGAGGACTACHVGGGTWTCTAAT	Solanum lycopersicum
Bactstrain587	Plate07	Plate07K11	CTGTAGCC	GATGTCGA	GTGCCAGCMGCCGCGGTAA	GGACTACHVGGGTWTCTAAT	CTGTAGCCGTGCCAGCMGCCGCGGTAA	GATGTCGAGGACTACHVGGGTWTCTAAT	Solanum lycopersicum
Bactstrain588	Plate07	Plate07K12	AGTACAAG	GATGTCGA	GTGCCAGCMGCCGCGGTAA	GGACTACHVGGGTWTCTAAT	AGTACAAGGTGCCAGCMGCCGCGGTAA	GATGTCGAGGACTACHVGGGTWTCTAAT	Solanum lycopersicum
Bactstrain589	Plate07	Plate07K13	AACAACCA	GATGTCGA	GTGCCAGCMGCCGCGGTAA	GGACTACHVGGGTWTCTAAT	AACAACCAGTGCCAGCMGCCGCGGTAA	GATGTCGAGGACTACHVGGGTWTCTAAT	Solanum lycopersicum
Bactstrain590	Plate07	Plate07K14	AACCGAGA	GATGTCGA	GTGCCAGCMGCCGCGGTAA	GGACTACHVGGGTWTCTAAT	AACCGAGAGTGCCAGCMGCCGCGGTAA	GATGTCGAGGACTACHVGGGTWTCTAAT	Solanum lycopersicum
Bactstrain591	Plate07	Plate07K15	AACGCTTA	GATGTCGA	GTGCCAGCMGCCGCGGTAA	GGACTACHVGGGTWTCTAAT	AACGCTTAGTGCCAGCMGCCGCGGTAA	GATGTCGAGGACTACHVGGGTWTCTAAT	Solanum lycopersicum
Bactstrain592	Plate07	Plate07K16	AAGACGGA	GATGTCGA	GTGCCAGCMGCCGCGGTAA	GGACTACHVGGGTWTCTAAT	AAGACGGAGTGCCAGCMGCCGCGGTAA	GATGTCGAGGACTACHVGGGTWTCTAAT	Solanum lycopersicum
Bactstrain593	Plate07	Plate07K17	AAGGTACA	GATGTCGA	GTGCCAGCMGCCGCGGTAA	GGACTACHVGGGTWTCTAAT	AAGGTACAGTGCCAGCMGCCGCGGTAA	GATGTCGAGGACTACHVGGGTWTCTAAT	Solanum lycopersicum
Bactstrain594	Plate07	Plate07K18	ACACAGAA	GATGTCGA	GTGCCAGCMGCCGCGGTAA	GGACTACHVGGGTWTCTAAT	ACACAGAAGTGCCAGCMGCCGCGGTAA	GATGTCGAGGACTACHVGGGTWTCTAAT	Solanum lycopersicum
Bactstrain595	Plate07	Plate07K19	ACAGCAGA	GATGTCGA	GTGCCAGCMGCCGCGGTAA	GGACTACHVGGGTWTCTAAT	ACAGCAGAGTGCCAGCMGCCGCGGTAA	GATGTCGAGGACTACHVGGGTWTCTAAT	Solanum lycopersicum
Bactstrain596	Plate07	Plate07K20	ACCTCCAA	GATGTCGA	GTGCCAGCMGCCGCGGTAA	GGACTACHVGGGTWTCTAAT	ACCTCCAAGTGCCAGCMGCCGCGGTAA	GATGTCGAGGACTACHVGGGTWTCTAAT	Solanum lycopersicum
Bactstrain597	Plate07	Plate07K21	ACGCTCGA	GATGTCGA	GTGCCAGCMGCCGCGGTAA	GGACTACHVGGGTWTCTAAT	ACGCTCGAGTGCCAGCMGCCGCGGTAA	GATGTCGAGGACTACHVGGGTWTCTAAT	Solanum lycopersicum
Bactstrain598	Plate07	Plate07K22	ACGTATCA	GATGTCGA	GTGCCAGCMGCCGCGGTAA	GGACTACHVGGGTWTCTAAT	ACGTATCAGTGCCAGCMGCCGCGGTAA	GATGTCGAGGACTACHVGGGTWTCTAAT	Solanum lycopersicum
Bactstrain599	Plate07	Plate07K23	ACTATGCA	GATGTCGA	GTGCCAGCMGCCGCGGTAA	GGACTACHVGGGTWTCTAAT	ACTATGCAGTGCCAGCMGCCGCGGTAA	GATGTCGAGGACTACHVGGGTWTCTAAT	Solanum lycopersicum
Bactstrain600	Plate07	Plate07K24	AGAGTCAA	GATGTCGA	GTGCCAGCMGCCGCGGTAA	GGACTACHVGGGTWTCTAAT	AGAGTCAAGTGCCAGCMGCCGCGGTAA	GATGTCGAGGACTACHVGGGTWTCTAAT	Solanum lycopersicum
Bactstrain601	Plate07	Plate07K25	AGATCGCA	GATGTCGA	GTGCCAGCMGCCGCGGTAA	GGACTACHVGGGTWTCTAAT	AGATCGCAGTGCCAGCMGCCGCGGTAA	GATGTCGAGGACTACHVGGGTWTCTAAT	Solanum lycopersicum
Bactstrain602	Plate07	Plate07K26	AGCAGGAA	GATGTCGA	GTGCCAGCMGCCGCGGTAA	GGACTACHVGGGTWTCTAAT	AGCAGGAAGTGCCAGCMGCCGCGGTAA	GATGTCGAGGACTACHVGGGTWTCTAAT	Solanum lycopersicum
Bactstrain603	Plate07	Plate07K27	AGTCACTA	GATGTCGA	GTGCCAGCMGCCGCGGTAA	GGACTACHVGGGTWTCTAAT	AGTCACTAGTGCCAGCMGCCGCGGTAA	GATGTCGAGGACTACHVGGGTWTCTAAT	Solanum lycopersicum
Bactstrain604	Plate07	Plate07K28	ATCCTGTA	GATGTCGA	GTGCCAGCMGCCGCGGTAA	GGACTACHVGGGTWTCTAAT	ATCCTGTAGTGCCAGCMGCCGCGGTAA	GATGTCGAGGACTACHVGGGTWTCTAAT	Solanum lycopersicum
Bactstrain605	Plate07	Plate07K29	ATTGAGGA	GATGTCGA	GTGCCAGCMGCCGCGGTAA	GGACTACHVGGGTWTCTAAT	ATTGAGGAGTGCCAGCMGCCGCGGTAA	GATGTCGAGGACTACHVGGGTWTCTAAT	Solanum lycopersicum
Bactstrain606	Plate07	Plate07K30	CAACCACA	GATGTCGA	GTGCCAGCMGCCGCGGTAA	GGACTACHVGGGTWTCTAAT	CAACCACAGTGCCAGCMGCCGCGGTAA	GATGTCGAGGACTACHVGGGTWTCTAAT	Solanum lycopersicum
Bactstrain607	Plate07	Plate07K31	CAAGACTA	GATGTCGA	GTGCCAGCMGCCGCGGTAA	GGACTACHVGGGTWTCTAAT	CAAGACTAGTGCCAGCMGCCGCGGTAA	GATGTCGAGGACTACHVGGGTWTCTAAT	Solanum lycopersicum
Bactstrain608	Plate07	Plate07K32	CAATGGAA	GATGTCGA	GTGCCAGCMGCCGCGGTAA	GGACTACHVGGGTWTCTAAT	CAATGGAAGTGCCAGCMGCCGCGGTAA	GATGTCGAGGACTACHVGGGTWTCTAAT	Solanum lycopersicum
Bactstrain609	Plate07	Plate07K33	CACTTCGA	GATGTCGA	GTGCCAGCMGCCGCGGTAA	GGACTACHVGGGTWTCTAAT	CACTTCGAGTGCCAGCMGCCGCGGTAA	GATGTCGAGGACTACHVGGGTWTCTAAT	Solanum lycopersicum
Bactstrain610	Plate07	Plate07K34	CAGCGTTA	GATGTCGA	GTGCCAGCMGCCGCGGTAA	GGACTACHVGGGTWTCTAAT	CAGCGTTAGTGCCAGCMGCCGCGGTAA	GATGTCGAGGACTACHVGGGTWTCTAAT	Solanum lycopersicum
Bactstrain611	Plate07	Plate07K35	CATACCAA	GATGTCGA	GTGCCAGCMGCCGCGGTAA	GGACTACHVGGGTWTCTAAT	CATACCAAGTGCCAGCMGCCGCGGTAA	GATGTCGAGGACTACHVGGGTWTCTAAT	Solanum lycopersicum
Bactstrain612	Plate07	Plate07K36	CCAGTTCA	GATGTCGA	GTGCCAGCMGCCGCGGTAA	GGACTACHVGGGTWTCTAAT	CCAGTTCAGTGCCAGCMGCCGCGGTAA	GATGTCGAGGACTACHVGGGTWTCTAAT	Solanum lycopersicum
Bactstrain613	Plate07	Plate07K37	CCGAAGTA	GATGTCGA	GTGCCAGCMGCCGCGGTAA	GGACTACHVGGGTWTCTAAT	CCGAAGTAGTGCCAGCMGCCGCGGTAA	GATGTCGAGGACTACHVGGGTWTCTAAT	Solanum lycopersicum
Bactstrain614	Plate07	Plate07K38	CCGTGAGA	GATGTCGA	GTGCCAGCMGCCGCGGTAA	GGACTACHVGGGTWTCTAAT	CCGTGAGAGTGCCAGCMGCCGCGGTAA	GATGTCGAGGACTACHVGGGTWTCTAAT	Solanum lycopersicum
Bactstrain615	Plate07	Plate07K39	CCTCCTGA	GATGTCGA	GTGCCAGCMGCCGCGGTAA	GGACTACHVGGGTWTCTAAT	CCTCCTGAGTGCCAGCMGCCGCGGTAA	GATGTCGAGGACTACHVGGGTWTCTAAT	Solanum lycopersicum
Bactstrain616	Plate07	Plate07K40	CGAACTTA	GATGTCGA	GTGCCAGCMGCCGCGGTAA	GGACTACHVGGGTWTCTAAT	CGAACTTAGTGCCAGCMGCCGCGGTAA	GATGTCGAGGACTACHVGGGTWTCTAAT	Solanum lycopersicum
Bactstrain617	Plate07	Plate07K41	CGACTGGA	GATGTCGA	GTGCCAGCMGCCGCGGTAA	GGACTACHVGGGTWTCTAAT	CGACTGGAGTGCCAGCMGCCGCGGTAA	GATGTCGAGGACTACHVGGGTWTCTAAT	Solanum lycopersicum
Bactstrain618	Plate07	Plate07K42	CGCATACA	GATGTCGA	GTGCCAGCMGCCGCGGTAA	GGACTACHVGGGTWTCTAAT	CGCATACAGTGCCAGCMGCCGCGGTAA	GATGTCGAGGACTACHVGGGTWTCTAAT	Solanum lycopersicum
Bactstrain619	Plate07	Plate07K43	CTCAATGA	GATGTCGA	GTGCCAGCMGCCGCGGTAA	GGACTACHVGGGTWTCTAAT	CTCAATGAGTGCCAGCMGCCGCGGTAA	GATGTCGAGGACTACHVGGGTWTCTAAT	Solanum lycopersicum
Bactstrain620	Plate07	Plate07K44	CTGAGCCA	GATGTCGA	GTGCCAGCMGCCGCGGTAA	GGACTACHVGGGTWTCTAAT	CTGAGCCAGTGCCAGCMGCCGCGGTAA	GATGTCGAGGACTACHVGGGTWTCTAAT	Solanum lycopersicum
Bactstrain621	Plate07	Plate07K45	CTGGCATA	GATGTCGA	GTGCCAGCMGCCGCGGTAA	GGACTACHVGGGTWTCTAAT	CTGGCATAGTGCCAGCMGCCGCGGTAA	GATGTCGAGGACTACHVGGGTWTCTAAT	Solanum lycopersicum
Bactstrain622	Plate07	Plate07K46	GAATCTGA	GATGTCGA	GTGCCAGCMGCCGCGGTAA	GGACTACHVGGGTWTCTAAT	GAATCTGAGTGCCAGCMGCCGCGGTAA	GATGTCGAGGACTACHVGGGTWTCTAAT	Solanum lycopersicum
Bactstrain623	Plate07	Plate07K47	GACTAGTA	GATGTCGA	GTGCCAGCMGCCGCGGTAA	GGACTACHVGGGTWTCTAAT	GACTAGTAGTGCCAGCMGCCGCGGTAA	GATGTCGAGGACTACHVGGGTWTCTAAT	Solanum lycopersicum
Bactstrain624	Plate07	Plate07K48	GAGCTGAA	GATGTCGA	GTGCCAGCMGCCGCGGTAA	GGACTACHVGGGTWTCTAAT	GAGCTGAAGTGCCAGCMGCCGCGGTAA	GATGTCGAGGACTACHVGGGTWTCTAAT	Solanum lycopersicum
Bactstrain625	Plate07	Plate07K49	GATAGACA	GATGTCGA	GTGCCAGCMGCCGCGGTAA	GGACTACHVGGGTWTCTAAT	GATAGACAGTGCCAGCMGCCGCGGTAA	GATGTCGAGGACTACHVGGGTWTCTAAT	Solanum lycopersicum
Bactstrain626	Plate07	Plate07K50	GCCACATA	GATGTCGA	GTGCCAGCMGCCGCGGTAA	GGACTACHVGGGTWTCTAAT	GCCACATAGTGCCAGCMGCCGCGGTAA	GATGTCGAGGACTACHVGGGTWTCTAAT	Solanum lycopersicum
Bactstrain627	Plate07	Plate07K51	GCGAGTAA	GATGTCGA	GTGCCAGCMGCCGCGGTAA	GGACTACHVGGGTWTCTAAT	GCGAGTAAGTGCCAGCMGCCGCGGTAA	GATGTCGAGGACTACHVGGGTWTCTAAT	Solanum lycopersicum
Bactstrain628	Plate07	Plate07K52	GCTAACGA	GATGTCGA	GTGCCAGCMGCCGCGGTAA	GGACTACHVGGGTWTCTAAT	GCTAACGAGTGCCAGCMGCCGCGGTAA	GATGTCGAGGACTACHVGGGTWTCTAAT	Solanum lycopersicum
Bactstrain629	Plate07	Plate07K53	GCTCGGTA	GATGTCGA	GTGCCAGCMGCCGCGGTAA	GGACTACHVGGGTWTCTAAT	GCTCGGTAGTGCCAGCMGCCGCGGTAA	GATGTCGAGGACTACHVGGGTWTCTAAT	Solanum lycopersicum
Bactstrain630	Plate07	Plate07K54	GGAGAACA	GATGTCGA	GTGCCAGCMGCCGCGGTAA	GGACTACHVGGGTWTCTAAT	GGAGAACAGTGCCAGCMGCCGCGGTAA	GATGTCGAGGACTACHVGGGTWTCTAAT	Solanum lycopersicum
Bactstrain631	Plate07	Plate07K55	GGTGCGAA	GATGTCGA	GTGCCAGCMGCCGCGGTAA	GGACTACHVGGGTWTCTAAT	GGTGCGAAGTGCCAGCMGCCGCGGTAA	GATGTCGAGGACTACHVGGGTWTCTAAT	Solanum lycopersicum
Bactstrain632	Plate07	Plate07K56	GTACGCAA	GATGTCGA	GTGCCAGCMGCCGCGGTAA	GGACTACHVGGGTWTCTAAT	GTACGCAAGTGCCAGCMGCCGCGGTAA	GATGTCGAGGACTACHVGGGTWTCTAAT	Solanum lycopersicum
Bactstrain633	Plate07	Plate07K57	GTCGTAGA	GATGTCGA	GTGCCAGCMGCCGCGGTAA	GGACTACHVGGGTWTCTAAT	GTCGTAGAGTGCCAGCMGCCGCGGTAA	GATGTCGAGGACTACHVGGGTWTCTAAT	Solanum lycopersicum
Bactstrain634	Plate07	Plate07K58	GTCTGTCA	GATGTCGA	GTGCCAGCMGCCGCGGTAA	GGACTACHVGGGTWTCTAAT	GTCTGTCAGTGCCAGCMGCCGCGGTAA	GATGTCGAGGACTACHVGGGTWTCTAAT	Solanum lycopersicum
Bactstrain635	Plate07	Plate07K59	GTGTTCTA	GATGTCGA	GTGCCAGCMGCCGCGGTAA	GGACTACHVGGGTWTCTAAT	GTGTTCTAGTGCCAGCMGCCGCGGTAA	GATGTCGAGGACTACHVGGGTWTCTAAT	Solanum lycopersicum
Bactstrain636	Plate07	Plate07K60	TAGGATGA	GATGTCGA	GTGCCAGCMGCCGCGGTAA	GGACTACHVGGGTWTCTAAT	TAGGATGAGTGCCAGCMGCCGCGGTAA	GATGTCGAGGACTACHVGGGTWTCTAAT	Solanum lycopersicum
Bactstrain637	Plate07	Plate07K61	TATCAGCA	GATGTCGA	GTGCCAGCMGCCGCGGTAA	GGACTACHVGGGTWTCTAAT	TATCAGCAGTGCCAGCMGCCGCGGTAA	GATGTCGAGGACTACHVGGGTWTCTAAT	Solanum lycopersicum
Bactstrain638	Plate07	Plate07K62	TCCGTCTA	GATGTCGA	GTGCCAGCMGCCGCGGTAA	GGACTACHVGGGTWTCTAAT	TCCGTCTAGTGCCAGCMGCCGCGGTAA	GATGTCGAGGACTACHVGGGTWTCTAAT	Solanum lycopersicum
Bactstrain639	Plate07	Plate07K63	TCTTCACA	GATGTCGA	GTGCCAGCMGCCGCGGTAA	GGACTACHVGGGTWTCTAAT	TCTTCACAGTGCCAGCMGCCGCGGTAA	GATGTCGAGGACTACHVGGGTWTCTAAT	Solanum lycopersicum
Bactstrain640	Plate07	Plate07K64	TGAAGAGA	GATGTCGA	GTGCCAGCMGCCGCGGTAA	GGACTACHVGGGTWTCTAAT	TGAAGAGAGTGCCAGCMGCCGCGGTAA	GATGTCGAGGACTACHVGGGTWTCTAAT	Solanum lycopersicum
Bactstrain641	Plate07	Plate07K65	TGGAACAA	GATGTCGA	GTGCCAGCMGCCGCGGTAA	GGACTACHVGGGTWTCTAAT	TGGAACAAGTGCCAGCMGCCGCGGTAA	GATGTCGAGGACTACHVGGGTWTCTAAT	Solanum lycopersicum
Bactstrain642	Plate07	Plate07K66	TGGCTTCA	GATGTCGA	GTGCCAGCMGCCGCGGTAA	GGACTACHVGGGTWTCTAAT	TGGCTTCAGTGCCAGCMGCCGCGGTAA	GATGTCGAGGACTACHVGGGTWTCTAAT	Solanum lycopersicum
Bactstrain643	Plate07	Plate07K67	TGGTGGTA	GATGTCGA	GTGCCAGCMGCCGCGGTAA	GGACTACHVGGGTWTCTAAT	TGGTGGTAGTGCCAGCMGCCGCGGTAA	GATGTCGAGGACTACHVGGGTWTCTAAT	Solanum lycopersicum
Bactstrain644	Plate07	Plate07K68	TTCACGCA	GATGTCGA	GTGCCAGCMGCCGCGGTAA	GGACTACHVGGGTWTCTAAT	TTCACGCAGTGCCAGCMGCCGCGGTAA	GATGTCGAGGACTACHVGGGTWTCTAAT	Solanum lycopersicum
Bactstrain645	Plate07	Plate07K69	AACTCACC	GATGTCGA	GTGCCAGCMGCCGCGGTAA	GGACTACHVGGGTWTCTAAT	AACTCACCGTGCCAGCMGCCGCGGTAA	GATGTCGAGGACTACHVGGGTWTCTAAT	Solanum lycopersicum
Bactstrain646	Plate07	Plate07K70	AAGAGATC	GATGTCGA	GTGCCAGCMGCCGCGGTAA	GGACTACHVGGGTWTCTAAT	AAGAGATCGTGCCAGCMGCCGCGGTAA	GATGTCGAGGACTACHVGGGTWTCTAAT	Solanum lycopersicum
Bactstrain647	Plate07	Plate07K71	AAGGACAC	GATGTCGA	GTGCCAGCMGCCGCGGTAA	GGACTACHVGGGTWTCTAAT	AAGGACACGTGCCAGCMGCCGCGGTAA	GATGTCGAGGACTACHVGGGTWTCTAAT	Solanum lycopersicum
Bactstrain648	Plate07	Plate07K72	AATCCGTC	GATGTCGA	GTGCCAGCMGCCGCGGTAA	GGACTACHVGGGTWTCTAAT	AATCCGTCGTGCCAGCMGCCGCGGTAA	GATGTCGAGGACTACHVGGGTWTCTAAT	Solanum lycopersicum
Bactstrain649	Plate07	Plate07K73	AATGTTGC	GATGTCGA	GTGCCAGCMGCCGCGGTAA	GGACTACHVGGGTWTCTAAT	AATGTTGCGTGCCAGCMGCCGCGGTAA	GATGTCGAGGACTACHVGGGTWTCTAAT	Solanum lycopersicum
Bactstrain650	Plate07	Plate07K74	ACACGACC	GATGTCGA	GTGCCAGCMGCCGCGGTAA	GGACTACHVGGGTWTCTAAT	ACACGACCGTGCCAGCMGCCGCGGTAA	GATGTCGAGGACTACHVGGGTWTCTAAT	Solanum lycopersicum
Bactstrain651	Plate07	Plate07K75	ACAGATTC	GATGTCGA	GTGCCAGCMGCCGCGGTAA	GGACTACHVGGGTWTCTAAT	ACAGATTCGTGCCAGCMGCCGCGGTAA	GATGTCGAGGACTACHVGGGTWTCTAAT	Solanum lycopersicum
Bactstrain652	Plate07	Plate07K76	AGATGTAC	GATGTCGA	GTGCCAGCMGCCGCGGTAA	GGACTACHVGGGTWTCTAAT	AGATGTACGTGCCAGCMGCCGCGGTAA	GATGTCGAGGACTACHVGGGTWTCTAAT	Solanum lycopersicum
Bactstrain653	Plate07	Plate07K77	AGCACCTC	GATGTCGA	GTGCCAGCMGCCGCGGTAA	GGACTACHVGGGTWTCTAAT	AGCACCTCGTGCCAGCMGCCGCGGTAA	GATGTCGAGGACTACHVGGGTWTCTAAT	Solanum lycopersicum
Bactstrain654	Plate07	Plate07K78	AGCCATGC	GATGTCGA	GTGCCAGCMGCCGCGGTAA	GGACTACHVGGGTWTCTAAT	AGCCATGCGTGCCAGCMGCCGCGGTAA	GATGTCGAGGACTACHVGGGTWTCTAAT	Solanum lycopersicum
Bactstrain655	Plate07	Plate07K79	AGGCTAAC	GATGTCGA	GTGCCAGCMGCCGCGGTAA	GGACTACHVGGGTWTCTAAT	AGGCTAACGTGCCAGCMGCCGCGGTAA	GATGTCGAGGACTACHVGGGTWTCTAAT	Solanum lycopersicum
Bactstrain656	Plate07	Plate07K80	ATAGCGAC	GATGTCGA	GTGCCAGCMGCCGCGGTAA	GGACTACHVGGGTWTCTAAT	ATAGCGACGTGCCAGCMGCCGCGGTAA	GATGTCGAGGACTACHVGGGTWTCTAAT	Solanum lycopersicum
Bactstrain657	Plate07	Plate07K81	ATCATTCC	GATGTCGA	GTGCCAGCMGCCGCGGTAA	GGACTACHVGGGTWTCTAAT	ATCATTCCGTGCCAGCMGCCGCGGTAA	GATGTCGAGGACTACHVGGGTWTCTAAT	Solanum lycopersicum
Bactstrain658	Plate07	Plate07K82	ATTGGCTC	GATGTCGA	GTGCCAGCMGCCGCGGTAA	GGACTACHVGGGTWTCTAAT	ATTGGCTCGTGCCAGCMGCCGCGGTAA	GATGTCGAGGACTACHVGGGTWTCTAAT	Solanum lycopersicum
Bactstrain659	Plate07	Plate07K83	CAAGGAGC	GATGTCGA	GTGCCAGCMGCCGCGGTAA	GGACTACHVGGGTWTCTAAT	CAAGGAGCGTGCCAGCMGCCGCGGTAA	GATGTCGAGGACTACHVGGGTWTCTAAT	Solanum lycopersicum
Bactstrain660	Plate07	Plate07K84	CACCTTAC	GATGTCGA	GTGCCAGCMGCCGCGGTAA	GGACTACHVGGGTWTCTAAT	CACCTTACGTGCCAGCMGCCGCGGTAA	GATGTCGAGGACTACHVGGGTWTCTAAT	Solanum lycopersicum
Bactstrain661	Plate07	Plate07K85	CCATCCTC	GATGTCGA	GTGCCAGCMGCCGCGGTAA	GGACTACHVGGGTWTCTAAT	CCATCCTCGTGCCAGCMGCCGCGGTAA	GATGTCGAGGACTACHVGGGTWTCTAAT	Solanum lycopersicum
Bactstrain662	Plate07	Plate07K86	CCGACAAC	GATGTCGA	GTGCCAGCMGCCGCGGTAA	GGACTACHVGGGTWTCTAAT	CCGACAACGTGCCAGCMGCCGCGGTAA	GATGTCGAGGACTACHVGGGTWTCTAAT	Solanum lycopersicum
Bactstrain663	Plate07	Plate07K87	CCTAATCC	GATGTCGA	GTGCCAGCMGCCGCGGTAA	GGACTACHVGGGTWTCTAAT	CCTAATCCGTGCCAGCMGCCGCGGTAA	GATGTCGAGGACTACHVGGGTWTCTAAT	Solanum lycopersicum
Bactstrain664	Plate07	Plate07K88	CCTCTATC	GATGTCGA	GTGCCAGCMGCCGCGGTAA	GGACTACHVGGGTWTCTAAT	CCTCTATCGTGCCAGCMGCCGCGGTAA	GATGTCGAGGACTACHVGGGTWTCTAAT	Solanum lycopersicum
Bactstrain665	Plate07	Plate07K89	CGACACAC	GATGTCGA	GTGCCAGCMGCCGCGGTAA	GGACTACHVGGGTWTCTAAT	CGACACACGTGCCAGCMGCCGCGGTAA	GATGTCGAGGACTACHVGGGTWTCTAAT	Solanum lycopersicum
Bactstrain666	Plate07	Plate07K90	CGGATTGC	GATGTCGA	GTGCCAGCMGCCGCGGTAA	GGACTACHVGGGTWTCTAAT	CGGATTGCGTGCCAGCMGCCGCGGTAA	GATGTCGAGGACTACHVGGGTWTCTAAT	Solanum lycopersicum
Bactstrain667	Plate07	Plate07K91	CTAAGGTC	GATGTCGA	GTGCCAGCMGCCGCGGTAA	GGACTACHVGGGTWTCTAAT	CTAAGGTCGTGCCAGCMGCCGCGGTAA	GATGTCGAGGACTACHVGGGTWTCTAAT	Solanum lycopersicum
Bactstrain668	Plate07	Plate07K92	GAACAGGC	GATGTCGA	GTGCCAGCMGCCGCGGTAA	GGACTACHVGGGTWTCTAAT	GAACAGGCGTGCCAGCMGCCGCGGTAA	GATGTCGAGGACTACHVGGGTWTCTAAT	Solanum lycopersicum
Bactstrain669	Plate07	Plate07K93	GACAGTGC	GATGTCGA	GTGCCAGCMGCCGCGGTAA	GGACTACHVGGGTWTCTAAT	GACAGTGCGTGCCAGCMGCCGCGGTAA	GATGTCGAGGACTACHVGGGTWTCTAAT	Solanum lycopersicum
Bactstrain670	Plate07	Plate07K94	GAGTTAGC	GATGTCGA	GTGCCAGCMGCCGCGGTAA	GGACTACHVGGGTWTCTAAT	GAGTTAGCGTGCCAGCMGCCGCGGTAA	GATGTCGAGGACTACHVGGGTWTCTAAT	Solanum lycopersicum
Bactstrain671	Plate07	Plate07K95	GATGAATC	GATGTCGA	GTGCCAGCMGCCGCGGTAA	GGACTACHVGGGTWTCTAAT	GATGAATCGTGCCAGCMGCCGCGGTAA	GATGTCGAGGACTACHVGGGTWTCTAAT	Solanum lycopersicum
Bactstrain672	Plate07	Plate07K96	GCCAAGAC	GATGTCGA	GTGCCAGCMGCCGCGGTAA	GGACTACHVGGGTWTCTAAT	GCCAAGACGTGCCAGCMGCCGCGGTAA	GATGTCGAGGACTACHVGGGTWTCTAAT	Solanum lycopersicum
Bactstrain673	Plate08	Plate08K1	AACGTGAT	CAGTGGTC	GTGCCAGCMGCCGCGGTAA	GGACTACHVGGGTWTCTAAT	AACGTGATGTGCCAGCMGCCGCGGTAA	CAGTGGTCGGACTACHVGGGTWTCTAAT	Solanum lycopersicum
Bactstrain674	Plate08	Plate08K2	AAACATCG	CAGTGGTC	GTGCCAGCMGCCGCGGTAA	GGACTACHVGGGTWTCTAAT	AAACATCGGTGCCAGCMGCCGCGGTAA	CAGTGGTCGGACTACHVGGGTWTCTAAT	Solanum lycopersicum
Bactstrain675	Plate08	Plate08K3	ATGCCTAA	CAGTGGTC	GTGCCAGCMGCCGCGGTAA	GGACTACHVGGGTWTCTAAT	ATGCCTAAGTGCCAGCMGCCGCGGTAA	CAGTGGTCGGACTACHVGGGTWTCTAAT	Solanum lycopersicum
Bactstrain676	Plate08	Plate08K4	AGTGGTCA	CAGTGGTC	GTGCCAGCMGCCGCGGTAA	GGACTACHVGGGTWTCTAAT	AGTGGTCAGTGCCAGCMGCCGCGGTAA	CAGTGGTCGGACTACHVGGGTWTCTAAT	Solanum lycopersicum
Bactstrain677	Plate08	Plate08K5	ACCACTGT	CAGTGGTC	GTGCCAGCMGCCGCGGTAA	GGACTACHVGGGTWTCTAAT	ACCACTGTGTGCCAGCMGCCGCGGTAA	CAGTGGTCGGACTACHVGGGTWTCTAAT	Solanum lycopersicum
Bactstrain678	Plate08	Plate08K6	ACATTGGC	CAGTGGTC	GTGCCAGCMGCCGCGGTAA	GGACTACHVGGGTWTCTAAT	ACATTGGCGTGCCAGCMGCCGCGGTAA	CAGTGGTCGGACTACHVGGGTWTCTAAT	Solanum lycopersicum
Bactstrain679	Plate08	Plate08K7	CAGATCTG	CAGTGGTC	GTGCCAGCMGCCGCGGTAA	GGACTACHVGGGTWTCTAAT	CAGATCTGGTGCCAGCMGCCGCGGTAA	CAGTGGTCGGACTACHVGGGTWTCTAAT	Solanum lycopersicum
Bactstrain680	Plate08	Plate08K8	CATCAAGT	CAGTGGTC	GTGCCAGCMGCCGCGGTAA	GGACTACHVGGGTWTCTAAT	CATCAAGTGTGCCAGCMGCCGCGGTAA	CAGTGGTCGGACTACHVGGGTWTCTAAT	Solanum lycopersicum
Bactstrain681	Plate08	Plate08K9	CGCTGATC	CAGTGGTC	GTGCCAGCMGCCGCGGTAA	GGACTACHVGGGTWTCTAAT	CGCTGATCGTGCCAGCMGCCGCGGTAA	CAGTGGTCGGACTACHVGGGTWTCTAAT	Solanum lycopersicum
Bactstrain682	Plate08	Plate08K10	ACAAGCTA	CAGTGGTC	GTGCCAGCMGCCGCGGTAA	GGACTACHVGGGTWTCTAAT	ACAAGCTAGTGCCAGCMGCCGCGGTAA	CAGTGGTCGGACTACHVGGGTWTCTAAT	Solanum lycopersicum
Bactstrain683	Plate08	Plate08K11	CTGTAGCC	CAGTGGTC	GTGCCAGCMGCCGCGGTAA	GGACTACHVGGGTWTCTAAT	CTGTAGCCGTGCCAGCMGCCGCGGTAA	CAGTGGTCGGACTACHVGGGTWTCTAAT	Solanum lycopersicum
Bactstrain684	Plate08	Plate08K12	AGTACAAG	CAGTGGTC	GTGCCAGCMGCCGCGGTAA	GGACTACHVGGGTWTCTAAT	AGTACAAGGTGCCAGCMGCCGCGGTAA	CAGTGGTCGGACTACHVGGGTWTCTAAT	Solanum lycopersicum
Bactstrain685	Plate08	Plate08K13	AACAACCA	CAGTGGTC	GTGCCAGCMGCCGCGGTAA	GGACTACHVGGGTWTCTAAT	AACAACCAGTGCCAGCMGCCGCGGTAA	CAGTGGTCGGACTACHVGGGTWTCTAAT	Solanum lycopersicum
Bactstrain686	Plate08	Plate08K14	AACCGAGA	CAGTGGTC	GTGCCAGCMGCCGCGGTAA	GGACTACHVGGGTWTCTAAT	AACCGAGAGTGCCAGCMGCCGCGGTAA	CAGTGGTCGGACTACHVGGGTWTCTAAT	Solanum lycopersicum
Bactstrain687	Plate08	Plate08K15	AACGCTTA	CAGTGGTC	GTGCCAGCMGCCGCGGTAA	GGACTACHVGGGTWTCTAAT	AACGCTTAGTGCCAGCMGCCGCGGTAA	CAGTGGTCGGACTACHVGGGTWTCTAAT	Solanum lycopersicum
Bactstrain688	Plate08	Plate08K16	AAGACGGA	CAGTGGTC	GTGCCAGCMGCCGCGGTAA	GGACTACHVGGGTWTCTAAT	AAGACGGAGTGCCAGCMGCCGCGGTAA	CAGTGGTCGGACTACHVGGGTWTCTAAT	Solanum lycopersicum
Bactstrain689	Plate08	Plate08K17	AAGGTACA	CAGTGGTC	GTGCCAGCMGCCGCGGTAA	GGACTACHVGGGTWTCTAAT	AAGGTACAGTGCCAGCMGCCGCGGTAA	CAGTGGTCGGACTACHVGGGTWTCTAAT	Solanum lycopersicum
Bactstrain690	Plate08	Plate08K18	ACACAGAA	CAGTGGTC	GTGCCAGCMGCCGCGGTAA	GGACTACHVGGGTWTCTAAT	ACACAGAAGTGCCAGCMGCCGCGGTAA	CAGTGGTCGGACTACHVGGGTWTCTAAT	Solanum lycopersicum
Bactstrain691	Plate08	Plate08K19	ACAGCAGA	CAGTGGTC	GTGCCAGCMGCCGCGGTAA	GGACTACHVGGGTWTCTAAT	ACAGCAGAGTGCCAGCMGCCGCGGTAA	CAGTGGTCGGACTACHVGGGTWTCTAAT	Solanum lycopersicum
Bactstrain692	Plate08	Plate08K20	ACCTCCAA	CAGTGGTC	GTGCCAGCMGCCGCGGTAA	GGACTACHVGGGTWTCTAAT	ACCTCCAAGTGCCAGCMGCCGCGGTAA	CAGTGGTCGGACTACHVGGGTWTCTAAT	Solanum lycopersicum
Bactstrain693	Plate08	Plate08K21	ACGCTCGA	CAGTGGTC	GTGCCAGCMGCCGCGGTAA	GGACTACHVGGGTWTCTAAT	ACGCTCGAGTGCCAGCMGCCGCGGTAA	CAGTGGTCGGACTACHVGGGTWTCTAAT	Solanum lycopersicum
Bactstrain694	Plate08	Plate08K22	ACGTATCA	CAGTGGTC	GTGCCAGCMGCCGCGGTAA	GGACTACHVGGGTWTCTAAT	ACGTATCAGTGCCAGCMGCCGCGGTAA	CAGTGGTCGGACTACHVGGGTWTCTAAT	Solanum lycopersicum
Bactstrain695	Plate08	Plate08K23	ACTATGCA	CAGTGGTC	GTGCCAGCMGCCGCGGTAA	GGACTACHVGGGTWTCTAAT	ACTATGCAGTGCCAGCMGCCGCGGTAA	CAGTGGTCGGACTACHVGGGTWTCTAAT	Solanum lycopersicum
Bactstrain696	Plate08	Plate08K24	AGAGTCAA	CAGTGGTC	GTGCCAGCMGCCGCGGTAA	GGACTACHVGGGTWTCTAAT	AGAGTCAAGTGCCAGCMGCCGCGGTAA	CAGTGGTCGGACTACHVGGGTWTCTAAT	Solanum lycopersicum
Bactstrain697	Plate08	Plate08K25	AGATCGCA	CAGTGGTC	GTGCCAGCMGCCGCGGTAA	GGACTACHVGGGTWTCTAAT	AGATCGCAGTGCCAGCMGCCGCGGTAA	CAGTGGTCGGACTACHVGGGTWTCTAAT	Solanum lycopersicum
Bactstrain698	Plate08	Plate08K26	AGCAGGAA	CAGTGGTC	GTGCCAGCMGCCGCGGTAA	GGACTACHVGGGTWTCTAAT	AGCAGGAAGTGCCAGCMGCCGCGGTAA	CAGTGGTCGGACTACHVGGGTWTCTAAT	Solanum lycopersicum
Bactstrain699	Plate08	Plate08K27	AGTCACTA	CAGTGGTC	GTGCCAGCMGCCGCGGTAA	GGACTACHVGGGTWTCTAAT	AGTCACTAGTGCCAGCMGCCGCGGTAA	CAGTGGTCGGACTACHVGGGTWTCTAAT	Solanum lycopersicum
Bactstrain700	Plate08	Plate08K28	ATCCTGTA	CAGTGGTC	GTGCCAGCMGCCGCGGTAA	GGACTACHVGGGTWTCTAAT	ATCCTGTAGTGCCAGCMGCCGCGGTAA	CAGTGGTCGGACTACHVGGGTWTCTAAT	Solanum lycopersicum
Bactstrain701	Plate08	Plate08K29	ATTGAGGA	CAGTGGTC	GTGCCAGCMGCCGCGGTAA	GGACTACHVGGGTWTCTAAT	ATTGAGGAGTGCCAGCMGCCGCGGTAA	CAGTGGTCGGACTACHVGGGTWTCTAAT	Solanum lycopersicum
Bactstrain702	Plate08	Plate08K30	CAACCACA	CAGTGGTC	GTGCCAGCMGCCGCGGTAA	GGACTACHVGGGTWTCTAAT	CAACCACAGTGCCAGCMGCCGCGGTAA	CAGTGGTCGGACTACHVGGGTWTCTAAT	Solanum lycopersicum
Bactstrain703	Plate08	Plate08K31	CAAGACTA	CAGTGGTC	GTGCCAGCMGCCGCGGTAA	GGACTACHVGGGTWTCTAAT	CAAGACTAGTGCCAGCMGCCGCGGTAA	CAGTGGTCGGACTACHVGGGTWTCTAAT	Solanum lycopersicum
Bactstrain704	Plate08	Plate08K32	CAATGGAA	CAGTGGTC	GTGCCAGCMGCCGCGGTAA	GGACTACHVGGGTWTCTAAT	CAATGGAAGTGCCAGCMGCCGCGGTAA	CAGTGGTCGGACTACHVGGGTWTCTAAT	Solanum lycopersicum
Bactstrain705	Plate08	Plate08K33	CACTTCGA	CAGTGGTC	GTGCCAGCMGCCGCGGTAA	GGACTACHVGGGTWTCTAAT	CACTTCGAGTGCCAGCMGCCGCGGTAA	CAGTGGTCGGACTACHVGGGTWTCTAAT	Solanum lycopersicum
Bactstrain706	Plate08	Plate08K34	CAGCGTTA	CAGTGGTC	GTGCCAGCMGCCGCGGTAA	GGACTACHVGGGTWTCTAAT	CAGCGTTAGTGCCAGCMGCCGCGGTAA	CAGTGGTCGGACTACHVGGGTWTCTAAT	Solanum lycopersicum
Bactstrain707	Plate08	Plate08K35	CATACCAA	CAGTGGTC	GTGCCAGCMGCCGCGGTAA	GGACTACHVGGGTWTCTAAT	CATACCAAGTGCCAGCMGCCGCGGTAA	CAGTGGTCGGACTACHVGGGTWTCTAAT	Solanum lycopersicum
Bactstrain708	Plate08	Plate08K36	CCAGTTCA	CAGTGGTC	GTGCCAGCMGCCGCGGTAA	GGACTACHVGGGTWTCTAAT	CCAGTTCAGTGCCAGCMGCCGCGGTAA	CAGTGGTCGGACTACHVGGGTWTCTAAT	Solanum lycopersicum
Bactstrain709	Plate08	Plate08K37	CCGAAGTA	CAGTGGTC	GTGCCAGCMGCCGCGGTAA	GGACTACHVGGGTWTCTAAT	CCGAAGTAGTGCCAGCMGCCGCGGTAA	CAGTGGTCGGACTACHVGGGTWTCTAAT	Solanum lycopersicum
Bactstrain710	Plate08	Plate08K38	CCGTGAGA	CAGTGGTC	GTGCCAGCMGCCGCGGTAA	GGACTACHVGGGTWTCTAAT	CCGTGAGAGTGCCAGCMGCCGCGGTAA	CAGTGGTCGGACTACHVGGGTWTCTAAT	Solanum lycopersicum
Bactstrain711	Plate08	Plate08K39	CCTCCTGA	CAGTGGTC	GTGCCAGCMGCCGCGGTAA	GGACTACHVGGGTWTCTAAT	CCTCCTGAGTGCCAGCMGCCGCGGTAA	CAGTGGTCGGACTACHVGGGTWTCTAAT	Solanum lycopersicum
Bactstrain712	Plate08	Plate08K40	CGAACTTA	CAGTGGTC	GTGCCAGCMGCCGCGGTAA	GGACTACHVGGGTWTCTAAT	CGAACTTAGTGCCAGCMGCCGCGGTAA	CAGTGGTCGGACTACHVGGGTWTCTAAT	Solanum lycopersicum
Bactstrain713	Plate08	Plate08K41	CGACTGGA	CAGTGGTC	GTGCCAGCMGCCGCGGTAA	GGACTACHVGGGTWTCTAAT	CGACTGGAGTGCCAGCMGCCGCGGTAA	CAGTGGTCGGACTACHVGGGTWTCTAAT	Solanum lycopersicum
Bactstrain714	Plate08	Plate08K42	CGCATACA	CAGTGGTC	GTGCCAGCMGCCGCGGTAA	GGACTACHVGGGTWTCTAAT	CGCATACAGTGCCAGCMGCCGCGGTAA	CAGTGGTCGGACTACHVGGGTWTCTAAT	Solanum lycopersicum
Bactstrain715	Plate08	Plate08K43	CTCAATGA	CAGTGGTC	GTGCCAGCMGCCGCGGTAA	GGACTACHVGGGTWTCTAAT	CTCAATGAGTGCCAGCMGCCGCGGTAA	CAGTGGTCGGACTACHVGGGTWTCTAAT	Solanum lycopersicum
Bactstrain716	Plate08	Plate08K44	CTGAGCCA	CAGTGGTC	GTGCCAGCMGCCGCGGTAA	GGACTACHVGGGTWTCTAAT	CTGAGCCAGTGCCAGCMGCCGCGGTAA	CAGTGGTCGGACTACHVGGGTWTCTAAT	Solanum lycopersicum
Bactstrain717	Plate08	Plate08K45	CTGGCATA	CAGTGGTC	GTGCCAGCMGCCGCGGTAA	GGACTACHVGGGTWTCTAAT	CTGGCATAGTGCCAGCMGCCGCGGTAA	CAGTGGTCGGACTACHVGGGTWTCTAAT	Solanum lycopersicum
Bactstrain718	Plate08	Plate08K46	GAATCTGA	CAGTGGTC	GTGCCAGCMGCCGCGGTAA	GGACTACHVGGGTWTCTAAT	GAATCTGAGTGCCAGCMGCCGCGGTAA	CAGTGGTCGGACTACHVGGGTWTCTAAT	Solanum lycopersicum
Bactstrain719	Plate08	Plate08K47	GACTAGTA	CAGTGGTC	GTGCCAGCMGCCGCGGTAA	GGACTACHVGGGTWTCTAAT	GACTAGTAGTGCCAGCMGCCGCGGTAA	CAGTGGTCGGACTACHVGGGTWTCTAAT	Solanum lycopersicum
Bactstrain720	Plate08	Plate08K48	GAGCTGAA	CAGTGGTC	GTGCCAGCMGCCGCGGTAA	GGACTACHVGGGTWTCTAAT	GAGCTGAAGTGCCAGCMGCCGCGGTAA	CAGTGGTCGGACTACHVGGGTWTCTAAT	Solanum lycopersicum
Bactstrain721	Plate08	Plate08K49	GATAGACA	CAGTGGTC	GTGCCAGCMGCCGCGGTAA	GGACTACHVGGGTWTCTAAT	GATAGACAGTGCCAGCMGCCGCGGTAA	CAGTGGTCGGACTACHVGGGTWTCTAAT	Solanum lycopersicum
Bactstrain722	Plate08	Plate08K50	GCCACATA	CAGTGGTC	GTGCCAGCMGCCGCGGTAA	GGACTACHVGGGTWTCTAAT	GCCACATAGTGCCAGCMGCCGCGGTAA	CAGTGGTCGGACTACHVGGGTWTCTAAT	Solanum lycopersicum
Bactstrain723	Plate08	Plate08K51	GCGAGTAA	CAGTGGTC	GTGCCAGCMGCCGCGGTAA	GGACTACHVGGGTWTCTAAT	GCGAGTAAGTGCCAGCMGCCGCGGTAA	CAGTGGTCGGACTACHVGGGTWTCTAAT	Solanum lycopersicum
Bactstrain724	Plate08	Plate08K52	GCTAACGA	CAGTGGTC	GTGCCAGCMGCCGCGGTAA	GGACTACHVGGGTWTCTAAT	GCTAACGAGTGCCAGCMGCCGCGGTAA	CAGTGGTCGGACTACHVGGGTWTCTAAT	Solanum lycopersicum
Bactstrain725	Plate08	Plate08K53	GCTCGGTA	CAGTGGTC	GTGCCAGCMGCCGCGGTAA	GGACTACHVGGGTWTCTAAT	GCTCGGTAGTGCCAGCMGCCGCGGTAA	CAGTGGTCGGACTACHVGGGTWTCTAAT	Solanum lycopersicum
Bactstrain726	Plate08	Plate08K54	GGAGAACA	CAGTGGTC	GTGCCAGCMGCCGCGGTAA	GGACTACHVGGGTWTCTAAT	GGAGAACAGTGCCAGCMGCCGCGGTAA	CAGTGGTCGGACTACHVGGGTWTCTAAT	Solanum lycopersicum
Bactstrain727	Plate08	Plate08K55	GGTGCGAA	CAGTGGTC	GTGCCAGCMGCCGCGGTAA	GGACTACHVGGGTWTCTAAT	GGTGCGAAGTGCCAGCMGCCGCGGTAA	CAGTGGTCGGACTACHVGGGTWTCTAAT	Solanum lycopersicum
Bactstrain728	Plate08	Plate08K56	GTACGCAA	CAGTGGTC	GTGCCAGCMGCCGCGGTAA	GGACTACHVGGGTWTCTAAT	GTACGCAAGTGCCAGCMGCCGCGGTAA	CAGTGGTCGGACTACHVGGGTWTCTAAT	Solanum lycopersicum
Bactstrain729	Plate08	Plate08K57	GTCGTAGA	CAGTGGTC	GTGCCAGCMGCCGCGGTAA	GGACTACHVGGGTWTCTAAT	GTCGTAGAGTGCCAGCMGCCGCGGTAA	CAGTGGTCGGACTACHVGGGTWTCTAAT	Solanum lycopersicum
Bactstrain730	Plate08	Plate08K58	GTCTGTCA	CAGTGGTC	GTGCCAGCMGCCGCGGTAA	GGACTACHVGGGTWTCTAAT	GTCTGTCAGTGCCAGCMGCCGCGGTAA	CAGTGGTCGGACTACHVGGGTWTCTAAT	Solanum lycopersicum
Bactstrain731	Plate08	Plate08K59	GTGTTCTA	CAGTGGTC	GTGCCAGCMGCCGCGGTAA	GGACTACHVGGGTWTCTAAT	GTGTTCTAGTGCCAGCMGCCGCGGTAA	CAGTGGTCGGACTACHVGGGTWTCTAAT	Solanum lycopersicum
Bactstrain732	Plate08	Plate08K60	TAGGATGA	CAGTGGTC	GTGCCAGCMGCCGCGGTAA	GGACTACHVGGGTWTCTAAT	TAGGATGAGTGCCAGCMGCCGCGGTAA	CAGTGGTCGGACTACHVGGGTWTCTAAT	Solanum lycopersicum
Bactstrain733	Plate08	Plate08K61	TATCAGCA	CAGTGGTC	GTGCCAGCMGCCGCGGTAA	GGACTACHVGGGTWTCTAAT	TATCAGCAGTGCCAGCMGCCGCGGTAA	CAGTGGTCGGACTACHVGGGTWTCTAAT	Solanum lycopersicum
Bactstrain734	Plate08	Plate08K62	TCCGTCTA	CAGTGGTC	GTGCCAGCMGCCGCGGTAA	GGACTACHVGGGTWTCTAAT	TCCGTCTAGTGCCAGCMGCCGCGGTAA	CAGTGGTCGGACTACHVGGGTWTCTAAT	Solanum lycopersicum
Bactstrain735	Plate08	Plate08K63	TCTTCACA	CAGTGGTC	GTGCCAGCMGCCGCGGTAA	GGACTACHVGGGTWTCTAAT	TCTTCACAGTGCCAGCMGCCGCGGTAA	CAGTGGTCGGACTACHVGGGTWTCTAAT	Solanum lycopersicum
Bactstrain736	Plate08	Plate08K64	TGAAGAGA	CAGTGGTC	GTGCCAGCMGCCGCGGTAA	GGACTACHVGGGTWTCTAAT	TGAAGAGAGTGCCAGCMGCCGCGGTAA	CAGTGGTCGGACTACHVGGGTWTCTAAT	Solanum lycopersicum
Bactstrain737	Plate08	Plate08K65	TGGAACAA	CAGTGGTC	GTGCCAGCMGCCGCGGTAA	GGACTACHVGGGTWTCTAAT	TGGAACAAGTGCCAGCMGCCGCGGTAA	CAGTGGTCGGACTACHVGGGTWTCTAAT	Solanum lycopersicum
Bactstrain738	Plate08	Plate08K66	TGGCTTCA	CAGTGGTC	GTGCCAGCMGCCGCGGTAA	GGACTACHVGGGTWTCTAAT	TGGCTTCAGTGCCAGCMGCCGCGGTAA	CAGTGGTCGGACTACHVGGGTWTCTAAT	Solanum lycopersicum
Bactstrain739	Plate08	Plate08K67	TGGTGGTA	CAGTGGTC	GTGCCAGCMGCCGCGGTAA	GGACTACHVGGGTWTCTAAT	TGGTGGTAGTGCCAGCMGCCGCGGTAA	CAGTGGTCGGACTACHVGGGTWTCTAAT	Solanum lycopersicum
Bactstrain740	Plate08	Plate08K68	TTCACGCA	CAGTGGTC	GTGCCAGCMGCCGCGGTAA	GGACTACHVGGGTWTCTAAT	TTCACGCAGTGCCAGCMGCCGCGGTAA	CAGTGGTCGGACTACHVGGGTWTCTAAT	Solanum lycopersicum
Bactstrain741	Plate08	Plate08K69	AACTCACC	CAGTGGTC	GTGCCAGCMGCCGCGGTAA	GGACTACHVGGGTWTCTAAT	AACTCACCGTGCCAGCMGCCGCGGTAA	CAGTGGTCGGACTACHVGGGTWTCTAAT	Solanum lycopersicum
Bactstrain742	Plate08	Plate08K70	AAGAGATC	CAGTGGTC	GTGCCAGCMGCCGCGGTAA	GGACTACHVGGGTWTCTAAT	AAGAGATCGTGCCAGCMGCCGCGGTAA	CAGTGGTCGGACTACHVGGGTWTCTAAT	Solanum lycopersicum
Bactstrain743	Plate08	Plate08K71	AAGGACAC	CAGTGGTC	GTGCCAGCMGCCGCGGTAA	GGACTACHVGGGTWTCTAAT	AAGGACACGTGCCAGCMGCCGCGGTAA	CAGTGGTCGGACTACHVGGGTWTCTAAT	Solanum lycopersicum
Bactstrain744	Plate08	Plate08K72	AATCCGTC	CAGTGGTC	GTGCCAGCMGCCGCGGTAA	GGACTACHVGGGTWTCTAAT	AATCCGTCGTGCCAGCMGCCGCGGTAA	CAGTGGTCGGACTACHVGGGTWTCTAAT	Solanum lycopersicum
Bactstrain745	Plate08	Plate08K73	AATGTTGC	CAGTGGTC	GTGCCAGCMGCCGCGGTAA	GGACTACHVGGGTWTCTAAT	AATGTTGCGTGCCAGCMGCCGCGGTAA	CAGTGGTCGGACTACHVGGGTWTCTAAT	Solanum lycopersicum
Bactstrain746	Plate08	Plate08K74	ACACGACC	CAGTGGTC	GTGCCAGCMGCCGCGGTAA	GGACTACHVGGGTWTCTAAT	ACACGACCGTGCCAGCMGCCGCGGTAA	CAGTGGTCGGACTACHVGGGTWTCTAAT	Solanum lycopersicum
Bactstrain747	Plate08	Plate08K75	ACAGATTC	CAGTGGTC	GTGCCAGCMGCCGCGGTAA	GGACTACHVGGGTWTCTAAT	ACAGATTCGTGCCAGCMGCCGCGGTAA	CAGTGGTCGGACTACHVGGGTWTCTAAT	Solanum lycopersicum
Bactstrain748	Plate08	Plate08K76	AGATGTAC	CAGTGGTC	GTGCCAGCMGCCGCGGTAA	GGACTACHVGGGTWTCTAAT	AGATGTACGTGCCAGCMGCCGCGGTAA	CAGTGGTCGGACTACHVGGGTWTCTAAT	Solanum lycopersicum
Bactstrain749	Plate08	Plate08K77	AGCACCTC	CAGTGGTC	GTGCCAGCMGCCGCGGTAA	GGACTACHVGGGTWTCTAAT	AGCACCTCGTGCCAGCMGCCGCGGTAA	CAGTGGTCGGACTACHVGGGTWTCTAAT	Solanum lycopersicum
Bactstrain750	Plate08	Plate08K78	AGCCATGC	CAGTGGTC	GTGCCAGCMGCCGCGGTAA	GGACTACHVGGGTWTCTAAT	AGCCATGCGTGCCAGCMGCCGCGGTAA	CAGTGGTCGGACTACHVGGGTWTCTAAT	Solanum lycopersicum
Bactstrain751	Plate08	Plate08K79	AGGCTAAC	CAGTGGTC	GTGCCAGCMGCCGCGGTAA	GGACTACHVGGGTWTCTAAT	AGGCTAACGTGCCAGCMGCCGCGGTAA	CAGTGGTCGGACTACHVGGGTWTCTAAT	Solanum lycopersicum
Bactstrain752	Plate08	Plate08K80	ATAGCGAC	CAGTGGTC	GTGCCAGCMGCCGCGGTAA	GGACTACHVGGGTWTCTAAT	ATAGCGACGTGCCAGCMGCCGCGGTAA	CAGTGGTCGGACTACHVGGGTWTCTAAT	Solanum lycopersicum
Bactstrain753	Plate08	Plate08K81	ATCATTCC	CAGTGGTC	GTGCCAGCMGCCGCGGTAA	GGACTACHVGGGTWTCTAAT	ATCATTCCGTGCCAGCMGCCGCGGTAA	CAGTGGTCGGACTACHVGGGTWTCTAAT	Solanum lycopersicum
Bactstrain754	Plate08	Plate08K82	ATTGGCTC	CAGTGGTC	GTGCCAGCMGCCGCGGTAA	GGACTACHVGGGTWTCTAAT	ATTGGCTCGTGCCAGCMGCCGCGGTAA	CAGTGGTCGGACTACHVGGGTWTCTAAT	Solanum lycopersicum
Bactstrain755	Plate08	Plate08K83	CAAGGAGC	CAGTGGTC	GTGCCAGCMGCCGCGGTAA	GGACTACHVGGGTWTCTAAT	CAAGGAGCGTGCCAGCMGCCGCGGTAA	CAGTGGTCGGACTACHVGGGTWTCTAAT	Solanum lycopersicum
Bactstrain756	Plate08	Plate08K84	CACCTTAC	CAGTGGTC	GTGCCAGCMGCCGCGGTAA	GGACTACHVGGGTWTCTAAT	CACCTTACGTGCCAGCMGCCGCGGTAA	CAGTGGTCGGACTACHVGGGTWTCTAAT	Solanum lycopersicum
Bactstrain757	Plate08	Plate08K85	CCATCCTC	CAGTGGTC	GTGCCAGCMGCCGCGGTAA	GGACTACHVGGGTWTCTAAT	CCATCCTCGTGCCAGCMGCCGCGGTAA	CAGTGGTCGGACTACHVGGGTWTCTAAT	Solanum lycopersicum
Bactstrain758	Plate08	Plate08K86	CCGACAAC	CAGTGGTC	GTGCCAGCMGCCGCGGTAA	GGACTACHVGGGTWTCTAAT	CCGACAACGTGCCAGCMGCCGCGGTAA	CAGTGGTCGGACTACHVGGGTWTCTAAT	Solanum lycopersicum
Bactstrain759	Plate08	Plate08K87	CCTAATCC	CAGTGGTC	GTGCCAGCMGCCGCGGTAA	GGACTACHVGGGTWTCTAAT	CCTAATCCGTGCCAGCMGCCGCGGTAA	CAGTGGTCGGACTACHVGGGTWTCTAAT	Solanum lycopersicum
Bactstrain760	Plate08	Plate08K88	CCTCTATC	CAGTGGTC	GTGCCAGCMGCCGCGGTAA	GGACTACHVGGGTWTCTAAT	CCTCTATCGTGCCAGCMGCCGCGGTAA	CAGTGGTCGGACTACHVGGGTWTCTAAT	Solanum lycopersicum
Bactstrain761	Plate08	Plate08K89	CGACACAC	CAGTGGTC	GTGCCAGCMGCCGCGGTAA	GGACTACHVGGGTWTCTAAT	CGACACACGTGCCAGCMGCCGCGGTAA	CAGTGGTCGGACTACHVGGGTWTCTAAT	Solanum lycopersicum
Bactstrain762	Plate08	Plate08K90	CGGATTGC	CAGTGGTC	GTGCCAGCMGCCGCGGTAA	GGACTACHVGGGTWTCTAAT	CGGATTGCGTGCCAGCMGCCGCGGTAA	CAGTGGTCGGACTACHVGGGTWTCTAAT	Solanum lycopersicum
Bactstrain763	Plate08	Plate08K91	CTAAGGTC	CAGTGGTC	GTGCCAGCMGCCGCGGTAA	GGACTACHVGGGTWTCTAAT	CTAAGGTCGTGCCAGCMGCCGCGGTAA	CAGTGGTCGGACTACHVGGGTWTCTAAT	Solanum lycopersicum
Bactstrain764	Plate08	Plate08K92	GAACAGGC	CAGTGGTC	GTGCCAGCMGCCGCGGTAA	GGACTACHVGGGTWTCTAAT	GAACAGGCGTGCCAGCMGCCGCGGTAA	CAGTGGTCGGACTACHVGGGTWTCTAAT	Solanum lycopersicum
Bactstrain765	Plate08	Plate08K93	GACAGTGC	CAGTGGTC	GTGCCAGCMGCCGCGGTAA	GGACTACHVGGGTWTCTAAT	GACAGTGCGTGCCAGCMGCCGCGGTAA	CAGTGGTCGGACTACHVGGGTWTCTAAT	Solanum lycopersicum
Bactstrain766	Plate08	Plate08K94	GAGTTAGC	CAGTGGTC	GTGCCAGCMGCCGCGGTAA	GGACTACHVGGGTWTCTAAT	GAGTTAGCGTGCCAGCMGCCGCGGTAA	CAGTGGTCGGACTACHVGGGTWTCTAAT	Solanum lycopersicum
Bactstrain767	Plate08	Plate08K95	GATGAATC	CAGTGGTC	GTGCCAGCMGCCGCGGTAA	GGACTACHVGGGTWTCTAAT	GATGAATCGTGCCAGCMGCCGCGGTAA	CAGTGGTCGGACTACHVGGGTWTCTAAT	Solanum lycopersicum
Bactstrain768	Plate08	Plate08K96	GCCAAGAC	CAGTGGTC	GTGCCAGCMGCCGCGGTAA	GGACTACHVGGGTWTCTAAT	GCCAAGACGTGCCAGCMGCCGCGGTAA	CAGTGGTCGGACTACHVGGGTWTCTAAT	Solanum lycopersicum
Bactstrain769	Plate09	Plate09K1	AACGTGAT	CGATCAGA	GTGCCAGCMGCCGCGGTAA	GGACTACHVGGGTWTCTAAT	AACGTGATGTGCCAGCMGCCGCGGTAA	CGATCAGAGGACTACHVGGGTWTCTAAT	Solanum lycopersicum
Bactstrain770	Plate09	Plate09K2	AAACATCG	CGATCAGA	GTGCCAGCMGCCGCGGTAA	GGACTACHVGGGTWTCTAAT	AAACATCGGTGCCAGCMGCCGCGGTAA	CGATCAGAGGACTACHVGGGTWTCTAAT	Solanum lycopersicum
Bactstrain771	Plate09	Plate09K3	ATGCCTAA	CGATCAGA	GTGCCAGCMGCCGCGGTAA	GGACTACHVGGGTWTCTAAT	ATGCCTAAGTGCCAGCMGCCGCGGTAA	CGATCAGAGGACTACHVGGGTWTCTAAT	Solanum lycopersicum
Bactstrain772	Plate09	Plate09K4	AGTGGTCA	CGATCAGA	GTGCCAGCMGCCGCGGTAA	GGACTACHVGGGTWTCTAAT	AGTGGTCAGTGCCAGCMGCCGCGGTAA	CGATCAGAGGACTACHVGGGTWTCTAAT	Solanum lycopersicum
Bactstrain773	Plate09	Plate09K5	ACCACTGT	CGATCAGA	GTGCCAGCMGCCGCGGTAA	GGACTACHVGGGTWTCTAAT	ACCACTGTGTGCCAGCMGCCGCGGTAA	CGATCAGAGGACTACHVGGGTWTCTAAT	Solanum lycopersicum
Bactstrain774	Plate09	Plate09K6	ACATTGGC	CGATCAGA	GTGCCAGCMGCCGCGGTAA	GGACTACHVGGGTWTCTAAT	ACATTGGCGTGCCAGCMGCCGCGGTAA	CGATCAGAGGACTACHVGGGTWTCTAAT	Solanum lycopersicum
Bactstrain775	Plate09	Plate09K7	CAGATCTG	CGATCAGA	GTGCCAGCMGCCGCGGTAA	GGACTACHVGGGTWTCTAAT	CAGATCTGGTGCCAGCMGCCGCGGTAA	CGATCAGAGGACTACHVGGGTWTCTAAT	Solanum lycopersicum
Bactstrain776	Plate09	Plate09K8	CATCAAGT	CGATCAGA	GTGCCAGCMGCCGCGGTAA	GGACTACHVGGGTWTCTAAT	CATCAAGTGTGCCAGCMGCCGCGGTAA	CGATCAGAGGACTACHVGGGTWTCTAAT	Solanum lycopersicum
Bactstrain777	Plate09	Plate09K9	CGCTGATC	CGATCAGA	GTGCCAGCMGCCGCGGTAA	GGACTACHVGGGTWTCTAAT	CGCTGATCGTGCCAGCMGCCGCGGTAA	CGATCAGAGGACTACHVGGGTWTCTAAT	Solanum lycopersicum
Bactstrain778	Plate09	Plate09K10	ACAAGCTA	CGATCAGA	GTGCCAGCMGCCGCGGTAA	GGACTACHVGGGTWTCTAAT	ACAAGCTAGTGCCAGCMGCCGCGGTAA	CGATCAGAGGACTACHVGGGTWTCTAAT	Solanum lycopersicum
Bactstrain779	Plate09	Plate09K11	CTGTAGCC	CGATCAGA	GTGCCAGCMGCCGCGGTAA	GGACTACHVGGGTWTCTAAT	CTGTAGCCGTGCCAGCMGCCGCGGTAA	CGATCAGAGGACTACHVGGGTWTCTAAT	Solanum lycopersicum
Bactstrain780	Plate09	Plate09K12	AGTACAAG	CGATCAGA	GTGCCAGCMGCCGCGGTAA	GGACTACHVGGGTWTCTAAT	AGTACAAGGTGCCAGCMGCCGCGGTAA	CGATCAGAGGACTACHVGGGTWTCTAAT	Solanum lycopersicum
Bactstrain781	Plate09	Plate09K13	AACAACCA	CGATCAGA	GTGCCAGCMGCCGCGGTAA	GGACTACHVGGGTWTCTAAT	AACAACCAGTGCCAGCMGCCGCGGTAA	CGATCAGAGGACTACHVGGGTWTCTAAT	Solanum lycopersicum
Bactstrain782	Plate09	Plate09K14	AACCGAGA	CGATCAGA	GTGCCAGCMGCCGCGGTAA	GGACTACHVGGGTWTCTAAT	AACCGAGAGTGCCAGCMGCCGCGGTAA	CGATCAGAGGACTACHVGGGTWTCTAAT	Solanum lycopersicum
Bactstrain783	Plate09	Plate09K15	AACGCTTA	CGATCAGA	GTGCCAGCMGCCGCGGTAA	GGACTACHVGGGTWTCTAAT	AACGCTTAGTGCCAGCMGCCGCGGTAA	CGATCAGAGGACTACHVGGGTWTCTAAT	Solanum lycopersicum
Bactstrain784	Plate09	Plate09K16	AAGACGGA	CGATCAGA	GTGCCAGCMGCCGCGGTAA	GGACTACHVGGGTWTCTAAT	AAGACGGAGTGCCAGCMGCCGCGGTAA	CGATCAGAGGACTACHVGGGTWTCTAAT	Solanum lycopersicum
Bactstrain785	Plate09	Plate09K17	AAGGTACA	CGATCAGA	GTGCCAGCMGCCGCGGTAA	GGACTACHVGGGTWTCTAAT	AAGGTACAGTGCCAGCMGCCGCGGTAA	CGATCAGAGGACTACHVGGGTWTCTAAT	Solanum lycopersicum
Bactstrain786	Plate09	Plate09K18	ACACAGAA	CGATCAGA	GTGCCAGCMGCCGCGGTAA	GGACTACHVGGGTWTCTAAT	ACACAGAAGTGCCAGCMGCCGCGGTAA	CGATCAGAGGACTACHVGGGTWTCTAAT	Solanum lycopersicum
Bactstrain787	Plate09	Plate09K19	ACAGCAGA	CGATCAGA	GTGCCAGCMGCCGCGGTAA	GGACTACHVGGGTWTCTAAT	ACAGCAGAGTGCCAGCMGCCGCGGTAA	CGATCAGAGGACTACHVGGGTWTCTAAT	Solanum lycopersicum
Bactstrain788	Plate09	Plate09K20	ACCTCCAA	CGATCAGA	GTGCCAGCMGCCGCGGTAA	GGACTACHVGGGTWTCTAAT	ACCTCCAAGTGCCAGCMGCCGCGGTAA	CGATCAGAGGACTACHVGGGTWTCTAAT	Solanum lycopersicum
Bactstrain789	Plate09	Plate09K21	ACGCTCGA	CGATCAGA	GTGCCAGCMGCCGCGGTAA	GGACTACHVGGGTWTCTAAT	ACGCTCGAGTGCCAGCMGCCGCGGTAA	CGATCAGAGGACTACHVGGGTWTCTAAT	Solanum lycopersicum
Bactstrain790	Plate09	Plate09K22	ACGTATCA	CGATCAGA	GTGCCAGCMGCCGCGGTAA	GGACTACHVGGGTWTCTAAT	ACGTATCAGTGCCAGCMGCCGCGGTAA	CGATCAGAGGACTACHVGGGTWTCTAAT	Solanum lycopersicum
Bactstrain791	Plate09	Plate09K23	ACTATGCA	CGATCAGA	GTGCCAGCMGCCGCGGTAA	GGACTACHVGGGTWTCTAAT	ACTATGCAGTGCCAGCMGCCGCGGTAA	CGATCAGAGGACTACHVGGGTWTCTAAT	Solanum lycopersicum
Bactstrain792	Plate09	Plate09K24	AGAGTCAA	CGATCAGA	GTGCCAGCMGCCGCGGTAA	GGACTACHVGGGTWTCTAAT	AGAGTCAAGTGCCAGCMGCCGCGGTAA	CGATCAGAGGACTACHVGGGTWTCTAAT	Solanum lycopersicum
Bactstrain793	Plate09	Plate09K25	AGATCGCA	CGATCAGA	GTGCCAGCMGCCGCGGTAA	GGACTACHVGGGTWTCTAAT	AGATCGCAGTGCCAGCMGCCGCGGTAA	CGATCAGAGGACTACHVGGGTWTCTAAT	Solanum lycopersicum
Bactstrain794	Plate09	Plate09K26	AGCAGGAA	CGATCAGA	GTGCCAGCMGCCGCGGTAA	GGACTACHVGGGTWTCTAAT	AGCAGGAAGTGCCAGCMGCCGCGGTAA	CGATCAGAGGACTACHVGGGTWTCTAAT	Solanum lycopersicum
Bactstrain795	Plate09	Plate09K27	AGTCACTA	CGATCAGA	GTGCCAGCMGCCGCGGTAA	GGACTACHVGGGTWTCTAAT	AGTCACTAGTGCCAGCMGCCGCGGTAA	CGATCAGAGGACTACHVGGGTWTCTAAT	Solanum lycopersicum
Bactstrain796	Plate09	Plate09K28	ATCCTGTA	CGATCAGA	GTGCCAGCMGCCGCGGTAA	GGACTACHVGGGTWTCTAAT	ATCCTGTAGTGCCAGCMGCCGCGGTAA	CGATCAGAGGACTACHVGGGTWTCTAAT	Solanum lycopersicum
Bactstrain797	Plate09	Plate09K29	ATTGAGGA	CGATCAGA	GTGCCAGCMGCCGCGGTAA	GGACTACHVGGGTWTCTAAT	ATTGAGGAGTGCCAGCMGCCGCGGTAA	CGATCAGAGGACTACHVGGGTWTCTAAT	Solanum lycopersicum
Bactstrain798	Plate09	Plate09K30	CAACCACA	CGATCAGA	GTGCCAGCMGCCGCGGTAA	GGACTACHVGGGTWTCTAAT	CAACCACAGTGCCAGCMGCCGCGGTAA	CGATCAGAGGACTACHVGGGTWTCTAAT	Solanum lycopersicum
Bactstrain799	Plate09	Plate09K31	CAAGACTA	CGATCAGA	GTGCCAGCMGCCGCGGTAA	GGACTACHVGGGTWTCTAAT	CAAGACTAGTGCCAGCMGCCGCGGTAA	CGATCAGAGGACTACHVGGGTWTCTAAT	Solanum lycopersicum
Bactstrain800	Plate09	Plate09K32	CAATGGAA	CGATCAGA	GTGCCAGCMGCCGCGGTAA	GGACTACHVGGGTWTCTAAT	CAATGGAAGTGCCAGCMGCCGCGGTAA	CGATCAGAGGACTACHVGGGTWTCTAAT	Solanum lycopersicum
Bactstrain801	Plate09	Plate09K33	CACTTCGA	CGATCAGA	GTGCCAGCMGCCGCGGTAA	GGACTACHVGGGTWTCTAAT	CACTTCGAGTGCCAGCMGCCGCGGTAA	CGATCAGAGGACTACHVGGGTWTCTAAT	Solanum lycopersicum
Bactstrain802	Plate09	Plate09K34	CAGCGTTA	CGATCAGA	GTGCCAGCMGCCGCGGTAA	GGACTACHVGGGTWTCTAAT	CAGCGTTAGTGCCAGCMGCCGCGGTAA	CGATCAGAGGACTACHVGGGTWTCTAAT	Solanum lycopersicum
Bactstrain803	Plate09	Plate09K35	CATACCAA	CGATCAGA	GTGCCAGCMGCCGCGGTAA	GGACTACHVGGGTWTCTAAT	CATACCAAGTGCCAGCMGCCGCGGTAA	CGATCAGAGGACTACHVGGGTWTCTAAT	Solanum lycopersicum
Bactstrain804	Plate09	Plate09K36	CCAGTTCA	CGATCAGA	GTGCCAGCMGCCGCGGTAA	GGACTACHVGGGTWTCTAAT	CCAGTTCAGTGCCAGCMGCCGCGGTAA	CGATCAGAGGACTACHVGGGTWTCTAAT	Solanum lycopersicum
Bactstrain805	Plate09	Plate09K37	CCGAAGTA	CGATCAGA	GTGCCAGCMGCCGCGGTAA	GGACTACHVGGGTWTCTAAT	CCGAAGTAGTGCCAGCMGCCGCGGTAA	CGATCAGAGGACTACHVGGGTWTCTAAT	Solanum lycopersicum
Bactstrain806	Plate09	Plate09K38	CCGTGAGA	CGATCAGA	GTGCCAGCMGCCGCGGTAA	GGACTACHVGGGTWTCTAAT	CCGTGAGAGTGCCAGCMGCCGCGGTAA	CGATCAGAGGACTACHVGGGTWTCTAAT	Solanum lycopersicum
Bactstrain807	Plate09	Plate09K39	CCTCCTGA	CGATCAGA	GTGCCAGCMGCCGCGGTAA	GGACTACHVGGGTWTCTAAT	CCTCCTGAGTGCCAGCMGCCGCGGTAA	CGATCAGAGGACTACHVGGGTWTCTAAT	Solanum lycopersicum
Bactstrain808	Plate09	Plate09K40	CGAACTTA	CGATCAGA	GTGCCAGCMGCCGCGGTAA	GGACTACHVGGGTWTCTAAT	CGAACTTAGTGCCAGCMGCCGCGGTAA	CGATCAGAGGACTACHVGGGTWTCTAAT	Solanum lycopersicum
Bactstrain809	Plate09	Plate09K41	CGACTGGA	CGATCAGA	GTGCCAGCMGCCGCGGTAA	GGACTACHVGGGTWTCTAAT	CGACTGGAGTGCCAGCMGCCGCGGTAA	CGATCAGAGGACTACHVGGGTWTCTAAT	Solanum lycopersicum
Bactstrain810	Plate09	Plate09K42	CGCATACA	CGATCAGA	GTGCCAGCMGCCGCGGTAA	GGACTACHVGGGTWTCTAAT	CGCATACAGTGCCAGCMGCCGCGGTAA	CGATCAGAGGACTACHVGGGTWTCTAAT	Solanum lycopersicum
Bactstrain811	Plate09	Plate09K43	CTCAATGA	CGATCAGA	GTGCCAGCMGCCGCGGTAA	GGACTACHVGGGTWTCTAAT	CTCAATGAGTGCCAGCMGCCGCGGTAA	CGATCAGAGGACTACHVGGGTWTCTAAT	Solanum lycopersicum
Bactstrain812	Plate09	Plate09K44	CTGAGCCA	CGATCAGA	GTGCCAGCMGCCGCGGTAA	GGACTACHVGGGTWTCTAAT	CTGAGCCAGTGCCAGCMGCCGCGGTAA	CGATCAGAGGACTACHVGGGTWTCTAAT	Solanum lycopersicum
Bactstrain813	Plate09	Plate09K45	CTGGCATA	CGATCAGA	GTGCCAGCMGCCGCGGTAA	GGACTACHVGGGTWTCTAAT	CTGGCATAGTGCCAGCMGCCGCGGTAA	CGATCAGAGGACTACHVGGGTWTCTAAT	Solanum lycopersicum
Bactstrain814	Plate09	Plate09K46	GAATCTGA	CGATCAGA	GTGCCAGCMGCCGCGGTAA	GGACTACHVGGGTWTCTAAT	GAATCTGAGTGCCAGCMGCCGCGGTAA	CGATCAGAGGACTACHVGGGTWTCTAAT	Solanum lycopersicum
Bactstrain815	Plate09	Plate09K47	GACTAGTA	CGATCAGA	GTGCCAGCMGCCGCGGTAA	GGACTACHVGGGTWTCTAAT	GACTAGTAGTGCCAGCMGCCGCGGTAA	CGATCAGAGGACTACHVGGGTWTCTAAT	Solanum lycopersicum
Bactstrain816	Plate09	Plate09K48	GAGCTGAA	CGATCAGA	GTGCCAGCMGCCGCGGTAA	GGACTACHVGGGTWTCTAAT	GAGCTGAAGTGCCAGCMGCCGCGGTAA	CGATCAGAGGACTACHVGGGTWTCTAAT	Solanum lycopersicum
Bactstrain817	Plate09	Plate09K49	GATAGACA	CGATCAGA	GTGCCAGCMGCCGCGGTAA	GGACTACHVGGGTWTCTAAT	GATAGACAGTGCCAGCMGCCGCGGTAA	CGATCAGAGGACTACHVGGGTWTCTAAT	Solanum lycopersicum
Bactstrain818	Plate09	Plate09K50	GCCACATA	CGATCAGA	GTGCCAGCMGCCGCGGTAA	GGACTACHVGGGTWTCTAAT	GCCACATAGTGCCAGCMGCCGCGGTAA	CGATCAGAGGACTACHVGGGTWTCTAAT	Solanum lycopersicum
Bactstrain819	Plate09	Plate09K51	GCGAGTAA	CGATCAGA	GTGCCAGCMGCCGCGGTAA	GGACTACHVGGGTWTCTAAT	GCGAGTAAGTGCCAGCMGCCGCGGTAA	CGATCAGAGGACTACHVGGGTWTCTAAT	Solanum lycopersicum
Bactstrain820	Plate09	Plate09K52	GCTAACGA	CGATCAGA	GTGCCAGCMGCCGCGGTAA	GGACTACHVGGGTWTCTAAT	GCTAACGAGTGCCAGCMGCCGCGGTAA	CGATCAGAGGACTACHVGGGTWTCTAAT	Solanum lycopersicum
Bactstrain821	Plate09	Plate09K53	GCTCGGTA	CGATCAGA	GTGCCAGCMGCCGCGGTAA	GGACTACHVGGGTWTCTAAT	GCTCGGTAGTGCCAGCMGCCGCGGTAA	CGATCAGAGGACTACHVGGGTWTCTAAT	Solanum lycopersicum
Bactstrain822	Plate09	Plate09K54	GGAGAACA	CGATCAGA	GTGCCAGCMGCCGCGGTAA	GGACTACHVGGGTWTCTAAT	GGAGAACAGTGCCAGCMGCCGCGGTAA	CGATCAGAGGACTACHVGGGTWTCTAAT	Solanum lycopersicum
Bactstrain823	Plate09	Plate09K55	GGTGCGAA	CGATCAGA	GTGCCAGCMGCCGCGGTAA	GGACTACHVGGGTWTCTAAT	GGTGCGAAGTGCCAGCMGCCGCGGTAA	CGATCAGAGGACTACHVGGGTWTCTAAT	Solanum lycopersicum
Bactstrain824	Plate09	Plate09K56	GTACGCAA	CGATCAGA	GTGCCAGCMGCCGCGGTAA	GGACTACHVGGGTWTCTAAT	GTACGCAAGTGCCAGCMGCCGCGGTAA	CGATCAGAGGACTACHVGGGTWTCTAAT	Solanum lycopersicum
Bactstrain825	Plate09	Plate09K57	GTCGTAGA	CGATCAGA	GTGCCAGCMGCCGCGGTAA	GGACTACHVGGGTWTCTAAT	GTCGTAGAGTGCCAGCMGCCGCGGTAA	CGATCAGAGGACTACHVGGGTWTCTAAT	Solanum lycopersicum
Bactstrain826	Plate09	Plate09K58	GTCTGTCA	CGATCAGA	GTGCCAGCMGCCGCGGTAA	GGACTACHVGGGTWTCTAAT	GTCTGTCAGTGCCAGCMGCCGCGGTAA	CGATCAGAGGACTACHVGGGTWTCTAAT	Solanum lycopersicum
Bactstrain827	Plate09	Plate09K59	GTGTTCTA	CGATCAGA	GTGCCAGCMGCCGCGGTAA	GGACTACHVGGGTWTCTAAT	GTGTTCTAGTGCCAGCMGCCGCGGTAA	CGATCAGAGGACTACHVGGGTWTCTAAT	Solanum lycopersicum
Bactstrain828	Plate09	Plate09K60	TAGGATGA	CGATCAGA	GTGCCAGCMGCCGCGGTAA	GGACTACHVGGGTWTCTAAT	TAGGATGAGTGCCAGCMGCCGCGGTAA	CGATCAGAGGACTACHVGGGTWTCTAAT	Solanum lycopersicum
Bactstrain829	Plate09	Plate09K61	TATCAGCA	CGATCAGA	GTGCCAGCMGCCGCGGTAA	GGACTACHVGGGTWTCTAAT	TATCAGCAGTGCCAGCMGCCGCGGTAA	CGATCAGAGGACTACHVGGGTWTCTAAT	Solanum lycopersicum
Bactstrain830	Plate09	Plate09K62	TCCGTCTA	CGATCAGA	GTGCCAGCMGCCGCGGTAA	GGACTACHVGGGTWTCTAAT	TCCGTCTAGTGCCAGCMGCCGCGGTAA	CGATCAGAGGACTACHVGGGTWTCTAAT	Solanum lycopersicum
Bactstrain831	Plate09	Plate09K63	TCTTCACA	CGATCAGA	GTGCCAGCMGCCGCGGTAA	GGACTACHVGGGTWTCTAAT	TCTTCACAGTGCCAGCMGCCGCGGTAA	CGATCAGAGGACTACHVGGGTWTCTAAT	Solanum lycopersicum
Bactstrain832	Plate09	Plate09K64	TGAAGAGA	CGATCAGA	GTGCCAGCMGCCGCGGTAA	GGACTACHVGGGTWTCTAAT	TGAAGAGAGTGCCAGCMGCCGCGGTAA	CGATCAGAGGACTACHVGGGTWTCTAAT	Solanum lycopersicum
Bactstrain833	Plate09	Plate09K65	TGGAACAA	CGATCAGA	GTGCCAGCMGCCGCGGTAA	GGACTACHVGGGTWTCTAAT	TGGAACAAGTGCCAGCMGCCGCGGTAA	CGATCAGAGGACTACHVGGGTWTCTAAT	Solanum lycopersicum
Bactstrain834	Plate09	Plate09K66	TGGCTTCA	CGATCAGA	GTGCCAGCMGCCGCGGTAA	GGACTACHVGGGTWTCTAAT	TGGCTTCAGTGCCAGCMGCCGCGGTAA	CGATCAGAGGACTACHVGGGTWTCTAAT	Solanum lycopersicum
Bactstrain835	Plate09	Plate09K67	TGGTGGTA	CGATCAGA	GTGCCAGCMGCCGCGGTAA	GGACTACHVGGGTWTCTAAT	TGGTGGTAGTGCCAGCMGCCGCGGTAA	CGATCAGAGGACTACHVGGGTWTCTAAT	Solanum lycopersicum
Bactstrain836	Plate09	Plate09K68	TTCACGCA	CGATCAGA	GTGCCAGCMGCCGCGGTAA	GGACTACHVGGGTWTCTAAT	TTCACGCAGTGCCAGCMGCCGCGGTAA	CGATCAGAGGACTACHVGGGTWTCTAAT	Solanum lycopersicum
Bactstrain837	Plate09	Plate09K69	AACTCACC	CGATCAGA	GTGCCAGCMGCCGCGGTAA	GGACTACHVGGGTWTCTAAT	AACTCACCGTGCCAGCMGCCGCGGTAA	CGATCAGAGGACTACHVGGGTWTCTAAT	Solanum lycopersicum
Bactstrain838	Plate09	Plate09K70	AAGAGATC	CGATCAGA	GTGCCAGCMGCCGCGGTAA	GGACTACHVGGGTWTCTAAT	AAGAGATCGTGCCAGCMGCCGCGGTAA	CGATCAGAGGACTACHVGGGTWTCTAAT	Solanum lycopersicum
Bactstrain839	Plate09	Plate09K71	AAGGACAC	CGATCAGA	GTGCCAGCMGCCGCGGTAA	GGACTACHVGGGTWTCTAAT	AAGGACACGTGCCAGCMGCCGCGGTAA	CGATCAGAGGACTACHVGGGTWTCTAAT	Solanum lycopersicum
Bactstrain840	Plate09	Plate09K72	AATCCGTC	CGATCAGA	GTGCCAGCMGCCGCGGTAA	GGACTACHVGGGTWTCTAAT	AATCCGTCGTGCCAGCMGCCGCGGTAA	CGATCAGAGGACTACHVGGGTWTCTAAT	Solanum lycopersicum
Bactstrain841	Plate09	Plate09K73	AATGTTGC	CGATCAGA	GTGCCAGCMGCCGCGGTAA	GGACTACHVGGGTWTCTAAT	AATGTTGCGTGCCAGCMGCCGCGGTAA	CGATCAGAGGACTACHVGGGTWTCTAAT	Solanum lycopersicum
Bactstrain842	Plate09	Plate09K74	ACACGACC	CGATCAGA	GTGCCAGCMGCCGCGGTAA	GGACTACHVGGGTWTCTAAT	ACACGACCGTGCCAGCMGCCGCGGTAA	CGATCAGAGGACTACHVGGGTWTCTAAT	Solanum lycopersicum
Bactstrain843	Plate09	Plate09K75	ACAGATTC	CGATCAGA	GTGCCAGCMGCCGCGGTAA	GGACTACHVGGGTWTCTAAT	ACAGATTCGTGCCAGCMGCCGCGGTAA	CGATCAGAGGACTACHVGGGTWTCTAAT	Solanum lycopersicum
Bactstrain844	Plate09	Plate09K76	AGATGTAC	CGATCAGA	GTGCCAGCMGCCGCGGTAA	GGACTACHVGGGTWTCTAAT	AGATGTACGTGCCAGCMGCCGCGGTAA	CGATCAGAGGACTACHVGGGTWTCTAAT	Solanum lycopersicum
Bactstrain845	Plate09	Plate09K77	AGCACCTC	CGATCAGA	GTGCCAGCMGCCGCGGTAA	GGACTACHVGGGTWTCTAAT	AGCACCTCGTGCCAGCMGCCGCGGTAA	CGATCAGAGGACTACHVGGGTWTCTAAT	Solanum lycopersicum
Bactstrain846	Plate09	Plate09K78	AGCCATGC	CGATCAGA	GTGCCAGCMGCCGCGGTAA	GGACTACHVGGGTWTCTAAT	AGCCATGCGTGCCAGCMGCCGCGGTAA	CGATCAGAGGACTACHVGGGTWTCTAAT	Solanum lycopersicum
Bactstrain847	Plate09	Plate09K79	AGGCTAAC	CGATCAGA	GTGCCAGCMGCCGCGGTAA	GGACTACHVGGGTWTCTAAT	AGGCTAACGTGCCAGCMGCCGCGGTAA	CGATCAGAGGACTACHVGGGTWTCTAAT	Solanum lycopersicum
Bactstrain848	Plate09	Plate09K80	ATAGCGAC	CGATCAGA	GTGCCAGCMGCCGCGGTAA	GGACTACHVGGGTWTCTAAT	ATAGCGACGTGCCAGCMGCCGCGGTAA	CGATCAGAGGACTACHVGGGTWTCTAAT	Solanum lycopersicum
Bactstrain849	Plate09	Plate09K81	ATCATTCC	CGATCAGA	GTGCCAGCMGCCGCGGTAA	GGACTACHVGGGTWTCTAAT	ATCATTCCGTGCCAGCMGCCGCGGTAA	CGATCAGAGGACTACHVGGGTWTCTAAT	Solanum lycopersicum
Bactstrain850	Plate09	Plate09K82	ATTGGCTC	CGATCAGA	GTGCCAGCMGCCGCGGTAA	GGACTACHVGGGTWTCTAAT	ATTGGCTCGTGCCAGCMGCCGCGGTAA	CGATCAGAGGACTACHVGGGTWTCTAAT	Solanum lycopersicum
Bactstrain851	Plate09	Plate09K83	CAAGGAGC	CGATCAGA	GTGCCAGCMGCCGCGGTAA	GGACTACHVGGGTWTCTAAT	CAAGGAGCGTGCCAGCMGCCGCGGTAA	CGATCAGAGGACTACHVGGGTWTCTAAT	Solanum lycopersicum
Bactstrain852	Plate09	Plate09K84	CACCTTAC	CGATCAGA	GTGCCAGCMGCCGCGGTAA	GGACTACHVGGGTWTCTAAT	CACCTTACGTGCCAGCMGCCGCGGTAA	CGATCAGAGGACTACHVGGGTWTCTAAT	Solanum lycopersicum
Bactstrain853	Plate09	Plate09K85	CCATCCTC	CGATCAGA	GTGCCAGCMGCCGCGGTAA	GGACTACHVGGGTWTCTAAT	CCATCCTCGTGCCAGCMGCCGCGGTAA	CGATCAGAGGACTACHVGGGTWTCTAAT	Solanum lycopersicum
Bactstrain854	Plate09	Plate09K86	CCGACAAC	CGATCAGA	GTGCCAGCMGCCGCGGTAA	GGACTACHVGGGTWTCTAAT	CCGACAACGTGCCAGCMGCCGCGGTAA	CGATCAGAGGACTACHVGGGTWTCTAAT	Solanum lycopersicum
Bactstrain855	Plate09	Plate09K87	CCTAATCC	CGATCAGA	GTGCCAGCMGCCGCGGTAA	GGACTACHVGGGTWTCTAAT	CCTAATCCGTGCCAGCMGCCGCGGTAA	CGATCAGAGGACTACHVGGGTWTCTAAT	Solanum lycopersicum
Bactstrain856	Plate09	Plate09K88	CCTCTATC	CGATCAGA	GTGCCAGCMGCCGCGGTAA	GGACTACHVGGGTWTCTAAT	CCTCTATCGTGCCAGCMGCCGCGGTAA	CGATCAGAGGACTACHVGGGTWTCTAAT	Solanum lycopersicum
Bactstrain857	Plate09	Plate09K89	CGACACAC	CGATCAGA	GTGCCAGCMGCCGCGGTAA	GGACTACHVGGGTWTCTAAT	CGACACACGTGCCAGCMGCCGCGGTAA	CGATCAGAGGACTACHVGGGTWTCTAAT	Solanum lycopersicum
Bactstrain858	Plate09	Plate09K90	CGGATTGC	CGATCAGA	GTGCCAGCMGCCGCGGTAA	GGACTACHVGGGTWTCTAAT	CGGATTGCGTGCCAGCMGCCGCGGTAA	CGATCAGAGGACTACHVGGGTWTCTAAT	Solanum lycopersicum
Bactstrain859	Plate09	Plate09K91	CTAAGGTC	CGATCAGA	GTGCCAGCMGCCGCGGTAA	GGACTACHVGGGTWTCTAAT	CTAAGGTCGTGCCAGCMGCCGCGGTAA	CGATCAGAGGACTACHVGGGTWTCTAAT	Solanum lycopersicum
Bactstrain860	Plate09	Plate09K92	GAACAGGC	CGATCAGA	GTGCCAGCMGCCGCGGTAA	GGACTACHVGGGTWTCTAAT	GAACAGGCGTGCCAGCMGCCGCGGTAA	CGATCAGAGGACTACHVGGGTWTCTAAT	Solanum lycopersicum
Bactstrain861	Plate09	Plate09K93	GACAGTGC	CGATCAGA	GTGCCAGCMGCCGCGGTAA	GGACTACHVGGGTWTCTAAT	GACAGTGCGTGCCAGCMGCCGCGGTAA	CGATCAGAGGACTACHVGGGTWTCTAAT	Solanum lycopersicum
Bactstrain862	Plate09	Plate09K94	GAGTTAGC	CGATCAGA	GTGCCAGCMGCCGCGGTAA	GGACTACHVGGGTWTCTAAT	GAGTTAGCGTGCCAGCMGCCGCGGTAA	CGATCAGAGGACTACHVGGGTWTCTAAT	Solanum lycopersicum
Bactstrain863	Plate09	Plate09K95	GATGAATC	CGATCAGA	GTGCCAGCMGCCGCGGTAA	GGACTACHVGGGTWTCTAAT	GATGAATCGTGCCAGCMGCCGCGGTAA	CGATCAGAGGACTACHVGGGTWTCTAAT	Solanum lycopersicum
Bactstrain864	Plate09	Plate09K96	GCCAAGAC	CGATCAGA	GTGCCAGCMGCCGCGGTAA	GGACTACHVGGGTWTCTAAT	GCCAAGACGTGCCAGCMGCCGCGGTAA	CGATCAGAGGACTACHVGGGTWTCTAAT	Solanum lycopersicum
Bactstrain865	Plate10	Plate10K1	AACGTGAT	ACTCAGTG	GTGCCAGCMGCCGCGGTAA	GGACTACHVGGGTWTCTAAT	AACGTGATGTGCCAGCMGCCGCGGTAA	ACTCAGTGGGACTACHVGGGTWTCTAAT	Solanum lycopersicum
Bactstrain866	Plate10	Plate10K2	AAACATCG	ACTCAGTG	GTGCCAGCMGCCGCGGTAA	GGACTACHVGGGTWTCTAAT	AAACATCGGTGCCAGCMGCCGCGGTAA	ACTCAGTGGGACTACHVGGGTWTCTAAT	Solanum lycopersicum
Bactstrain867	Plate10	Plate10K3	ATGCCTAA	ACTCAGTG	GTGCCAGCMGCCGCGGTAA	GGACTACHVGGGTWTCTAAT	ATGCCTAAGTGCCAGCMGCCGCGGTAA	ACTCAGTGGGACTACHVGGGTWTCTAAT	Solanum lycopersicum
Bactstrain868	Plate10	Plate10K4	AGTGGTCA	ACTCAGTG	GTGCCAGCMGCCGCGGTAA	GGACTACHVGGGTWTCTAAT	AGTGGTCAGTGCCAGCMGCCGCGGTAA	ACTCAGTGGGACTACHVGGGTWTCTAAT	Solanum lycopersicum
Bactstrain869	Plate10	Plate10K5	ACCACTGT	ACTCAGTG	GTGCCAGCMGCCGCGGTAA	GGACTACHVGGGTWTCTAAT	ACCACTGTGTGCCAGCMGCCGCGGTAA	ACTCAGTGGGACTACHVGGGTWTCTAAT	Solanum lycopersicum
Bactstrain870	Plate10	Plate10K6	ACATTGGC	ACTCAGTG	GTGCCAGCMGCCGCGGTAA	GGACTACHVGGGTWTCTAAT	ACATTGGCGTGCCAGCMGCCGCGGTAA	ACTCAGTGGGACTACHVGGGTWTCTAAT	Solanum lycopersicum
Bactstrain871	Plate10	Plate10K7	CAGATCTG	ACTCAGTG	GTGCCAGCMGCCGCGGTAA	GGACTACHVGGGTWTCTAAT	CAGATCTGGTGCCAGCMGCCGCGGTAA	ACTCAGTGGGACTACHVGGGTWTCTAAT	Solanum lycopersicum
Bactstrain872	Plate10	Plate10K8	CATCAAGT	ACTCAGTG	GTGCCAGCMGCCGCGGTAA	GGACTACHVGGGTWTCTAAT	CATCAAGTGTGCCAGCMGCCGCGGTAA	ACTCAGTGGGACTACHVGGGTWTCTAAT	Solanum lycopersicum
Bactstrain873	Plate10	Plate10K9	CGCTGATC	ACTCAGTG	GTGCCAGCMGCCGCGGTAA	GGACTACHVGGGTWTCTAAT	CGCTGATCGTGCCAGCMGCCGCGGTAA	ACTCAGTGGGACTACHVGGGTWTCTAAT	Solanum lycopersicum
Bactstrain874	Plate10	Plate10K10	ACAAGCTA	ACTCAGTG	GTGCCAGCMGCCGCGGTAA	GGACTACHVGGGTWTCTAAT	ACAAGCTAGTGCCAGCMGCCGCGGTAA	ACTCAGTGGGACTACHVGGGTWTCTAAT	Solanum lycopersicum
Bactstrain875	Plate10	Plate10K11	CTGTAGCC	ACTCAGTG	GTGCCAGCMGCCGCGGTAA	GGACTACHVGGGTWTCTAAT	CTGTAGCCGTGCCAGCMGCCGCGGTAA	ACTCAGTGGGACTACHVGGGTWTCTAAT	Solanum lycopersicum
Bactstrain876	Plate10	Plate10K12	AGTACAAG	ACTCAGTG	GTGCCAGCMGCCGCGGTAA	GGACTACHVGGGTWTCTAAT	AGTACAAGGTGCCAGCMGCCGCGGTAA	ACTCAGTGGGACTACHVGGGTWTCTAAT	Solanum lycopersicum
Bactstrain877	Plate10	Plate10K13	AACAACCA	ACTCAGTG	GTGCCAGCMGCCGCGGTAA	GGACTACHVGGGTWTCTAAT	AACAACCAGTGCCAGCMGCCGCGGTAA	ACTCAGTGGGACTACHVGGGTWTCTAAT	Solanum lycopersicum
Bactstrain878	Plate10	Plate10K14	AACCGAGA	ACTCAGTG	GTGCCAGCMGCCGCGGTAA	GGACTACHVGGGTWTCTAAT	AACCGAGAGTGCCAGCMGCCGCGGTAA	ACTCAGTGGGACTACHVGGGTWTCTAAT	Solanum lycopersicum
Bactstrain879	Plate10	Plate10K15	AACGCTTA	ACTCAGTG	GTGCCAGCMGCCGCGGTAA	GGACTACHVGGGTWTCTAAT	AACGCTTAGTGCCAGCMGCCGCGGTAA	ACTCAGTGGGACTACHVGGGTWTCTAAT	Solanum lycopersicum
Bactstrain880	Plate10	Plate10K16	AAGACGGA	ACTCAGTG	GTGCCAGCMGCCGCGGTAA	GGACTACHVGGGTWTCTAAT	AAGACGGAGTGCCAGCMGCCGCGGTAA	ACTCAGTGGGACTACHVGGGTWTCTAAT	Solanum lycopersicum
Bactstrain881	Plate10	Plate10K17	AAGGTACA	ACTCAGTG	GTGCCAGCMGCCGCGGTAA	GGACTACHVGGGTWTCTAAT	AAGGTACAGTGCCAGCMGCCGCGGTAA	ACTCAGTGGGACTACHVGGGTWTCTAAT	Solanum lycopersicum
Bactstrain882	Plate10	Plate10K18	ACACAGAA	ACTCAGTG	GTGCCAGCMGCCGCGGTAA	GGACTACHVGGGTWTCTAAT	ACACAGAAGTGCCAGCMGCCGCGGTAA	ACTCAGTGGGACTACHVGGGTWTCTAAT	Solanum lycopersicum
Bactstrain883	Plate10	Plate10K19	ACAGCAGA	ACTCAGTG	GTGCCAGCMGCCGCGGTAA	GGACTACHVGGGTWTCTAAT	ACAGCAGAGTGCCAGCMGCCGCGGTAA	ACTCAGTGGGACTACHVGGGTWTCTAAT	Solanum lycopersicum
Bactstrain884	Plate10	Plate10K20	ACCTCCAA	ACTCAGTG	GTGCCAGCMGCCGCGGTAA	GGACTACHVGGGTWTCTAAT	ACCTCCAAGTGCCAGCMGCCGCGGTAA	ACTCAGTGGGACTACHVGGGTWTCTAAT	Solanum lycopersicum
Bactstrain885	Plate10	Plate10K21	ACGCTCGA	ACTCAGTG	GTGCCAGCMGCCGCGGTAA	GGACTACHVGGGTWTCTAAT	ACGCTCGAGTGCCAGCMGCCGCGGTAA	ACTCAGTGGGACTACHVGGGTWTCTAAT	Solanum lycopersicum
Bactstrain886	Plate10	Plate10K22	ACGTATCA	ACTCAGTG	GTGCCAGCMGCCGCGGTAA	GGACTACHVGGGTWTCTAAT	ACGTATCAGTGCCAGCMGCCGCGGTAA	ACTCAGTGGGACTACHVGGGTWTCTAAT	Solanum lycopersicum
Bactstrain887	Plate10	Plate10K23	ACTATGCA	ACTCAGTG	GTGCCAGCMGCCGCGGTAA	GGACTACHVGGGTWTCTAAT	ACTATGCAGTGCCAGCMGCCGCGGTAA	ACTCAGTGGGACTACHVGGGTWTCTAAT	Solanum lycopersicum
Bactstrain888	Plate10	Plate10K24	AGAGTCAA	ACTCAGTG	GTGCCAGCMGCCGCGGTAA	GGACTACHVGGGTWTCTAAT	AGAGTCAAGTGCCAGCMGCCGCGGTAA	ACTCAGTGGGACTACHVGGGTWTCTAAT	Solanum lycopersicum
Bactstrain889	Plate10	Plate10K25	AGATCGCA	ACTCAGTG	GTGCCAGCMGCCGCGGTAA	GGACTACHVGGGTWTCTAAT	AGATCGCAGTGCCAGCMGCCGCGGTAA	ACTCAGTGGGACTACHVGGGTWTCTAAT	Solanum lycopersicum
Bactstrain890	Plate10	Plate10K26	AGCAGGAA	ACTCAGTG	GTGCCAGCMGCCGCGGTAA	GGACTACHVGGGTWTCTAAT	AGCAGGAAGTGCCAGCMGCCGCGGTAA	ACTCAGTGGGACTACHVGGGTWTCTAAT	Solanum lycopersicum
Bactstrain891	Plate10	Plate10K27	AGTCACTA	ACTCAGTG	GTGCCAGCMGCCGCGGTAA	GGACTACHVGGGTWTCTAAT	AGTCACTAGTGCCAGCMGCCGCGGTAA	ACTCAGTGGGACTACHVGGGTWTCTAAT	Solanum lycopersicum
Bactstrain892	Plate10	Plate10K28	ATCCTGTA	ACTCAGTG	GTGCCAGCMGCCGCGGTAA	GGACTACHVGGGTWTCTAAT	ATCCTGTAGTGCCAGCMGCCGCGGTAA	ACTCAGTGGGACTACHVGGGTWTCTAAT	Solanum lycopersicum
Bactstrain893	Plate10	Plate10K29	ATTGAGGA	ACTCAGTG	GTGCCAGCMGCCGCGGTAA	GGACTACHVGGGTWTCTAAT	ATTGAGGAGTGCCAGCMGCCGCGGTAA	ACTCAGTGGGACTACHVGGGTWTCTAAT	Solanum lycopersicum
Bactstrain894	Plate10	Plate10K30	CAACCACA	ACTCAGTG	GTGCCAGCMGCCGCGGTAA	GGACTACHVGGGTWTCTAAT	CAACCACAGTGCCAGCMGCCGCGGTAA	ACTCAGTGGGACTACHVGGGTWTCTAAT	Solanum lycopersicum
Bactstrain895	Plate10	Plate10K31	CAAGACTA	ACTCAGTG	GTGCCAGCMGCCGCGGTAA	GGACTACHVGGGTWTCTAAT	CAAGACTAGTGCCAGCMGCCGCGGTAA	ACTCAGTGGGACTACHVGGGTWTCTAAT	Solanum lycopersicum
Bactstrain896	Plate10	Plate10K32	CAATGGAA	ACTCAGTG	GTGCCAGCMGCCGCGGTAA	GGACTACHVGGGTWTCTAAT	CAATGGAAGTGCCAGCMGCCGCGGTAA	ACTCAGTGGGACTACHVGGGTWTCTAAT	Solanum lycopersicum
Bactstrain897	Plate10	Plate10K33	CACTTCGA	ACTCAGTG	GTGCCAGCMGCCGCGGTAA	GGACTACHVGGGTWTCTAAT	CACTTCGAGTGCCAGCMGCCGCGGTAA	ACTCAGTGGGACTACHVGGGTWTCTAAT	Solanum lycopersicum
Bactstrain898	Plate10	Plate10K34	CAGCGTTA	ACTCAGTG	GTGCCAGCMGCCGCGGTAA	GGACTACHVGGGTWTCTAAT	CAGCGTTAGTGCCAGCMGCCGCGGTAA	ACTCAGTGGGACTACHVGGGTWTCTAAT	Solanum lycopersicum
Bactstrain899	Plate10	Plate10K35	CATACCAA	ACTCAGTG	GTGCCAGCMGCCGCGGTAA	GGACTACHVGGGTWTCTAAT	CATACCAAGTGCCAGCMGCCGCGGTAA	ACTCAGTGGGACTACHVGGGTWTCTAAT	Solanum lycopersicum
Bactstrain900	Plate10	Plate10K36	CCAGTTCA	ACTCAGTG	GTGCCAGCMGCCGCGGTAA	GGACTACHVGGGTWTCTAAT	CCAGTTCAGTGCCAGCMGCCGCGGTAA	ACTCAGTGGGACTACHVGGGTWTCTAAT	Solanum lycopersicum
Bactstrain901	Plate10	Plate10K37	CCGAAGTA	ACTCAGTG	GTGCCAGCMGCCGCGGTAA	GGACTACHVGGGTWTCTAAT	CCGAAGTAGTGCCAGCMGCCGCGGTAA	ACTCAGTGGGACTACHVGGGTWTCTAAT	Solanum lycopersicum
Bactstrain902	Plate10	Plate10K38	CCGTGAGA	ACTCAGTG	GTGCCAGCMGCCGCGGTAA	GGACTACHVGGGTWTCTAAT	CCGTGAGAGTGCCAGCMGCCGCGGTAA	ACTCAGTGGGACTACHVGGGTWTCTAAT	Solanum lycopersicum
Bactstrain903	Plate10	Plate10K39	CCTCCTGA	ACTCAGTG	GTGCCAGCMGCCGCGGTAA	GGACTACHVGGGTWTCTAAT	CCTCCTGAGTGCCAGCMGCCGCGGTAA	ACTCAGTGGGACTACHVGGGTWTCTAAT	Solanum lycopersicum
Bactstrain904	Plate10	Plate10K40	CGAACTTA	ACTCAGTG	GTGCCAGCMGCCGCGGTAA	GGACTACHVGGGTWTCTAAT	CGAACTTAGTGCCAGCMGCCGCGGTAA	ACTCAGTGGGACTACHVGGGTWTCTAAT	Solanum lycopersicum
Bactstrain905	Plate10	Plate10K41	CGACTGGA	ACTCAGTG	GTGCCAGCMGCCGCGGTAA	GGACTACHVGGGTWTCTAAT	CGACTGGAGTGCCAGCMGCCGCGGTAA	ACTCAGTGGGACTACHVGGGTWTCTAAT	Solanum lycopersicum
Bactstrain906	Plate10	Plate10K42	CGCATACA	ACTCAGTG	GTGCCAGCMGCCGCGGTAA	GGACTACHVGGGTWTCTAAT	CGCATACAGTGCCAGCMGCCGCGGTAA	ACTCAGTGGGACTACHVGGGTWTCTAAT	Solanum lycopersicum
Bactstrain907	Plate10	Plate10K43	CTCAATGA	ACTCAGTG	GTGCCAGCMGCCGCGGTAA	GGACTACHVGGGTWTCTAAT	CTCAATGAGTGCCAGCMGCCGCGGTAA	ACTCAGTGGGACTACHVGGGTWTCTAAT	Solanum lycopersicum
Bactstrain908	Plate10	Plate10K44	CTGAGCCA	ACTCAGTG	GTGCCAGCMGCCGCGGTAA	GGACTACHVGGGTWTCTAAT	CTGAGCCAGTGCCAGCMGCCGCGGTAA	ACTCAGTGGGACTACHVGGGTWTCTAAT	Solanum lycopersicum
Bactstrain909	Plate10	Plate10K45	CTGGCATA	ACTCAGTG	GTGCCAGCMGCCGCGGTAA	GGACTACHVGGGTWTCTAAT	CTGGCATAGTGCCAGCMGCCGCGGTAA	ACTCAGTGGGACTACHVGGGTWTCTAAT	Solanum lycopersicum
Bactstrain910	Plate10	Plate10K46	GAATCTGA	ACTCAGTG	GTGCCAGCMGCCGCGGTAA	GGACTACHVGGGTWTCTAAT	GAATCTGAGTGCCAGCMGCCGCGGTAA	ACTCAGTGGGACTACHVGGGTWTCTAAT	Solanum lycopersicum
Bactstrain911	Plate10	Plate10K47	GACTAGTA	ACTCAGTG	GTGCCAGCMGCCGCGGTAA	GGACTACHVGGGTWTCTAAT	GACTAGTAGTGCCAGCMGCCGCGGTAA	ACTCAGTGGGACTACHVGGGTWTCTAAT	Solanum lycopersicum
Bactstrain912	Plate10	Plate10K48	GAGCTGAA	ACTCAGTG	GTGCCAGCMGCCGCGGTAA	GGACTACHVGGGTWTCTAAT	GAGCTGAAGTGCCAGCMGCCGCGGTAA	ACTCAGTGGGACTACHVGGGTWTCTAAT	Solanum lycopersicum
Bactstrain913	Plate10	Plate10K49	GATAGACA	ACTCAGTG	GTGCCAGCMGCCGCGGTAA	GGACTACHVGGGTWTCTAAT	GATAGACAGTGCCAGCMGCCGCGGTAA	ACTCAGTGGGACTACHVGGGTWTCTAAT	Solanum lycopersicum
Bactstrain914	Plate10	Plate10K50	GCCACATA	ACTCAGTG	GTGCCAGCMGCCGCGGTAA	GGACTACHVGGGTWTCTAAT	GCCACATAGTGCCAGCMGCCGCGGTAA	ACTCAGTGGGACTACHVGGGTWTCTAAT	Solanum lycopersicum
Bactstrain915	Plate10	Plate10K51	GCGAGTAA	ACTCAGTG	GTGCCAGCMGCCGCGGTAA	GGACTACHVGGGTWTCTAAT	GCGAGTAAGTGCCAGCMGCCGCGGTAA	ACTCAGTGGGACTACHVGGGTWTCTAAT	Solanum lycopersicum
Bactstrain916	Plate10	Plate10K52	GCTAACGA	ACTCAGTG	GTGCCAGCMGCCGCGGTAA	GGACTACHVGGGTWTCTAAT	GCTAACGAGTGCCAGCMGCCGCGGTAA	ACTCAGTGGGACTACHVGGGTWTCTAAT	Solanum lycopersicum
Bactstrain917	Plate10	Plate10K53	GCTCGGTA	ACTCAGTG	GTGCCAGCMGCCGCGGTAA	GGACTACHVGGGTWTCTAAT	GCTCGGTAGTGCCAGCMGCCGCGGTAA	ACTCAGTGGGACTACHVGGGTWTCTAAT	Solanum lycopersicum
Bactstrain918	Plate10	Plate10K54	GGAGAACA	ACTCAGTG	GTGCCAGCMGCCGCGGTAA	GGACTACHVGGGTWTCTAAT	GGAGAACAGTGCCAGCMGCCGCGGTAA	ACTCAGTGGGACTACHVGGGTWTCTAAT	Solanum lycopersicum
Bactstrain919	Plate10	Plate10K55	GGTGCGAA	ACTCAGTG	GTGCCAGCMGCCGCGGTAA	GGACTACHVGGGTWTCTAAT	GGTGCGAAGTGCCAGCMGCCGCGGTAA	ACTCAGTGGGACTACHVGGGTWTCTAAT	Solanum lycopersicum
Bactstrain920	Plate10	Plate10K56	GTACGCAA	ACTCAGTG	GTGCCAGCMGCCGCGGTAA	GGACTACHVGGGTWTCTAAT	GTACGCAAGTGCCAGCMGCCGCGGTAA	ACTCAGTGGGACTACHVGGGTWTCTAAT	Solanum lycopersicum
Bactstrain921	Plate10	Plate10K57	GTCGTAGA	ACTCAGTG	GTGCCAGCMGCCGCGGTAA	GGACTACHVGGGTWTCTAAT	GTCGTAGAGTGCCAGCMGCCGCGGTAA	ACTCAGTGGGACTACHVGGGTWTCTAAT	Solanum lycopersicum
Bactstrain922	Plate10	Plate10K58	GTCTGTCA	ACTCAGTG	GTGCCAGCMGCCGCGGTAA	GGACTACHVGGGTWTCTAAT	GTCTGTCAGTGCCAGCMGCCGCGGTAA	ACTCAGTGGGACTACHVGGGTWTCTAAT	Solanum lycopersicum
Bactstrain923	Plate10	Plate10K59	GTGTTCTA	ACTCAGTG	GTGCCAGCMGCCGCGGTAA	GGACTACHVGGGTWTCTAAT	GTGTTCTAGTGCCAGCMGCCGCGGTAA	ACTCAGTGGGACTACHVGGGTWTCTAAT	Solanum lycopersicum
Bactstrain924	Plate10	Plate10K60	TAGGATGA	ACTCAGTG	GTGCCAGCMGCCGCGGTAA	GGACTACHVGGGTWTCTAAT	TAGGATGAGTGCCAGCMGCCGCGGTAA	ACTCAGTGGGACTACHVGGGTWTCTAAT	Solanum lycopersicum
Bactstrain925	Plate10	Plate10K61	TATCAGCA	ACTCAGTG	GTGCCAGCMGCCGCGGTAA	GGACTACHVGGGTWTCTAAT	TATCAGCAGTGCCAGCMGCCGCGGTAA	ACTCAGTGGGACTACHVGGGTWTCTAAT	Solanum lycopersicum
Bactstrain926	Plate10	Plate10K62	TCCGTCTA	ACTCAGTG	GTGCCAGCMGCCGCGGTAA	GGACTACHVGGGTWTCTAAT	TCCGTCTAGTGCCAGCMGCCGCGGTAA	ACTCAGTGGGACTACHVGGGTWTCTAAT	Solanum lycopersicum
Bactstrain927	Plate10	Plate10K63	TCTTCACA	ACTCAGTG	GTGCCAGCMGCCGCGGTAA	GGACTACHVGGGTWTCTAAT	TCTTCACAGTGCCAGCMGCCGCGGTAA	ACTCAGTGGGACTACHVGGGTWTCTAAT	Solanum lycopersicum
Bactstrain928	Plate10	Plate10K64	TGAAGAGA	ACTCAGTG	GTGCCAGCMGCCGCGGTAA	GGACTACHVGGGTWTCTAAT	TGAAGAGAGTGCCAGCMGCCGCGGTAA	ACTCAGTGGGACTACHVGGGTWTCTAAT	Solanum lycopersicum
Bactstrain929	Plate10	Plate10K65	TGGAACAA	ACTCAGTG	GTGCCAGCMGCCGCGGTAA	GGACTACHVGGGTWTCTAAT	TGGAACAAGTGCCAGCMGCCGCGGTAA	ACTCAGTGGGACTACHVGGGTWTCTAAT	Solanum lycopersicum
Bactstrain930	Plate10	Plate10K66	TGGCTTCA	ACTCAGTG	GTGCCAGCMGCCGCGGTAA	GGACTACHVGGGTWTCTAAT	TGGCTTCAGTGCCAGCMGCCGCGGTAA	ACTCAGTGGGACTACHVGGGTWTCTAAT	Solanum lycopersicum
Bactstrain931	Plate10	Plate10K67	TGGTGGTA	ACTCAGTG	GTGCCAGCMGCCGCGGTAA	GGACTACHVGGGTWTCTAAT	TGGTGGTAGTGCCAGCMGCCGCGGTAA	ACTCAGTGGGACTACHVGGGTWTCTAAT	Solanum lycopersicum
Bactstrain932	Plate10	Plate10K68	TTCACGCA	ACTCAGTG	GTGCCAGCMGCCGCGGTAA	GGACTACHVGGGTWTCTAAT	TTCACGCAGTGCCAGCMGCCGCGGTAA	ACTCAGTGGGACTACHVGGGTWTCTAAT	Solanum lycopersicum
Bactstrain933	Plate10	Plate10K69	AACTCACC	ACTCAGTG	GTGCCAGCMGCCGCGGTAA	GGACTACHVGGGTWTCTAAT	AACTCACCGTGCCAGCMGCCGCGGTAA	ACTCAGTGGGACTACHVGGGTWTCTAAT	Solanum lycopersicum
Bactstrain934	Plate10	Plate10K70	AAGAGATC	ACTCAGTG	GTGCCAGCMGCCGCGGTAA	GGACTACHVGGGTWTCTAAT	AAGAGATCGTGCCAGCMGCCGCGGTAA	ACTCAGTGGGACTACHVGGGTWTCTAAT	Solanum lycopersicum
Bactstrain935	Plate10	Plate10K71	AAGGACAC	ACTCAGTG	GTGCCAGCMGCCGCGGTAA	GGACTACHVGGGTWTCTAAT	AAGGACACGTGCCAGCMGCCGCGGTAA	ACTCAGTGGGACTACHVGGGTWTCTAAT	Solanum lycopersicum
Bactstrain936	Plate10	Plate10K72	AATCCGTC	ACTCAGTG	GTGCCAGCMGCCGCGGTAA	GGACTACHVGGGTWTCTAAT	AATCCGTCGTGCCAGCMGCCGCGGTAA	ACTCAGTGGGACTACHVGGGTWTCTAAT	Solanum lycopersicum
Bactstrain937	Plate10	Plate10K73	AATGTTGC	ACTCAGTG	GTGCCAGCMGCCGCGGTAA	GGACTACHVGGGTWTCTAAT	AATGTTGCGTGCCAGCMGCCGCGGTAA	ACTCAGTGGGACTACHVGGGTWTCTAAT	Solanum lycopersicum
Bactstrain938	Plate10	Plate10K74	ACACGACC	ACTCAGTG	GTGCCAGCMGCCGCGGTAA	GGACTACHVGGGTWTCTAAT	ACACGACCGTGCCAGCMGCCGCGGTAA	ACTCAGTGGGACTACHVGGGTWTCTAAT	Solanum lycopersicum
Bactstrain939	Plate10	Plate10K75	ACAGATTC	ACTCAGTG	GTGCCAGCMGCCGCGGTAA	GGACTACHVGGGTWTCTAAT	ACAGATTCGTGCCAGCMGCCGCGGTAA	ACTCAGTGGGACTACHVGGGTWTCTAAT	Solanum lycopersicum
Bactstrain940	Plate10	Plate10K76	AGATGTAC	ACTCAGTG	GTGCCAGCMGCCGCGGTAA	GGACTACHVGGGTWTCTAAT	AGATGTACGTGCCAGCMGCCGCGGTAA	ACTCAGTGGGACTACHVGGGTWTCTAAT	Solanum lycopersicum
Bactstrain941	Plate10	Plate10K77	AGCACCTC	ACTCAGTG	GTGCCAGCMGCCGCGGTAA	GGACTACHVGGGTWTCTAAT	AGCACCTCGTGCCAGCMGCCGCGGTAA	ACTCAGTGGGACTACHVGGGTWTCTAAT	Solanum lycopersicum
Bactstrain942	Plate10	Plate10K78	AGCCATGC	ACTCAGTG	GTGCCAGCMGCCGCGGTAA	GGACTACHVGGGTWTCTAAT	AGCCATGCGTGCCAGCMGCCGCGGTAA	ACTCAGTGGGACTACHVGGGTWTCTAAT	Solanum lycopersicum
Bactstrain943	Plate10	Plate10K79	AGGCTAAC	ACTCAGTG	GTGCCAGCMGCCGCGGTAA	GGACTACHVGGGTWTCTAAT	AGGCTAACGTGCCAGCMGCCGCGGTAA	ACTCAGTGGGACTACHVGGGTWTCTAAT	Solanum lycopersicum
Bactstrain944	Plate10	Plate10K80	ATAGCGAC	ACTCAGTG	GTGCCAGCMGCCGCGGTAA	GGACTACHVGGGTWTCTAAT	ATAGCGACGTGCCAGCMGCCGCGGTAA	ACTCAGTGGGACTACHVGGGTWTCTAAT	Solanum lycopersicum
Bactstrain945	Plate10	Plate10K81	ATCATTCC	ACTCAGTG	GTGCCAGCMGCCGCGGTAA	GGACTACHVGGGTWTCTAAT	ATCATTCCGTGCCAGCMGCCGCGGTAA	ACTCAGTGGGACTACHVGGGTWTCTAAT	Solanum lycopersicum
Bactstrain946	Plate10	Plate10K82	ATTGGCTC	ACTCAGTG	GTGCCAGCMGCCGCGGTAA	GGACTACHVGGGTWTCTAAT	ATTGGCTCGTGCCAGCMGCCGCGGTAA	ACTCAGTGGGACTACHVGGGTWTCTAAT	Solanum lycopersicum
Bactstrain947	Plate10	Plate10K83	CAAGGAGC	ACTCAGTG	GTGCCAGCMGCCGCGGTAA	GGACTACHVGGGTWTCTAAT	CAAGGAGCGTGCCAGCMGCCGCGGTAA	ACTCAGTGGGACTACHVGGGTWTCTAAT	Solanum lycopersicum
Bactstrain948	Plate10	Plate10K84	CACCTTAC	ACTCAGTG	GTGCCAGCMGCCGCGGTAA	GGACTACHVGGGTWTCTAAT	CACCTTACGTGCCAGCMGCCGCGGTAA	ACTCAGTGGGACTACHVGGGTWTCTAAT	Solanum lycopersicum
Bactstrain949	Plate10	Plate10K85	CCATCCTC	ACTCAGTG	GTGCCAGCMGCCGCGGTAA	GGACTACHVGGGTWTCTAAT	CCATCCTCGTGCCAGCMGCCGCGGTAA	ACTCAGTGGGACTACHVGGGTWTCTAAT	Solanum lycopersicum
Bactstrain950	Plate10	Plate10K86	CCGACAAC	ACTCAGTG	GTGCCAGCMGCCGCGGTAA	GGACTACHVGGGTWTCTAAT	CCGACAACGTGCCAGCMGCCGCGGTAA	ACTCAGTGGGACTACHVGGGTWTCTAAT	Solanum lycopersicum
Bactstrain951	Plate10	Plate10K87	CCTAATCC	ACTCAGTG	GTGCCAGCMGCCGCGGTAA	GGACTACHVGGGTWTCTAAT	CCTAATCCGTGCCAGCMGCCGCGGTAA	ACTCAGTGGGACTACHVGGGTWTCTAAT	Solanum lycopersicum
Bactstrain952	Plate10	Plate10K88	CCTCTATC	ACTCAGTG	GTGCCAGCMGCCGCGGTAA	GGACTACHVGGGTWTCTAAT	CCTCTATCGTGCCAGCMGCCGCGGTAA	ACTCAGTGGGACTACHVGGGTWTCTAAT	Solanum lycopersicum
Bactstrain953	Plate10	Plate10K89	CGACACAC	ACTCAGTG	GTGCCAGCMGCCGCGGTAA	GGACTACHVGGGTWTCTAAT	CGACACACGTGCCAGCMGCCGCGGTAA	ACTCAGTGGGACTACHVGGGTWTCTAAT	Solanum lycopersicum
Bactstrain954	Plate10	Plate10K90	CGGATTGC	ACTCAGTG	GTGCCAGCMGCCGCGGTAA	GGACTACHVGGGTWTCTAAT	CGGATTGCGTGCCAGCMGCCGCGGTAA	ACTCAGTGGGACTACHVGGGTWTCTAAT	Solanum lycopersicum
Bactstrain955	Plate10	Plate10K91	CTAAGGTC	ACTCAGTG	GTGCCAGCMGCCGCGGTAA	GGACTACHVGGGTWTCTAAT	CTAAGGTCGTGCCAGCMGCCGCGGTAA	ACTCAGTGGGACTACHVGGGTWTCTAAT	Solanum lycopersicum
Bactstrain956	Plate10	Plate10K92	GAACAGGC	ACTCAGTG	GTGCCAGCMGCCGCGGTAA	GGACTACHVGGGTWTCTAAT	GAACAGGCGTGCCAGCMGCCGCGGTAA	ACTCAGTGGGACTACHVGGGTWTCTAAT	Solanum lycopersicum
Bactstrain957	Plate10	Plate10K93	GACAGTGC	ACTCAGTG	GTGCCAGCMGCCGCGGTAA	GGACTACHVGGGTWTCTAAT	GACAGTGCGTGCCAGCMGCCGCGGTAA	ACTCAGTGGGACTACHVGGGTWTCTAAT	Solanum lycopersicum
Bactstrain958	Plate10	Plate10K94	GAGTTAGC	ACTCAGTG	GTGCCAGCMGCCGCGGTAA	GGACTACHVGGGTWTCTAAT	GAGTTAGCGTGCCAGCMGCCGCGGTAA	ACTCAGTGGGACTACHVGGGTWTCTAAT	Solanum lycopersicum
Bactstrain959	Plate10	Plate10K95	GATGAATC	ACTCAGTG	GTGCCAGCMGCCGCGGTAA	GGACTACHVGGGTWTCTAAT	GATGAATCGTGCCAGCMGCCGCGGTAA	ACTCAGTGGGACTACHVGGGTWTCTAAT	Solanum lycopersicum
Bactstrain960	Plate10	Plate10K96	GCCAAGAC	ACTCAGTG	GTGCCAGCMGCCGCGGTAA	GGACTACHVGGGTWTCTAAT	GCCAAGACGTGCCAGCMGCCGCGGTAA	ACTCAGTGGGACTACHVGGGTWTCTAAT	Solanum lycopersicum
Bactstrain961	Plate11	Plate11K1	AACGTGAT	AGTCGGCT	GTGCCAGCMGCCGCGGTAA	GGACTACHVGGGTWTCTAAT	AACGTGATGTGCCAGCMGCCGCGGTAA	AGTCGGCTGGACTACHVGGGTWTCTAAT	Solanum lycopersicum
Bactstrain962	Plate11	Plate11K2	AAACATCG	AGTCGGCT	GTGCCAGCMGCCGCGGTAA	GGACTACHVGGGTWTCTAAT	AAACATCGGTGCCAGCMGCCGCGGTAA	AGTCGGCTGGACTACHVGGGTWTCTAAT	Solanum lycopersicum
Bactstrain963	Plate11	Plate11K3	ATGCCTAA	AGTCGGCT	GTGCCAGCMGCCGCGGTAA	GGACTACHVGGGTWTCTAAT	ATGCCTAAGTGCCAGCMGCCGCGGTAA	AGTCGGCTGGACTACHVGGGTWTCTAAT	Solanum lycopersicum
Bactstrain964	Plate11	Plate11K4	AGTGGTCA	AGTCGGCT	GTGCCAGCMGCCGCGGTAA	GGACTACHVGGGTWTCTAAT	AGTGGTCAGTGCCAGCMGCCGCGGTAA	AGTCGGCTGGACTACHVGGGTWTCTAAT	Solanum lycopersicum
Bactstrain965	Plate11	Plate11K5	ACCACTGT	AGTCGGCT	GTGCCAGCMGCCGCGGTAA	GGACTACHVGGGTWTCTAAT	ACCACTGTGTGCCAGCMGCCGCGGTAA	AGTCGGCTGGACTACHVGGGTWTCTAAT	Solanum lycopersicum
Bactstrain966	Plate11	Plate11K6	ACATTGGC	AGTCGGCT	GTGCCAGCMGCCGCGGTAA	GGACTACHVGGGTWTCTAAT	ACATTGGCGTGCCAGCMGCCGCGGTAA	AGTCGGCTGGACTACHVGGGTWTCTAAT	Solanum lycopersicum
Bactstrain967	Plate11	Plate11K7	CAGATCTG	AGTCGGCT	GTGCCAGCMGCCGCGGTAA	GGACTACHVGGGTWTCTAAT	CAGATCTGGTGCCAGCMGCCGCGGTAA	AGTCGGCTGGACTACHVGGGTWTCTAAT	Solanum lycopersicum
Bactstrain968	Plate11	Plate11K8	CATCAAGT	AGTCGGCT	GTGCCAGCMGCCGCGGTAA	GGACTACHVGGGTWTCTAAT	CATCAAGTGTGCCAGCMGCCGCGGTAA	AGTCGGCTGGACTACHVGGGTWTCTAAT	Solanum lycopersicum
Bactstrain969	Plate11	Plate11K9	CGCTGATC	AGTCGGCT	GTGCCAGCMGCCGCGGTAA	GGACTACHVGGGTWTCTAAT	CGCTGATCGTGCCAGCMGCCGCGGTAA	AGTCGGCTGGACTACHVGGGTWTCTAAT	Solanum lycopersicum
Bactstrain970	Plate11	Plate11K10	ACAAGCTA	AGTCGGCT	GTGCCAGCMGCCGCGGTAA	GGACTACHVGGGTWTCTAAT	ACAAGCTAGTGCCAGCMGCCGCGGTAA	AGTCGGCTGGACTACHVGGGTWTCTAAT	Solanum lycopersicum
Bactstrain971	Plate11	Plate11K11	CTGTAGCC	AGTCGGCT	GTGCCAGCMGCCGCGGTAA	GGACTACHVGGGTWTCTAAT	CTGTAGCCGTGCCAGCMGCCGCGGTAA	AGTCGGCTGGACTACHVGGGTWTCTAAT	Solanum lycopersicum
Bactstrain972	Plate11	Plate11K12	AGTACAAG	AGTCGGCT	GTGCCAGCMGCCGCGGTAA	GGACTACHVGGGTWTCTAAT	AGTACAAGGTGCCAGCMGCCGCGGTAA	AGTCGGCTGGACTACHVGGGTWTCTAAT	Solanum lycopersicum
Bactstrain973	Plate11	Plate11K13	AACAACCA	AGTCGGCT	GTGCCAGCMGCCGCGGTAA	GGACTACHVGGGTWTCTAAT	AACAACCAGTGCCAGCMGCCGCGGTAA	AGTCGGCTGGACTACHVGGGTWTCTAAT	Solanum lycopersicum
Bactstrain974	Plate11	Plate11K14	AACCGAGA	AGTCGGCT	GTGCCAGCMGCCGCGGTAA	GGACTACHVGGGTWTCTAAT	AACCGAGAGTGCCAGCMGCCGCGGTAA	AGTCGGCTGGACTACHVGGGTWTCTAAT	Solanum lycopersicum
Bactstrain975	Plate11	Plate11K15	AACGCTTA	AGTCGGCT	GTGCCAGCMGCCGCGGTAA	GGACTACHVGGGTWTCTAAT	AACGCTTAGTGCCAGCMGCCGCGGTAA	AGTCGGCTGGACTACHVGGGTWTCTAAT	Solanum lycopersicum
Bactstrain976	Plate11	Plate11K16	AAGACGGA	AGTCGGCT	GTGCCAGCMGCCGCGGTAA	GGACTACHVGGGTWTCTAAT	AAGACGGAGTGCCAGCMGCCGCGGTAA	AGTCGGCTGGACTACHVGGGTWTCTAAT	Solanum lycopersicum
Bactstrain977	Plate11	Plate11K17	AAGGTACA	AGTCGGCT	GTGCCAGCMGCCGCGGTAA	GGACTACHVGGGTWTCTAAT	AAGGTACAGTGCCAGCMGCCGCGGTAA	AGTCGGCTGGACTACHVGGGTWTCTAAT	Solanum lycopersicum
Bactstrain978	Plate11	Plate11K18	ACACAGAA	AGTCGGCT	GTGCCAGCMGCCGCGGTAA	GGACTACHVGGGTWTCTAAT	ACACAGAAGTGCCAGCMGCCGCGGTAA	AGTCGGCTGGACTACHVGGGTWTCTAAT	Solanum lycopersicum
Bactstrain979	Plate11	Plate11K19	ACAGCAGA	AGTCGGCT	GTGCCAGCMGCCGCGGTAA	GGACTACHVGGGTWTCTAAT	ACAGCAGAGTGCCAGCMGCCGCGGTAA	AGTCGGCTGGACTACHVGGGTWTCTAAT	Solanum lycopersicum
Bactstrain980	Plate11	Plate11K20	ACCTCCAA	AGTCGGCT	GTGCCAGCMGCCGCGGTAA	GGACTACHVGGGTWTCTAAT	ACCTCCAAGTGCCAGCMGCCGCGGTAA	AGTCGGCTGGACTACHVGGGTWTCTAAT	Solanum lycopersicum
Bactstrain981	Plate11	Plate11K21	ACGCTCGA	AGTCGGCT	GTGCCAGCMGCCGCGGTAA	GGACTACHVGGGTWTCTAAT	ACGCTCGAGTGCCAGCMGCCGCGGTAA	AGTCGGCTGGACTACHVGGGTWTCTAAT	Solanum lycopersicum
Bactstrain982	Plate11	Plate11K22	ACGTATCA	AGTCGGCT	GTGCCAGCMGCCGCGGTAA	GGACTACHVGGGTWTCTAAT	ACGTATCAGTGCCAGCMGCCGCGGTAA	AGTCGGCTGGACTACHVGGGTWTCTAAT	Solanum lycopersicum
Bactstrain983	Plate11	Plate11K23	ACTATGCA	AGTCGGCT	GTGCCAGCMGCCGCGGTAA	GGACTACHVGGGTWTCTAAT	ACTATGCAGTGCCAGCMGCCGCGGTAA	AGTCGGCTGGACTACHVGGGTWTCTAAT	Solanum lycopersicum
Bactstrain984	Plate11	Plate11K24	AGAGTCAA	AGTCGGCT	GTGCCAGCMGCCGCGGTAA	GGACTACHVGGGTWTCTAAT	AGAGTCAAGTGCCAGCMGCCGCGGTAA	AGTCGGCTGGACTACHVGGGTWTCTAAT	Solanum lycopersicum
Bactstrain985	Plate11	Plate11K25	AGATCGCA	AGTCGGCT	GTGCCAGCMGCCGCGGTAA	GGACTACHVGGGTWTCTAAT	AGATCGCAGTGCCAGCMGCCGCGGTAA	AGTCGGCTGGACTACHVGGGTWTCTAAT	Solanum lycopersicum
Bactstrain986	Plate11	Plate11K26	AGCAGGAA	AGTCGGCT	GTGCCAGCMGCCGCGGTAA	GGACTACHVGGGTWTCTAAT	AGCAGGAAGTGCCAGCMGCCGCGGTAA	AGTCGGCTGGACTACHVGGGTWTCTAAT	Solanum lycopersicum
Bactstrain987	Plate11	Plate11K27	AGTCACTA	AGTCGGCT	GTGCCAGCMGCCGCGGTAA	GGACTACHVGGGTWTCTAAT	AGTCACTAGTGCCAGCMGCCGCGGTAA	AGTCGGCTGGACTACHVGGGTWTCTAAT	Solanum lycopersicum
Bactstrain988	Plate11	Plate11K28	ATCCTGTA	AGTCGGCT	GTGCCAGCMGCCGCGGTAA	GGACTACHVGGGTWTCTAAT	ATCCTGTAGTGCCAGCMGCCGCGGTAA	AGTCGGCTGGACTACHVGGGTWTCTAAT	Solanum lycopersicum
Bactstrain989	Plate11	Plate11K29	ATTGAGGA	AGTCGGCT	GTGCCAGCMGCCGCGGTAA	GGACTACHVGGGTWTCTAAT	ATTGAGGAGTGCCAGCMGCCGCGGTAA	AGTCGGCTGGACTACHVGGGTWTCTAAT	Solanum lycopersicum
Bactstrain990	Plate11	Plate11K30	CAACCACA	AGTCGGCT	GTGCCAGCMGCCGCGGTAA	GGACTACHVGGGTWTCTAAT	CAACCACAGTGCCAGCMGCCGCGGTAA	AGTCGGCTGGACTACHVGGGTWTCTAAT	Solanum lycopersicum
Bactstrain991	Plate11	Plate11K31	CAAGACTA	AGTCGGCT	GTGCCAGCMGCCGCGGTAA	GGACTACHVGGGTWTCTAAT	CAAGACTAGTGCCAGCMGCCGCGGTAA	AGTCGGCTGGACTACHVGGGTWTCTAAT	Solanum lycopersicum
Bactstrain992	Plate11	Plate11K32	CAATGGAA	AGTCGGCT	GTGCCAGCMGCCGCGGTAA	GGACTACHVGGGTWTCTAAT	CAATGGAAGTGCCAGCMGCCGCGGTAA	AGTCGGCTGGACTACHVGGGTWTCTAAT	Solanum lycopersicum
Bactstrain993	Plate11	Plate11K33	CACTTCGA	AGTCGGCT	GTGCCAGCMGCCGCGGTAA	GGACTACHVGGGTWTCTAAT	CACTTCGAGTGCCAGCMGCCGCGGTAA	AGTCGGCTGGACTACHVGGGTWTCTAAT	Solanum lycopersicum
Bactstrain994	Plate11	Plate11K34	CAGCGTTA	AGTCGGCT	GTGCCAGCMGCCGCGGTAA	GGACTACHVGGGTWTCTAAT	CAGCGTTAGTGCCAGCMGCCGCGGTAA	AGTCGGCTGGACTACHVGGGTWTCTAAT	Solanum lycopersicum
Bactstrain995	Plate11	Plate11K35	CATACCAA	AGTCGGCT	GTGCCAGCMGCCGCGGTAA	GGACTACHVGGGTWTCTAAT	CATACCAAGTGCCAGCMGCCGCGGTAA	AGTCGGCTGGACTACHVGGGTWTCTAAT	Solanum lycopersicum
Bactstrain996	Plate11	Plate11K36	CCAGTTCA	AGTCGGCT	GTGCCAGCMGCCGCGGTAA	GGACTACHVGGGTWTCTAAT	CCAGTTCAGTGCCAGCMGCCGCGGTAA	AGTCGGCTGGACTACHVGGGTWTCTAAT	Solanum lycopersicum
Bactstrain997	Plate11	Plate11K37	CCGAAGTA	AGTCGGCT	GTGCCAGCMGCCGCGGTAA	GGACTACHVGGGTWTCTAAT	CCGAAGTAGTGCCAGCMGCCGCGGTAA	AGTCGGCTGGACTACHVGGGTWTCTAAT	Solanum lycopersicum
Bactstrain998	Plate11	Plate11K38	CCGTGAGA	AGTCGGCT	GTGCCAGCMGCCGCGGTAA	GGACTACHVGGGTWTCTAAT	CCGTGAGAGTGCCAGCMGCCGCGGTAA	AGTCGGCTGGACTACHVGGGTWTCTAAT	Solanum lycopersicum
Bactstrain999	Plate11	Plate11K39	CCTCCTGA	AGTCGGCT	GTGCCAGCMGCCGCGGTAA	GGACTACHVGGGTWTCTAAT	CCTCCTGAGTGCCAGCMGCCGCGGTAA	AGTCGGCTGGACTACHVGGGTWTCTAAT	Solanum lycopersicum
Bactstrain1000	Plate11	Plate11K40	CGAACTTA	AGTCGGCT	GTGCCAGCMGCCGCGGTAA	GGACTACHVGGGTWTCTAAT	CGAACTTAGTGCCAGCMGCCGCGGTAA	AGTCGGCTGGACTACHVGGGTWTCTAAT	Solanum lycopersicum
Bactstrain1001	Plate11	Plate11K41	CGACTGGA	AGTCGGCT	GTGCCAGCMGCCGCGGTAA	GGACTACHVGGGTWTCTAAT	CGACTGGAGTGCCAGCMGCCGCGGTAA	AGTCGGCTGGACTACHVGGGTWTCTAAT	Solanum lycopersicum
Bactstrain1002	Plate11	Plate11K42	CGCATACA	AGTCGGCT	GTGCCAGCMGCCGCGGTAA	GGACTACHVGGGTWTCTAAT	CGCATACAGTGCCAGCMGCCGCGGTAA	AGTCGGCTGGACTACHVGGGTWTCTAAT	Solanum lycopersicum
Bactstrain1003	Plate11	Plate11K43	CTCAATGA	AGTCGGCT	GTGCCAGCMGCCGCGGTAA	GGACTACHVGGGTWTCTAAT	CTCAATGAGTGCCAGCMGCCGCGGTAA	AGTCGGCTGGACTACHVGGGTWTCTAAT	Solanum lycopersicum
Bactstrain1004	Plate11	Plate11K44	CTGAGCCA	AGTCGGCT	GTGCCAGCMGCCGCGGTAA	GGACTACHVGGGTWTCTAAT	CTGAGCCAGTGCCAGCMGCCGCGGTAA	AGTCGGCTGGACTACHVGGGTWTCTAAT	Solanum lycopersicum
Bactstrain1005	Plate11	Plate11K45	CTGGCATA	AGTCGGCT	GTGCCAGCMGCCGCGGTAA	GGACTACHVGGGTWTCTAAT	CTGGCATAGTGCCAGCMGCCGCGGTAA	AGTCGGCTGGACTACHVGGGTWTCTAAT	Solanum lycopersicum
Bactstrain1006	Plate11	Plate11K46	GAATCTGA	AGTCGGCT	GTGCCAGCMGCCGCGGTAA	GGACTACHVGGGTWTCTAAT	GAATCTGAGTGCCAGCMGCCGCGGTAA	AGTCGGCTGGACTACHVGGGTWTCTAAT	Solanum lycopersicum
Bactstrain1007	Plate11	Plate11K47	GACTAGTA	AGTCGGCT	GTGCCAGCMGCCGCGGTAA	GGACTACHVGGGTWTCTAAT	GACTAGTAGTGCCAGCMGCCGCGGTAA	AGTCGGCTGGACTACHVGGGTWTCTAAT	Solanum lycopersicum
Bactstrain1008	Plate11	Plate11K48	GAGCTGAA	AGTCGGCT	GTGCCAGCMGCCGCGGTAA	GGACTACHVGGGTWTCTAAT	GAGCTGAAGTGCCAGCMGCCGCGGTAA	AGTCGGCTGGACTACHVGGGTWTCTAAT	Solanum lycopersicum
Bactstrain1009	Plate11	Plate11K49	GATAGACA	AGTCGGCT	GTGCCAGCMGCCGCGGTAA	GGACTACHVGGGTWTCTAAT	GATAGACAGTGCCAGCMGCCGCGGTAA	AGTCGGCTGGACTACHVGGGTWTCTAAT	Solanum lycopersicum
Bactstrain1010	Plate11	Plate11K50	GCCACATA	AGTCGGCT	GTGCCAGCMGCCGCGGTAA	GGACTACHVGGGTWTCTAAT	GCCACATAGTGCCAGCMGCCGCGGTAA	AGTCGGCTGGACTACHVGGGTWTCTAAT	Solanum lycopersicum
Bactstrain1011	Plate11	Plate11K51	GCGAGTAA	AGTCGGCT	GTGCCAGCMGCCGCGGTAA	GGACTACHVGGGTWTCTAAT	GCGAGTAAGTGCCAGCMGCCGCGGTAA	AGTCGGCTGGACTACHVGGGTWTCTAAT	Solanum lycopersicum
Bactstrain1012	Plate11	Plate11K52	GCTAACGA	AGTCGGCT	GTGCCAGCMGCCGCGGTAA	GGACTACHVGGGTWTCTAAT	GCTAACGAGTGCCAGCMGCCGCGGTAA	AGTCGGCTGGACTACHVGGGTWTCTAAT	Solanum lycopersicum
Bactstrain1013	Plate11	Plate11K53	GCTCGGTA	AGTCGGCT	GTGCCAGCMGCCGCGGTAA	GGACTACHVGGGTWTCTAAT	GCTCGGTAGTGCCAGCMGCCGCGGTAA	AGTCGGCTGGACTACHVGGGTWTCTAAT	Solanum lycopersicum
Bactstrain1014	Plate11	Plate11K54	GGAGAACA	AGTCGGCT	GTGCCAGCMGCCGCGGTAA	GGACTACHVGGGTWTCTAAT	GGAGAACAGTGCCAGCMGCCGCGGTAA	AGTCGGCTGGACTACHVGGGTWTCTAAT	Solanum lycopersicum
Bactstrain1015	Plate11	Plate11K55	GGTGCGAA	AGTCGGCT	GTGCCAGCMGCCGCGGTAA	GGACTACHVGGGTWTCTAAT	GGTGCGAAGTGCCAGCMGCCGCGGTAA	AGTCGGCTGGACTACHVGGGTWTCTAAT	Solanum lycopersicum
Bactstrain1016	Plate11	Plate11K56	GTACGCAA	AGTCGGCT	GTGCCAGCMGCCGCGGTAA	GGACTACHVGGGTWTCTAAT	GTACGCAAGTGCCAGCMGCCGCGGTAA	AGTCGGCTGGACTACHVGGGTWTCTAAT	Solanum lycopersicum
Bactstrain1017	Plate11	Plate11K57	GTCGTAGA	AGTCGGCT	GTGCCAGCMGCCGCGGTAA	GGACTACHVGGGTWTCTAAT	GTCGTAGAGTGCCAGCMGCCGCGGTAA	AGTCGGCTGGACTACHVGGGTWTCTAAT	Solanum lycopersicum
Bactstrain1018	Plate11	Plate11K58	GTCTGTCA	AGTCGGCT	GTGCCAGCMGCCGCGGTAA	GGACTACHVGGGTWTCTAAT	GTCTGTCAGTGCCAGCMGCCGCGGTAA	AGTCGGCTGGACTACHVGGGTWTCTAAT	Solanum lycopersicum
Bactstrain1019	Plate11	Plate11K59	GTGTTCTA	AGTCGGCT	GTGCCAGCMGCCGCGGTAA	GGACTACHVGGGTWTCTAAT	GTGTTCTAGTGCCAGCMGCCGCGGTAA	AGTCGGCTGGACTACHVGGGTWTCTAAT	Solanum lycopersicum
Bactstrain1020	Plate11	Plate11K60	TAGGATGA	AGTCGGCT	GTGCCAGCMGCCGCGGTAA	GGACTACHVGGGTWTCTAAT	TAGGATGAGTGCCAGCMGCCGCGGTAA	AGTCGGCTGGACTACHVGGGTWTCTAAT	Solanum lycopersicum
Bactstrain1021	Plate11	Plate11K61	TATCAGCA	AGTCGGCT	GTGCCAGCMGCCGCGGTAA	GGACTACHVGGGTWTCTAAT	TATCAGCAGTGCCAGCMGCCGCGGTAA	AGTCGGCTGGACTACHVGGGTWTCTAAT	Solanum lycopersicum
Bactstrain1022	Plate11	Plate11K62	TCCGTCTA	AGTCGGCT	GTGCCAGCMGCCGCGGTAA	GGACTACHVGGGTWTCTAAT	TCCGTCTAGTGCCAGCMGCCGCGGTAA	AGTCGGCTGGACTACHVGGGTWTCTAAT	Solanum lycopersicum
Bactstrain1023	Plate11	Plate11K63	TCTTCACA	AGTCGGCT	GTGCCAGCMGCCGCGGTAA	GGACTACHVGGGTWTCTAAT	TCTTCACAGTGCCAGCMGCCGCGGTAA	AGTCGGCTGGACTACHVGGGTWTCTAAT	Solanum lycopersicum
Bactstrain1024	Plate11	Plate11K64	TGAAGAGA	AGTCGGCT	GTGCCAGCMGCCGCGGTAA	GGACTACHVGGGTWTCTAAT	TGAAGAGAGTGCCAGCMGCCGCGGTAA	AGTCGGCTGGACTACHVGGGTWTCTAAT	Solanum lycopersicum
Bactstrain1025	Plate11	Plate11K65	TGGAACAA	AGTCGGCT	GTGCCAGCMGCCGCGGTAA	GGACTACHVGGGTWTCTAAT	TGGAACAAGTGCCAGCMGCCGCGGTAA	AGTCGGCTGGACTACHVGGGTWTCTAAT	Solanum lycopersicum
Bactstrain1026	Plate11	Plate11K66	TGGCTTCA	AGTCGGCT	GTGCCAGCMGCCGCGGTAA	GGACTACHVGGGTWTCTAAT	TGGCTTCAGTGCCAGCMGCCGCGGTAA	AGTCGGCTGGACTACHVGGGTWTCTAAT	Solanum lycopersicum
Bactstrain1027	Plate11	Plate11K67	TGGTGGTA	AGTCGGCT	GTGCCAGCMGCCGCGGTAA	GGACTACHVGGGTWTCTAAT	TGGTGGTAGTGCCAGCMGCCGCGGTAA	AGTCGGCTGGACTACHVGGGTWTCTAAT	Solanum lycopersicum
Bactstrain1028	Plate11	Plate11K68	TTCACGCA	AGTCGGCT	GTGCCAGCMGCCGCGGTAA	GGACTACHVGGGTWTCTAAT	TTCACGCAGTGCCAGCMGCCGCGGTAA	AGTCGGCTGGACTACHVGGGTWTCTAAT	Solanum lycopersicum
Bactstrain1029	Plate11	Plate11K69	AACTCACC	AGTCGGCT	GTGCCAGCMGCCGCGGTAA	GGACTACHVGGGTWTCTAAT	AACTCACCGTGCCAGCMGCCGCGGTAA	AGTCGGCTGGACTACHVGGGTWTCTAAT	Solanum lycopersicum
Bactstrain1030	Plate11	Plate11K70	AAGAGATC	AGTCGGCT	GTGCCAGCMGCCGCGGTAA	GGACTACHVGGGTWTCTAAT	AAGAGATCGTGCCAGCMGCCGCGGTAA	AGTCGGCTGGACTACHVGGGTWTCTAAT	Solanum lycopersicum
Bactstrain1031	Plate11	Plate11K71	AAGGACAC	AGTCGGCT	GTGCCAGCMGCCGCGGTAA	GGACTACHVGGGTWTCTAAT	AAGGACACGTGCCAGCMGCCGCGGTAA	AGTCGGCTGGACTACHVGGGTWTCTAAT	Solanum lycopersicum
Bactstrain1032	Plate11	Plate11K72	AATCCGTC	AGTCGGCT	GTGCCAGCMGCCGCGGTAA	GGACTACHVGGGTWTCTAAT	AATCCGTCGTGCCAGCMGCCGCGGTAA	AGTCGGCTGGACTACHVGGGTWTCTAAT	Solanum lycopersicum
Bactstrain1033	Plate11	Plate11K73	AATGTTGC	AGTCGGCT	GTGCCAGCMGCCGCGGTAA	GGACTACHVGGGTWTCTAAT	AATGTTGCGTGCCAGCMGCCGCGGTAA	AGTCGGCTGGACTACHVGGGTWTCTAAT	Solanum lycopersicum
Bactstrain1034	Plate11	Plate11K74	ACACGACC	AGTCGGCT	GTGCCAGCMGCCGCGGTAA	GGACTACHVGGGTWTCTAAT	ACACGACCGTGCCAGCMGCCGCGGTAA	AGTCGGCTGGACTACHVGGGTWTCTAAT	Solanum lycopersicum
Bactstrain1035	Plate11	Plate11K75	ACAGATTC	AGTCGGCT	GTGCCAGCMGCCGCGGTAA	GGACTACHVGGGTWTCTAAT	ACAGATTCGTGCCAGCMGCCGCGGTAA	AGTCGGCTGGACTACHVGGGTWTCTAAT	Solanum lycopersicum
Bactstrain1036	Plate11	Plate11K76	AGATGTAC	AGTCGGCT	GTGCCAGCMGCCGCGGTAA	GGACTACHVGGGTWTCTAAT	AGATGTACGTGCCAGCMGCCGCGGTAA	AGTCGGCTGGACTACHVGGGTWTCTAAT	Solanum lycopersicum
Bactstrain1037	Plate11	Plate11K77	AGCACCTC	AGTCGGCT	GTGCCAGCMGCCGCGGTAA	GGACTACHVGGGTWTCTAAT	AGCACCTCGTGCCAGCMGCCGCGGTAA	AGTCGGCTGGACTACHVGGGTWTCTAAT	Solanum lycopersicum
Bactstrain1038	Plate11	Plate11K78	AGCCATGC	AGTCGGCT	GTGCCAGCMGCCGCGGTAA	GGACTACHVGGGTWTCTAAT	AGCCATGCGTGCCAGCMGCCGCGGTAA	AGTCGGCTGGACTACHVGGGTWTCTAAT	Solanum lycopersicum
Bactstrain1039	Plate11	Plate11K79	AGGCTAAC	AGTCGGCT	GTGCCAGCMGCCGCGGTAA	GGACTACHVGGGTWTCTAAT	AGGCTAACGTGCCAGCMGCCGCGGTAA	AGTCGGCTGGACTACHVGGGTWTCTAAT	Solanum lycopersicum
Bactstrain1040	Plate11	Plate11K80	ATAGCGAC	AGTCGGCT	GTGCCAGCMGCCGCGGTAA	GGACTACHVGGGTWTCTAAT	ATAGCGACGTGCCAGCMGCCGCGGTAA	AGTCGGCTGGACTACHVGGGTWTCTAAT	Solanum lycopersicum
Bactstrain1041	Plate11	Plate11K81	ATCATTCC	AGTCGGCT	GTGCCAGCMGCCGCGGTAA	GGACTACHVGGGTWTCTAAT	ATCATTCCGTGCCAGCMGCCGCGGTAA	AGTCGGCTGGACTACHVGGGTWTCTAAT	Solanum lycopersicum
Bactstrain1042	Plate11	Plate11K82	ATTGGCTC	AGTCGGCT	GTGCCAGCMGCCGCGGTAA	GGACTACHVGGGTWTCTAAT	ATTGGCTCGTGCCAGCMGCCGCGGTAA	AGTCGGCTGGACTACHVGGGTWTCTAAT	Solanum lycopersicum
Bactstrain1043	Plate11	Plate11K83	CAAGGAGC	AGTCGGCT	GTGCCAGCMGCCGCGGTAA	GGACTACHVGGGTWTCTAAT	CAAGGAGCGTGCCAGCMGCCGCGGTAA	AGTCGGCTGGACTACHVGGGTWTCTAAT	Solanum lycopersicum
Bactstrain1044	Plate11	Plate11K84	CACCTTAC	AGTCGGCT	GTGCCAGCMGCCGCGGTAA	GGACTACHVGGGTWTCTAAT	CACCTTACGTGCCAGCMGCCGCGGTAA	AGTCGGCTGGACTACHVGGGTWTCTAAT	Solanum lycopersicum
Bactstrain1045	Plate11	Plate11K85	CCATCCTC	AGTCGGCT	GTGCCAGCMGCCGCGGTAA	GGACTACHVGGGTWTCTAAT	CCATCCTCGTGCCAGCMGCCGCGGTAA	AGTCGGCTGGACTACHVGGGTWTCTAAT	Solanum lycopersicum
Bactstrain1046	Plate11	Plate11K86	CCGACAAC	AGTCGGCT	GTGCCAGCMGCCGCGGTAA	GGACTACHVGGGTWTCTAAT	CCGACAACGTGCCAGCMGCCGCGGTAA	AGTCGGCTGGACTACHVGGGTWTCTAAT	Solanum lycopersicum
Bactstrain1047	Plate11	Plate11K87	CCTAATCC	AGTCGGCT	GTGCCAGCMGCCGCGGTAA	GGACTACHVGGGTWTCTAAT	CCTAATCCGTGCCAGCMGCCGCGGTAA	AGTCGGCTGGACTACHVGGGTWTCTAAT	Solanum lycopersicum
Bactstrain1048	Plate11	Plate11K88	CCTCTATC	AGTCGGCT	GTGCCAGCMGCCGCGGTAA	GGACTACHVGGGTWTCTAAT	CCTCTATCGTGCCAGCMGCCGCGGTAA	AGTCGGCTGGACTACHVGGGTWTCTAAT	Solanum lycopersicum
Bactstrain1049	Plate11	Plate11K89	CGACACAC	AGTCGGCT	GTGCCAGCMGCCGCGGTAA	GGACTACHVGGGTWTCTAAT	CGACACACGTGCCAGCMGCCGCGGTAA	AGTCGGCTGGACTACHVGGGTWTCTAAT	Solanum lycopersicum
Bactstrain1050	Plate11	Plate11K90	CGGATTGC	AGTCGGCT	GTGCCAGCMGCCGCGGTAA	GGACTACHVGGGTWTCTAAT	CGGATTGCGTGCCAGCMGCCGCGGTAA	AGTCGGCTGGACTACHVGGGTWTCTAAT	Solanum lycopersicum
Bactstrain1051	Plate11	Plate11K91	CTAAGGTC	AGTCGGCT	GTGCCAGCMGCCGCGGTAA	GGACTACHVGGGTWTCTAAT	CTAAGGTCGTGCCAGCMGCCGCGGTAA	AGTCGGCTGGACTACHVGGGTWTCTAAT	Solanum lycopersicum
Bactstrain1052	Plate11	Plate11K92	GAACAGGC	AGTCGGCT	GTGCCAGCMGCCGCGGTAA	GGACTACHVGGGTWTCTAAT	GAACAGGCGTGCCAGCMGCCGCGGTAA	AGTCGGCTGGACTACHVGGGTWTCTAAT	Solanum lycopersicum
Bactstrain1053	Plate11	Plate11K93	GACAGTGC	AGTCGGCT	GTGCCAGCMGCCGCGGTAA	GGACTACHVGGGTWTCTAAT	GACAGTGCGTGCCAGCMGCCGCGGTAA	AGTCGGCTGGACTACHVGGGTWTCTAAT	Solanum lycopersicum
Bactstrain1054	Plate11	Plate11K94	GAGTTAGC	AGTCGGCT	GTGCCAGCMGCCGCGGTAA	GGACTACHVGGGTWTCTAAT	GAGTTAGCGTGCCAGCMGCCGCGGTAA	AGTCGGCTGGACTACHVGGGTWTCTAAT	Solanum lycopersicum
Bactstrain1055	Plate11	Plate11K95	GATGAATC	AGTCGGCT	GTGCCAGCMGCCGCGGTAA	GGACTACHVGGGTWTCTAAT	GATGAATCGTGCCAGCMGCCGCGGTAA	AGTCGGCTGGACTACHVGGGTWTCTAAT	Solanum lycopersicum
Bactstrain1056	Plate11	Plate11K96	GCCAAGAC	AGTCGGCT	GTGCCAGCMGCCGCGGTAA	GGACTACHVGGGTWTCTAAT	GCCAAGACGTGCCAGCMGCCGCGGTAA	AGTCGGCTGGACTACHVGGGTWTCTAAT	Solanum lycopersicum
Bactstrain1057	Plate12	Plate12K1	AACGTGAT	CAGAGTCA	GTGCCAGCMGCCGCGGTAA	GGACTACHVGGGTWTCTAAT	AACGTGATGTGCCAGCMGCCGCGGTAA	CAGAGTCAGGACTACHVGGGTWTCTAAT	Solanum lycopersicum
Bactstrain1058	Plate12	Plate12K2	AAACATCG	CAGAGTCA	GTGCCAGCMGCCGCGGTAA	GGACTACHVGGGTWTCTAAT	AAACATCGGTGCCAGCMGCCGCGGTAA	CAGAGTCAGGACTACHVGGGTWTCTAAT	Solanum lycopersicum
Bactstrain1059	Plate12	Plate12K3	ATGCCTAA	CAGAGTCA	GTGCCAGCMGCCGCGGTAA	GGACTACHVGGGTWTCTAAT	ATGCCTAAGTGCCAGCMGCCGCGGTAA	CAGAGTCAGGACTACHVGGGTWTCTAAT	Solanum lycopersicum
Bactstrain1060	Plate12	Plate12K4	AGTGGTCA	CAGAGTCA	GTGCCAGCMGCCGCGGTAA	GGACTACHVGGGTWTCTAAT	AGTGGTCAGTGCCAGCMGCCGCGGTAA	CAGAGTCAGGACTACHVGGGTWTCTAAT	Solanum lycopersicum
Bactstrain1061	Plate12	Plate12K5	ACCACTGT	CAGAGTCA	GTGCCAGCMGCCGCGGTAA	GGACTACHVGGGTWTCTAAT	ACCACTGTGTGCCAGCMGCCGCGGTAA	CAGAGTCAGGACTACHVGGGTWTCTAAT	Solanum lycopersicum
Bactstrain1062	Plate12	Plate12K6	ACATTGGC	CAGAGTCA	GTGCCAGCMGCCGCGGTAA	GGACTACHVGGGTWTCTAAT	ACATTGGCGTGCCAGCMGCCGCGGTAA	CAGAGTCAGGACTACHVGGGTWTCTAAT	Solanum lycopersicum
Bactstrain1063	Plate12	Plate12K7	CAGATCTG	CAGAGTCA	GTGCCAGCMGCCGCGGTAA	GGACTACHVGGGTWTCTAAT	CAGATCTGGTGCCAGCMGCCGCGGTAA	CAGAGTCAGGACTACHVGGGTWTCTAAT	Solanum lycopersicum
Bactstrain1064	Plate12	Plate12K8	CATCAAGT	CAGAGTCA	GTGCCAGCMGCCGCGGTAA	GGACTACHVGGGTWTCTAAT	CATCAAGTGTGCCAGCMGCCGCGGTAA	CAGAGTCAGGACTACHVGGGTWTCTAAT	Solanum lycopersicum
Bactstrain1065	Plate12	Plate12K9	CGCTGATC	CAGAGTCA	GTGCCAGCMGCCGCGGTAA	GGACTACHVGGGTWTCTAAT	CGCTGATCGTGCCAGCMGCCGCGGTAA	CAGAGTCAGGACTACHVGGGTWTCTAAT	Solanum lycopersicum
Bactstrain1066	Plate12	Plate12K10	ACAAGCTA	CAGAGTCA	GTGCCAGCMGCCGCGGTAA	GGACTACHVGGGTWTCTAAT	ACAAGCTAGTGCCAGCMGCCGCGGTAA	CAGAGTCAGGACTACHVGGGTWTCTAAT	Solanum lycopersicum
Bactstrain1067	Plate12	Plate12K11	CTGTAGCC	CAGAGTCA	GTGCCAGCMGCCGCGGTAA	GGACTACHVGGGTWTCTAAT	CTGTAGCCGTGCCAGCMGCCGCGGTAA	CAGAGTCAGGACTACHVGGGTWTCTAAT	Solanum lycopersicum
Bactstrain1068	Plate12	Plate12K12	AGTACAAG	CAGAGTCA	GTGCCAGCMGCCGCGGTAA	GGACTACHVGGGTWTCTAAT	AGTACAAGGTGCCAGCMGCCGCGGTAA	CAGAGTCAGGACTACHVGGGTWTCTAAT	Solanum lycopersicum
Bactstrain1069	Plate12	Plate12K13	AACAACCA	CAGAGTCA	GTGCCAGCMGCCGCGGTAA	GGACTACHVGGGTWTCTAAT	AACAACCAGTGCCAGCMGCCGCGGTAA	CAGAGTCAGGACTACHVGGGTWTCTAAT	Solanum lycopersicum
Bactstrain1070	Plate12	Plate12K14	AACCGAGA	CAGAGTCA	GTGCCAGCMGCCGCGGTAA	GGACTACHVGGGTWTCTAAT	AACCGAGAGTGCCAGCMGCCGCGGTAA	CAGAGTCAGGACTACHVGGGTWTCTAAT	Solanum lycopersicum
Bactstrain1071	Plate12	Plate12K15	AACGCTTA	CAGAGTCA	GTGCCAGCMGCCGCGGTAA	GGACTACHVGGGTWTCTAAT	AACGCTTAGTGCCAGCMGCCGCGGTAA	CAGAGTCAGGACTACHVGGGTWTCTAAT	Solanum lycopersicum
Bactstrain1072	Plate12	Plate12K16	AAGACGGA	CAGAGTCA	GTGCCAGCMGCCGCGGTAA	GGACTACHVGGGTWTCTAAT	AAGACGGAGTGCCAGCMGCCGCGGTAA	CAGAGTCAGGACTACHVGGGTWTCTAAT	Solanum lycopersicum
Bactstrain1073	Plate12	Plate12K17	AAGGTACA	CAGAGTCA	GTGCCAGCMGCCGCGGTAA	GGACTACHVGGGTWTCTAAT	AAGGTACAGTGCCAGCMGCCGCGGTAA	CAGAGTCAGGACTACHVGGGTWTCTAAT	Solanum lycopersicum
Bactstrain1074	Plate12	Plate12K18	ACACAGAA	CAGAGTCA	GTGCCAGCMGCCGCGGTAA	GGACTACHVGGGTWTCTAAT	ACACAGAAGTGCCAGCMGCCGCGGTAA	CAGAGTCAGGACTACHVGGGTWTCTAAT	Solanum lycopersicum
Bactstrain1075	Plate12	Plate12K19	ACAGCAGA	CAGAGTCA	GTGCCAGCMGCCGCGGTAA	GGACTACHVGGGTWTCTAAT	ACAGCAGAGTGCCAGCMGCCGCGGTAA	CAGAGTCAGGACTACHVGGGTWTCTAAT	Solanum lycopersicum
Bactstrain1076	Plate12	Plate12K20	ACCTCCAA	CAGAGTCA	GTGCCAGCMGCCGCGGTAA	GGACTACHVGGGTWTCTAAT	ACCTCCAAGTGCCAGCMGCCGCGGTAA	CAGAGTCAGGACTACHVGGGTWTCTAAT	Solanum lycopersicum
Bactstrain1077	Plate12	Plate12K21	ACGCTCGA	CAGAGTCA	GTGCCAGCMGCCGCGGTAA	GGACTACHVGGGTWTCTAAT	ACGCTCGAGTGCCAGCMGCCGCGGTAA	CAGAGTCAGGACTACHVGGGTWTCTAAT	Solanum lycopersicum
Bactstrain1078	Plate12	Plate12K22	ACGTATCA	CAGAGTCA	GTGCCAGCMGCCGCGGTAA	GGACTACHVGGGTWTCTAAT	ACGTATCAGTGCCAGCMGCCGCGGTAA	CAGAGTCAGGACTACHVGGGTWTCTAAT	Solanum lycopersicum
Bactstrain1079	Plate12	Plate12K23	ACTATGCA	CAGAGTCA	GTGCCAGCMGCCGCGGTAA	GGACTACHVGGGTWTCTAAT	ACTATGCAGTGCCAGCMGCCGCGGTAA	CAGAGTCAGGACTACHVGGGTWTCTAAT	Solanum lycopersicum
Bactstrain1080	Plate12	Plate12K24	AGAGTCAA	CAGAGTCA	GTGCCAGCMGCCGCGGTAA	GGACTACHVGGGTWTCTAAT	AGAGTCAAGTGCCAGCMGCCGCGGTAA	CAGAGTCAGGACTACHVGGGTWTCTAAT	Solanum lycopersicum
Bactstrain1081	Plate12	Plate12K25	AGATCGCA	CAGAGTCA	GTGCCAGCMGCCGCGGTAA	GGACTACHVGGGTWTCTAAT	AGATCGCAGTGCCAGCMGCCGCGGTAA	CAGAGTCAGGACTACHVGGGTWTCTAAT	Solanum lycopersicum
Bactstrain1082	Plate12	Plate12K26	AGCAGGAA	CAGAGTCA	GTGCCAGCMGCCGCGGTAA	GGACTACHVGGGTWTCTAAT	AGCAGGAAGTGCCAGCMGCCGCGGTAA	CAGAGTCAGGACTACHVGGGTWTCTAAT	Solanum lycopersicum
Bactstrain1083	Plate12	Plate12K27	AGTCACTA	CAGAGTCA	GTGCCAGCMGCCGCGGTAA	GGACTACHVGGGTWTCTAAT	AGTCACTAGTGCCAGCMGCCGCGGTAA	CAGAGTCAGGACTACHVGGGTWTCTAAT	Solanum lycopersicum
Bactstrain1084	Plate12	Plate12K28	ATCCTGTA	CAGAGTCA	GTGCCAGCMGCCGCGGTAA	GGACTACHVGGGTWTCTAAT	ATCCTGTAGTGCCAGCMGCCGCGGTAA	CAGAGTCAGGACTACHVGGGTWTCTAAT	Solanum lycopersicum
Bactstrain1085	Plate12	Plate12K29	ATTGAGGA	CAGAGTCA	GTGCCAGCMGCCGCGGTAA	GGACTACHVGGGTWTCTAAT	ATTGAGGAGTGCCAGCMGCCGCGGTAA	CAGAGTCAGGACTACHVGGGTWTCTAAT	Solanum lycopersicum
Bactstrain1086	Plate12	Plate12K30	CAACCACA	CAGAGTCA	GTGCCAGCMGCCGCGGTAA	GGACTACHVGGGTWTCTAAT	CAACCACAGTGCCAGCMGCCGCGGTAA	CAGAGTCAGGACTACHVGGGTWTCTAAT	Solanum lycopersicum
Bactstrain1087	Plate12	Plate12K31	CAAGACTA	CAGAGTCA	GTGCCAGCMGCCGCGGTAA	GGACTACHVGGGTWTCTAAT	CAAGACTAGTGCCAGCMGCCGCGGTAA	CAGAGTCAGGACTACHVGGGTWTCTAAT	Solanum lycopersicum
Bactstrain1088	Plate12	Plate12K32	CAATGGAA	CAGAGTCA	GTGCCAGCMGCCGCGGTAA	GGACTACHVGGGTWTCTAAT	CAATGGAAGTGCCAGCMGCCGCGGTAA	CAGAGTCAGGACTACHVGGGTWTCTAAT	Solanum lycopersicum
Bactstrain1089	Plate12	Plate12K33	CACTTCGA	CAGAGTCA	GTGCCAGCMGCCGCGGTAA	GGACTACHVGGGTWTCTAAT	CACTTCGAGTGCCAGCMGCCGCGGTAA	CAGAGTCAGGACTACHVGGGTWTCTAAT	Solanum lycopersicum
Bactstrain1090	Plate12	Plate12K34	CAGCGTTA	CAGAGTCA	GTGCCAGCMGCCGCGGTAA	GGACTACHVGGGTWTCTAAT	CAGCGTTAGTGCCAGCMGCCGCGGTAA	CAGAGTCAGGACTACHVGGGTWTCTAAT	Solanum lycopersicum
Bactstrain1091	Plate12	Plate12K35	CATACCAA	CAGAGTCA	GTGCCAGCMGCCGCGGTAA	GGACTACHVGGGTWTCTAAT	CATACCAAGTGCCAGCMGCCGCGGTAA	CAGAGTCAGGACTACHVGGGTWTCTAAT	Solanum lycopersicum
Bactstrain1092	Plate12	Plate12K36	CCAGTTCA	CAGAGTCA	GTGCCAGCMGCCGCGGTAA	GGACTACHVGGGTWTCTAAT	CCAGTTCAGTGCCAGCMGCCGCGGTAA	CAGAGTCAGGACTACHVGGGTWTCTAAT	Solanum lycopersicum
Bactstrain1093	Plate12	Plate12K37	CCGAAGTA	CAGAGTCA	GTGCCAGCMGCCGCGGTAA	GGACTACHVGGGTWTCTAAT	CCGAAGTAGTGCCAGCMGCCGCGGTAA	CAGAGTCAGGACTACHVGGGTWTCTAAT	Solanum lycopersicum
Bactstrain1094	Plate12	Plate12K38	CCGTGAGA	CAGAGTCA	GTGCCAGCMGCCGCGGTAA	GGACTACHVGGGTWTCTAAT	CCGTGAGAGTGCCAGCMGCCGCGGTAA	CAGAGTCAGGACTACHVGGGTWTCTAAT	Solanum lycopersicum
Bactstrain1095	Plate12	Plate12K39	CCTCCTGA	CAGAGTCA	GTGCCAGCMGCCGCGGTAA	GGACTACHVGGGTWTCTAAT	CCTCCTGAGTGCCAGCMGCCGCGGTAA	CAGAGTCAGGACTACHVGGGTWTCTAAT	Solanum lycopersicum
Bactstrain1096	Plate12	Plate12K40	CGAACTTA	CAGAGTCA	GTGCCAGCMGCCGCGGTAA	GGACTACHVGGGTWTCTAAT	CGAACTTAGTGCCAGCMGCCGCGGTAA	CAGAGTCAGGACTACHVGGGTWTCTAAT	Solanum lycopersicum
Bactstrain1097	Plate12	Plate12K41	CGACTGGA	CAGAGTCA	GTGCCAGCMGCCGCGGTAA	GGACTACHVGGGTWTCTAAT	CGACTGGAGTGCCAGCMGCCGCGGTAA	CAGAGTCAGGACTACHVGGGTWTCTAAT	Solanum lycopersicum
Bactstrain1098	Plate12	Plate12K42	CGCATACA	CAGAGTCA	GTGCCAGCMGCCGCGGTAA	GGACTACHVGGGTWTCTAAT	CGCATACAGTGCCAGCMGCCGCGGTAA	CAGAGTCAGGACTACHVGGGTWTCTAAT	Solanum lycopersicum
Bactstrain1099	Plate12	Plate12K43	CTCAATGA	CAGAGTCA	GTGCCAGCMGCCGCGGTAA	GGACTACHVGGGTWTCTAAT	CTCAATGAGTGCCAGCMGCCGCGGTAA	CAGAGTCAGGACTACHVGGGTWTCTAAT	Solanum lycopersicum
Bactstrain1100	Plate12	Plate12K44	CTGAGCCA	CAGAGTCA	GTGCCAGCMGCCGCGGTAA	GGACTACHVGGGTWTCTAAT	CTGAGCCAGTGCCAGCMGCCGCGGTAA	CAGAGTCAGGACTACHVGGGTWTCTAAT	Solanum lycopersicum
Bactstrain1101	Plate12	Plate12K45	CTGGCATA	CAGAGTCA	GTGCCAGCMGCCGCGGTAA	GGACTACHVGGGTWTCTAAT	CTGGCATAGTGCCAGCMGCCGCGGTAA	CAGAGTCAGGACTACHVGGGTWTCTAAT	Solanum lycopersicum
Bactstrain1102	Plate12	Plate12K46	GAATCTGA	CAGAGTCA	GTGCCAGCMGCCGCGGTAA	GGACTACHVGGGTWTCTAAT	GAATCTGAGTGCCAGCMGCCGCGGTAA	CAGAGTCAGGACTACHVGGGTWTCTAAT	Solanum lycopersicum
Bactstrain1103	Plate12	Plate12K47	GACTAGTA	CAGAGTCA	GTGCCAGCMGCCGCGGTAA	GGACTACHVGGGTWTCTAAT	GACTAGTAGTGCCAGCMGCCGCGGTAA	CAGAGTCAGGACTACHVGGGTWTCTAAT	Solanum lycopersicum
Bactstrain1104	Plate12	Plate12K48	GAGCTGAA	CAGAGTCA	GTGCCAGCMGCCGCGGTAA	GGACTACHVGGGTWTCTAAT	GAGCTGAAGTGCCAGCMGCCGCGGTAA	CAGAGTCAGGACTACHVGGGTWTCTAAT	Solanum lycopersicum
Bactstrain1105	Plate12	Plate12K49	GATAGACA	CAGAGTCA	GTGCCAGCMGCCGCGGTAA	GGACTACHVGGGTWTCTAAT	GATAGACAGTGCCAGCMGCCGCGGTAA	CAGAGTCAGGACTACHVGGGTWTCTAAT	Solanum lycopersicum
Bactstrain1106	Plate12	Plate12K50	GCCACATA	CAGAGTCA	GTGCCAGCMGCCGCGGTAA	GGACTACHVGGGTWTCTAAT	GCCACATAGTGCCAGCMGCCGCGGTAA	CAGAGTCAGGACTACHVGGGTWTCTAAT	Solanum lycopersicum
Bactstrain1107	Plate12	Plate12K51	GCGAGTAA	CAGAGTCA	GTGCCAGCMGCCGCGGTAA	GGACTACHVGGGTWTCTAAT	GCGAGTAAGTGCCAGCMGCCGCGGTAA	CAGAGTCAGGACTACHVGGGTWTCTAAT	Solanum lycopersicum
Bactstrain1108	Plate12	Plate12K52	GCTAACGA	CAGAGTCA	GTGCCAGCMGCCGCGGTAA	GGACTACHVGGGTWTCTAAT	GCTAACGAGTGCCAGCMGCCGCGGTAA	CAGAGTCAGGACTACHVGGGTWTCTAAT	Solanum lycopersicum
Bactstrain1109	Plate12	Plate12K53	GCTCGGTA	CAGAGTCA	GTGCCAGCMGCCGCGGTAA	GGACTACHVGGGTWTCTAAT	GCTCGGTAGTGCCAGCMGCCGCGGTAA	CAGAGTCAGGACTACHVGGGTWTCTAAT	Solanum lycopersicum
Bactstrain1110	Plate12	Plate12K54	GGAGAACA	CAGAGTCA	GTGCCAGCMGCCGCGGTAA	GGACTACHVGGGTWTCTAAT	GGAGAACAGTGCCAGCMGCCGCGGTAA	CAGAGTCAGGACTACHVGGGTWTCTAAT	Solanum lycopersicum
Bactstrain1111	Plate12	Plate12K55	GGTGCGAA	CAGAGTCA	GTGCCAGCMGCCGCGGTAA	GGACTACHVGGGTWTCTAAT	GGTGCGAAGTGCCAGCMGCCGCGGTAA	CAGAGTCAGGACTACHVGGGTWTCTAAT	Solanum lycopersicum
Bactstrain1112	Plate12	Plate12K56	GTACGCAA	CAGAGTCA	GTGCCAGCMGCCGCGGTAA	GGACTACHVGGGTWTCTAAT	GTACGCAAGTGCCAGCMGCCGCGGTAA	CAGAGTCAGGACTACHVGGGTWTCTAAT	Solanum lycopersicum
Bactstrain1113	Plate12	Plate12K57	GTCGTAGA	CAGAGTCA	GTGCCAGCMGCCGCGGTAA	GGACTACHVGGGTWTCTAAT	GTCGTAGAGTGCCAGCMGCCGCGGTAA	CAGAGTCAGGACTACHVGGGTWTCTAAT	Solanum lycopersicum
Bactstrain1114	Plate12	Plate12K58	GTCTGTCA	CAGAGTCA	GTGCCAGCMGCCGCGGTAA	GGACTACHVGGGTWTCTAAT	GTCTGTCAGTGCCAGCMGCCGCGGTAA	CAGAGTCAGGACTACHVGGGTWTCTAAT	Solanum lycopersicum
Bactstrain1115	Plate12	Plate12K59	GTGTTCTA	CAGAGTCA	GTGCCAGCMGCCGCGGTAA	GGACTACHVGGGTWTCTAAT	GTGTTCTAGTGCCAGCMGCCGCGGTAA	CAGAGTCAGGACTACHVGGGTWTCTAAT	Solanum lycopersicum
Bactstrain1116	Plate12	Plate12K60	TAGGATGA	CAGAGTCA	GTGCCAGCMGCCGCGGTAA	GGACTACHVGGGTWTCTAAT	TAGGATGAGTGCCAGCMGCCGCGGTAA	CAGAGTCAGGACTACHVGGGTWTCTAAT	Solanum lycopersicum
Bactstrain1117	Plate12	Plate12K61	TATCAGCA	CAGAGTCA	GTGCCAGCMGCCGCGGTAA	GGACTACHVGGGTWTCTAAT	TATCAGCAGTGCCAGCMGCCGCGGTAA	CAGAGTCAGGACTACHVGGGTWTCTAAT	Solanum lycopersicum
Bactstrain1118	Plate12	Plate12K62	TCCGTCTA	CAGAGTCA	GTGCCAGCMGCCGCGGTAA	GGACTACHVGGGTWTCTAAT	TCCGTCTAGTGCCAGCMGCCGCGGTAA	CAGAGTCAGGACTACHVGGGTWTCTAAT	Solanum lycopersicum
Bactstrain1119	Plate12	Plate12K63	TCTTCACA	CAGAGTCA	GTGCCAGCMGCCGCGGTAA	GGACTACHVGGGTWTCTAAT	TCTTCACAGTGCCAGCMGCCGCGGTAA	CAGAGTCAGGACTACHVGGGTWTCTAAT	Solanum lycopersicum
Bactstrain1120	Plate12	Plate12K64	TGAAGAGA	CAGAGTCA	GTGCCAGCMGCCGCGGTAA	GGACTACHVGGGTWTCTAAT	TGAAGAGAGTGCCAGCMGCCGCGGTAA	CAGAGTCAGGACTACHVGGGTWTCTAAT	Solanum lycopersicum
Bactstrain1121	Plate12	Plate12K65	TGGAACAA	CAGAGTCA	GTGCCAGCMGCCGCGGTAA	GGACTACHVGGGTWTCTAAT	TGGAACAAGTGCCAGCMGCCGCGGTAA	CAGAGTCAGGACTACHVGGGTWTCTAAT	Solanum lycopersicum
Bactstrain1122	Plate12	Plate12K66	TGGCTTCA	CAGAGTCA	GTGCCAGCMGCCGCGGTAA	GGACTACHVGGGTWTCTAAT	TGGCTTCAGTGCCAGCMGCCGCGGTAA	CAGAGTCAGGACTACHVGGGTWTCTAAT	Solanum lycopersicum
Bactstrain1123	Plate12	Plate12K67	TGGTGGTA	CAGAGTCA	GTGCCAGCMGCCGCGGTAA	GGACTACHVGGGTWTCTAAT	TGGTGGTAGTGCCAGCMGCCGCGGTAA	CAGAGTCAGGACTACHVGGGTWTCTAAT	Solanum lycopersicum
Bactstrain1124	Plate12	Plate12K68	TTCACGCA	CAGAGTCA	GTGCCAGCMGCCGCGGTAA	GGACTACHVGGGTWTCTAAT	TTCACGCAGTGCCAGCMGCCGCGGTAA	CAGAGTCAGGACTACHVGGGTWTCTAAT	Solanum lycopersicum
Bactstrain1125	Plate12	Plate12K69	AACTCACC	CAGAGTCA	GTGCCAGCMGCCGCGGTAA	GGACTACHVGGGTWTCTAAT	AACTCACCGTGCCAGCMGCCGCGGTAA	CAGAGTCAGGACTACHVGGGTWTCTAAT	Solanum lycopersicum
Bactstrain1126	Plate12	Plate12K70	AAGAGATC	CAGAGTCA	GTGCCAGCMGCCGCGGTAA	GGACTACHVGGGTWTCTAAT	AAGAGATCGTGCCAGCMGCCGCGGTAA	CAGAGTCAGGACTACHVGGGTWTCTAAT	Solanum lycopersicum
Bactstrain1127	Plate12	Plate12K71	AAGGACAC	CAGAGTCA	GTGCCAGCMGCCGCGGTAA	GGACTACHVGGGTWTCTAAT	AAGGACACGTGCCAGCMGCCGCGGTAA	CAGAGTCAGGACTACHVGGGTWTCTAAT	Solanum lycopersicum
Bactstrain1128	Plate12	Plate12K72	AATCCGTC	CAGAGTCA	GTGCCAGCMGCCGCGGTAA	GGACTACHVGGGTWTCTAAT	AATCCGTCGTGCCAGCMGCCGCGGTAA	CAGAGTCAGGACTACHVGGGTWTCTAAT	Solanum lycopersicum
Bactstrain1129	Plate12	Plate12K73	AATGTTGC	CAGAGTCA	GTGCCAGCMGCCGCGGTAA	GGACTACHVGGGTWTCTAAT	AATGTTGCGTGCCAGCMGCCGCGGTAA	CAGAGTCAGGACTACHVGGGTWTCTAAT	Solanum lycopersicum
Bactstrain1130	Plate12	Plate12K74	ACACGACC	CAGAGTCA	GTGCCAGCMGCCGCGGTAA	GGACTACHVGGGTWTCTAAT	ACACGACCGTGCCAGCMGCCGCGGTAA	CAGAGTCAGGACTACHVGGGTWTCTAAT	Solanum lycopersicum
Bactstrain1131	Plate12	Plate12K75	ACAGATTC	CAGAGTCA	GTGCCAGCMGCCGCGGTAA	GGACTACHVGGGTWTCTAAT	ACAGATTCGTGCCAGCMGCCGCGGTAA	CAGAGTCAGGACTACHVGGGTWTCTAAT	Solanum lycopersicum
Bactstrain1132	Plate12	Plate12K76	AGATGTAC	CAGAGTCA	GTGCCAGCMGCCGCGGTAA	GGACTACHVGGGTWTCTAAT	AGATGTACGTGCCAGCMGCCGCGGTAA	CAGAGTCAGGACTACHVGGGTWTCTAAT	Solanum lycopersicum
Bactstrain1133	Plate12	Plate12K77	AGCACCTC	CAGAGTCA	GTGCCAGCMGCCGCGGTAA	GGACTACHVGGGTWTCTAAT	AGCACCTCGTGCCAGCMGCCGCGGTAA	CAGAGTCAGGACTACHVGGGTWTCTAAT	Solanum lycopersicum
Bactstrain1134	Plate12	Plate12K78	AGCCATGC	CAGAGTCA	GTGCCAGCMGCCGCGGTAA	GGACTACHVGGGTWTCTAAT	AGCCATGCGTGCCAGCMGCCGCGGTAA	CAGAGTCAGGACTACHVGGGTWTCTAAT	Solanum lycopersicum
Bactstrain1135	Plate12	Plate12K79	AGGCTAAC	CAGAGTCA	GTGCCAGCMGCCGCGGTAA	GGACTACHVGGGTWTCTAAT	AGGCTAACGTGCCAGCMGCCGCGGTAA	CAGAGTCAGGACTACHVGGGTWTCTAAT	Solanum lycopersicum
Bactstrain1136	Plate12	Plate12K80	ATAGCGAC	CAGAGTCA	GTGCCAGCMGCCGCGGTAA	GGACTACHVGGGTWTCTAAT	ATAGCGACGTGCCAGCMGCCGCGGTAA	CAGAGTCAGGACTACHVGGGTWTCTAAT	Solanum lycopersicum
Bactstrain1137	Plate12	Plate12K81	ATCATTCC	CAGAGTCA	GTGCCAGCMGCCGCGGTAA	GGACTACHVGGGTWTCTAAT	ATCATTCCGTGCCAGCMGCCGCGGTAA	CAGAGTCAGGACTACHVGGGTWTCTAAT	Solanum lycopersicum
Bactstrain1138	Plate12	Plate12K82	ATTGGCTC	CAGAGTCA	GTGCCAGCMGCCGCGGTAA	GGACTACHVGGGTWTCTAAT	ATTGGCTCGTGCCAGCMGCCGCGGTAA	CAGAGTCAGGACTACHVGGGTWTCTAAT	Solanum lycopersicum
Bactstrain1139	Plate12	Plate12K83	CAAGGAGC	CAGAGTCA	GTGCCAGCMGCCGCGGTAA	GGACTACHVGGGTWTCTAAT	CAAGGAGCGTGCCAGCMGCCGCGGTAA	CAGAGTCAGGACTACHVGGGTWTCTAAT	Solanum lycopersicum
Bactstrain1140	Plate12	Plate12K84	CACCTTAC	CAGAGTCA	GTGCCAGCMGCCGCGGTAA	GGACTACHVGGGTWTCTAAT	CACCTTACGTGCCAGCMGCCGCGGTAA	CAGAGTCAGGACTACHVGGGTWTCTAAT	Solanum lycopersicum
Bactstrain1141	Plate12	Plate12K85	CCATCCTC	CAGAGTCA	GTGCCAGCMGCCGCGGTAA	GGACTACHVGGGTWTCTAAT	CCATCCTCGTGCCAGCMGCCGCGGTAA	CAGAGTCAGGACTACHVGGGTWTCTAAT	Solanum lycopersicum
Bactstrain1142	Plate12	Plate12K86	CCGACAAC	CAGAGTCA	GTGCCAGCMGCCGCGGTAA	GGACTACHVGGGTWTCTAAT	CCGACAACGTGCCAGCMGCCGCGGTAA	CAGAGTCAGGACTACHVGGGTWTCTAAT	Solanum lycopersicum
Bactstrain1143	Plate12	Plate12K87	CCTAATCC	CAGAGTCA	GTGCCAGCMGCCGCGGTAA	GGACTACHVGGGTWTCTAAT	CCTAATCCGTGCCAGCMGCCGCGGTAA	CAGAGTCAGGACTACHVGGGTWTCTAAT	Solanum lycopersicum
Bactstrain1144	Plate12	Plate12K88	CCTCTATC	CAGAGTCA	GTGCCAGCMGCCGCGGTAA	GGACTACHVGGGTWTCTAAT	CCTCTATCGTGCCAGCMGCCGCGGTAA	CAGAGTCAGGACTACHVGGGTWTCTAAT	Solanum lycopersicum
Bactstrain1145	Plate12	Plate12K89	CGACACAC	CAGAGTCA	GTGCCAGCMGCCGCGGTAA	GGACTACHVGGGTWTCTAAT	CGACACACGTGCCAGCMGCCGCGGTAA	CAGAGTCAGGACTACHVGGGTWTCTAAT	Solanum lycopersicum
Bactstrain1146	Plate12	Plate12K90	CGGATTGC	CAGAGTCA	GTGCCAGCMGCCGCGGTAA	GGACTACHVGGGTWTCTAAT	CGGATTGCGTGCCAGCMGCCGCGGTAA	CAGAGTCAGGACTACHVGGGTWTCTAAT	Solanum lycopersicum
Bactstrain1147	Plate12	Plate12K91	CTAAGGTC	CAGAGTCA	GTGCCAGCMGCCGCGGTAA	GGACTACHVGGGTWTCTAAT	CTAAGGTCGTGCCAGCMGCCGCGGTAA	CAGAGTCAGGACTACHVGGGTWTCTAAT	Solanum lycopersicum
Bactstrain1148	Plate12	Plate12K92	GAACAGGC	CAGAGTCA	GTGCCAGCMGCCGCGGTAA	GGACTACHVGGGTWTCTAAT	GAACAGGCGTGCCAGCMGCCGCGGTAA	CAGAGTCAGGACTACHVGGGTWTCTAAT	Solanum lycopersicum
Bactstrain1149	Plate12	Plate12K93	GACAGTGC	CAGAGTCA	GTGCCAGCMGCCGCGGTAA	GGACTACHVGGGTWTCTAAT	GACAGTGCGTGCCAGCMGCCGCGGTAA	CAGAGTCAGGACTACHVGGGTWTCTAAT	Solanum lycopersicum
Bactstrain1150	Plate12	Plate12K94	GAGTTAGC	CAGAGTCA	GTGCCAGCMGCCGCGGTAA	GGACTACHVGGGTWTCTAAT	GAGTTAGCGTGCCAGCMGCCGCGGTAA	CAGAGTCAGGACTACHVGGGTWTCTAAT	Solanum lycopersicum
Bactstrain1151	Plate12	Plate12K95	GATGAATC	CAGAGTCA	GTGCCAGCMGCCGCGGTAA	GGACTACHVGGGTWTCTAAT	GATGAATCGTGCCAGCMGCCGCGGTAA	CAGAGTCAGGACTACHVGGGTWTCTAAT	Solanum lycopersicum
Bactstrain1152	Plate12	Plate12K96	GCCAAGAC	CAGAGTCA	GTGCCAGCMGCCGCGGTAA	GGACTACHVGGGTWTCTAAT	GCCAAGACGTGCCAGCMGCCGCGGTAA	CAGAGTCAGGACTACHVGGGTWTCTAAT	Solanum lycopersicum
Bactstrain1153	Plate13	Plate13K1	AACGTGAT	TGAGTGTC	GTGCCAGCMGCCGCGGTAA	GGACTACHVGGGTWTCTAAT	AACGTGATGTGCCAGCMGCCGCGGTAA	TGAGTGTCGGACTACHVGGGTWTCTAAT	Solanum lycopersicum
Bactstrain1154	Plate13	Plate13K2	AAACATCG	TGAGTGTC	GTGCCAGCMGCCGCGGTAA	GGACTACHVGGGTWTCTAAT	AAACATCGGTGCCAGCMGCCGCGGTAA	TGAGTGTCGGACTACHVGGGTWTCTAAT	Solanum lycopersicum
Bactstrain1155	Plate13	Plate13K3	ATGCCTAA	TGAGTGTC	GTGCCAGCMGCCGCGGTAA	GGACTACHVGGGTWTCTAAT	ATGCCTAAGTGCCAGCMGCCGCGGTAA	TGAGTGTCGGACTACHVGGGTWTCTAAT	Solanum lycopersicum
Bactstrain1156	Plate13	Plate13K4	AGTGGTCA	TGAGTGTC	GTGCCAGCMGCCGCGGTAA	GGACTACHVGGGTWTCTAAT	AGTGGTCAGTGCCAGCMGCCGCGGTAA	TGAGTGTCGGACTACHVGGGTWTCTAAT	Solanum lycopersicum
Bactstrain1157	Plate13	Plate13K5	ACCACTGT	TGAGTGTC	GTGCCAGCMGCCGCGGTAA	GGACTACHVGGGTWTCTAAT	ACCACTGTGTGCCAGCMGCCGCGGTAA	TGAGTGTCGGACTACHVGGGTWTCTAAT	Solanum lycopersicum
Bactstrain1158	Plate13	Plate13K6	ACATTGGC	TGAGTGTC	GTGCCAGCMGCCGCGGTAA	GGACTACHVGGGTWTCTAAT	ACATTGGCGTGCCAGCMGCCGCGGTAA	TGAGTGTCGGACTACHVGGGTWTCTAAT	Solanum lycopersicum
Bactstrain1159	Plate13	Plate13K7	CAGATCTG	TGAGTGTC	GTGCCAGCMGCCGCGGTAA	GGACTACHVGGGTWTCTAAT	CAGATCTGGTGCCAGCMGCCGCGGTAA	TGAGTGTCGGACTACHVGGGTWTCTAAT	Solanum lycopersicum
Bactstrain1160	Plate13	Plate13K8	CATCAAGT	TGAGTGTC	GTGCCAGCMGCCGCGGTAA	GGACTACHVGGGTWTCTAAT	CATCAAGTGTGCCAGCMGCCGCGGTAA	TGAGTGTCGGACTACHVGGGTWTCTAAT	Solanum lycopersicum
Bactstrain1161	Plate13	Plate13K9	CGCTGATC	TGAGTGTC	GTGCCAGCMGCCGCGGTAA	GGACTACHVGGGTWTCTAAT	CGCTGATCGTGCCAGCMGCCGCGGTAA	TGAGTGTCGGACTACHVGGGTWTCTAAT	Solanum lycopersicum
Bactstrain1162	Plate13	Plate13K10	ACAAGCTA	TGAGTGTC	GTGCCAGCMGCCGCGGTAA	GGACTACHVGGGTWTCTAAT	ACAAGCTAGTGCCAGCMGCCGCGGTAA	TGAGTGTCGGACTACHVGGGTWTCTAAT	Solanum lycopersicum
Bactstrain1163	Plate13	Plate13K11	CTGTAGCC	TGAGTGTC	GTGCCAGCMGCCGCGGTAA	GGACTACHVGGGTWTCTAAT	CTGTAGCCGTGCCAGCMGCCGCGGTAA	TGAGTGTCGGACTACHVGGGTWTCTAAT	Solanum lycopersicum
Bactstrain1164	Plate13	Plate13K12	AGTACAAG	TGAGTGTC	GTGCCAGCMGCCGCGGTAA	GGACTACHVGGGTWTCTAAT	AGTACAAGGTGCCAGCMGCCGCGGTAA	TGAGTGTCGGACTACHVGGGTWTCTAAT	Solanum lycopersicum
Bactstrain1165	Plate13	Plate13K13	AACAACCA	TGAGTGTC	GTGCCAGCMGCCGCGGTAA	GGACTACHVGGGTWTCTAAT	AACAACCAGTGCCAGCMGCCGCGGTAA	TGAGTGTCGGACTACHVGGGTWTCTAAT	Solanum lycopersicum
Bactstrain1166	Plate13	Plate13K14	AACCGAGA	TGAGTGTC	GTGCCAGCMGCCGCGGTAA	GGACTACHVGGGTWTCTAAT	AACCGAGAGTGCCAGCMGCCGCGGTAA	TGAGTGTCGGACTACHVGGGTWTCTAAT	Solanum lycopersicum
Bactstrain1167	Plate13	Plate13K15	AACGCTTA	TGAGTGTC	GTGCCAGCMGCCGCGGTAA	GGACTACHVGGGTWTCTAAT	AACGCTTAGTGCCAGCMGCCGCGGTAA	TGAGTGTCGGACTACHVGGGTWTCTAAT	Solanum lycopersicum
Bactstrain1168	Plate13	Plate13K16	AAGACGGA	TGAGTGTC	GTGCCAGCMGCCGCGGTAA	GGACTACHVGGGTWTCTAAT	AAGACGGAGTGCCAGCMGCCGCGGTAA	TGAGTGTCGGACTACHVGGGTWTCTAAT	Solanum lycopersicum
Bactstrain1169	Plate13	Plate13K17	AAGGTACA	TGAGTGTC	GTGCCAGCMGCCGCGGTAA	GGACTACHVGGGTWTCTAAT	AAGGTACAGTGCCAGCMGCCGCGGTAA	TGAGTGTCGGACTACHVGGGTWTCTAAT	Solanum lycopersicum
Bactstrain1170	Plate13	Plate13K18	ACACAGAA	TGAGTGTC	GTGCCAGCMGCCGCGGTAA	GGACTACHVGGGTWTCTAAT	ACACAGAAGTGCCAGCMGCCGCGGTAA	TGAGTGTCGGACTACHVGGGTWTCTAAT	Solanum lycopersicum
Bactstrain1171	Plate13	Plate13K19	ACAGCAGA	TGAGTGTC	GTGCCAGCMGCCGCGGTAA	GGACTACHVGGGTWTCTAAT	ACAGCAGAGTGCCAGCMGCCGCGGTAA	TGAGTGTCGGACTACHVGGGTWTCTAAT	Solanum lycopersicum
Bactstrain1172	Plate13	Plate13K20	ACCTCCAA	TGAGTGTC	GTGCCAGCMGCCGCGGTAA	GGACTACHVGGGTWTCTAAT	ACCTCCAAGTGCCAGCMGCCGCGGTAA	TGAGTGTCGGACTACHVGGGTWTCTAAT	Solanum lycopersicum
Bactstrain1173	Plate13	Plate13K21	ACGCTCGA	TGAGTGTC	GTGCCAGCMGCCGCGGTAA	GGACTACHVGGGTWTCTAAT	ACGCTCGAGTGCCAGCMGCCGCGGTAA	TGAGTGTCGGACTACHVGGGTWTCTAAT	Solanum lycopersicum
Bactstrain1174	Plate13	Plate13K22	ACGTATCA	TGAGTGTC	GTGCCAGCMGCCGCGGTAA	GGACTACHVGGGTWTCTAAT	ACGTATCAGTGCCAGCMGCCGCGGTAA	TGAGTGTCGGACTACHVGGGTWTCTAAT	Solanum lycopersicum
Bactstrain1175	Plate13	Plate13K23	ACTATGCA	TGAGTGTC	GTGCCAGCMGCCGCGGTAA	GGACTACHVGGGTWTCTAAT	ACTATGCAGTGCCAGCMGCCGCGGTAA	TGAGTGTCGGACTACHVGGGTWTCTAAT	Solanum lycopersicum
Bactstrain1176	Plate13	Plate13K24	AGAGTCAA	TGAGTGTC	GTGCCAGCMGCCGCGGTAA	GGACTACHVGGGTWTCTAAT	AGAGTCAAGTGCCAGCMGCCGCGGTAA	TGAGTGTCGGACTACHVGGGTWTCTAAT	Solanum lycopersicum
Bactstrain1177	Plate13	Plate13K25	AGATCGCA	TGAGTGTC	GTGCCAGCMGCCGCGGTAA	GGACTACHVGGGTWTCTAAT	AGATCGCAGTGCCAGCMGCCGCGGTAA	TGAGTGTCGGACTACHVGGGTWTCTAAT	Solanum lycopersicum
Bactstrain1178	Plate13	Plate13K26	AGCAGGAA	TGAGTGTC	GTGCCAGCMGCCGCGGTAA	GGACTACHVGGGTWTCTAAT	AGCAGGAAGTGCCAGCMGCCGCGGTAA	TGAGTGTCGGACTACHVGGGTWTCTAAT	Solanum lycopersicum
Bactstrain1179	Plate13	Plate13K27	AGTCACTA	TGAGTGTC	GTGCCAGCMGCCGCGGTAA	GGACTACHVGGGTWTCTAAT	AGTCACTAGTGCCAGCMGCCGCGGTAA	TGAGTGTCGGACTACHVGGGTWTCTAAT	Solanum lycopersicum
Bactstrain1180	Plate13	Plate13K28	ATCCTGTA	TGAGTGTC	GTGCCAGCMGCCGCGGTAA	GGACTACHVGGGTWTCTAAT	ATCCTGTAGTGCCAGCMGCCGCGGTAA	TGAGTGTCGGACTACHVGGGTWTCTAAT	Solanum lycopersicum
Bactstrain1181	Plate13	Plate13K29	ATTGAGGA	TGAGTGTC	GTGCCAGCMGCCGCGGTAA	GGACTACHVGGGTWTCTAAT	ATTGAGGAGTGCCAGCMGCCGCGGTAA	TGAGTGTCGGACTACHVGGGTWTCTAAT	Solanum lycopersicum
Bactstrain1182	Plate13	Plate13K30	CAACCACA	TGAGTGTC	GTGCCAGCMGCCGCGGTAA	GGACTACHVGGGTWTCTAAT	CAACCACAGTGCCAGCMGCCGCGGTAA	TGAGTGTCGGACTACHVGGGTWTCTAAT	Solanum lycopersicum
Bactstrain1183	Plate13	Plate13K31	CAAGACTA	TGAGTGTC	GTGCCAGCMGCCGCGGTAA	GGACTACHVGGGTWTCTAAT	CAAGACTAGTGCCAGCMGCCGCGGTAA	TGAGTGTCGGACTACHVGGGTWTCTAAT	Solanum lycopersicum
Bactstrain1184	Plate13	Plate13K32	CAATGGAA	TGAGTGTC	GTGCCAGCMGCCGCGGTAA	GGACTACHVGGGTWTCTAAT	CAATGGAAGTGCCAGCMGCCGCGGTAA	TGAGTGTCGGACTACHVGGGTWTCTAAT	Solanum lycopersicum
Bactstrain1185	Plate13	Plate13K33	CACTTCGA	TGAGTGTC	GTGCCAGCMGCCGCGGTAA	GGACTACHVGGGTWTCTAAT	CACTTCGAGTGCCAGCMGCCGCGGTAA	TGAGTGTCGGACTACHVGGGTWTCTAAT	Solanum lycopersicum
Bactstrain1186	Plate13	Plate13K34	CAGCGTTA	TGAGTGTC	GTGCCAGCMGCCGCGGTAA	GGACTACHVGGGTWTCTAAT	CAGCGTTAGTGCCAGCMGCCGCGGTAA	TGAGTGTCGGACTACHVGGGTWTCTAAT	Solanum lycopersicum
Bactstrain1187	Plate13	Plate13K35	CATACCAA	TGAGTGTC	GTGCCAGCMGCCGCGGTAA	GGACTACHVGGGTWTCTAAT	CATACCAAGTGCCAGCMGCCGCGGTAA	TGAGTGTCGGACTACHVGGGTWTCTAAT	Solanum lycopersicum
Bactstrain1188	Plate13	Plate13K36	CCAGTTCA	TGAGTGTC	GTGCCAGCMGCCGCGGTAA	GGACTACHVGGGTWTCTAAT	CCAGTTCAGTGCCAGCMGCCGCGGTAA	TGAGTGTCGGACTACHVGGGTWTCTAAT	Solanum lycopersicum
Bactstrain1189	Plate13	Plate13K37	CCGAAGTA	TGAGTGTC	GTGCCAGCMGCCGCGGTAA	GGACTACHVGGGTWTCTAAT	CCGAAGTAGTGCCAGCMGCCGCGGTAA	TGAGTGTCGGACTACHVGGGTWTCTAAT	Solanum lycopersicum
Bactstrain1190	Plate13	Plate13K38	CCGTGAGA	TGAGTGTC	GTGCCAGCMGCCGCGGTAA	GGACTACHVGGGTWTCTAAT	CCGTGAGAGTGCCAGCMGCCGCGGTAA	TGAGTGTCGGACTACHVGGGTWTCTAAT	Solanum lycopersicum
Bactstrain1191	Plate13	Plate13K39	CCTCCTGA	TGAGTGTC	GTGCCAGCMGCCGCGGTAA	GGACTACHVGGGTWTCTAAT	CCTCCTGAGTGCCAGCMGCCGCGGTAA	TGAGTGTCGGACTACHVGGGTWTCTAAT	Solanum lycopersicum
Bactstrain1192	Plate13	Plate13K40	CGAACTTA	TGAGTGTC	GTGCCAGCMGCCGCGGTAA	GGACTACHVGGGTWTCTAAT	CGAACTTAGTGCCAGCMGCCGCGGTAA	TGAGTGTCGGACTACHVGGGTWTCTAAT	Solanum lycopersicum
Bactstrain1193	Plate13	Plate13K41	CGACTGGA	TGAGTGTC	GTGCCAGCMGCCGCGGTAA	GGACTACHVGGGTWTCTAAT	CGACTGGAGTGCCAGCMGCCGCGGTAA	TGAGTGTCGGACTACHVGGGTWTCTAAT	Solanum lycopersicum
Bactstrain1194	Plate13	Plate13K42	CGCATACA	TGAGTGTC	GTGCCAGCMGCCGCGGTAA	GGACTACHVGGGTWTCTAAT	CGCATACAGTGCCAGCMGCCGCGGTAA	TGAGTGTCGGACTACHVGGGTWTCTAAT	Solanum lycopersicum
Bactstrain1195	Plate13	Plate13K43	CTCAATGA	TGAGTGTC	GTGCCAGCMGCCGCGGTAA	GGACTACHVGGGTWTCTAAT	CTCAATGAGTGCCAGCMGCCGCGGTAA	TGAGTGTCGGACTACHVGGGTWTCTAAT	Solanum lycopersicum
Bactstrain1196	Plate13	Plate13K44	CTGAGCCA	TGAGTGTC	GTGCCAGCMGCCGCGGTAA	GGACTACHVGGGTWTCTAAT	CTGAGCCAGTGCCAGCMGCCGCGGTAA	TGAGTGTCGGACTACHVGGGTWTCTAAT	Solanum lycopersicum
Bactstrain1197	Plate13	Plate13K45	CTGGCATA	TGAGTGTC	GTGCCAGCMGCCGCGGTAA	GGACTACHVGGGTWTCTAAT	CTGGCATAGTGCCAGCMGCCGCGGTAA	TGAGTGTCGGACTACHVGGGTWTCTAAT	Solanum lycopersicum
Bactstrain1198	Plate13	Plate13K46	GAATCTGA	TGAGTGTC	GTGCCAGCMGCCGCGGTAA	GGACTACHVGGGTWTCTAAT	GAATCTGAGTGCCAGCMGCCGCGGTAA	TGAGTGTCGGACTACHVGGGTWTCTAAT	Solanum lycopersicum
Bactstrain1199	Plate13	Plate13K47	GACTAGTA	TGAGTGTC	GTGCCAGCMGCCGCGGTAA	GGACTACHVGGGTWTCTAAT	GACTAGTAGTGCCAGCMGCCGCGGTAA	TGAGTGTCGGACTACHVGGGTWTCTAAT	Solanum lycopersicum
Bactstrain1200	Plate13	Plate13K48	GAGCTGAA	TGAGTGTC	GTGCCAGCMGCCGCGGTAA	GGACTACHVGGGTWTCTAAT	GAGCTGAAGTGCCAGCMGCCGCGGTAA	TGAGTGTCGGACTACHVGGGTWTCTAAT	Solanum lycopersicum
Bactstrain1201	Plate13	Plate13K49	GATAGACA	TGAGTGTC	GTGCCAGCMGCCGCGGTAA	GGACTACHVGGGTWTCTAAT	GATAGACAGTGCCAGCMGCCGCGGTAA	TGAGTGTCGGACTACHVGGGTWTCTAAT	Solanum lycopersicum
Bactstrain1202	Plate13	Plate13K50	GCCACATA	TGAGTGTC	GTGCCAGCMGCCGCGGTAA	GGACTACHVGGGTWTCTAAT	GCCACATAGTGCCAGCMGCCGCGGTAA	TGAGTGTCGGACTACHVGGGTWTCTAAT	Solanum lycopersicum
Bactstrain1203	Plate13	Plate13K51	GCGAGTAA	TGAGTGTC	GTGCCAGCMGCCGCGGTAA	GGACTACHVGGGTWTCTAAT	GCGAGTAAGTGCCAGCMGCCGCGGTAA	TGAGTGTCGGACTACHVGGGTWTCTAAT	Solanum lycopersicum
Bactstrain1204	Plate13	Plate13K52	GCTAACGA	TGAGTGTC	GTGCCAGCMGCCGCGGTAA	GGACTACHVGGGTWTCTAAT	GCTAACGAGTGCCAGCMGCCGCGGTAA	TGAGTGTCGGACTACHVGGGTWTCTAAT	Solanum lycopersicum
Bactstrain1205	Plate13	Plate13K53	GCTCGGTA	TGAGTGTC	GTGCCAGCMGCCGCGGTAA	GGACTACHVGGGTWTCTAAT	GCTCGGTAGTGCCAGCMGCCGCGGTAA	TGAGTGTCGGACTACHVGGGTWTCTAAT	Solanum lycopersicum
Bactstrain1206	Plate13	Plate13K54	GGAGAACA	TGAGTGTC	GTGCCAGCMGCCGCGGTAA	GGACTACHVGGGTWTCTAAT	GGAGAACAGTGCCAGCMGCCGCGGTAA	TGAGTGTCGGACTACHVGGGTWTCTAAT	Solanum lycopersicum
Bactstrain1207	Plate13	Plate13K55	GGTGCGAA	TGAGTGTC	GTGCCAGCMGCCGCGGTAA	GGACTACHVGGGTWTCTAAT	GGTGCGAAGTGCCAGCMGCCGCGGTAA	TGAGTGTCGGACTACHVGGGTWTCTAAT	Solanum lycopersicum
Bactstrain1208	Plate13	Plate13K56	GTACGCAA	TGAGTGTC	GTGCCAGCMGCCGCGGTAA	GGACTACHVGGGTWTCTAAT	GTACGCAAGTGCCAGCMGCCGCGGTAA	TGAGTGTCGGACTACHVGGGTWTCTAAT	Solanum lycopersicum
Bactstrain1209	Plate13	Plate13K57	GTCGTAGA	TGAGTGTC	GTGCCAGCMGCCGCGGTAA	GGACTACHVGGGTWTCTAAT	GTCGTAGAGTGCCAGCMGCCGCGGTAA	TGAGTGTCGGACTACHVGGGTWTCTAAT	Solanum lycopersicum
Bactstrain1210	Plate13	Plate13K58	GTCTGTCA	TGAGTGTC	GTGCCAGCMGCCGCGGTAA	GGACTACHVGGGTWTCTAAT	GTCTGTCAGTGCCAGCMGCCGCGGTAA	TGAGTGTCGGACTACHVGGGTWTCTAAT	Solanum lycopersicum
Bactstrain1211	Plate13	Plate13K59	GTGTTCTA	TGAGTGTC	GTGCCAGCMGCCGCGGTAA	GGACTACHVGGGTWTCTAAT	GTGTTCTAGTGCCAGCMGCCGCGGTAA	TGAGTGTCGGACTACHVGGGTWTCTAAT	Solanum lycopersicum
Bactstrain1212	Plate13	Plate13K60	TAGGATGA	TGAGTGTC	GTGCCAGCMGCCGCGGTAA	GGACTACHVGGGTWTCTAAT	TAGGATGAGTGCCAGCMGCCGCGGTAA	TGAGTGTCGGACTACHVGGGTWTCTAAT	Solanum lycopersicum
Bactstrain1213	Plate13	Plate13K61	TATCAGCA	TGAGTGTC	GTGCCAGCMGCCGCGGTAA	GGACTACHVGGGTWTCTAAT	TATCAGCAGTGCCAGCMGCCGCGGTAA	TGAGTGTCGGACTACHVGGGTWTCTAAT	Solanum lycopersicum
Bactstrain1214	Plate13	Plate13K62	TCCGTCTA	TGAGTGTC	GTGCCAGCMGCCGCGGTAA	GGACTACHVGGGTWTCTAAT	TCCGTCTAGTGCCAGCMGCCGCGGTAA	TGAGTGTCGGACTACHVGGGTWTCTAAT	Solanum lycopersicum
Bactstrain1215	Plate13	Plate13K63	TCTTCACA	TGAGTGTC	GTGCCAGCMGCCGCGGTAA	GGACTACHVGGGTWTCTAAT	TCTTCACAGTGCCAGCMGCCGCGGTAA	TGAGTGTCGGACTACHVGGGTWTCTAAT	Solanum lycopersicum
Bactstrain1216	Plate13	Plate13K64	TGAAGAGA	TGAGTGTC	GTGCCAGCMGCCGCGGTAA	GGACTACHVGGGTWTCTAAT	TGAAGAGAGTGCCAGCMGCCGCGGTAA	TGAGTGTCGGACTACHVGGGTWTCTAAT	Solanum lycopersicum
Bactstrain1217	Plate13	Plate13K65	TGGAACAA	TGAGTGTC	GTGCCAGCMGCCGCGGTAA	GGACTACHVGGGTWTCTAAT	TGGAACAAGTGCCAGCMGCCGCGGTAA	TGAGTGTCGGACTACHVGGGTWTCTAAT	Solanum lycopersicum
Bactstrain1218	Plate13	Plate13K66	TGGCTTCA	TGAGTGTC	GTGCCAGCMGCCGCGGTAA	GGACTACHVGGGTWTCTAAT	TGGCTTCAGTGCCAGCMGCCGCGGTAA	TGAGTGTCGGACTACHVGGGTWTCTAAT	Solanum lycopersicum
Bactstrain1219	Plate13	Plate13K67	TGGTGGTA	TGAGTGTC	GTGCCAGCMGCCGCGGTAA	GGACTACHVGGGTWTCTAAT	TGGTGGTAGTGCCAGCMGCCGCGGTAA	TGAGTGTCGGACTACHVGGGTWTCTAAT	Solanum lycopersicum
Bactstrain1220	Plate13	Plate13K68	TTCACGCA	TGAGTGTC	GTGCCAGCMGCCGCGGTAA	GGACTACHVGGGTWTCTAAT	TTCACGCAGTGCCAGCMGCCGCGGTAA	TGAGTGTCGGACTACHVGGGTWTCTAAT	Solanum lycopersicum
Bactstrain1221	Plate13	Plate13K69	AACTCACC	TGAGTGTC	GTGCCAGCMGCCGCGGTAA	GGACTACHVGGGTWTCTAAT	AACTCACCGTGCCAGCMGCCGCGGTAA	TGAGTGTCGGACTACHVGGGTWTCTAAT	Solanum lycopersicum
Bactstrain1222	Plate13	Plate13K70	AAGAGATC	TGAGTGTC	GTGCCAGCMGCCGCGGTAA	GGACTACHVGGGTWTCTAAT	AAGAGATCGTGCCAGCMGCCGCGGTAA	TGAGTGTCGGACTACHVGGGTWTCTAAT	Solanum lycopersicum
Bactstrain1223	Plate13	Plate13K71	AAGGACAC	TGAGTGTC	GTGCCAGCMGCCGCGGTAA	GGACTACHVGGGTWTCTAAT	AAGGACACGTGCCAGCMGCCGCGGTAA	TGAGTGTCGGACTACHVGGGTWTCTAAT	Solanum lycopersicum
Bactstrain1224	Plate13	Plate13K72	AATCCGTC	TGAGTGTC	GTGCCAGCMGCCGCGGTAA	GGACTACHVGGGTWTCTAAT	AATCCGTCGTGCCAGCMGCCGCGGTAA	TGAGTGTCGGACTACHVGGGTWTCTAAT	Solanum lycopersicum
Bactstrain1225	Plate13	Plate13K73	AATGTTGC	TGAGTGTC	GTGCCAGCMGCCGCGGTAA	GGACTACHVGGGTWTCTAAT	AATGTTGCGTGCCAGCMGCCGCGGTAA	TGAGTGTCGGACTACHVGGGTWTCTAAT	Solanum lycopersicum
Bactstrain1226	Plate13	Plate13K74	ACACGACC	TGAGTGTC	GTGCCAGCMGCCGCGGTAA	GGACTACHVGGGTWTCTAAT	ACACGACCGTGCCAGCMGCCGCGGTAA	TGAGTGTCGGACTACHVGGGTWTCTAAT	Solanum lycopersicum
Bactstrain1227	Plate13	Plate13K75	ACAGATTC	TGAGTGTC	GTGCCAGCMGCCGCGGTAA	GGACTACHVGGGTWTCTAAT	ACAGATTCGTGCCAGCMGCCGCGGTAA	TGAGTGTCGGACTACHVGGGTWTCTAAT	Solanum lycopersicum
Bactstrain1228	Plate13	Plate13K76	AGATGTAC	TGAGTGTC	GTGCCAGCMGCCGCGGTAA	GGACTACHVGGGTWTCTAAT	AGATGTACGTGCCAGCMGCCGCGGTAA	TGAGTGTCGGACTACHVGGGTWTCTAAT	Solanum lycopersicum
Bactstrain1229	Plate13	Plate13K77	AGCACCTC	TGAGTGTC	GTGCCAGCMGCCGCGGTAA	GGACTACHVGGGTWTCTAAT	AGCACCTCGTGCCAGCMGCCGCGGTAA	TGAGTGTCGGACTACHVGGGTWTCTAAT	Solanum lycopersicum
Bactstrain1230	Plate13	Plate13K78	AGCCATGC	TGAGTGTC	GTGCCAGCMGCCGCGGTAA	GGACTACHVGGGTWTCTAAT	AGCCATGCGTGCCAGCMGCCGCGGTAA	TGAGTGTCGGACTACHVGGGTWTCTAAT	Solanum lycopersicum
Bactstrain1231	Plate13	Plate13K79	AGGCTAAC	TGAGTGTC	GTGCCAGCMGCCGCGGTAA	GGACTACHVGGGTWTCTAAT	AGGCTAACGTGCCAGCMGCCGCGGTAA	TGAGTGTCGGACTACHVGGGTWTCTAAT	Solanum lycopersicum
Bactstrain1232	Plate13	Plate13K80	ATAGCGAC	TGAGTGTC	GTGCCAGCMGCCGCGGTAA	GGACTACHVGGGTWTCTAAT	ATAGCGACGTGCCAGCMGCCGCGGTAA	TGAGTGTCGGACTACHVGGGTWTCTAAT	Solanum lycopersicum
Bactstrain1233	Plate13	Plate13K81	ATCATTCC	TGAGTGTC	GTGCCAGCMGCCGCGGTAA	GGACTACHVGGGTWTCTAAT	ATCATTCCGTGCCAGCMGCCGCGGTAA	TGAGTGTCGGACTACHVGGGTWTCTAAT	Solanum lycopersicum
Bactstrain1234	Plate13	Plate13K82	ATTGGCTC	TGAGTGTC	GTGCCAGCMGCCGCGGTAA	GGACTACHVGGGTWTCTAAT	ATTGGCTCGTGCCAGCMGCCGCGGTAA	TGAGTGTCGGACTACHVGGGTWTCTAAT	Solanum lycopersicum
Bactstrain1235	Plate13	Plate13K83	CAAGGAGC	TGAGTGTC	GTGCCAGCMGCCGCGGTAA	GGACTACHVGGGTWTCTAAT	CAAGGAGCGTGCCAGCMGCCGCGGTAA	TGAGTGTCGGACTACHVGGGTWTCTAAT	Solanum lycopersicum
Bactstrain1236	Plate13	Plate13K84	CACCTTAC	TGAGTGTC	GTGCCAGCMGCCGCGGTAA	GGACTACHVGGGTWTCTAAT	CACCTTACGTGCCAGCMGCCGCGGTAA	TGAGTGTCGGACTACHVGGGTWTCTAAT	Solanum lycopersicum
Bactstrain1237	Plate13	Plate13K85	CCATCCTC	TGAGTGTC	GTGCCAGCMGCCGCGGTAA	GGACTACHVGGGTWTCTAAT	CCATCCTCGTGCCAGCMGCCGCGGTAA	TGAGTGTCGGACTACHVGGGTWTCTAAT	Solanum lycopersicum
Bactstrain1238	Plate13	Plate13K86	CCGACAAC	TGAGTGTC	GTGCCAGCMGCCGCGGTAA	GGACTACHVGGGTWTCTAAT	CCGACAACGTGCCAGCMGCCGCGGTAA	TGAGTGTCGGACTACHVGGGTWTCTAAT	Solanum lycopersicum
Bactstrain1239	Plate13	Plate13K87	CCTAATCC	TGAGTGTC	GTGCCAGCMGCCGCGGTAA	GGACTACHVGGGTWTCTAAT	CCTAATCCGTGCCAGCMGCCGCGGTAA	TGAGTGTCGGACTACHVGGGTWTCTAAT	Solanum lycopersicum
Bactstrain1240	Plate13	Plate13K88	CCTCTATC	TGAGTGTC	GTGCCAGCMGCCGCGGTAA	GGACTACHVGGGTWTCTAAT	CCTCTATCGTGCCAGCMGCCGCGGTAA	TGAGTGTCGGACTACHVGGGTWTCTAAT	Solanum lycopersicum
Bactstrain1241	Plate13	Plate13K89	CGACACAC	TGAGTGTC	GTGCCAGCMGCCGCGGTAA	GGACTACHVGGGTWTCTAAT	CGACACACGTGCCAGCMGCCGCGGTAA	TGAGTGTCGGACTACHVGGGTWTCTAAT	Solanum lycopersicum
Bactstrain1242	Plate13	Plate13K90	CGGATTGC	TGAGTGTC	GTGCCAGCMGCCGCGGTAA	GGACTACHVGGGTWTCTAAT	CGGATTGCGTGCCAGCMGCCGCGGTAA	TGAGTGTCGGACTACHVGGGTWTCTAAT	Solanum lycopersicum
Bactstrain1243	Plate13	Plate13K91	CTAAGGTC	TGAGTGTC	GTGCCAGCMGCCGCGGTAA	GGACTACHVGGGTWTCTAAT	CTAAGGTCGTGCCAGCMGCCGCGGTAA	TGAGTGTCGGACTACHVGGGTWTCTAAT	Solanum lycopersicum
Bactstrain1244	Plate13	Plate13K92	GAACAGGC	TGAGTGTC	GTGCCAGCMGCCGCGGTAA	GGACTACHVGGGTWTCTAAT	GAACAGGCGTGCCAGCMGCCGCGGTAA	TGAGTGTCGGACTACHVGGGTWTCTAAT	Solanum lycopersicum
Bactstrain1245	Plate13	Plate13K93	GACAGTGC	TGAGTGTC	GTGCCAGCMGCCGCGGTAA	GGACTACHVGGGTWTCTAAT	GACAGTGCGTGCCAGCMGCCGCGGTAA	TGAGTGTCGGACTACHVGGGTWTCTAAT	Solanum lycopersicum
Bactstrain1246	Plate13	Plate13K94	GAGTTAGC	TGAGTGTC	GTGCCAGCMGCCGCGGTAA	GGACTACHVGGGTWTCTAAT	GAGTTAGCGTGCCAGCMGCCGCGGTAA	TGAGTGTCGGACTACHVGGGTWTCTAAT	Solanum lycopersicum
Bactstrain1247	Plate13	Plate13K95	GATGAATC	TGAGTGTC	GTGCCAGCMGCCGCGGTAA	GGACTACHVGGGTWTCTAAT	GATGAATCGTGCCAGCMGCCGCGGTAA	TGAGTGTCGGACTACHVGGGTWTCTAAT	Solanum lycopersicum
Bactstrain1248	Plate13	Plate13K96	GCCAAGAC	TGAGTGTC	GTGCCAGCMGCCGCGGTAA	GGACTACHVGGGTWTCTAAT	GCCAAGACGTGCCAGCMGCCGCGGTAA	TGAGTGTCGGACTACHVGGGTWTCTAAT	Solanum lycopersicum
Bactstrain1249	Plate14	Plate14K1	AACGTGAT	GATTCGAT	GTGCCAGCMGCCGCGGTAA	GGACTACHVGGGTWTCTAAT	AACGTGATGTGCCAGCMGCCGCGGTAA	GATTCGATGGACTACHVGGGTWTCTAAT	Solanum lycopersicum
Bactstrain1250	Plate14	Plate14K2	AAACATCG	GATTCGAT	GTGCCAGCMGCCGCGGTAA	GGACTACHVGGGTWTCTAAT	AAACATCGGTGCCAGCMGCCGCGGTAA	GATTCGATGGACTACHVGGGTWTCTAAT	Solanum lycopersicum
Bactstrain1251	Plate14	Plate14K3	ATGCCTAA	GATTCGAT	GTGCCAGCMGCCGCGGTAA	GGACTACHVGGGTWTCTAAT	ATGCCTAAGTGCCAGCMGCCGCGGTAA	GATTCGATGGACTACHVGGGTWTCTAAT	Solanum lycopersicum
Bactstrain1252	Plate14	Plate14K4	AGTGGTCA	GATTCGAT	GTGCCAGCMGCCGCGGTAA	GGACTACHVGGGTWTCTAAT	AGTGGTCAGTGCCAGCMGCCGCGGTAA	GATTCGATGGACTACHVGGGTWTCTAAT	Solanum lycopersicum
Bactstrain1253	Plate14	Plate14K5	ACCACTGT	GATTCGAT	GTGCCAGCMGCCGCGGTAA	GGACTACHVGGGTWTCTAAT	ACCACTGTGTGCCAGCMGCCGCGGTAA	GATTCGATGGACTACHVGGGTWTCTAAT	Solanum lycopersicum
Bactstrain1254	Plate14	Plate14K6	ACATTGGC	GATTCGAT	GTGCCAGCMGCCGCGGTAA	GGACTACHVGGGTWTCTAAT	ACATTGGCGTGCCAGCMGCCGCGGTAA	GATTCGATGGACTACHVGGGTWTCTAAT	Solanum lycopersicum
Bactstrain1255	Plate14	Plate14K7	CAGATCTG	GATTCGAT	GTGCCAGCMGCCGCGGTAA	GGACTACHVGGGTWTCTAAT	CAGATCTGGTGCCAGCMGCCGCGGTAA	GATTCGATGGACTACHVGGGTWTCTAAT	Solanum lycopersicum
Bactstrain1256	Plate14	Plate14K8	CATCAAGT	GATTCGAT	GTGCCAGCMGCCGCGGTAA	GGACTACHVGGGTWTCTAAT	CATCAAGTGTGCCAGCMGCCGCGGTAA	GATTCGATGGACTACHVGGGTWTCTAAT	Solanum lycopersicum
Bactstrain1257	Plate14	Plate14K9	CGCTGATC	GATTCGAT	GTGCCAGCMGCCGCGGTAA	GGACTACHVGGGTWTCTAAT	CGCTGATCGTGCCAGCMGCCGCGGTAA	GATTCGATGGACTACHVGGGTWTCTAAT	Solanum lycopersicum
Bactstrain1258	Plate14	Plate14K10	ACAAGCTA	GATTCGAT	GTGCCAGCMGCCGCGGTAA	GGACTACHVGGGTWTCTAAT	ACAAGCTAGTGCCAGCMGCCGCGGTAA	GATTCGATGGACTACHVGGGTWTCTAAT	Solanum lycopersicum
Bactstrain1259	Plate14	Plate14K11	CTGTAGCC	GATTCGAT	GTGCCAGCMGCCGCGGTAA	GGACTACHVGGGTWTCTAAT	CTGTAGCCGTGCCAGCMGCCGCGGTAA	GATTCGATGGACTACHVGGGTWTCTAAT	Solanum lycopersicum
Bactstrain1260	Plate14	Plate14K12	AGTACAAG	GATTCGAT	GTGCCAGCMGCCGCGGTAA	GGACTACHVGGGTWTCTAAT	AGTACAAGGTGCCAGCMGCCGCGGTAA	GATTCGATGGACTACHVGGGTWTCTAAT	Solanum lycopersicum
Bactstrain1261	Plate14	Plate14K13	AACAACCA	GATTCGAT	GTGCCAGCMGCCGCGGTAA	GGACTACHVGGGTWTCTAAT	AACAACCAGTGCCAGCMGCCGCGGTAA	GATTCGATGGACTACHVGGGTWTCTAAT	Solanum lycopersicum
Bactstrain1262	Plate14	Plate14K14	AACCGAGA	GATTCGAT	GTGCCAGCMGCCGCGGTAA	GGACTACHVGGGTWTCTAAT	AACCGAGAGTGCCAGCMGCCGCGGTAA	GATTCGATGGACTACHVGGGTWTCTAAT	Solanum lycopersicum
Bactstrain1263	Plate14	Plate14K15	AACGCTTA	GATTCGAT	GTGCCAGCMGCCGCGGTAA	GGACTACHVGGGTWTCTAAT	AACGCTTAGTGCCAGCMGCCGCGGTAA	GATTCGATGGACTACHVGGGTWTCTAAT	Solanum lycopersicum
Bactstrain1264	Plate14	Plate14K16	AAGACGGA	GATTCGAT	GTGCCAGCMGCCGCGGTAA	GGACTACHVGGGTWTCTAAT	AAGACGGAGTGCCAGCMGCCGCGGTAA	GATTCGATGGACTACHVGGGTWTCTAAT	Solanum lycopersicum
Bactstrain1265	Plate14	Plate14K17	AAGGTACA	GATTCGAT	GTGCCAGCMGCCGCGGTAA	GGACTACHVGGGTWTCTAAT	AAGGTACAGTGCCAGCMGCCGCGGTAA	GATTCGATGGACTACHVGGGTWTCTAAT	Solanum lycopersicum
Bactstrain1266	Plate14	Plate14K18	ACACAGAA	GATTCGAT	GTGCCAGCMGCCGCGGTAA	GGACTACHVGGGTWTCTAAT	ACACAGAAGTGCCAGCMGCCGCGGTAA	GATTCGATGGACTACHVGGGTWTCTAAT	Solanum lycopersicum
Bactstrain1267	Plate14	Plate14K19	ACAGCAGA	GATTCGAT	GTGCCAGCMGCCGCGGTAA	GGACTACHVGGGTWTCTAAT	ACAGCAGAGTGCCAGCMGCCGCGGTAA	GATTCGATGGACTACHVGGGTWTCTAAT	Solanum lycopersicum
Bactstrain1268	Plate14	Plate14K20	ACCTCCAA	GATTCGAT	GTGCCAGCMGCCGCGGTAA	GGACTACHVGGGTWTCTAAT	ACCTCCAAGTGCCAGCMGCCGCGGTAA	GATTCGATGGACTACHVGGGTWTCTAAT	Solanum lycopersicum
Bactstrain1269	Plate14	Plate14K21	ACGCTCGA	GATTCGAT	GTGCCAGCMGCCGCGGTAA	GGACTACHVGGGTWTCTAAT	ACGCTCGAGTGCCAGCMGCCGCGGTAA	GATTCGATGGACTACHVGGGTWTCTAAT	Solanum lycopersicum
Bactstrain1270	Plate14	Plate14K22	ACGTATCA	GATTCGAT	GTGCCAGCMGCCGCGGTAA	GGACTACHVGGGTWTCTAAT	ACGTATCAGTGCCAGCMGCCGCGGTAA	GATTCGATGGACTACHVGGGTWTCTAAT	Solanum lycopersicum
Bactstrain1271	Plate14	Plate14K23	ACTATGCA	GATTCGAT	GTGCCAGCMGCCGCGGTAA	GGACTACHVGGGTWTCTAAT	ACTATGCAGTGCCAGCMGCCGCGGTAA	GATTCGATGGACTACHVGGGTWTCTAAT	Solanum lycopersicum
Bactstrain1272	Plate14	Plate14K24	AGAGTCAA	GATTCGAT	GTGCCAGCMGCCGCGGTAA	GGACTACHVGGGTWTCTAAT	AGAGTCAAGTGCCAGCMGCCGCGGTAA	GATTCGATGGACTACHVGGGTWTCTAAT	Solanum lycopersicum
Bactstrain1273	Plate14	Plate14K25	AGATCGCA	GATTCGAT	GTGCCAGCMGCCGCGGTAA	GGACTACHVGGGTWTCTAAT	AGATCGCAGTGCCAGCMGCCGCGGTAA	GATTCGATGGACTACHVGGGTWTCTAAT	Solanum lycopersicum
Bactstrain1274	Plate14	Plate14K26	AGCAGGAA	GATTCGAT	GTGCCAGCMGCCGCGGTAA	GGACTACHVGGGTWTCTAAT	AGCAGGAAGTGCCAGCMGCCGCGGTAA	GATTCGATGGACTACHVGGGTWTCTAAT	Solanum lycopersicum
Bactstrain1275	Plate14	Plate14K27	AGTCACTA	GATTCGAT	GTGCCAGCMGCCGCGGTAA	GGACTACHVGGGTWTCTAAT	AGTCACTAGTGCCAGCMGCCGCGGTAA	GATTCGATGGACTACHVGGGTWTCTAAT	Solanum lycopersicum
Bactstrain1276	Plate14	Plate14K28	ATCCTGTA	GATTCGAT	GTGCCAGCMGCCGCGGTAA	GGACTACHVGGGTWTCTAAT	ATCCTGTAGTGCCAGCMGCCGCGGTAA	GATTCGATGGACTACHVGGGTWTCTAAT	Solanum lycopersicum
Bactstrain1277	Plate14	Plate14K29	ATTGAGGA	GATTCGAT	GTGCCAGCMGCCGCGGTAA	GGACTACHVGGGTWTCTAAT	ATTGAGGAGTGCCAGCMGCCGCGGTAA	GATTCGATGGACTACHVGGGTWTCTAAT	Solanum lycopersicum
Bactstrain1278	Plate14	Plate14K30	CAACCACA	GATTCGAT	GTGCCAGCMGCCGCGGTAA	GGACTACHVGGGTWTCTAAT	CAACCACAGTGCCAGCMGCCGCGGTAA	GATTCGATGGACTACHVGGGTWTCTAAT	Solanum lycopersicum
Bactstrain1279	Plate14	Plate14K31	CAAGACTA	GATTCGAT	GTGCCAGCMGCCGCGGTAA	GGACTACHVGGGTWTCTAAT	CAAGACTAGTGCCAGCMGCCGCGGTAA	GATTCGATGGACTACHVGGGTWTCTAAT	Solanum lycopersicum
Bactstrain1280	Plate14	Plate14K32	CAATGGAA	GATTCGAT	GTGCCAGCMGCCGCGGTAA	GGACTACHVGGGTWTCTAAT	CAATGGAAGTGCCAGCMGCCGCGGTAA	GATTCGATGGACTACHVGGGTWTCTAAT	Solanum lycopersicum
Bactstrain1281	Plate14	Plate14K33	CACTTCGA	GATTCGAT	GTGCCAGCMGCCGCGGTAA	GGACTACHVGGGTWTCTAAT	CACTTCGAGTGCCAGCMGCCGCGGTAA	GATTCGATGGACTACHVGGGTWTCTAAT	Solanum lycopersicum
Bactstrain1282	Plate14	Plate14K34	CAGCGTTA	GATTCGAT	GTGCCAGCMGCCGCGGTAA	GGACTACHVGGGTWTCTAAT	CAGCGTTAGTGCCAGCMGCCGCGGTAA	GATTCGATGGACTACHVGGGTWTCTAAT	Solanum lycopersicum
Bactstrain1283	Plate14	Plate14K35	CATACCAA	GATTCGAT	GTGCCAGCMGCCGCGGTAA	GGACTACHVGGGTWTCTAAT	CATACCAAGTGCCAGCMGCCGCGGTAA	GATTCGATGGACTACHVGGGTWTCTAAT	Solanum lycopersicum
Bactstrain1284	Plate14	Plate14K36	CCAGTTCA	GATTCGAT	GTGCCAGCMGCCGCGGTAA	GGACTACHVGGGTWTCTAAT	CCAGTTCAGTGCCAGCMGCCGCGGTAA	GATTCGATGGACTACHVGGGTWTCTAAT	Solanum lycopersicum
Bactstrain1285	Plate14	Plate14K37	CCGAAGTA	GATTCGAT	GTGCCAGCMGCCGCGGTAA	GGACTACHVGGGTWTCTAAT	CCGAAGTAGTGCCAGCMGCCGCGGTAA	GATTCGATGGACTACHVGGGTWTCTAAT	Solanum lycopersicum
Bactstrain1286	Plate14	Plate14K38	CCGTGAGA	GATTCGAT	GTGCCAGCMGCCGCGGTAA	GGACTACHVGGGTWTCTAAT	CCGTGAGAGTGCCAGCMGCCGCGGTAA	GATTCGATGGACTACHVGGGTWTCTAAT	Solanum lycopersicum
Bactstrain1287	Plate14	Plate14K39	CCTCCTGA	GATTCGAT	GTGCCAGCMGCCGCGGTAA	GGACTACHVGGGTWTCTAAT	CCTCCTGAGTGCCAGCMGCCGCGGTAA	GATTCGATGGACTACHVGGGTWTCTAAT	Solanum lycopersicum
Bactstrain1288	Plate14	Plate14K40	CGAACTTA	GATTCGAT	GTGCCAGCMGCCGCGGTAA	GGACTACHVGGGTWTCTAAT	CGAACTTAGTGCCAGCMGCCGCGGTAA	GATTCGATGGACTACHVGGGTWTCTAAT	Solanum lycopersicum
Bactstrain1289	Plate14	Plate14K41	CGACTGGA	GATTCGAT	GTGCCAGCMGCCGCGGTAA	GGACTACHVGGGTWTCTAAT	CGACTGGAGTGCCAGCMGCCGCGGTAA	GATTCGATGGACTACHVGGGTWTCTAAT	Solanum lycopersicum
Bactstrain1290	Plate14	Plate14K42	CGCATACA	GATTCGAT	GTGCCAGCMGCCGCGGTAA	GGACTACHVGGGTWTCTAAT	CGCATACAGTGCCAGCMGCCGCGGTAA	GATTCGATGGACTACHVGGGTWTCTAAT	Solanum lycopersicum
Bactstrain1291	Plate14	Plate14K43	CTCAATGA	GATTCGAT	GTGCCAGCMGCCGCGGTAA	GGACTACHVGGGTWTCTAAT	CTCAATGAGTGCCAGCMGCCGCGGTAA	GATTCGATGGACTACHVGGGTWTCTAAT	Solanum lycopersicum
Bactstrain1292	Plate14	Plate14K44	CTGAGCCA	GATTCGAT	GTGCCAGCMGCCGCGGTAA	GGACTACHVGGGTWTCTAAT	CTGAGCCAGTGCCAGCMGCCGCGGTAA	GATTCGATGGACTACHVGGGTWTCTAAT	Solanum lycopersicum
Bactstrain1293	Plate14	Plate14K45	CTGGCATA	GATTCGAT	GTGCCAGCMGCCGCGGTAA	GGACTACHVGGGTWTCTAAT	CTGGCATAGTGCCAGCMGCCGCGGTAA	GATTCGATGGACTACHVGGGTWTCTAAT	Solanum lycopersicum
Bactstrain1294	Plate14	Plate14K46	GAATCTGA	GATTCGAT	GTGCCAGCMGCCGCGGTAA	GGACTACHVGGGTWTCTAAT	GAATCTGAGTGCCAGCMGCCGCGGTAA	GATTCGATGGACTACHVGGGTWTCTAAT	Solanum lycopersicum
Bactstrain1295	Plate14	Plate14K47	GACTAGTA	GATTCGAT	GTGCCAGCMGCCGCGGTAA	GGACTACHVGGGTWTCTAAT	GACTAGTAGTGCCAGCMGCCGCGGTAA	GATTCGATGGACTACHVGGGTWTCTAAT	Solanum lycopersicum
Bactstrain1296	Plate14	Plate14K48	GAGCTGAA	GATTCGAT	GTGCCAGCMGCCGCGGTAA	GGACTACHVGGGTWTCTAAT	GAGCTGAAGTGCCAGCMGCCGCGGTAA	GATTCGATGGACTACHVGGGTWTCTAAT	Solanum lycopersicum
Bactstrain1297	Plate14	Plate14K49	GATAGACA	GATTCGAT	GTGCCAGCMGCCGCGGTAA	GGACTACHVGGGTWTCTAAT	GATAGACAGTGCCAGCMGCCGCGGTAA	GATTCGATGGACTACHVGGGTWTCTAAT	Solanum lycopersicum
Bactstrain1298	Plate14	Plate14K50	GCCACATA	GATTCGAT	GTGCCAGCMGCCGCGGTAA	GGACTACHVGGGTWTCTAAT	GCCACATAGTGCCAGCMGCCGCGGTAA	GATTCGATGGACTACHVGGGTWTCTAAT	Solanum lycopersicum
Bactstrain1299	Plate14	Plate14K51	GCGAGTAA	GATTCGAT	GTGCCAGCMGCCGCGGTAA	GGACTACHVGGGTWTCTAAT	GCGAGTAAGTGCCAGCMGCCGCGGTAA	GATTCGATGGACTACHVGGGTWTCTAAT	Solanum lycopersicum
Bactstrain1300	Plate14	Plate14K52	GCTAACGA	GATTCGAT	GTGCCAGCMGCCGCGGTAA	GGACTACHVGGGTWTCTAAT	GCTAACGAGTGCCAGCMGCCGCGGTAA	GATTCGATGGACTACHVGGGTWTCTAAT	Solanum lycopersicum
Bactstrain1301	Plate14	Plate14K53	GCTCGGTA	GATTCGAT	GTGCCAGCMGCCGCGGTAA	GGACTACHVGGGTWTCTAAT	GCTCGGTAGTGCCAGCMGCCGCGGTAA	GATTCGATGGACTACHVGGGTWTCTAAT	Solanum lycopersicum
Bactstrain1302	Plate14	Plate14K54	GGAGAACA	GATTCGAT	GTGCCAGCMGCCGCGGTAA	GGACTACHVGGGTWTCTAAT	GGAGAACAGTGCCAGCMGCCGCGGTAA	GATTCGATGGACTACHVGGGTWTCTAAT	Solanum lycopersicum
Bactstrain1303	Plate14	Plate14K55	GGTGCGAA	GATTCGAT	GTGCCAGCMGCCGCGGTAA	GGACTACHVGGGTWTCTAAT	GGTGCGAAGTGCCAGCMGCCGCGGTAA	GATTCGATGGACTACHVGGGTWTCTAAT	Solanum lycopersicum
Bactstrain1304	Plate14	Plate14K56	GTACGCAA	GATTCGAT	GTGCCAGCMGCCGCGGTAA	GGACTACHVGGGTWTCTAAT	GTACGCAAGTGCCAGCMGCCGCGGTAA	GATTCGATGGACTACHVGGGTWTCTAAT	Solanum lycopersicum
Bactstrain1305	Plate14	Plate14K57	GTCGTAGA	GATTCGAT	GTGCCAGCMGCCGCGGTAA	GGACTACHVGGGTWTCTAAT	GTCGTAGAGTGCCAGCMGCCGCGGTAA	GATTCGATGGACTACHVGGGTWTCTAAT	Solanum lycopersicum
Bactstrain1306	Plate14	Plate14K58	GTCTGTCA	GATTCGAT	GTGCCAGCMGCCGCGGTAA	GGACTACHVGGGTWTCTAAT	GTCTGTCAGTGCCAGCMGCCGCGGTAA	GATTCGATGGACTACHVGGGTWTCTAAT	Solanum lycopersicum
Bactstrain1307	Plate14	Plate14K59	GTGTTCTA	GATTCGAT	GTGCCAGCMGCCGCGGTAA	GGACTACHVGGGTWTCTAAT	GTGTTCTAGTGCCAGCMGCCGCGGTAA	GATTCGATGGACTACHVGGGTWTCTAAT	Solanum lycopersicum
Bactstrain1308	Plate14	Plate14K60	TAGGATGA	GATTCGAT	GTGCCAGCMGCCGCGGTAA	GGACTACHVGGGTWTCTAAT	TAGGATGAGTGCCAGCMGCCGCGGTAA	GATTCGATGGACTACHVGGGTWTCTAAT	Solanum lycopersicum
Bactstrain1309	Plate14	Plate14K61	TATCAGCA	GATTCGAT	GTGCCAGCMGCCGCGGTAA	GGACTACHVGGGTWTCTAAT	TATCAGCAGTGCCAGCMGCCGCGGTAA	GATTCGATGGACTACHVGGGTWTCTAAT	Solanum lycopersicum
Bactstrain1310	Plate14	Plate14K62	TCCGTCTA	GATTCGAT	GTGCCAGCMGCCGCGGTAA	GGACTACHVGGGTWTCTAAT	TCCGTCTAGTGCCAGCMGCCGCGGTAA	GATTCGATGGACTACHVGGGTWTCTAAT	Solanum lycopersicum
Bactstrain1311	Plate14	Plate14K63	TCTTCACA	GATTCGAT	GTGCCAGCMGCCGCGGTAA	GGACTACHVGGGTWTCTAAT	TCTTCACAGTGCCAGCMGCCGCGGTAA	GATTCGATGGACTACHVGGGTWTCTAAT	Solanum lycopersicum
Bactstrain1312	Plate14	Plate14K64	TGAAGAGA	GATTCGAT	GTGCCAGCMGCCGCGGTAA	GGACTACHVGGGTWTCTAAT	TGAAGAGAGTGCCAGCMGCCGCGGTAA	GATTCGATGGACTACHVGGGTWTCTAAT	Solanum lycopersicum
Bactstrain1313	Plate14	Plate14K65	TGGAACAA	GATTCGAT	GTGCCAGCMGCCGCGGTAA	GGACTACHVGGGTWTCTAAT	TGGAACAAGTGCCAGCMGCCGCGGTAA	GATTCGATGGACTACHVGGGTWTCTAAT	Solanum lycopersicum
Bactstrain1314	Plate14	Plate14K66	TGGCTTCA	GATTCGAT	GTGCCAGCMGCCGCGGTAA	GGACTACHVGGGTWTCTAAT	TGGCTTCAGTGCCAGCMGCCGCGGTAA	GATTCGATGGACTACHVGGGTWTCTAAT	Solanum lycopersicum
Bactstrain1315	Plate14	Plate14K67	TGGTGGTA	GATTCGAT	GTGCCAGCMGCCGCGGTAA	GGACTACHVGGGTWTCTAAT	TGGTGGTAGTGCCAGCMGCCGCGGTAA	GATTCGATGGACTACHVGGGTWTCTAAT	Solanum lycopersicum
Bactstrain1316	Plate14	Plate14K68	TTCACGCA	GATTCGAT	GTGCCAGCMGCCGCGGTAA	GGACTACHVGGGTWTCTAAT	TTCACGCAGTGCCAGCMGCCGCGGTAA	GATTCGATGGACTACHVGGGTWTCTAAT	Solanum lycopersicum
Bactstrain1317	Plate14	Plate14K69	AACTCACC	GATTCGAT	GTGCCAGCMGCCGCGGTAA	GGACTACHVGGGTWTCTAAT	AACTCACCGTGCCAGCMGCCGCGGTAA	GATTCGATGGACTACHVGGGTWTCTAAT	Solanum lycopersicum
Bactstrain1318	Plate14	Plate14K70	AAGAGATC	GATTCGAT	GTGCCAGCMGCCGCGGTAA	GGACTACHVGGGTWTCTAAT	AAGAGATCGTGCCAGCMGCCGCGGTAA	GATTCGATGGACTACHVGGGTWTCTAAT	Solanum lycopersicum
Bactstrain1319	Plate14	Plate14K71	AAGGACAC	GATTCGAT	GTGCCAGCMGCCGCGGTAA	GGACTACHVGGGTWTCTAAT	AAGGACACGTGCCAGCMGCCGCGGTAA	GATTCGATGGACTACHVGGGTWTCTAAT	Solanum lycopersicum
Bactstrain1320	Plate14	Plate14K72	AATCCGTC	GATTCGAT	GTGCCAGCMGCCGCGGTAA	GGACTACHVGGGTWTCTAAT	AATCCGTCGTGCCAGCMGCCGCGGTAA	GATTCGATGGACTACHVGGGTWTCTAAT	Solanum lycopersicum
Bactstrain1321	Plate14	Plate14K73	AATGTTGC	GATTCGAT	GTGCCAGCMGCCGCGGTAA	GGACTACHVGGGTWTCTAAT	AATGTTGCGTGCCAGCMGCCGCGGTAA	GATTCGATGGACTACHVGGGTWTCTAAT	Solanum lycopersicum
Bactstrain1322	Plate14	Plate14K74	ACACGACC	GATTCGAT	GTGCCAGCMGCCGCGGTAA	GGACTACHVGGGTWTCTAAT	ACACGACCGTGCCAGCMGCCGCGGTAA	GATTCGATGGACTACHVGGGTWTCTAAT	Solanum lycopersicum
Bactstrain1323	Plate14	Plate14K75	ACAGATTC	GATTCGAT	GTGCCAGCMGCCGCGGTAA	GGACTACHVGGGTWTCTAAT	ACAGATTCGTGCCAGCMGCCGCGGTAA	GATTCGATGGACTACHVGGGTWTCTAAT	Solanum lycopersicum
Bactstrain1324	Plate14	Plate14K76	AGATGTAC	GATTCGAT	GTGCCAGCMGCCGCGGTAA	GGACTACHVGGGTWTCTAAT	AGATGTACGTGCCAGCMGCCGCGGTAA	GATTCGATGGACTACHVGGGTWTCTAAT	Solanum lycopersicum
Bactstrain1325	Plate14	Plate14K77	AGCACCTC	GATTCGAT	GTGCCAGCMGCCGCGGTAA	GGACTACHVGGGTWTCTAAT	AGCACCTCGTGCCAGCMGCCGCGGTAA	GATTCGATGGACTACHVGGGTWTCTAAT	Solanum lycopersicum
Bactstrain1326	Plate14	Plate14K78	AGCCATGC	GATTCGAT	GTGCCAGCMGCCGCGGTAA	GGACTACHVGGGTWTCTAAT	AGCCATGCGTGCCAGCMGCCGCGGTAA	GATTCGATGGACTACHVGGGTWTCTAAT	Solanum lycopersicum
Bactstrain1327	Plate14	Plate14K79	AGGCTAAC	GATTCGAT	GTGCCAGCMGCCGCGGTAA	GGACTACHVGGGTWTCTAAT	AGGCTAACGTGCCAGCMGCCGCGGTAA	GATTCGATGGACTACHVGGGTWTCTAAT	Solanum lycopersicum
Bactstrain1328	Plate14	Plate14K80	ATAGCGAC	GATTCGAT	GTGCCAGCMGCCGCGGTAA	GGACTACHVGGGTWTCTAAT	ATAGCGACGTGCCAGCMGCCGCGGTAA	GATTCGATGGACTACHVGGGTWTCTAAT	Solanum lycopersicum
Bactstrain1329	Plate14	Plate14K81	ATCATTCC	GATTCGAT	GTGCCAGCMGCCGCGGTAA	GGACTACHVGGGTWTCTAAT	ATCATTCCGTGCCAGCMGCCGCGGTAA	GATTCGATGGACTACHVGGGTWTCTAAT	Solanum lycopersicum
Bactstrain1330	Plate14	Plate14K82	ATTGGCTC	GATTCGAT	GTGCCAGCMGCCGCGGTAA	GGACTACHVGGGTWTCTAAT	ATTGGCTCGTGCCAGCMGCCGCGGTAA	GATTCGATGGACTACHVGGGTWTCTAAT	Solanum lycopersicum
Bactstrain1331	Plate14	Plate14K83	CAAGGAGC	GATTCGAT	GTGCCAGCMGCCGCGGTAA	GGACTACHVGGGTWTCTAAT	CAAGGAGCGTGCCAGCMGCCGCGGTAA	GATTCGATGGACTACHVGGGTWTCTAAT	Solanum lycopersicum
Bactstrain1332	Plate14	Plate14K84	CACCTTAC	GATTCGAT	GTGCCAGCMGCCGCGGTAA	GGACTACHVGGGTWTCTAAT	CACCTTACGTGCCAGCMGCCGCGGTAA	GATTCGATGGACTACHVGGGTWTCTAAT	Solanum lycopersicum
Bactstrain1333	Plate14	Plate14K85	CCATCCTC	GATTCGAT	GTGCCAGCMGCCGCGGTAA	GGACTACHVGGGTWTCTAAT	CCATCCTCGTGCCAGCMGCCGCGGTAA	GATTCGATGGACTACHVGGGTWTCTAAT	Solanum lycopersicum
Bactstrain1334	Plate14	Plate14K86	CCGACAAC	GATTCGAT	GTGCCAGCMGCCGCGGTAA	GGACTACHVGGGTWTCTAAT	CCGACAACGTGCCAGCMGCCGCGGTAA	GATTCGATGGACTACHVGGGTWTCTAAT	Solanum lycopersicum
Bactstrain1335	Plate14	Plate14K87	CCTAATCC	GATTCGAT	GTGCCAGCMGCCGCGGTAA	GGACTACHVGGGTWTCTAAT	CCTAATCCGTGCCAGCMGCCGCGGTAA	GATTCGATGGACTACHVGGGTWTCTAAT	Solanum lycopersicum
Bactstrain1336	Plate14	Plate14K88	CCTCTATC	GATTCGAT	GTGCCAGCMGCCGCGGTAA	GGACTACHVGGGTWTCTAAT	CCTCTATCGTGCCAGCMGCCGCGGTAA	GATTCGATGGACTACHVGGGTWTCTAAT	Solanum lycopersicum
Bactstrain1337	Plate14	Plate14K89	CGACACAC	GATTCGAT	GTGCCAGCMGCCGCGGTAA	GGACTACHVGGGTWTCTAAT	CGACACACGTGCCAGCMGCCGCGGTAA	GATTCGATGGACTACHVGGGTWTCTAAT	Solanum lycopersicum
Bactstrain1338	Plate14	Plate14K90	CGGATTGC	GATTCGAT	GTGCCAGCMGCCGCGGTAA	GGACTACHVGGGTWTCTAAT	CGGATTGCGTGCCAGCMGCCGCGGTAA	GATTCGATGGACTACHVGGGTWTCTAAT	Solanum lycopersicum
Bactstrain1339	Plate14	Plate14K91	CTAAGGTC	GATTCGAT	GTGCCAGCMGCCGCGGTAA	GGACTACHVGGGTWTCTAAT	CTAAGGTCGTGCCAGCMGCCGCGGTAA	GATTCGATGGACTACHVGGGTWTCTAAT	Solanum lycopersicum
Bactstrain1340	Plate14	Plate14K92	GAACAGGC	GATTCGAT	GTGCCAGCMGCCGCGGTAA	GGACTACHVGGGTWTCTAAT	GAACAGGCGTGCCAGCMGCCGCGGTAA	GATTCGATGGACTACHVGGGTWTCTAAT	Solanum lycopersicum
Bactstrain1341	Plate14	Plate14K93	GACAGTGC	GATTCGAT	GTGCCAGCMGCCGCGGTAA	GGACTACHVGGGTWTCTAAT	GACAGTGCGTGCCAGCMGCCGCGGTAA	GATTCGATGGACTACHVGGGTWTCTAAT	Solanum lycopersicum
Bactstrain1342	Plate14	Plate14K94	GAGTTAGC	GATTCGAT	GTGCCAGCMGCCGCGGTAA	GGACTACHVGGGTWTCTAAT	GAGTTAGCGTGCCAGCMGCCGCGGTAA	GATTCGATGGACTACHVGGGTWTCTAAT	Solanum lycopersicum
Bactstrain1343	Plate14	Plate14K95	GATGAATC	GATTCGAT	GTGCCAGCMGCCGCGGTAA	GGACTACHVGGGTWTCTAAT	GATGAATCGTGCCAGCMGCCGCGGTAA	GATTCGATGGACTACHVGGGTWTCTAAT	Solanum lycopersicum
Bactstrain1344	Plate14	Plate14K96	GCCAAGAC	GATTCGAT	GTGCCAGCMGCCGCGGTAA	GGACTACHVGGGTWTCTAAT	GCCAAGACGTGCCAGCMGCCGCGGTAA	GATTCGATGGACTACHVGGGTWTCTAAT	Solanum lycopersicum
Bactstrain1345	Plate15	Plate15K1	AACGTGAT	TGCGTACT	GTGCCAGCMGCCGCGGTAA	GGACTACHVGGGTWTCTAAT	AACGTGATGTGCCAGCMGCCGCGGTAA	TGCGTACTGGACTACHVGGGTWTCTAAT	Solanum lycopersicum
Bactstrain1346	Plate15	Plate15K2	AAACATCG	TGCGTACT	GTGCCAGCMGCCGCGGTAA	GGACTACHVGGGTWTCTAAT	AAACATCGGTGCCAGCMGCCGCGGTAA	TGCGTACTGGACTACHVGGGTWTCTAAT	Solanum lycopersicum
Bactstrain1347	Plate15	Plate15K3	ATGCCTAA	TGCGTACT	GTGCCAGCMGCCGCGGTAA	GGACTACHVGGGTWTCTAAT	ATGCCTAAGTGCCAGCMGCCGCGGTAA	TGCGTACTGGACTACHVGGGTWTCTAAT	Solanum lycopersicum
Bactstrain1348	Plate15	Plate15K4	AGTGGTCA	TGCGTACT	GTGCCAGCMGCCGCGGTAA	GGACTACHVGGGTWTCTAAT	AGTGGTCAGTGCCAGCMGCCGCGGTAA	TGCGTACTGGACTACHVGGGTWTCTAAT	Solanum lycopersicum
Bactstrain1349	Plate15	Plate15K5	ACCACTGT	TGCGTACT	GTGCCAGCMGCCGCGGTAA	GGACTACHVGGGTWTCTAAT	ACCACTGTGTGCCAGCMGCCGCGGTAA	TGCGTACTGGACTACHVGGGTWTCTAAT	Solanum lycopersicum
Bactstrain1350	Plate15	Plate15K6	ACATTGGC	TGCGTACT	GTGCCAGCMGCCGCGGTAA	GGACTACHVGGGTWTCTAAT	ACATTGGCGTGCCAGCMGCCGCGGTAA	TGCGTACTGGACTACHVGGGTWTCTAAT	Solanum lycopersicum
Bactstrain1351	Plate15	Plate15K7	CAGATCTG	TGCGTACT	GTGCCAGCMGCCGCGGTAA	GGACTACHVGGGTWTCTAAT	CAGATCTGGTGCCAGCMGCCGCGGTAA	TGCGTACTGGACTACHVGGGTWTCTAAT	Solanum lycopersicum
Bactstrain1352	Plate15	Plate15K8	CATCAAGT	TGCGTACT	GTGCCAGCMGCCGCGGTAA	GGACTACHVGGGTWTCTAAT	CATCAAGTGTGCCAGCMGCCGCGGTAA	TGCGTACTGGACTACHVGGGTWTCTAAT	Solanum lycopersicum
Bactstrain1353	Plate15	Plate15K9	CGCTGATC	TGCGTACT	GTGCCAGCMGCCGCGGTAA	GGACTACHVGGGTWTCTAAT	CGCTGATCGTGCCAGCMGCCGCGGTAA	TGCGTACTGGACTACHVGGGTWTCTAAT	Solanum lycopersicum
Bactstrain1354	Plate15	Plate15K10	ACAAGCTA	TGCGTACT	GTGCCAGCMGCCGCGGTAA	GGACTACHVGGGTWTCTAAT	ACAAGCTAGTGCCAGCMGCCGCGGTAA	TGCGTACTGGACTACHVGGGTWTCTAAT	Solanum lycopersicum
Bactstrain1355	Plate15	Plate15K11	CTGTAGCC	TGCGTACT	GTGCCAGCMGCCGCGGTAA	GGACTACHVGGGTWTCTAAT	CTGTAGCCGTGCCAGCMGCCGCGGTAA	TGCGTACTGGACTACHVGGGTWTCTAAT	Solanum lycopersicum
Bactstrain1356	Plate15	Plate15K12	AGTACAAG	TGCGTACT	GTGCCAGCMGCCGCGGTAA	GGACTACHVGGGTWTCTAAT	AGTACAAGGTGCCAGCMGCCGCGGTAA	TGCGTACTGGACTACHVGGGTWTCTAAT	Solanum lycopersicum
Bactstrain1357	Plate15	Plate15K13	AACAACCA	TGCGTACT	GTGCCAGCMGCCGCGGTAA	GGACTACHVGGGTWTCTAAT	AACAACCAGTGCCAGCMGCCGCGGTAA	TGCGTACTGGACTACHVGGGTWTCTAAT	Solanum lycopersicum
Bactstrain1358	Plate15	Plate15K14	AACCGAGA	TGCGTACT	GTGCCAGCMGCCGCGGTAA	GGACTACHVGGGTWTCTAAT	AACCGAGAGTGCCAGCMGCCGCGGTAA	TGCGTACTGGACTACHVGGGTWTCTAAT	Solanum lycopersicum
Bactstrain1359	Plate15	Plate15K15	AACGCTTA	TGCGTACT	GTGCCAGCMGCCGCGGTAA	GGACTACHVGGGTWTCTAAT	AACGCTTAGTGCCAGCMGCCGCGGTAA	TGCGTACTGGACTACHVGGGTWTCTAAT	Solanum lycopersicum
Bactstrain1360	Plate15	Plate15K16	AAGACGGA	TGCGTACT	GTGCCAGCMGCCGCGGTAA	GGACTACHVGGGTWTCTAAT	AAGACGGAGTGCCAGCMGCCGCGGTAA	TGCGTACTGGACTACHVGGGTWTCTAAT	Solanum lycopersicum
Bactstrain1361	Plate15	Plate15K17	AAGGTACA	TGCGTACT	GTGCCAGCMGCCGCGGTAA	GGACTACHVGGGTWTCTAAT	AAGGTACAGTGCCAGCMGCCGCGGTAA	TGCGTACTGGACTACHVGGGTWTCTAAT	Solanum lycopersicum
Bactstrain1362	Plate15	Plate15K18	ACACAGAA	TGCGTACT	GTGCCAGCMGCCGCGGTAA	GGACTACHVGGGTWTCTAAT	ACACAGAAGTGCCAGCMGCCGCGGTAA	TGCGTACTGGACTACHVGGGTWTCTAAT	Solanum lycopersicum
Bactstrain1363	Plate15	Plate15K19	ACAGCAGA	TGCGTACT	GTGCCAGCMGCCGCGGTAA	GGACTACHVGGGTWTCTAAT	ACAGCAGAGTGCCAGCMGCCGCGGTAA	TGCGTACTGGACTACHVGGGTWTCTAAT	Solanum lycopersicum
Bactstrain1364	Plate15	Plate15K20	ACCTCCAA	TGCGTACT	GTGCCAGCMGCCGCGGTAA	GGACTACHVGGGTWTCTAAT	ACCTCCAAGTGCCAGCMGCCGCGGTAA	TGCGTACTGGACTACHVGGGTWTCTAAT	Solanum lycopersicum
Bactstrain1365	Plate15	Plate15K21	ACGCTCGA	TGCGTACT	GTGCCAGCMGCCGCGGTAA	GGACTACHVGGGTWTCTAAT	ACGCTCGAGTGCCAGCMGCCGCGGTAA	TGCGTACTGGACTACHVGGGTWTCTAAT	Solanum lycopersicum
Bactstrain1366	Plate15	Plate15K22	ACGTATCA	TGCGTACT	GTGCCAGCMGCCGCGGTAA	GGACTACHVGGGTWTCTAAT	ACGTATCAGTGCCAGCMGCCGCGGTAA	TGCGTACTGGACTACHVGGGTWTCTAAT	Solanum lycopersicum
Bactstrain1367	Plate15	Plate15K23	ACTATGCA	TGCGTACT	GTGCCAGCMGCCGCGGTAA	GGACTACHVGGGTWTCTAAT	ACTATGCAGTGCCAGCMGCCGCGGTAA	TGCGTACTGGACTACHVGGGTWTCTAAT	Solanum lycopersicum
Bactstrain1368	Plate15	Plate15K24	AGAGTCAA	TGCGTACT	GTGCCAGCMGCCGCGGTAA	GGACTACHVGGGTWTCTAAT	AGAGTCAAGTGCCAGCMGCCGCGGTAA	TGCGTACTGGACTACHVGGGTWTCTAAT	Solanum lycopersicum
Bactstrain1369	Plate15	Plate15K25	AGATCGCA	TGCGTACT	GTGCCAGCMGCCGCGGTAA	GGACTACHVGGGTWTCTAAT	AGATCGCAGTGCCAGCMGCCGCGGTAA	TGCGTACTGGACTACHVGGGTWTCTAAT	Solanum lycopersicum
Bactstrain1370	Plate15	Plate15K26	AGCAGGAA	TGCGTACT	GTGCCAGCMGCCGCGGTAA	GGACTACHVGGGTWTCTAAT	AGCAGGAAGTGCCAGCMGCCGCGGTAA	TGCGTACTGGACTACHVGGGTWTCTAAT	Solanum lycopersicum
Bactstrain1371	Plate15	Plate15K27	AGTCACTA	TGCGTACT	GTGCCAGCMGCCGCGGTAA	GGACTACHVGGGTWTCTAAT	AGTCACTAGTGCCAGCMGCCGCGGTAA	TGCGTACTGGACTACHVGGGTWTCTAAT	Solanum lycopersicum
Bactstrain1372	Plate15	Plate15K28	ATCCTGTA	TGCGTACT	GTGCCAGCMGCCGCGGTAA	GGACTACHVGGGTWTCTAAT	ATCCTGTAGTGCCAGCMGCCGCGGTAA	TGCGTACTGGACTACHVGGGTWTCTAAT	Solanum lycopersicum
Bactstrain1373	Plate15	Plate15K29	ATTGAGGA	TGCGTACT	GTGCCAGCMGCCGCGGTAA	GGACTACHVGGGTWTCTAAT	ATTGAGGAGTGCCAGCMGCCGCGGTAA	TGCGTACTGGACTACHVGGGTWTCTAAT	Solanum lycopersicum
Bactstrain1374	Plate15	Plate15K30	CAACCACA	TGCGTACT	GTGCCAGCMGCCGCGGTAA	GGACTACHVGGGTWTCTAAT	CAACCACAGTGCCAGCMGCCGCGGTAA	TGCGTACTGGACTACHVGGGTWTCTAAT	Solanum lycopersicum
Bactstrain1375	Plate15	Plate15K31	CAAGACTA	TGCGTACT	GTGCCAGCMGCCGCGGTAA	GGACTACHVGGGTWTCTAAT	CAAGACTAGTGCCAGCMGCCGCGGTAA	TGCGTACTGGACTACHVGGGTWTCTAAT	Solanum lycopersicum
Bactstrain1376	Plate15	Plate15K32	CAATGGAA	TGCGTACT	GTGCCAGCMGCCGCGGTAA	GGACTACHVGGGTWTCTAAT	CAATGGAAGTGCCAGCMGCCGCGGTAA	TGCGTACTGGACTACHVGGGTWTCTAAT	Solanum lycopersicum
Bactstrain1377	Plate15	Plate15K33	CACTTCGA	TGCGTACT	GTGCCAGCMGCCGCGGTAA	GGACTACHVGGGTWTCTAAT	CACTTCGAGTGCCAGCMGCCGCGGTAA	TGCGTACTGGACTACHVGGGTWTCTAAT	Solanum lycopersicum
Bactstrain1378	Plate15	Plate15K34	CAGCGTTA	TGCGTACT	GTGCCAGCMGCCGCGGTAA	GGACTACHVGGGTWTCTAAT	CAGCGTTAGTGCCAGCMGCCGCGGTAA	TGCGTACTGGACTACHVGGGTWTCTAAT	Solanum lycopersicum
Bactstrain1379	Plate15	Plate15K35	CATACCAA	TGCGTACT	GTGCCAGCMGCCGCGGTAA	GGACTACHVGGGTWTCTAAT	CATACCAAGTGCCAGCMGCCGCGGTAA	TGCGTACTGGACTACHVGGGTWTCTAAT	Solanum lycopersicum
Bactstrain1380	Plate15	Plate15K36	CCAGTTCA	TGCGTACT	GTGCCAGCMGCCGCGGTAA	GGACTACHVGGGTWTCTAAT	CCAGTTCAGTGCCAGCMGCCGCGGTAA	TGCGTACTGGACTACHVGGGTWTCTAAT	Solanum lycopersicum
Bactstrain1381	Plate15	Plate15K37	CCGAAGTA	TGCGTACT	GTGCCAGCMGCCGCGGTAA	GGACTACHVGGGTWTCTAAT	CCGAAGTAGTGCCAGCMGCCGCGGTAA	TGCGTACTGGACTACHVGGGTWTCTAAT	Solanum lycopersicum
Bactstrain1382	Plate15	Plate15K38	CCGTGAGA	TGCGTACT	GTGCCAGCMGCCGCGGTAA	GGACTACHVGGGTWTCTAAT	CCGTGAGAGTGCCAGCMGCCGCGGTAA	TGCGTACTGGACTACHVGGGTWTCTAAT	Solanum lycopersicum
Bactstrain1383	Plate15	Plate15K39	CCTCCTGA	TGCGTACT	GTGCCAGCMGCCGCGGTAA	GGACTACHVGGGTWTCTAAT	CCTCCTGAGTGCCAGCMGCCGCGGTAA	TGCGTACTGGACTACHVGGGTWTCTAAT	Solanum lycopersicum
Bactstrain1384	Plate15	Plate15K40	CGAACTTA	TGCGTACT	GTGCCAGCMGCCGCGGTAA	GGACTACHVGGGTWTCTAAT	CGAACTTAGTGCCAGCMGCCGCGGTAA	TGCGTACTGGACTACHVGGGTWTCTAAT	Solanum lycopersicum
Bactstrain1385	Plate15	Plate15K41	CGACTGGA	TGCGTACT	GTGCCAGCMGCCGCGGTAA	GGACTACHVGGGTWTCTAAT	CGACTGGAGTGCCAGCMGCCGCGGTAA	TGCGTACTGGACTACHVGGGTWTCTAAT	Solanum lycopersicum
Bactstrain1386	Plate15	Plate15K42	CGCATACA	TGCGTACT	GTGCCAGCMGCCGCGGTAA	GGACTACHVGGGTWTCTAAT	CGCATACAGTGCCAGCMGCCGCGGTAA	TGCGTACTGGACTACHVGGGTWTCTAAT	Solanum lycopersicum
Bactstrain1387	Plate15	Plate15K43	CTCAATGA	TGCGTACT	GTGCCAGCMGCCGCGGTAA	GGACTACHVGGGTWTCTAAT	CTCAATGAGTGCCAGCMGCCGCGGTAA	TGCGTACTGGACTACHVGGGTWTCTAAT	Solanum lycopersicum
Bactstrain1388	Plate15	Plate15K44	CTGAGCCA	TGCGTACT	GTGCCAGCMGCCGCGGTAA	GGACTACHVGGGTWTCTAAT	CTGAGCCAGTGCCAGCMGCCGCGGTAA	TGCGTACTGGACTACHVGGGTWTCTAAT	Solanum lycopersicum
Bactstrain1389	Plate15	Plate15K45	CTGGCATA	TGCGTACT	GTGCCAGCMGCCGCGGTAA	GGACTACHVGGGTWTCTAAT	CTGGCATAGTGCCAGCMGCCGCGGTAA	TGCGTACTGGACTACHVGGGTWTCTAAT	Solanum lycopersicum
Bactstrain1390	Plate15	Plate15K46	GAATCTGA	TGCGTACT	GTGCCAGCMGCCGCGGTAA	GGACTACHVGGGTWTCTAAT	GAATCTGAGTGCCAGCMGCCGCGGTAA	TGCGTACTGGACTACHVGGGTWTCTAAT	Solanum lycopersicum
Bactstrain1391	Plate15	Plate15K47	GACTAGTA	TGCGTACT	GTGCCAGCMGCCGCGGTAA	GGACTACHVGGGTWTCTAAT	GACTAGTAGTGCCAGCMGCCGCGGTAA	TGCGTACTGGACTACHVGGGTWTCTAAT	Solanum lycopersicum
Bactstrain1392	Plate15	Plate15K48	GAGCTGAA	TGCGTACT	GTGCCAGCMGCCGCGGTAA	GGACTACHVGGGTWTCTAAT	GAGCTGAAGTGCCAGCMGCCGCGGTAA	TGCGTACTGGACTACHVGGGTWTCTAAT	Solanum lycopersicum
Bactstrain1393	Plate15	Plate15K49	GATAGACA	TGCGTACT	GTGCCAGCMGCCGCGGTAA	GGACTACHVGGGTWTCTAAT	GATAGACAGTGCCAGCMGCCGCGGTAA	TGCGTACTGGACTACHVGGGTWTCTAAT	Solanum lycopersicum
Bactstrain1394	Plate15	Plate15K50	GCCACATA	TGCGTACT	GTGCCAGCMGCCGCGGTAA	GGACTACHVGGGTWTCTAAT	GCCACATAGTGCCAGCMGCCGCGGTAA	TGCGTACTGGACTACHVGGGTWTCTAAT	Solanum lycopersicum
Bactstrain1395	Plate15	Plate15K51	GCGAGTAA	TGCGTACT	GTGCCAGCMGCCGCGGTAA	GGACTACHVGGGTWTCTAAT	GCGAGTAAGTGCCAGCMGCCGCGGTAA	TGCGTACTGGACTACHVGGGTWTCTAAT	Solanum lycopersicum
Bactstrain1396	Plate15	Plate15K52	GCTAACGA	TGCGTACT	GTGCCAGCMGCCGCGGTAA	GGACTACHVGGGTWTCTAAT	GCTAACGAGTGCCAGCMGCCGCGGTAA	TGCGTACTGGACTACHVGGGTWTCTAAT	Solanum lycopersicum
Bactstrain1397	Plate15	Plate15K53	GCTCGGTA	TGCGTACT	GTGCCAGCMGCCGCGGTAA	GGACTACHVGGGTWTCTAAT	GCTCGGTAGTGCCAGCMGCCGCGGTAA	TGCGTACTGGACTACHVGGGTWTCTAAT	Solanum lycopersicum
Bactstrain1398	Plate15	Plate15K54	GGAGAACA	TGCGTACT	GTGCCAGCMGCCGCGGTAA	GGACTACHVGGGTWTCTAAT	GGAGAACAGTGCCAGCMGCCGCGGTAA	TGCGTACTGGACTACHVGGGTWTCTAAT	Solanum lycopersicum
Bactstrain1399	Plate15	Plate15K55	GGTGCGAA	TGCGTACT	GTGCCAGCMGCCGCGGTAA	GGACTACHVGGGTWTCTAAT	GGTGCGAAGTGCCAGCMGCCGCGGTAA	TGCGTACTGGACTACHVGGGTWTCTAAT	Solanum lycopersicum
Bactstrain1400	Plate15	Plate15K56	GTACGCAA	TGCGTACT	GTGCCAGCMGCCGCGGTAA	GGACTACHVGGGTWTCTAAT	GTACGCAAGTGCCAGCMGCCGCGGTAA	TGCGTACTGGACTACHVGGGTWTCTAAT	Solanum lycopersicum
Bactstrain1401	Plate15	Plate15K57	GTCGTAGA	TGCGTACT	GTGCCAGCMGCCGCGGTAA	GGACTACHVGGGTWTCTAAT	GTCGTAGAGTGCCAGCMGCCGCGGTAA	TGCGTACTGGACTACHVGGGTWTCTAAT	Solanum lycopersicum
Bactstrain1402	Plate15	Plate15K58	GTCTGTCA	TGCGTACT	GTGCCAGCMGCCGCGGTAA	GGACTACHVGGGTWTCTAAT	GTCTGTCAGTGCCAGCMGCCGCGGTAA	TGCGTACTGGACTACHVGGGTWTCTAAT	Solanum lycopersicum
Bactstrain1403	Plate15	Plate15K59	GTGTTCTA	TGCGTACT	GTGCCAGCMGCCGCGGTAA	GGACTACHVGGGTWTCTAAT	GTGTTCTAGTGCCAGCMGCCGCGGTAA	TGCGTACTGGACTACHVGGGTWTCTAAT	Solanum lycopersicum
Bactstrain1404	Plate15	Plate15K60	TAGGATGA	TGCGTACT	GTGCCAGCMGCCGCGGTAA	GGACTACHVGGGTWTCTAAT	TAGGATGAGTGCCAGCMGCCGCGGTAA	TGCGTACTGGACTACHVGGGTWTCTAAT	Solanum lycopersicum
Bactstrain1405	Plate15	Plate15K61	TATCAGCA	TGCGTACT	GTGCCAGCMGCCGCGGTAA	GGACTACHVGGGTWTCTAAT	TATCAGCAGTGCCAGCMGCCGCGGTAA	TGCGTACTGGACTACHVGGGTWTCTAAT	Solanum lycopersicum
Bactstrain1406	Plate15	Plate15K62	TCCGTCTA	TGCGTACT	GTGCCAGCMGCCGCGGTAA	GGACTACHVGGGTWTCTAAT	TCCGTCTAGTGCCAGCMGCCGCGGTAA	TGCGTACTGGACTACHVGGGTWTCTAAT	Solanum lycopersicum
Bactstrain1407	Plate15	Plate15K63	TCTTCACA	TGCGTACT	GTGCCAGCMGCCGCGGTAA	GGACTACHVGGGTWTCTAAT	TCTTCACAGTGCCAGCMGCCGCGGTAA	TGCGTACTGGACTACHVGGGTWTCTAAT	Solanum lycopersicum
Bactstrain1408	Plate15	Plate15K64	TGAAGAGA	TGCGTACT	GTGCCAGCMGCCGCGGTAA	GGACTACHVGGGTWTCTAAT	TGAAGAGAGTGCCAGCMGCCGCGGTAA	TGCGTACTGGACTACHVGGGTWTCTAAT	Solanum lycopersicum
Bactstrain1409	Plate15	Plate15K65	TGGAACAA	TGCGTACT	GTGCCAGCMGCCGCGGTAA	GGACTACHVGGGTWTCTAAT	TGGAACAAGTGCCAGCMGCCGCGGTAA	TGCGTACTGGACTACHVGGGTWTCTAAT	Solanum lycopersicum
Bactstrain1410	Plate15	Plate15K66	TGGCTTCA	TGCGTACT	GTGCCAGCMGCCGCGGTAA	GGACTACHVGGGTWTCTAAT	TGGCTTCAGTGCCAGCMGCCGCGGTAA	TGCGTACTGGACTACHVGGGTWTCTAAT	Solanum lycopersicum
Bactstrain1411	Plate15	Plate15K67	TGGTGGTA	TGCGTACT	GTGCCAGCMGCCGCGGTAA	GGACTACHVGGGTWTCTAAT	TGGTGGTAGTGCCAGCMGCCGCGGTAA	TGCGTACTGGACTACHVGGGTWTCTAAT	Solanum lycopersicum
Bactstrain1412	Plate15	Plate15K68	TTCACGCA	TGCGTACT	GTGCCAGCMGCCGCGGTAA	GGACTACHVGGGTWTCTAAT	TTCACGCAGTGCCAGCMGCCGCGGTAA	TGCGTACTGGACTACHVGGGTWTCTAAT	Solanum lycopersicum
Bactstrain1413	Plate15	Plate15K69	AACTCACC	TGCGTACT	GTGCCAGCMGCCGCGGTAA	GGACTACHVGGGTWTCTAAT	AACTCACCGTGCCAGCMGCCGCGGTAA	TGCGTACTGGACTACHVGGGTWTCTAAT	Solanum lycopersicum
Bactstrain1414	Plate15	Plate15K70	AAGAGATC	TGCGTACT	GTGCCAGCMGCCGCGGTAA	GGACTACHVGGGTWTCTAAT	AAGAGATCGTGCCAGCMGCCGCGGTAA	TGCGTACTGGACTACHVGGGTWTCTAAT	Solanum lycopersicum
Bactstrain1415	Plate15	Plate15K71	AAGGACAC	TGCGTACT	GTGCCAGCMGCCGCGGTAA	GGACTACHVGGGTWTCTAAT	AAGGACACGTGCCAGCMGCCGCGGTAA	TGCGTACTGGACTACHVGGGTWTCTAAT	Solanum lycopersicum
Bactstrain1416	Plate15	Plate15K72	AATCCGTC	TGCGTACT	GTGCCAGCMGCCGCGGTAA	GGACTACHVGGGTWTCTAAT	AATCCGTCGTGCCAGCMGCCGCGGTAA	TGCGTACTGGACTACHVGGGTWTCTAAT	Solanum lycopersicum
Bactstrain1417	Plate15	Plate15K73	AATGTTGC	TGCGTACT	GTGCCAGCMGCCGCGGTAA	GGACTACHVGGGTWTCTAAT	AATGTTGCGTGCCAGCMGCCGCGGTAA	TGCGTACTGGACTACHVGGGTWTCTAAT	Solanum lycopersicum
Bactstrain1418	Plate15	Plate15K74	ACACGACC	TGCGTACT	GTGCCAGCMGCCGCGGTAA	GGACTACHVGGGTWTCTAAT	ACACGACCGTGCCAGCMGCCGCGGTAA	TGCGTACTGGACTACHVGGGTWTCTAAT	Solanum lycopersicum
Bactstrain1419	Plate15	Plate15K75	ACAGATTC	TGCGTACT	GTGCCAGCMGCCGCGGTAA	GGACTACHVGGGTWTCTAAT	ACAGATTCGTGCCAGCMGCCGCGGTAA	TGCGTACTGGACTACHVGGGTWTCTAAT	Solanum lycopersicum
Bactstrain1420	Plate15	Plate15K76	AGATGTAC	TGCGTACT	GTGCCAGCMGCCGCGGTAA	GGACTACHVGGGTWTCTAAT	AGATGTACGTGCCAGCMGCCGCGGTAA	TGCGTACTGGACTACHVGGGTWTCTAAT	Solanum lycopersicum
Bactstrain1421	Plate15	Plate15K77	AGCACCTC	TGCGTACT	GTGCCAGCMGCCGCGGTAA	GGACTACHVGGGTWTCTAAT	AGCACCTCGTGCCAGCMGCCGCGGTAA	TGCGTACTGGACTACHVGGGTWTCTAAT	Solanum lycopersicum
Bactstrain1422	Plate15	Plate15K78	AGCCATGC	TGCGTACT	GTGCCAGCMGCCGCGGTAA	GGACTACHVGGGTWTCTAAT	AGCCATGCGTGCCAGCMGCCGCGGTAA	TGCGTACTGGACTACHVGGGTWTCTAAT	Solanum lycopersicum
Bactstrain1423	Plate15	Plate15K79	AGGCTAAC	TGCGTACT	GTGCCAGCMGCCGCGGTAA	GGACTACHVGGGTWTCTAAT	AGGCTAACGTGCCAGCMGCCGCGGTAA	TGCGTACTGGACTACHVGGGTWTCTAAT	Solanum lycopersicum
Bactstrain1424	Plate15	Plate15K80	ATAGCGAC	TGCGTACT	GTGCCAGCMGCCGCGGTAA	GGACTACHVGGGTWTCTAAT	ATAGCGACGTGCCAGCMGCCGCGGTAA	TGCGTACTGGACTACHVGGGTWTCTAAT	Solanum lycopersicum
Bactstrain1425	Plate15	Plate15K81	ATCATTCC	TGCGTACT	GTGCCAGCMGCCGCGGTAA	GGACTACHVGGGTWTCTAAT	ATCATTCCGTGCCAGCMGCCGCGGTAA	TGCGTACTGGACTACHVGGGTWTCTAAT	Solanum lycopersicum
Bactstrain1426	Plate15	Plate15K82	ATTGGCTC	TGCGTACT	GTGCCAGCMGCCGCGGTAA	GGACTACHVGGGTWTCTAAT	ATTGGCTCGTGCCAGCMGCCGCGGTAA	TGCGTACTGGACTACHVGGGTWTCTAAT	Solanum lycopersicum
Bactstrain1427	Plate15	Plate15K83	CAAGGAGC	TGCGTACT	GTGCCAGCMGCCGCGGTAA	GGACTACHVGGGTWTCTAAT	CAAGGAGCGTGCCAGCMGCCGCGGTAA	TGCGTACTGGACTACHVGGGTWTCTAAT	Solanum lycopersicum
Bactstrain1428	Plate15	Plate15K84	CACCTTAC	TGCGTACT	GTGCCAGCMGCCGCGGTAA	GGACTACHVGGGTWTCTAAT	CACCTTACGTGCCAGCMGCCGCGGTAA	TGCGTACTGGACTACHVGGGTWTCTAAT	Solanum lycopersicum
Bactstrain1429	Plate15	Plate15K85	CCATCCTC	TGCGTACT	GTGCCAGCMGCCGCGGTAA	GGACTACHVGGGTWTCTAAT	CCATCCTCGTGCCAGCMGCCGCGGTAA	TGCGTACTGGACTACHVGGGTWTCTAAT	Solanum lycopersicum
Bactstrain1430	Plate15	Plate15K86	CCGACAAC	TGCGTACT	GTGCCAGCMGCCGCGGTAA	GGACTACHVGGGTWTCTAAT	CCGACAACGTGCCAGCMGCCGCGGTAA	TGCGTACTGGACTACHVGGGTWTCTAAT	Solanum lycopersicum
Bactstrain1431	Plate15	Plate15K87	CCTAATCC	TGCGTACT	GTGCCAGCMGCCGCGGTAA	GGACTACHVGGGTWTCTAAT	CCTAATCCGTGCCAGCMGCCGCGGTAA	TGCGTACTGGACTACHVGGGTWTCTAAT	Solanum lycopersicum
Bactstrain1432	Plate15	Plate15K88	CCTCTATC	TGCGTACT	GTGCCAGCMGCCGCGGTAA	GGACTACHVGGGTWTCTAAT	CCTCTATCGTGCCAGCMGCCGCGGTAA	TGCGTACTGGACTACHVGGGTWTCTAAT	Solanum lycopersicum
Bactstrain1433	Plate15	Plate15K89	CGACACAC	TGCGTACT	GTGCCAGCMGCCGCGGTAA	GGACTACHVGGGTWTCTAAT	CGACACACGTGCCAGCMGCCGCGGTAA	TGCGTACTGGACTACHVGGGTWTCTAAT	Solanum lycopersicum
Bactstrain1434	Plate15	Plate15K90	CGGATTGC	TGCGTACT	GTGCCAGCMGCCGCGGTAA	GGACTACHVGGGTWTCTAAT	CGGATTGCGTGCCAGCMGCCGCGGTAA	TGCGTACTGGACTACHVGGGTWTCTAAT	Solanum lycopersicum
Bactstrain1435	Plate15	Plate15K91	CTAAGGTC	TGCGTACT	GTGCCAGCMGCCGCGGTAA	GGACTACHVGGGTWTCTAAT	CTAAGGTCGTGCCAGCMGCCGCGGTAA	TGCGTACTGGACTACHVGGGTWTCTAAT	Solanum lycopersicum
Bactstrain1436	Plate15	Plate15K92	GAACAGGC	TGCGTACT	GTGCCAGCMGCCGCGGTAA	GGACTACHVGGGTWTCTAAT	GAACAGGCGTGCCAGCMGCCGCGGTAA	TGCGTACTGGACTACHVGGGTWTCTAAT	Solanum lycopersicum
Bactstrain1437	Plate15	Plate15K93	GACAGTGC	TGCGTACT	GTGCCAGCMGCCGCGGTAA	GGACTACHVGGGTWTCTAAT	GACAGTGCGTGCCAGCMGCCGCGGTAA	TGCGTACTGGACTACHVGGGTWTCTAAT	Solanum lycopersicum
Bactstrain1438	Plate15	Plate15K94	GAGTTAGC	TGCGTACT	GTGCCAGCMGCCGCGGTAA	GGACTACHVGGGTWTCTAAT	GAGTTAGCGTGCCAGCMGCCGCGGTAA	TGCGTACTGGACTACHVGGGTWTCTAAT	Solanum lycopersicum
Bactstrain1439	Plate15	Plate15K95	GATGAATC	TGCGTACT	GTGCCAGCMGCCGCGGTAA	GGACTACHVGGGTWTCTAAT	GATGAATCGTGCCAGCMGCCGCGGTAA	TGCGTACTGGACTACHVGGGTWTCTAAT	Solanum lycopersicum
Bactstrain1440	Plate15	Plate15K96	GCCAAGAC	TGCGTACT	GTGCCAGCMGCCGCGGTAA	GGACTACHVGGGTWTCTAAT	GCCAAGACGTGCCAGCMGCCGCGGTAA	TGCGTACTGGACTACHVGGGTWTCTAAT	Solanum lycopersicum
Bactstrain1441	Plate16	Plate16K1	AACGTGAT	GTCGCGAT	GTGCCAGCMGCCGCGGTAA	GGACTACHVGGGTWTCTAAT	AACGTGATGTGCCAGCMGCCGCGGTAA	GTCGCGATGGACTACHVGGGTWTCTAAT	Solanum lycopersicum
Bactstrain1442	Plate16	Plate16K2	AAACATCG	GTCGCGAT	GTGCCAGCMGCCGCGGTAA	GGACTACHVGGGTWTCTAAT	AAACATCGGTGCCAGCMGCCGCGGTAA	GTCGCGATGGACTACHVGGGTWTCTAAT	Solanum lycopersicum
Bactstrain1443	Plate16	Plate16K3	ATGCCTAA	GTCGCGAT	GTGCCAGCMGCCGCGGTAA	GGACTACHVGGGTWTCTAAT	ATGCCTAAGTGCCAGCMGCCGCGGTAA	GTCGCGATGGACTACHVGGGTWTCTAAT	Solanum lycopersicum
Bactstrain1444	Plate16	Plate16K4	AGTGGTCA	GTCGCGAT	GTGCCAGCMGCCGCGGTAA	GGACTACHVGGGTWTCTAAT	AGTGGTCAGTGCCAGCMGCCGCGGTAA	GTCGCGATGGACTACHVGGGTWTCTAAT	Solanum lycopersicum
Bactstrain1445	Plate16	Plate16K5	ACCACTGT	GTCGCGAT	GTGCCAGCMGCCGCGGTAA	GGACTACHVGGGTWTCTAAT	ACCACTGTGTGCCAGCMGCCGCGGTAA	GTCGCGATGGACTACHVGGGTWTCTAAT	Solanum lycopersicum
Bactstrain1446	Plate16	Plate16K6	ACATTGGC	GTCGCGAT	GTGCCAGCMGCCGCGGTAA	GGACTACHVGGGTWTCTAAT	ACATTGGCGTGCCAGCMGCCGCGGTAA	GTCGCGATGGACTACHVGGGTWTCTAAT	Solanum lycopersicum
Bactstrain1447	Plate16	Plate16K7	CAGATCTG	GTCGCGAT	GTGCCAGCMGCCGCGGTAA	GGACTACHVGGGTWTCTAAT	CAGATCTGGTGCCAGCMGCCGCGGTAA	GTCGCGATGGACTACHVGGGTWTCTAAT	Solanum lycopersicum
Bactstrain1448	Plate16	Plate16K8	CATCAAGT	GTCGCGAT	GTGCCAGCMGCCGCGGTAA	GGACTACHVGGGTWTCTAAT	CATCAAGTGTGCCAGCMGCCGCGGTAA	GTCGCGATGGACTACHVGGGTWTCTAAT	Solanum lycopersicum
Bactstrain1449	Plate16	Plate16K9	CGCTGATC	GTCGCGAT	GTGCCAGCMGCCGCGGTAA	GGACTACHVGGGTWTCTAAT	CGCTGATCGTGCCAGCMGCCGCGGTAA	GTCGCGATGGACTACHVGGGTWTCTAAT	Solanum lycopersicum
Bactstrain1450	Plate16	Plate16K10	ACAAGCTA	GTCGCGAT	GTGCCAGCMGCCGCGGTAA	GGACTACHVGGGTWTCTAAT	ACAAGCTAGTGCCAGCMGCCGCGGTAA	GTCGCGATGGACTACHVGGGTWTCTAAT	Solanum lycopersicum
Bactstrain1451	Plate16	Plate16K11	CTGTAGCC	GTCGCGAT	GTGCCAGCMGCCGCGGTAA	GGACTACHVGGGTWTCTAAT	CTGTAGCCGTGCCAGCMGCCGCGGTAA	GTCGCGATGGACTACHVGGGTWTCTAAT	Solanum lycopersicum
Bactstrain1452	Plate16	Plate16K12	AGTACAAG	GTCGCGAT	GTGCCAGCMGCCGCGGTAA	GGACTACHVGGGTWTCTAAT	AGTACAAGGTGCCAGCMGCCGCGGTAA	GTCGCGATGGACTACHVGGGTWTCTAAT	Solanum lycopersicum
Bactstrain1453	Plate16	Plate16K13	AACAACCA	GTCGCGAT	GTGCCAGCMGCCGCGGTAA	GGACTACHVGGGTWTCTAAT	AACAACCAGTGCCAGCMGCCGCGGTAA	GTCGCGATGGACTACHVGGGTWTCTAAT	Solanum lycopersicum
Bactstrain1454	Plate16	Plate16K14	AACCGAGA	GTCGCGAT	GTGCCAGCMGCCGCGGTAA	GGACTACHVGGGTWTCTAAT	AACCGAGAGTGCCAGCMGCCGCGGTAA	GTCGCGATGGACTACHVGGGTWTCTAAT	Solanum lycopersicum
Bactstrain1455	Plate16	Plate16K15	AACGCTTA	GTCGCGAT	GTGCCAGCMGCCGCGGTAA	GGACTACHVGGGTWTCTAAT	AACGCTTAGTGCCAGCMGCCGCGGTAA	GTCGCGATGGACTACHVGGGTWTCTAAT	Solanum lycopersicum
Bactstrain1456	Plate16	Plate16K16	AAGACGGA	GTCGCGAT	GTGCCAGCMGCCGCGGTAA	GGACTACHVGGGTWTCTAAT	AAGACGGAGTGCCAGCMGCCGCGGTAA	GTCGCGATGGACTACHVGGGTWTCTAAT	Solanum lycopersicum
Bactstrain1457	Plate16	Plate16K17	AAGGTACA	GTCGCGAT	GTGCCAGCMGCCGCGGTAA	GGACTACHVGGGTWTCTAAT	AAGGTACAGTGCCAGCMGCCGCGGTAA	GTCGCGATGGACTACHVGGGTWTCTAAT	Solanum lycopersicum
Bactstrain1458	Plate16	Plate16K18	ACACAGAA	GTCGCGAT	GTGCCAGCMGCCGCGGTAA	GGACTACHVGGGTWTCTAAT	ACACAGAAGTGCCAGCMGCCGCGGTAA	GTCGCGATGGACTACHVGGGTWTCTAAT	Solanum lycopersicum
Bactstrain1459	Plate16	Plate16K19	ACAGCAGA	GTCGCGAT	GTGCCAGCMGCCGCGGTAA	GGACTACHVGGGTWTCTAAT	ACAGCAGAGTGCCAGCMGCCGCGGTAA	GTCGCGATGGACTACHVGGGTWTCTAAT	Solanum lycopersicum
Bactstrain1460	Plate16	Plate16K20	ACCTCCAA	GTCGCGAT	GTGCCAGCMGCCGCGGTAA	GGACTACHVGGGTWTCTAAT	ACCTCCAAGTGCCAGCMGCCGCGGTAA	GTCGCGATGGACTACHVGGGTWTCTAAT	Solanum lycopersicum
Bactstrain1461	Plate16	Plate16K21	ACGCTCGA	GTCGCGAT	GTGCCAGCMGCCGCGGTAA	GGACTACHVGGGTWTCTAAT	ACGCTCGAGTGCCAGCMGCCGCGGTAA	GTCGCGATGGACTACHVGGGTWTCTAAT	Solanum lycopersicum
Bactstrain1462	Plate16	Plate16K22	ACGTATCA	GTCGCGAT	GTGCCAGCMGCCGCGGTAA	GGACTACHVGGGTWTCTAAT	ACGTATCAGTGCCAGCMGCCGCGGTAA	GTCGCGATGGACTACHVGGGTWTCTAAT	Solanum lycopersicum
Bactstrain1463	Plate16	Plate16K23	ACTATGCA	GTCGCGAT	GTGCCAGCMGCCGCGGTAA	GGACTACHVGGGTWTCTAAT	ACTATGCAGTGCCAGCMGCCGCGGTAA	GTCGCGATGGACTACHVGGGTWTCTAAT	Solanum lycopersicum
Bactstrain1464	Plate16	Plate16K24	AGAGTCAA	GTCGCGAT	GTGCCAGCMGCCGCGGTAA	GGACTACHVGGGTWTCTAAT	AGAGTCAAGTGCCAGCMGCCGCGGTAA	GTCGCGATGGACTACHVGGGTWTCTAAT	Solanum lycopersicum
Bactstrain1465	Plate16	Plate16K25	AGATCGCA	GTCGCGAT	GTGCCAGCMGCCGCGGTAA	GGACTACHVGGGTWTCTAAT	AGATCGCAGTGCCAGCMGCCGCGGTAA	GTCGCGATGGACTACHVGGGTWTCTAAT	Solanum lycopersicum
Bactstrain1466	Plate16	Plate16K26	AGCAGGAA	GTCGCGAT	GTGCCAGCMGCCGCGGTAA	GGACTACHVGGGTWTCTAAT	AGCAGGAAGTGCCAGCMGCCGCGGTAA	GTCGCGATGGACTACHVGGGTWTCTAAT	Solanum lycopersicum
Bactstrain1467	Plate16	Plate16K27	AGTCACTA	GTCGCGAT	GTGCCAGCMGCCGCGGTAA	GGACTACHVGGGTWTCTAAT	AGTCACTAGTGCCAGCMGCCGCGGTAA	GTCGCGATGGACTACHVGGGTWTCTAAT	Solanum lycopersicum
Bactstrain1468	Plate16	Plate16K28	ATCCTGTA	GTCGCGAT	GTGCCAGCMGCCGCGGTAA	GGACTACHVGGGTWTCTAAT	ATCCTGTAGTGCCAGCMGCCGCGGTAA	GTCGCGATGGACTACHVGGGTWTCTAAT	Solanum lycopersicum
Bactstrain1469	Plate16	Plate16K29	ATTGAGGA	GTCGCGAT	GTGCCAGCMGCCGCGGTAA	GGACTACHVGGGTWTCTAAT	ATTGAGGAGTGCCAGCMGCCGCGGTAA	GTCGCGATGGACTACHVGGGTWTCTAAT	Solanum lycopersicum
Bactstrain1470	Plate16	Plate16K30	CAACCACA	GTCGCGAT	GTGCCAGCMGCCGCGGTAA	GGACTACHVGGGTWTCTAAT	CAACCACAGTGCCAGCMGCCGCGGTAA	GTCGCGATGGACTACHVGGGTWTCTAAT	Solanum lycopersicum
Bactstrain1471	Plate16	Plate16K31	CAAGACTA	GTCGCGAT	GTGCCAGCMGCCGCGGTAA	GGACTACHVGGGTWTCTAAT	CAAGACTAGTGCCAGCMGCCGCGGTAA	GTCGCGATGGACTACHVGGGTWTCTAAT	Solanum lycopersicum
Bactstrain1472	Plate16	Plate16K32	CAATGGAA	GTCGCGAT	GTGCCAGCMGCCGCGGTAA	GGACTACHVGGGTWTCTAAT	CAATGGAAGTGCCAGCMGCCGCGGTAA	GTCGCGATGGACTACHVGGGTWTCTAAT	Solanum lycopersicum
Bactstrain1473	Plate16	Plate16K33	CACTTCGA	GTCGCGAT	GTGCCAGCMGCCGCGGTAA	GGACTACHVGGGTWTCTAAT	CACTTCGAGTGCCAGCMGCCGCGGTAA	GTCGCGATGGACTACHVGGGTWTCTAAT	Solanum lycopersicum
Bactstrain1474	Plate16	Plate16K34	CAGCGTTA	GTCGCGAT	GTGCCAGCMGCCGCGGTAA	GGACTACHVGGGTWTCTAAT	CAGCGTTAGTGCCAGCMGCCGCGGTAA	GTCGCGATGGACTACHVGGGTWTCTAAT	Solanum lycopersicum
Bactstrain1475	Plate16	Plate16K35	CATACCAA	GTCGCGAT	GTGCCAGCMGCCGCGGTAA	GGACTACHVGGGTWTCTAAT	CATACCAAGTGCCAGCMGCCGCGGTAA	GTCGCGATGGACTACHVGGGTWTCTAAT	Solanum lycopersicum
Bactstrain1476	Plate16	Plate16K36	CCAGTTCA	GTCGCGAT	GTGCCAGCMGCCGCGGTAA	GGACTACHVGGGTWTCTAAT	CCAGTTCAGTGCCAGCMGCCGCGGTAA	GTCGCGATGGACTACHVGGGTWTCTAAT	Solanum lycopersicum
Bactstrain1477	Plate16	Plate16K37	CCGAAGTA	GTCGCGAT	GTGCCAGCMGCCGCGGTAA	GGACTACHVGGGTWTCTAAT	CCGAAGTAGTGCCAGCMGCCGCGGTAA	GTCGCGATGGACTACHVGGGTWTCTAAT	Solanum lycopersicum
Bactstrain1478	Plate16	Plate16K38	CCGTGAGA	GTCGCGAT	GTGCCAGCMGCCGCGGTAA	GGACTACHVGGGTWTCTAAT	CCGTGAGAGTGCCAGCMGCCGCGGTAA	GTCGCGATGGACTACHVGGGTWTCTAAT	Solanum lycopersicum
Bactstrain1479	Plate16	Plate16K39	CCTCCTGA	GTCGCGAT	GTGCCAGCMGCCGCGGTAA	GGACTACHVGGGTWTCTAAT	CCTCCTGAGTGCCAGCMGCCGCGGTAA	GTCGCGATGGACTACHVGGGTWTCTAAT	Solanum lycopersicum
Bactstrain1480	Plate16	Plate16K40	CGAACTTA	GTCGCGAT	GTGCCAGCMGCCGCGGTAA	GGACTACHVGGGTWTCTAAT	CGAACTTAGTGCCAGCMGCCGCGGTAA	GTCGCGATGGACTACHVGGGTWTCTAAT	Solanum lycopersicum
Bactstrain1481	Plate16	Plate16K41	CGACTGGA	GTCGCGAT	GTGCCAGCMGCCGCGGTAA	GGACTACHVGGGTWTCTAAT	CGACTGGAGTGCCAGCMGCCGCGGTAA	GTCGCGATGGACTACHVGGGTWTCTAAT	Solanum lycopersicum
Bactstrain1482	Plate16	Plate16K42	CGCATACA	GTCGCGAT	GTGCCAGCMGCCGCGGTAA	GGACTACHVGGGTWTCTAAT	CGCATACAGTGCCAGCMGCCGCGGTAA	GTCGCGATGGACTACHVGGGTWTCTAAT	Solanum lycopersicum
Bactstrain1483	Plate16	Plate16K43	CTCAATGA	GTCGCGAT	GTGCCAGCMGCCGCGGTAA	GGACTACHVGGGTWTCTAAT	CTCAATGAGTGCCAGCMGCCGCGGTAA	GTCGCGATGGACTACHVGGGTWTCTAAT	Solanum lycopersicum
Bactstrain1484	Plate16	Plate16K44	CTGAGCCA	GTCGCGAT	GTGCCAGCMGCCGCGGTAA	GGACTACHVGGGTWTCTAAT	CTGAGCCAGTGCCAGCMGCCGCGGTAA	GTCGCGATGGACTACHVGGGTWTCTAAT	Solanum lycopersicum
Bactstrain1485	Plate16	Plate16K45	CTGGCATA	GTCGCGAT	GTGCCAGCMGCCGCGGTAA	GGACTACHVGGGTWTCTAAT	CTGGCATAGTGCCAGCMGCCGCGGTAA	GTCGCGATGGACTACHVGGGTWTCTAAT	Solanum lycopersicum
Bactstrain1486	Plate16	Plate16K46	GAATCTGA	GTCGCGAT	GTGCCAGCMGCCGCGGTAA	GGACTACHVGGGTWTCTAAT	GAATCTGAGTGCCAGCMGCCGCGGTAA	GTCGCGATGGACTACHVGGGTWTCTAAT	Solanum lycopersicum
Bactstrain1487	Plate16	Plate16K47	GACTAGTA	GTCGCGAT	GTGCCAGCMGCCGCGGTAA	GGACTACHVGGGTWTCTAAT	GACTAGTAGTGCCAGCMGCCGCGGTAA	GTCGCGATGGACTACHVGGGTWTCTAAT	Solanum lycopersicum
Bactstrain1488	Plate16	Plate16K48	GAGCTGAA	GTCGCGAT	GTGCCAGCMGCCGCGGTAA	GGACTACHVGGGTWTCTAAT	GAGCTGAAGTGCCAGCMGCCGCGGTAA	GTCGCGATGGACTACHVGGGTWTCTAAT	Solanum lycopersicum
Bactstrain1489	Plate16	Plate16K49	GATAGACA	GTCGCGAT	GTGCCAGCMGCCGCGGTAA	GGACTACHVGGGTWTCTAAT	GATAGACAGTGCCAGCMGCCGCGGTAA	GTCGCGATGGACTACHVGGGTWTCTAAT	Solanum lycopersicum
Bactstrain1490	Plate16	Plate16K50	GCCACATA	GTCGCGAT	GTGCCAGCMGCCGCGGTAA	GGACTACHVGGGTWTCTAAT	GCCACATAGTGCCAGCMGCCGCGGTAA	GTCGCGATGGACTACHVGGGTWTCTAAT	Solanum lycopersicum
Bactstrain1491	Plate16	Plate16K51	GCGAGTAA	GTCGCGAT	GTGCCAGCMGCCGCGGTAA	GGACTACHVGGGTWTCTAAT	GCGAGTAAGTGCCAGCMGCCGCGGTAA	GTCGCGATGGACTACHVGGGTWTCTAAT	Solanum lycopersicum
Bactstrain1492	Plate16	Plate16K52	GCTAACGA	GTCGCGAT	GTGCCAGCMGCCGCGGTAA	GGACTACHVGGGTWTCTAAT	GCTAACGAGTGCCAGCMGCCGCGGTAA	GTCGCGATGGACTACHVGGGTWTCTAAT	Solanum lycopersicum
Bactstrain1493	Plate16	Plate16K53	GCTCGGTA	GTCGCGAT	GTGCCAGCMGCCGCGGTAA	GGACTACHVGGGTWTCTAAT	GCTCGGTAGTGCCAGCMGCCGCGGTAA	GTCGCGATGGACTACHVGGGTWTCTAAT	Solanum lycopersicum
Bactstrain1494	Plate16	Plate16K54	GGAGAACA	GTCGCGAT	GTGCCAGCMGCCGCGGTAA	GGACTACHVGGGTWTCTAAT	GGAGAACAGTGCCAGCMGCCGCGGTAA	GTCGCGATGGACTACHVGGGTWTCTAAT	Solanum lycopersicum
Bactstrain1495	Plate16	Plate16K55	GGTGCGAA	GTCGCGAT	GTGCCAGCMGCCGCGGTAA	GGACTACHVGGGTWTCTAAT	GGTGCGAAGTGCCAGCMGCCGCGGTAA	GTCGCGATGGACTACHVGGGTWTCTAAT	Solanum lycopersicum
Bactstrain1496	Plate16	Plate16K56	GTACGCAA	GTCGCGAT	GTGCCAGCMGCCGCGGTAA	GGACTACHVGGGTWTCTAAT	GTACGCAAGTGCCAGCMGCCGCGGTAA	GTCGCGATGGACTACHVGGGTWTCTAAT	Solanum lycopersicum
Bactstrain1497	Plate16	Plate16K57	GTCGTAGA	GTCGCGAT	GTGCCAGCMGCCGCGGTAA	GGACTACHVGGGTWTCTAAT	GTCGTAGAGTGCCAGCMGCCGCGGTAA	GTCGCGATGGACTACHVGGGTWTCTAAT	Solanum lycopersicum
Bactstrain1498	Plate16	Plate16K58	GTCTGTCA	GTCGCGAT	GTGCCAGCMGCCGCGGTAA	GGACTACHVGGGTWTCTAAT	GTCTGTCAGTGCCAGCMGCCGCGGTAA	GTCGCGATGGACTACHVGGGTWTCTAAT	Solanum lycopersicum
Bactstrain1499	Plate16	Plate16K59	GTGTTCTA	GTCGCGAT	GTGCCAGCMGCCGCGGTAA	GGACTACHVGGGTWTCTAAT	GTGTTCTAGTGCCAGCMGCCGCGGTAA	GTCGCGATGGACTACHVGGGTWTCTAAT	Solanum lycopersicum
Bactstrain1500	Plate16	Plate16K60	TAGGATGA	GTCGCGAT	GTGCCAGCMGCCGCGGTAA	GGACTACHVGGGTWTCTAAT	TAGGATGAGTGCCAGCMGCCGCGGTAA	GTCGCGATGGACTACHVGGGTWTCTAAT	Solanum lycopersicum
Bactstrain1501	Plate16	Plate16K61	TATCAGCA	GTCGCGAT	GTGCCAGCMGCCGCGGTAA	GGACTACHVGGGTWTCTAAT	TATCAGCAGTGCCAGCMGCCGCGGTAA	GTCGCGATGGACTACHVGGGTWTCTAAT	Solanum lycopersicum
Bactstrain1502	Plate16	Plate16K62	TCCGTCTA	GTCGCGAT	GTGCCAGCMGCCGCGGTAA	GGACTACHVGGGTWTCTAAT	TCCGTCTAGTGCCAGCMGCCGCGGTAA	GTCGCGATGGACTACHVGGGTWTCTAAT	Solanum lycopersicum
Bactstrain1503	Plate16	Plate16K63	TCTTCACA	GTCGCGAT	GTGCCAGCMGCCGCGGTAA	GGACTACHVGGGTWTCTAAT	TCTTCACAGTGCCAGCMGCCGCGGTAA	GTCGCGATGGACTACHVGGGTWTCTAAT	Solanum lycopersicum
Bactstrain1504	Plate16	Plate16K64	TGAAGAGA	GTCGCGAT	GTGCCAGCMGCCGCGGTAA	GGACTACHVGGGTWTCTAAT	TGAAGAGAGTGCCAGCMGCCGCGGTAA	GTCGCGATGGACTACHVGGGTWTCTAAT	Solanum lycopersicum
Bactstrain1505	Plate16	Plate16K65	TGGAACAA	GTCGCGAT	GTGCCAGCMGCCGCGGTAA	GGACTACHVGGGTWTCTAAT	TGGAACAAGTGCCAGCMGCCGCGGTAA	GTCGCGATGGACTACHVGGGTWTCTAAT	Solanum lycopersicum
Bactstrain1506	Plate16	Plate16K66	TGGCTTCA	GTCGCGAT	GTGCCAGCMGCCGCGGTAA	GGACTACHVGGGTWTCTAAT	TGGCTTCAGTGCCAGCMGCCGCGGTAA	GTCGCGATGGACTACHVGGGTWTCTAAT	Solanum lycopersicum
Bactstrain1507	Plate16	Plate16K67	TGGTGGTA	GTCGCGAT	GTGCCAGCMGCCGCGGTAA	GGACTACHVGGGTWTCTAAT	TGGTGGTAGTGCCAGCMGCCGCGGTAA	GTCGCGATGGACTACHVGGGTWTCTAAT	Solanum lycopersicum
Bactstrain1508	Plate16	Plate16K68	TTCACGCA	GTCGCGAT	GTGCCAGCMGCCGCGGTAA	GGACTACHVGGGTWTCTAAT	TTCACGCAGTGCCAGCMGCCGCGGTAA	GTCGCGATGGACTACHVGGGTWTCTAAT	Solanum lycopersicum
Bactstrain1509	Plate16	Plate16K69	AACTCACC	GTCGCGAT	GTGCCAGCMGCCGCGGTAA	GGACTACHVGGGTWTCTAAT	AACTCACCGTGCCAGCMGCCGCGGTAA	GTCGCGATGGACTACHVGGGTWTCTAAT	Solanum lycopersicum
Bactstrain1510	Plate16	Plate16K70	AAGAGATC	GTCGCGAT	GTGCCAGCMGCCGCGGTAA	GGACTACHVGGGTWTCTAAT	AAGAGATCGTGCCAGCMGCCGCGGTAA	GTCGCGATGGACTACHVGGGTWTCTAAT	Solanum lycopersicum
Bactstrain1511	Plate16	Plate16K71	AAGGACAC	GTCGCGAT	GTGCCAGCMGCCGCGGTAA	GGACTACHVGGGTWTCTAAT	AAGGACACGTGCCAGCMGCCGCGGTAA	GTCGCGATGGACTACHVGGGTWTCTAAT	Solanum lycopersicum
Bactstrain1512	Plate16	Plate16K72	AATCCGTC	GTCGCGAT	GTGCCAGCMGCCGCGGTAA	GGACTACHVGGGTWTCTAAT	AATCCGTCGTGCCAGCMGCCGCGGTAA	GTCGCGATGGACTACHVGGGTWTCTAAT	Solanum lycopersicum
Bactstrain1513	Plate16	Plate16K73	AATGTTGC	GTCGCGAT	GTGCCAGCMGCCGCGGTAA	GGACTACHVGGGTWTCTAAT	AATGTTGCGTGCCAGCMGCCGCGGTAA	GTCGCGATGGACTACHVGGGTWTCTAAT	Solanum lycopersicum
Bactstrain1514	Plate16	Plate16K74	ACACGACC	GTCGCGAT	GTGCCAGCMGCCGCGGTAA	GGACTACHVGGGTWTCTAAT	ACACGACCGTGCCAGCMGCCGCGGTAA	GTCGCGATGGACTACHVGGGTWTCTAAT	Solanum lycopersicum
Bactstrain1515	Plate16	Plate16K75	ACAGATTC	GTCGCGAT	GTGCCAGCMGCCGCGGTAA	GGACTACHVGGGTWTCTAAT	ACAGATTCGTGCCAGCMGCCGCGGTAA	GTCGCGATGGACTACHVGGGTWTCTAAT	Solanum lycopersicum
Bactstrain1516	Plate16	Plate16K76	AGATGTAC	GTCGCGAT	GTGCCAGCMGCCGCGGTAA	GGACTACHVGGGTWTCTAAT	AGATGTACGTGCCAGCMGCCGCGGTAA	GTCGCGATGGACTACHVGGGTWTCTAAT	Solanum lycopersicum
Bactstrain1517	Plate16	Plate16K77	AGCACCTC	GTCGCGAT	GTGCCAGCMGCCGCGGTAA	GGACTACHVGGGTWTCTAAT	AGCACCTCGTGCCAGCMGCCGCGGTAA	GTCGCGATGGACTACHVGGGTWTCTAAT	Solanum lycopersicum
Bactstrain1518	Plate16	Plate16K78	AGCCATGC	GTCGCGAT	GTGCCAGCMGCCGCGGTAA	GGACTACHVGGGTWTCTAAT	AGCCATGCGTGCCAGCMGCCGCGGTAA	GTCGCGATGGACTACHVGGGTWTCTAAT	Solanum lycopersicum
Bactstrain1519	Plate16	Plate16K79	AGGCTAAC	GTCGCGAT	GTGCCAGCMGCCGCGGTAA	GGACTACHVGGGTWTCTAAT	AGGCTAACGTGCCAGCMGCCGCGGTAA	GTCGCGATGGACTACHVGGGTWTCTAAT	Solanum lycopersicum
Bactstrain1520	Plate16	Plate16K80	ATAGCGAC	GTCGCGAT	GTGCCAGCMGCCGCGGTAA	GGACTACHVGGGTWTCTAAT	ATAGCGACGTGCCAGCMGCCGCGGTAA	GTCGCGATGGACTACHVGGGTWTCTAAT	Solanum lycopersicum
Bactstrain1521	Plate16	Plate16K81	ATCATTCC	GTCGCGAT	GTGCCAGCMGCCGCGGTAA	GGACTACHVGGGTWTCTAAT	ATCATTCCGTGCCAGCMGCCGCGGTAA	GTCGCGATGGACTACHVGGGTWTCTAAT	Solanum lycopersicum
Bactstrain1522	Plate16	Plate16K82	ATTGGCTC	GTCGCGAT	GTGCCAGCMGCCGCGGTAA	GGACTACHVGGGTWTCTAAT	ATTGGCTCGTGCCAGCMGCCGCGGTAA	GTCGCGATGGACTACHVGGGTWTCTAAT	Solanum lycopersicum
Bactstrain1523	Plate16	Plate16K83	CAAGGAGC	GTCGCGAT	GTGCCAGCMGCCGCGGTAA	GGACTACHVGGGTWTCTAAT	CAAGGAGCGTGCCAGCMGCCGCGGTAA	GTCGCGATGGACTACHVGGGTWTCTAAT	Solanum lycopersicum
Bactstrain1524	Plate16	Plate16K84	CACCTTAC	GTCGCGAT	GTGCCAGCMGCCGCGGTAA	GGACTACHVGGGTWTCTAAT	CACCTTACGTGCCAGCMGCCGCGGTAA	GTCGCGATGGACTACHVGGGTWTCTAAT	Solanum lycopersicum
Bactstrain1525	Plate16	Plate16K85	CCATCCTC	GTCGCGAT	GTGCCAGCMGCCGCGGTAA	GGACTACHVGGGTWTCTAAT	CCATCCTCGTGCCAGCMGCCGCGGTAA	GTCGCGATGGACTACHVGGGTWTCTAAT	Solanum lycopersicum
Bactstrain1526	Plate16	Plate16K86	CCGACAAC	GTCGCGAT	GTGCCAGCMGCCGCGGTAA	GGACTACHVGGGTWTCTAAT	CCGACAACGTGCCAGCMGCCGCGGTAA	GTCGCGATGGACTACHVGGGTWTCTAAT	Solanum lycopersicum
Bactstrain1527	Plate16	Plate16K87	CCTAATCC	GTCGCGAT	GTGCCAGCMGCCGCGGTAA	GGACTACHVGGGTWTCTAAT	CCTAATCCGTGCCAGCMGCCGCGGTAA	GTCGCGATGGACTACHVGGGTWTCTAAT	Solanum lycopersicum
Bactstrain1528	Plate16	Plate16K88	CCTCTATC	GTCGCGAT	GTGCCAGCMGCCGCGGTAA	GGACTACHVGGGTWTCTAAT	CCTCTATCGTGCCAGCMGCCGCGGTAA	GTCGCGATGGACTACHVGGGTWTCTAAT	Solanum lycopersicum
Bactstrain1529	Plate16	Plate16K89	CGACACAC	GTCGCGAT	GTGCCAGCMGCCGCGGTAA	GGACTACHVGGGTWTCTAAT	CGACACACGTGCCAGCMGCCGCGGTAA	GTCGCGATGGACTACHVGGGTWTCTAAT	Solanum lycopersicum
Bactstrain1530	Plate16	Plate16K90	CGGATTGC	GTCGCGAT	GTGCCAGCMGCCGCGGTAA	GGACTACHVGGGTWTCTAAT	CGGATTGCGTGCCAGCMGCCGCGGTAA	GTCGCGATGGACTACHVGGGTWTCTAAT	Solanum lycopersicum
Bactstrain1531	Plate16	Plate16K91	CTAAGGTC	GTCGCGAT	GTGCCAGCMGCCGCGGTAA	GGACTACHVGGGTWTCTAAT	CTAAGGTCGTGCCAGCMGCCGCGGTAA	GTCGCGATGGACTACHVGGGTWTCTAAT	Solanum lycopersicum
Bactstrain1532	Plate16	Plate16K92	GAACAGGC	GTCGCGAT	GTGCCAGCMGCCGCGGTAA	GGACTACHVGGGTWTCTAAT	GAACAGGCGTGCCAGCMGCCGCGGTAA	GTCGCGATGGACTACHVGGGTWTCTAAT	Solanum lycopersicum
Bactstrain1533	Plate16	Plate16K93	GACAGTGC	GTCGCGAT	GTGCCAGCMGCCGCGGTAA	GGACTACHVGGGTWTCTAAT	GACAGTGCGTGCCAGCMGCCGCGGTAA	GTCGCGATGGACTACHVGGGTWTCTAAT	Solanum lycopersicum
Bactstrain1534	Plate16	Plate16K94	GAGTTAGC	GTCGCGAT	GTGCCAGCMGCCGCGGTAA	GGACTACHVGGGTWTCTAAT	GAGTTAGCGTGCCAGCMGCCGCGGTAA	GTCGCGATGGACTACHVGGGTWTCTAAT	Solanum lycopersicum
Bactstrain1535	Plate16	Plate16K95	GATGAATC	GTCGCGAT	GTGCCAGCMGCCGCGGTAA	GGACTACHVGGGTWTCTAAT	GATGAATCGTGCCAGCMGCCGCGGTAA	GTCGCGATGGACTACHVGGGTWTCTAAT	Solanum lycopersicum
Bactstrain1536	Plate16	Plate16K96	GCCAAGAC	GTCGCGAT	GTGCCAGCMGCCGCGGTAA	GGACTACHVGGGTWTCTAAT	GCCAAGACGTGCCAGCMGCCGCGGTAA	GTCGCGATGGACTACHVGGGTWTCTAAT	Solanum lycopersicum
Bactstrain1537	Plate17	Plate17K1	AACGTGAT	GATGTCGA	GTGCCAGCMGCCGCGGTAA	GGACTACHVGGGTWTCTAAT	AACGTGATGTGCCAGCMGCCGCGGTAA	GATGTCGAGGACTACHVGGGTWTCTAAT	Solanum lycopersicum
Bactstrain1538	Plate17	Plate17K2	AAACATCG	GATGTCGA	GTGCCAGCMGCCGCGGTAA	GGACTACHVGGGTWTCTAAT	AAACATCGGTGCCAGCMGCCGCGGTAA	GATGTCGAGGACTACHVGGGTWTCTAAT	Solanum lycopersicum
Bactstrain1539	Plate17	Plate17K3	ATGCCTAA	GATGTCGA	GTGCCAGCMGCCGCGGTAA	GGACTACHVGGGTWTCTAAT	ATGCCTAAGTGCCAGCMGCCGCGGTAA	GATGTCGAGGACTACHVGGGTWTCTAAT	Solanum lycopersicum
Bactstrain1540	Plate17	Plate17K4	AGTGGTCA	GATGTCGA	GTGCCAGCMGCCGCGGTAA	GGACTACHVGGGTWTCTAAT	AGTGGTCAGTGCCAGCMGCCGCGGTAA	GATGTCGAGGACTACHVGGGTWTCTAAT	Solanum lycopersicum
Bactstrain1541	Plate17	Plate17K5	ACCACTGT	GATGTCGA	GTGCCAGCMGCCGCGGTAA	GGACTACHVGGGTWTCTAAT	ACCACTGTGTGCCAGCMGCCGCGGTAA	GATGTCGAGGACTACHVGGGTWTCTAAT	Solanum lycopersicum
Bactstrain1542	Plate17	Plate17K6	ACATTGGC	GATGTCGA	GTGCCAGCMGCCGCGGTAA	GGACTACHVGGGTWTCTAAT	ACATTGGCGTGCCAGCMGCCGCGGTAA	GATGTCGAGGACTACHVGGGTWTCTAAT	Solanum lycopersicum
Bactstrain1543	Plate17	Plate17K7	CAGATCTG	GATGTCGA	GTGCCAGCMGCCGCGGTAA	GGACTACHVGGGTWTCTAAT	CAGATCTGGTGCCAGCMGCCGCGGTAA	GATGTCGAGGACTACHVGGGTWTCTAAT	Solanum lycopersicum
Bactstrain1544	Plate17	Plate17K8	CATCAAGT	GATGTCGA	GTGCCAGCMGCCGCGGTAA	GGACTACHVGGGTWTCTAAT	CATCAAGTGTGCCAGCMGCCGCGGTAA	GATGTCGAGGACTACHVGGGTWTCTAAT	Solanum lycopersicum
Bactstrain1545	Plate17	Plate17K9	CGCTGATC	GATGTCGA	GTGCCAGCMGCCGCGGTAA	GGACTACHVGGGTWTCTAAT	CGCTGATCGTGCCAGCMGCCGCGGTAA	GATGTCGAGGACTACHVGGGTWTCTAAT	Solanum lycopersicum
Bactstrain1546	Plate17	Plate17K10	ACAAGCTA	GATGTCGA	GTGCCAGCMGCCGCGGTAA	GGACTACHVGGGTWTCTAAT	ACAAGCTAGTGCCAGCMGCCGCGGTAA	GATGTCGAGGACTACHVGGGTWTCTAAT	Solanum lycopersicum
Bactstrain1547	Plate17	Plate17K11	CTGTAGCC	GATGTCGA	GTGCCAGCMGCCGCGGTAA	GGACTACHVGGGTWTCTAAT	CTGTAGCCGTGCCAGCMGCCGCGGTAA	GATGTCGAGGACTACHVGGGTWTCTAAT	Solanum lycopersicum
Bactstrain1548	Plate17	Plate17K12	AGTACAAG	GATGTCGA	GTGCCAGCMGCCGCGGTAA	GGACTACHVGGGTWTCTAAT	AGTACAAGGTGCCAGCMGCCGCGGTAA	GATGTCGAGGACTACHVGGGTWTCTAAT	Solanum lycopersicum
Bactstrain1549	Plate17	Plate17K13	AACAACCA	GATGTCGA	GTGCCAGCMGCCGCGGTAA	GGACTACHVGGGTWTCTAAT	AACAACCAGTGCCAGCMGCCGCGGTAA	GATGTCGAGGACTACHVGGGTWTCTAAT	Solanum lycopersicum
Bactstrain1550	Plate17	Plate17K14	AACCGAGA	GATGTCGA	GTGCCAGCMGCCGCGGTAA	GGACTACHVGGGTWTCTAAT	AACCGAGAGTGCCAGCMGCCGCGGTAA	GATGTCGAGGACTACHVGGGTWTCTAAT	Solanum lycopersicum
Bactstrain1551	Plate17	Plate17K15	AACGCTTA	GATGTCGA	GTGCCAGCMGCCGCGGTAA	GGACTACHVGGGTWTCTAAT	AACGCTTAGTGCCAGCMGCCGCGGTAA	GATGTCGAGGACTACHVGGGTWTCTAAT	Solanum lycopersicum
Bactstrain1552	Plate17	Plate17K16	AAGACGGA	GATGTCGA	GTGCCAGCMGCCGCGGTAA	GGACTACHVGGGTWTCTAAT	AAGACGGAGTGCCAGCMGCCGCGGTAA	GATGTCGAGGACTACHVGGGTWTCTAAT	Solanum lycopersicum
Bactstrain1553	Plate17	Plate17K17	AAGGTACA	GATGTCGA	GTGCCAGCMGCCGCGGTAA	GGACTACHVGGGTWTCTAAT	AAGGTACAGTGCCAGCMGCCGCGGTAA	GATGTCGAGGACTACHVGGGTWTCTAAT	Solanum lycopersicum
Bactstrain1554	Plate17	Plate17K18	ACACAGAA	GATGTCGA	GTGCCAGCMGCCGCGGTAA	GGACTACHVGGGTWTCTAAT	ACACAGAAGTGCCAGCMGCCGCGGTAA	GATGTCGAGGACTACHVGGGTWTCTAAT	Solanum lycopersicum
Bactstrain1555	Plate17	Plate17K19	ACAGCAGA	GATGTCGA	GTGCCAGCMGCCGCGGTAA	GGACTACHVGGGTWTCTAAT	ACAGCAGAGTGCCAGCMGCCGCGGTAA	GATGTCGAGGACTACHVGGGTWTCTAAT	Solanum lycopersicum
Bactstrain1556	Plate17	Plate17K20	ACCTCCAA	GATGTCGA	GTGCCAGCMGCCGCGGTAA	GGACTACHVGGGTWTCTAAT	ACCTCCAAGTGCCAGCMGCCGCGGTAA	GATGTCGAGGACTACHVGGGTWTCTAAT	Solanum lycopersicum
Bactstrain1557	Plate17	Plate17K21	ACGCTCGA	GATGTCGA	GTGCCAGCMGCCGCGGTAA	GGACTACHVGGGTWTCTAAT	ACGCTCGAGTGCCAGCMGCCGCGGTAA	GATGTCGAGGACTACHVGGGTWTCTAAT	Solanum lycopersicum
Bactstrain1558	Plate17	Plate17K22	ACGTATCA	GATGTCGA	GTGCCAGCMGCCGCGGTAA	GGACTACHVGGGTWTCTAAT	ACGTATCAGTGCCAGCMGCCGCGGTAA	GATGTCGAGGACTACHVGGGTWTCTAAT	Solanum lycopersicum
Bactstrain1559	Plate17	Plate17K23	ACTATGCA	GATGTCGA	GTGCCAGCMGCCGCGGTAA	GGACTACHVGGGTWTCTAAT	ACTATGCAGTGCCAGCMGCCGCGGTAA	GATGTCGAGGACTACHVGGGTWTCTAAT	Solanum lycopersicum
Bactstrain1560	Plate17	Plate17K24	AGAGTCAA	GATGTCGA	GTGCCAGCMGCCGCGGTAA	GGACTACHVGGGTWTCTAAT	AGAGTCAAGTGCCAGCMGCCGCGGTAA	GATGTCGAGGACTACHVGGGTWTCTAAT	Solanum lycopersicum
Bactstrain1561	Plate17	Plate17K25	AGATCGCA	GATGTCGA	GTGCCAGCMGCCGCGGTAA	GGACTACHVGGGTWTCTAAT	AGATCGCAGTGCCAGCMGCCGCGGTAA	GATGTCGAGGACTACHVGGGTWTCTAAT	Solanum lycopersicum
Bactstrain1562	Plate17	Plate17K26	AGCAGGAA	GATGTCGA	GTGCCAGCMGCCGCGGTAA	GGACTACHVGGGTWTCTAAT	AGCAGGAAGTGCCAGCMGCCGCGGTAA	GATGTCGAGGACTACHVGGGTWTCTAAT	Solanum lycopersicum
Bactstrain1563	Plate17	Plate17K27	AGTCACTA	GATGTCGA	GTGCCAGCMGCCGCGGTAA	GGACTACHVGGGTWTCTAAT	AGTCACTAGTGCCAGCMGCCGCGGTAA	GATGTCGAGGACTACHVGGGTWTCTAAT	Solanum lycopersicum
Bactstrain1564	Plate17	Plate17K28	ATCCTGTA	GATGTCGA	GTGCCAGCMGCCGCGGTAA	GGACTACHVGGGTWTCTAAT	ATCCTGTAGTGCCAGCMGCCGCGGTAA	GATGTCGAGGACTACHVGGGTWTCTAAT	Solanum lycopersicum
Bactstrain1565	Plate17	Plate17K29	ATTGAGGA	GATGTCGA	GTGCCAGCMGCCGCGGTAA	GGACTACHVGGGTWTCTAAT	ATTGAGGAGTGCCAGCMGCCGCGGTAA	GATGTCGAGGACTACHVGGGTWTCTAAT	Solanum lycopersicum
Bactstrain1566	Plate17	Plate17K30	CAACCACA	GATGTCGA	GTGCCAGCMGCCGCGGTAA	GGACTACHVGGGTWTCTAAT	CAACCACAGTGCCAGCMGCCGCGGTAA	GATGTCGAGGACTACHVGGGTWTCTAAT	Solanum lycopersicum
Bactstrain1567	Plate17	Plate17K31	CAAGACTA	GATGTCGA	GTGCCAGCMGCCGCGGTAA	GGACTACHVGGGTWTCTAAT	CAAGACTAGTGCCAGCMGCCGCGGTAA	GATGTCGAGGACTACHVGGGTWTCTAAT	Solanum lycopersicum
Bactstrain1568	Plate17	Plate17K32	CAATGGAA	GATGTCGA	GTGCCAGCMGCCGCGGTAA	GGACTACHVGGGTWTCTAAT	CAATGGAAGTGCCAGCMGCCGCGGTAA	GATGTCGAGGACTACHVGGGTWTCTAAT	Solanum lycopersicum
Bactstrain1569	Plate17	Plate17K33	CACTTCGA	GATGTCGA	GTGCCAGCMGCCGCGGTAA	GGACTACHVGGGTWTCTAAT	CACTTCGAGTGCCAGCMGCCGCGGTAA	GATGTCGAGGACTACHVGGGTWTCTAAT	Solanum lycopersicum
Bactstrain1570	Plate17	Plate17K34	CAGCGTTA	GATGTCGA	GTGCCAGCMGCCGCGGTAA	GGACTACHVGGGTWTCTAAT	CAGCGTTAGTGCCAGCMGCCGCGGTAA	GATGTCGAGGACTACHVGGGTWTCTAAT	Solanum lycopersicum
Bactstrain1571	Plate17	Plate17K35	CATACCAA	GATGTCGA	GTGCCAGCMGCCGCGGTAA	GGACTACHVGGGTWTCTAAT	CATACCAAGTGCCAGCMGCCGCGGTAA	GATGTCGAGGACTACHVGGGTWTCTAAT	Solanum lycopersicum
Bactstrain1572	Plate17	Plate17K36	CCAGTTCA	GATGTCGA	GTGCCAGCMGCCGCGGTAA	GGACTACHVGGGTWTCTAAT	CCAGTTCAGTGCCAGCMGCCGCGGTAA	GATGTCGAGGACTACHVGGGTWTCTAAT	Solanum lycopersicum
Bactstrain1573	Plate17	Plate17K37	CCGAAGTA	GATGTCGA	GTGCCAGCMGCCGCGGTAA	GGACTACHVGGGTWTCTAAT	CCGAAGTAGTGCCAGCMGCCGCGGTAA	GATGTCGAGGACTACHVGGGTWTCTAAT	Solanum lycopersicum
Bactstrain1574	Plate17	Plate17K38	CCGTGAGA	GATGTCGA	GTGCCAGCMGCCGCGGTAA	GGACTACHVGGGTWTCTAAT	CCGTGAGAGTGCCAGCMGCCGCGGTAA	GATGTCGAGGACTACHVGGGTWTCTAAT	Solanum lycopersicum
Bactstrain1575	Plate17	Plate17K39	CCTCCTGA	GATGTCGA	GTGCCAGCMGCCGCGGTAA	GGACTACHVGGGTWTCTAAT	CCTCCTGAGTGCCAGCMGCCGCGGTAA	GATGTCGAGGACTACHVGGGTWTCTAAT	Solanum lycopersicum
Bactstrain1576	Plate17	Plate17K40	CGAACTTA	GATGTCGA	GTGCCAGCMGCCGCGGTAA	GGACTACHVGGGTWTCTAAT	CGAACTTAGTGCCAGCMGCCGCGGTAA	GATGTCGAGGACTACHVGGGTWTCTAAT	Solanum lycopersicum
Bactstrain1577	Plate17	Plate17K41	CGACTGGA	GATGTCGA	GTGCCAGCMGCCGCGGTAA	GGACTACHVGGGTWTCTAAT	CGACTGGAGTGCCAGCMGCCGCGGTAA	GATGTCGAGGACTACHVGGGTWTCTAAT	Solanum lycopersicum
Bactstrain1578	Plate17	Plate17K42	CGCATACA	GATGTCGA	GTGCCAGCMGCCGCGGTAA	GGACTACHVGGGTWTCTAAT	CGCATACAGTGCCAGCMGCCGCGGTAA	GATGTCGAGGACTACHVGGGTWTCTAAT	Solanum lycopersicum
Bactstrain1579	Plate17	Plate17K43	CTCAATGA	GATGTCGA	GTGCCAGCMGCCGCGGTAA	GGACTACHVGGGTWTCTAAT	CTCAATGAGTGCCAGCMGCCGCGGTAA	GATGTCGAGGACTACHVGGGTWTCTAAT	Solanum lycopersicum
Bactstrain1580	Plate17	Plate17K44	CTGAGCCA	GATGTCGA	GTGCCAGCMGCCGCGGTAA	GGACTACHVGGGTWTCTAAT	CTGAGCCAGTGCCAGCMGCCGCGGTAA	GATGTCGAGGACTACHVGGGTWTCTAAT	Solanum lycopersicum
Bactstrain1581	Plate17	Plate17K45	CTGGCATA	GATGTCGA	GTGCCAGCMGCCGCGGTAA	GGACTACHVGGGTWTCTAAT	CTGGCATAGTGCCAGCMGCCGCGGTAA	GATGTCGAGGACTACHVGGGTWTCTAAT	Solanum lycopersicum
Bactstrain1582	Plate17	Plate17K46	GAATCTGA	GATGTCGA	GTGCCAGCMGCCGCGGTAA	GGACTACHVGGGTWTCTAAT	GAATCTGAGTGCCAGCMGCCGCGGTAA	GATGTCGAGGACTACHVGGGTWTCTAAT	Solanum lycopersicum
Bactstrain1583	Plate17	Plate17K47	GACTAGTA	GATGTCGA	GTGCCAGCMGCCGCGGTAA	GGACTACHVGGGTWTCTAAT	GACTAGTAGTGCCAGCMGCCGCGGTAA	GATGTCGAGGACTACHVGGGTWTCTAAT	Solanum lycopersicum
Bactstrain1584	Plate17	Plate17K48	GAGCTGAA	GATGTCGA	GTGCCAGCMGCCGCGGTAA	GGACTACHVGGGTWTCTAAT	GAGCTGAAGTGCCAGCMGCCGCGGTAA	GATGTCGAGGACTACHVGGGTWTCTAAT	Solanum lycopersicum
Bactstrain1585	Plate17	Plate17K49	GATAGACA	GATGTCGA	GTGCCAGCMGCCGCGGTAA	GGACTACHVGGGTWTCTAAT	GATAGACAGTGCCAGCMGCCGCGGTAA	GATGTCGAGGACTACHVGGGTWTCTAAT	Solanum lycopersicum
Bactstrain1586	Plate17	Plate17K50	GCCACATA	GATGTCGA	GTGCCAGCMGCCGCGGTAA	GGACTACHVGGGTWTCTAAT	GCCACATAGTGCCAGCMGCCGCGGTAA	GATGTCGAGGACTACHVGGGTWTCTAAT	Solanum lycopersicum
Bactstrain1587	Plate17	Plate17K51	GCGAGTAA	GATGTCGA	GTGCCAGCMGCCGCGGTAA	GGACTACHVGGGTWTCTAAT	GCGAGTAAGTGCCAGCMGCCGCGGTAA	GATGTCGAGGACTACHVGGGTWTCTAAT	Solanum lycopersicum
Bactstrain1588	Plate17	Plate17K52	GCTAACGA	GATGTCGA	GTGCCAGCMGCCGCGGTAA	GGACTACHVGGGTWTCTAAT	GCTAACGAGTGCCAGCMGCCGCGGTAA	GATGTCGAGGACTACHVGGGTWTCTAAT	Solanum lycopersicum
Bactstrain1589	Plate17	Plate17K53	GCTCGGTA	GATGTCGA	GTGCCAGCMGCCGCGGTAA	GGACTACHVGGGTWTCTAAT	GCTCGGTAGTGCCAGCMGCCGCGGTAA	GATGTCGAGGACTACHVGGGTWTCTAAT	Solanum lycopersicum
Bactstrain1590	Plate17	Plate17K54	GGAGAACA	GATGTCGA	GTGCCAGCMGCCGCGGTAA	GGACTACHVGGGTWTCTAAT	GGAGAACAGTGCCAGCMGCCGCGGTAA	GATGTCGAGGACTACHVGGGTWTCTAAT	Solanum lycopersicum
Bactstrain1591	Plate17	Plate17K55	GGTGCGAA	GATGTCGA	GTGCCAGCMGCCGCGGTAA	GGACTACHVGGGTWTCTAAT	GGTGCGAAGTGCCAGCMGCCGCGGTAA	GATGTCGAGGACTACHVGGGTWTCTAAT	Solanum lycopersicum
Bactstrain1592	Plate17	Plate17K56	GTACGCAA	GATGTCGA	GTGCCAGCMGCCGCGGTAA	GGACTACHVGGGTWTCTAAT	GTACGCAAGTGCCAGCMGCCGCGGTAA	GATGTCGAGGACTACHVGGGTWTCTAAT	Solanum lycopersicum
Bactstrain1593	Plate17	Plate17K57	GTCGTAGA	GATGTCGA	GTGCCAGCMGCCGCGGTAA	GGACTACHVGGGTWTCTAAT	GTCGTAGAGTGCCAGCMGCCGCGGTAA	GATGTCGAGGACTACHVGGGTWTCTAAT	Solanum lycopersicum
Bactstrain1594	Plate17	Plate17K58	GTCTGTCA	GATGTCGA	GTGCCAGCMGCCGCGGTAA	GGACTACHVGGGTWTCTAAT	GTCTGTCAGTGCCAGCMGCCGCGGTAA	GATGTCGAGGACTACHVGGGTWTCTAAT	Solanum lycopersicum
Bactstrain1595	Plate17	Plate17K59	GTGTTCTA	GATGTCGA	GTGCCAGCMGCCGCGGTAA	GGACTACHVGGGTWTCTAAT	GTGTTCTAGTGCCAGCMGCCGCGGTAA	GATGTCGAGGACTACHVGGGTWTCTAAT	Solanum lycopersicum
Bactstrain1596	Plate17	Plate17K60	TAGGATGA	GATGTCGA	GTGCCAGCMGCCGCGGTAA	GGACTACHVGGGTWTCTAAT	TAGGATGAGTGCCAGCMGCCGCGGTAA	GATGTCGAGGACTACHVGGGTWTCTAAT	Solanum lycopersicum
Bactstrain1597	Plate17	Plate17K61	TATCAGCA	GATGTCGA	GTGCCAGCMGCCGCGGTAA	GGACTACHVGGGTWTCTAAT	TATCAGCAGTGCCAGCMGCCGCGGTAA	GATGTCGAGGACTACHVGGGTWTCTAAT	Solanum lycopersicum
Bactstrain1598	Plate17	Plate17K62	TCCGTCTA	GATGTCGA	GTGCCAGCMGCCGCGGTAA	GGACTACHVGGGTWTCTAAT	TCCGTCTAGTGCCAGCMGCCGCGGTAA	GATGTCGAGGACTACHVGGGTWTCTAAT	Solanum lycopersicum
Bactstrain1599	Plate17	Plate17K63	TCTTCACA	GATGTCGA	GTGCCAGCMGCCGCGGTAA	GGACTACHVGGGTWTCTAAT	TCTTCACAGTGCCAGCMGCCGCGGTAA	GATGTCGAGGACTACHVGGGTWTCTAAT	Solanum lycopersicum
Bactstrain1600	Plate17	Plate17K64	TGAAGAGA	GATGTCGA	GTGCCAGCMGCCGCGGTAA	GGACTACHVGGGTWTCTAAT	TGAAGAGAGTGCCAGCMGCCGCGGTAA	GATGTCGAGGACTACHVGGGTWTCTAAT	Solanum lycopersicum
Bactstrain1601	Plate17	Plate17K65	TGGAACAA	GATGTCGA	GTGCCAGCMGCCGCGGTAA	GGACTACHVGGGTWTCTAAT	TGGAACAAGTGCCAGCMGCCGCGGTAA	GATGTCGAGGACTACHVGGGTWTCTAAT	Solanum lycopersicum
Bactstrain1602	Plate17	Plate17K66	TGGCTTCA	GATGTCGA	GTGCCAGCMGCCGCGGTAA	GGACTACHVGGGTWTCTAAT	TGGCTTCAGTGCCAGCMGCCGCGGTAA	GATGTCGAGGACTACHVGGGTWTCTAAT	Solanum lycopersicum
Bactstrain1603	Plate17	Plate17K67	TGGTGGTA	GATGTCGA	GTGCCAGCMGCCGCGGTAA	GGACTACHVGGGTWTCTAAT	TGGTGGTAGTGCCAGCMGCCGCGGTAA	GATGTCGAGGACTACHVGGGTWTCTAAT	Solanum lycopersicum
Bactstrain1604	Plate17	Plate17K68	TTCACGCA	GATGTCGA	GTGCCAGCMGCCGCGGTAA	GGACTACHVGGGTWTCTAAT	TTCACGCAGTGCCAGCMGCCGCGGTAA	GATGTCGAGGACTACHVGGGTWTCTAAT	Solanum lycopersicum
Bactstrain1605	Plate17	Plate17K69	AACTCACC	GATGTCGA	GTGCCAGCMGCCGCGGTAA	GGACTACHVGGGTWTCTAAT	AACTCACCGTGCCAGCMGCCGCGGTAA	GATGTCGAGGACTACHVGGGTWTCTAAT	Solanum lycopersicum
Bactstrain1606	Plate17	Plate17K70	AAGAGATC	GATGTCGA	GTGCCAGCMGCCGCGGTAA	GGACTACHVGGGTWTCTAAT	AAGAGATCGTGCCAGCMGCCGCGGTAA	GATGTCGAGGACTACHVGGGTWTCTAAT	Solanum lycopersicum
Bactstrain1607	Plate17	Plate17K71	AAGGACAC	GATGTCGA	GTGCCAGCMGCCGCGGTAA	GGACTACHVGGGTWTCTAAT	AAGGACACGTGCCAGCMGCCGCGGTAA	GATGTCGAGGACTACHVGGGTWTCTAAT	Solanum lycopersicum
Bactstrain1608	Plate17	Plate17K72	AATCCGTC	GATGTCGA	GTGCCAGCMGCCGCGGTAA	GGACTACHVGGGTWTCTAAT	AATCCGTCGTGCCAGCMGCCGCGGTAA	GATGTCGAGGACTACHVGGGTWTCTAAT	Solanum lycopersicum
Bactstrain1609	Plate17	Plate17K73	AATGTTGC	GATGTCGA	GTGCCAGCMGCCGCGGTAA	GGACTACHVGGGTWTCTAAT	AATGTTGCGTGCCAGCMGCCGCGGTAA	GATGTCGAGGACTACHVGGGTWTCTAAT	Solanum lycopersicum
Bactstrain1610	Plate17	Plate17K74	ACACGACC	GATGTCGA	GTGCCAGCMGCCGCGGTAA	GGACTACHVGGGTWTCTAAT	ACACGACCGTGCCAGCMGCCGCGGTAA	GATGTCGAGGACTACHVGGGTWTCTAAT	Solanum lycopersicum
Bactstrain1611	Plate17	Plate17K75	ACAGATTC	GATGTCGA	GTGCCAGCMGCCGCGGTAA	GGACTACHVGGGTWTCTAAT	ACAGATTCGTGCCAGCMGCCGCGGTAA	GATGTCGAGGACTACHVGGGTWTCTAAT	Solanum lycopersicum
Bactstrain1612	Plate17	Plate17K76	AGATGTAC	GATGTCGA	GTGCCAGCMGCCGCGGTAA	GGACTACHVGGGTWTCTAAT	AGATGTACGTGCCAGCMGCCGCGGTAA	GATGTCGAGGACTACHVGGGTWTCTAAT	Solanum lycopersicum
Bactstrain1613	Plate17	Plate17K77	AGCACCTC	GATGTCGA	GTGCCAGCMGCCGCGGTAA	GGACTACHVGGGTWTCTAAT	AGCACCTCGTGCCAGCMGCCGCGGTAA	GATGTCGAGGACTACHVGGGTWTCTAAT	Solanum lycopersicum
Bactstrain1614	Plate17	Plate17K78	AGCCATGC	GATGTCGA	GTGCCAGCMGCCGCGGTAA	GGACTACHVGGGTWTCTAAT	AGCCATGCGTGCCAGCMGCCGCGGTAA	GATGTCGAGGACTACHVGGGTWTCTAAT	Solanum lycopersicum
Bactstrain1615	Plate17	Plate17K79	AGGCTAAC	GATGTCGA	GTGCCAGCMGCCGCGGTAA	GGACTACHVGGGTWTCTAAT	AGGCTAACGTGCCAGCMGCCGCGGTAA	GATGTCGAGGACTACHVGGGTWTCTAAT	Solanum lycopersicum
Bactstrain1616	Plate17	Plate17K80	ATAGCGAC	GATGTCGA	GTGCCAGCMGCCGCGGTAA	GGACTACHVGGGTWTCTAAT	ATAGCGACGTGCCAGCMGCCGCGGTAA	GATGTCGAGGACTACHVGGGTWTCTAAT	Solanum lycopersicum
Bactstrain1617	Plate17	Plate17K81	ATCATTCC	GATGTCGA	GTGCCAGCMGCCGCGGTAA	GGACTACHVGGGTWTCTAAT	ATCATTCCGTGCCAGCMGCCGCGGTAA	GATGTCGAGGACTACHVGGGTWTCTAAT	Solanum lycopersicum
Bactstrain1618	Plate17	Plate17K82	ATTGGCTC	GATGTCGA	GTGCCAGCMGCCGCGGTAA	GGACTACHVGGGTWTCTAAT	ATTGGCTCGTGCCAGCMGCCGCGGTAA	GATGTCGAGGACTACHVGGGTWTCTAAT	Solanum lycopersicum
Bactstrain1619	Plate17	Plate17K83	CAAGGAGC	GATGTCGA	GTGCCAGCMGCCGCGGTAA	GGACTACHVGGGTWTCTAAT	CAAGGAGCGTGCCAGCMGCCGCGGTAA	GATGTCGAGGACTACHVGGGTWTCTAAT	Solanum lycopersicum
Bactstrain1620	Plate17	Plate17K84	CACCTTAC	GATGTCGA	GTGCCAGCMGCCGCGGTAA	GGACTACHVGGGTWTCTAAT	CACCTTACGTGCCAGCMGCCGCGGTAA	GATGTCGAGGACTACHVGGGTWTCTAAT	Solanum lycopersicum
Bactstrain1621	Plate17	Plate17K85	CCATCCTC	GATGTCGA	GTGCCAGCMGCCGCGGTAA	GGACTACHVGGGTWTCTAAT	CCATCCTCGTGCCAGCMGCCGCGGTAA	GATGTCGAGGACTACHVGGGTWTCTAAT	Solanum lycopersicum
Bactstrain1622	Plate17	Plate17K86	CCGACAAC	GATGTCGA	GTGCCAGCMGCCGCGGTAA	GGACTACHVGGGTWTCTAAT	CCGACAACGTGCCAGCMGCCGCGGTAA	GATGTCGAGGACTACHVGGGTWTCTAAT	Solanum lycopersicum
Bactstrain1623	Plate17	Plate17K87	CCTAATCC	GATGTCGA	GTGCCAGCMGCCGCGGTAA	GGACTACHVGGGTWTCTAAT	CCTAATCCGTGCCAGCMGCCGCGGTAA	GATGTCGAGGACTACHVGGGTWTCTAAT	Solanum lycopersicum
Bactstrain1624	Plate17	Plate17K88	CCTCTATC	GATGTCGA	GTGCCAGCMGCCGCGGTAA	GGACTACHVGGGTWTCTAAT	CCTCTATCGTGCCAGCMGCCGCGGTAA	GATGTCGAGGACTACHVGGGTWTCTAAT	Solanum lycopersicum
Bactstrain1625	Plate17	Plate17K89	CGACACAC	GATGTCGA	GTGCCAGCMGCCGCGGTAA	GGACTACHVGGGTWTCTAAT	CGACACACGTGCCAGCMGCCGCGGTAA	GATGTCGAGGACTACHVGGGTWTCTAAT	Solanum lycopersicum
Bactstrain1626	Plate17	Plate17K90	CGGATTGC	GATGTCGA	GTGCCAGCMGCCGCGGTAA	GGACTACHVGGGTWTCTAAT	CGGATTGCGTGCCAGCMGCCGCGGTAA	GATGTCGAGGACTACHVGGGTWTCTAAT	Solanum lycopersicum
Bactstrain1627	Plate17	Plate17K91	CTAAGGTC	GATGTCGA	GTGCCAGCMGCCGCGGTAA	GGACTACHVGGGTWTCTAAT	CTAAGGTCGTGCCAGCMGCCGCGGTAA	GATGTCGAGGACTACHVGGGTWTCTAAT	Solanum lycopersicum
Bactstrain1628	Plate17	Plate17K92	GAACAGGC	GATGTCGA	GTGCCAGCMGCCGCGGTAA	GGACTACHVGGGTWTCTAAT	GAACAGGCGTGCCAGCMGCCGCGGTAA	GATGTCGAGGACTACHVGGGTWTCTAAT	Solanum lycopersicum
Bactstrain1629	Plate17	Plate17K93	GACAGTGC	GATGTCGA	GTGCCAGCMGCCGCGGTAA	GGACTACHVGGGTWTCTAAT	GACAGTGCGTGCCAGCMGCCGCGGTAA	GATGTCGAGGACTACHVGGGTWTCTAAT	Solanum lycopersicum
Bactstrain1630	Plate17	Plate17K94	GAGTTAGC	GATGTCGA	GTGCCAGCMGCCGCGGTAA	GGACTACHVGGGTWTCTAAT	GAGTTAGCGTGCCAGCMGCCGCGGTAA	GATGTCGAGGACTACHVGGGTWTCTAAT	Solanum lycopersicum
Bactstrain1631	Plate17	Plate17K95	GATGAATC	GATGTCGA	GTGCCAGCMGCCGCGGTAA	GGACTACHVGGGTWTCTAAT	GATGAATCGTGCCAGCMGCCGCGGTAA	GATGTCGAGGACTACHVGGGTWTCTAAT	Solanum lycopersicum
Bactstrain1632	Plate17	Plate17K96	GCCAAGAC	GATGTCGA	GTGCCAGCMGCCGCGGTAA	GGACTACHVGGGTWTCTAAT	GCCAAGACGTGCCAGCMGCCGCGGTAA	GATGTCGAGGACTACHVGGGTWTCTAAT	Solanum lycopersicum
Bactstrain1633	Plate18	Plate18K1	AACGTGAT	CAGTGGTC	GTGCCAGCMGCCGCGGTAA	GGACTACHVGGGTWTCTAAT	AACGTGATGTGCCAGCMGCCGCGGTAA	CAGTGGTCGGACTACHVGGGTWTCTAAT	Solanum lycopersicum
Bactstrain1634	Plate18	Plate18K2	AAACATCG	CAGTGGTC	GTGCCAGCMGCCGCGGTAA	GGACTACHVGGGTWTCTAAT	AAACATCGGTGCCAGCMGCCGCGGTAA	CAGTGGTCGGACTACHVGGGTWTCTAAT	Solanum lycopersicum
Bactstrain1635	Plate18	Plate18K3	ATGCCTAA	CAGTGGTC	GTGCCAGCMGCCGCGGTAA	GGACTACHVGGGTWTCTAAT	ATGCCTAAGTGCCAGCMGCCGCGGTAA	CAGTGGTCGGACTACHVGGGTWTCTAAT	Solanum lycopersicum
Bactstrain1636	Plate18	Plate18K4	AGTGGTCA	CAGTGGTC	GTGCCAGCMGCCGCGGTAA	GGACTACHVGGGTWTCTAAT	AGTGGTCAGTGCCAGCMGCCGCGGTAA	CAGTGGTCGGACTACHVGGGTWTCTAAT	Solanum lycopersicum
Bactstrain1637	Plate18	Plate18K5	ACCACTGT	CAGTGGTC	GTGCCAGCMGCCGCGGTAA	GGACTACHVGGGTWTCTAAT	ACCACTGTGTGCCAGCMGCCGCGGTAA	CAGTGGTCGGACTACHVGGGTWTCTAAT	Solanum lycopersicum
Bactstrain1638	Plate18	Plate18K6	ACATTGGC	CAGTGGTC	GTGCCAGCMGCCGCGGTAA	GGACTACHVGGGTWTCTAAT	ACATTGGCGTGCCAGCMGCCGCGGTAA	CAGTGGTCGGACTACHVGGGTWTCTAAT	Solanum lycopersicum
Bactstrain1639	Plate18	Plate18K7	CAGATCTG	CAGTGGTC	GTGCCAGCMGCCGCGGTAA	GGACTACHVGGGTWTCTAAT	CAGATCTGGTGCCAGCMGCCGCGGTAA	CAGTGGTCGGACTACHVGGGTWTCTAAT	Solanum lycopersicum
Bactstrain1640	Plate18	Plate18K8	CATCAAGT	CAGTGGTC	GTGCCAGCMGCCGCGGTAA	GGACTACHVGGGTWTCTAAT	CATCAAGTGTGCCAGCMGCCGCGGTAA	CAGTGGTCGGACTACHVGGGTWTCTAAT	Solanum lycopersicum
Bactstrain1641	Plate18	Plate18K9	CGCTGATC	CAGTGGTC	GTGCCAGCMGCCGCGGTAA	GGACTACHVGGGTWTCTAAT	CGCTGATCGTGCCAGCMGCCGCGGTAA	CAGTGGTCGGACTACHVGGGTWTCTAAT	Solanum lycopersicum
Bactstrain1642	Plate18	Plate18K10	ACAAGCTA	CAGTGGTC	GTGCCAGCMGCCGCGGTAA	GGACTACHVGGGTWTCTAAT	ACAAGCTAGTGCCAGCMGCCGCGGTAA	CAGTGGTCGGACTACHVGGGTWTCTAAT	Solanum lycopersicum
Bactstrain1643	Plate18	Plate18K11	CTGTAGCC	CAGTGGTC	GTGCCAGCMGCCGCGGTAA	GGACTACHVGGGTWTCTAAT	CTGTAGCCGTGCCAGCMGCCGCGGTAA	CAGTGGTCGGACTACHVGGGTWTCTAAT	Solanum lycopersicum
Bactstrain1644	Plate18	Plate18K12	AGTACAAG	CAGTGGTC	GTGCCAGCMGCCGCGGTAA	GGACTACHVGGGTWTCTAAT	AGTACAAGGTGCCAGCMGCCGCGGTAA	CAGTGGTCGGACTACHVGGGTWTCTAAT	Solanum lycopersicum
Bactstrain1645	Plate18	Plate18K13	AACAACCA	CAGTGGTC	GTGCCAGCMGCCGCGGTAA	GGACTACHVGGGTWTCTAAT	AACAACCAGTGCCAGCMGCCGCGGTAA	CAGTGGTCGGACTACHVGGGTWTCTAAT	Solanum lycopersicum
Bactstrain1646	Plate18	Plate18K14	AACCGAGA	CAGTGGTC	GTGCCAGCMGCCGCGGTAA	GGACTACHVGGGTWTCTAAT	AACCGAGAGTGCCAGCMGCCGCGGTAA	CAGTGGTCGGACTACHVGGGTWTCTAAT	Solanum lycopersicum
Bactstrain1647	Plate18	Plate18K15	AACGCTTA	CAGTGGTC	GTGCCAGCMGCCGCGGTAA	GGACTACHVGGGTWTCTAAT	AACGCTTAGTGCCAGCMGCCGCGGTAA	CAGTGGTCGGACTACHVGGGTWTCTAAT	Solanum lycopersicum
Bactstrain1648	Plate18	Plate18K16	AAGACGGA	CAGTGGTC	GTGCCAGCMGCCGCGGTAA	GGACTACHVGGGTWTCTAAT	AAGACGGAGTGCCAGCMGCCGCGGTAA	CAGTGGTCGGACTACHVGGGTWTCTAAT	Solanum lycopersicum
Bactstrain1649	Plate18	Plate18K17	AAGGTACA	CAGTGGTC	GTGCCAGCMGCCGCGGTAA	GGACTACHVGGGTWTCTAAT	AAGGTACAGTGCCAGCMGCCGCGGTAA	CAGTGGTCGGACTACHVGGGTWTCTAAT	Solanum lycopersicum
Bactstrain1650	Plate18	Plate18K18	ACACAGAA	CAGTGGTC	GTGCCAGCMGCCGCGGTAA	GGACTACHVGGGTWTCTAAT	ACACAGAAGTGCCAGCMGCCGCGGTAA	CAGTGGTCGGACTACHVGGGTWTCTAAT	Solanum lycopersicum
Bactstrain1651	Plate18	Plate18K19	ACAGCAGA	CAGTGGTC	GTGCCAGCMGCCGCGGTAA	GGACTACHVGGGTWTCTAAT	ACAGCAGAGTGCCAGCMGCCGCGGTAA	CAGTGGTCGGACTACHVGGGTWTCTAAT	Solanum lycopersicum
Bactstrain1652	Plate18	Plate18K20	ACCTCCAA	CAGTGGTC	GTGCCAGCMGCCGCGGTAA	GGACTACHVGGGTWTCTAAT	ACCTCCAAGTGCCAGCMGCCGCGGTAA	CAGTGGTCGGACTACHVGGGTWTCTAAT	Solanum lycopersicum
Bactstrain1653	Plate18	Plate18K21	ACGCTCGA	CAGTGGTC	GTGCCAGCMGCCGCGGTAA	GGACTACHVGGGTWTCTAAT	ACGCTCGAGTGCCAGCMGCCGCGGTAA	CAGTGGTCGGACTACHVGGGTWTCTAAT	Solanum lycopersicum
Bactstrain1654	Plate18	Plate18K22	ACGTATCA	CAGTGGTC	GTGCCAGCMGCCGCGGTAA	GGACTACHVGGGTWTCTAAT	ACGTATCAGTGCCAGCMGCCGCGGTAA	CAGTGGTCGGACTACHVGGGTWTCTAAT	Solanum lycopersicum
Bactstrain1655	Plate18	Plate18K23	ACTATGCA	CAGTGGTC	GTGCCAGCMGCCGCGGTAA	GGACTACHVGGGTWTCTAAT	ACTATGCAGTGCCAGCMGCCGCGGTAA	CAGTGGTCGGACTACHVGGGTWTCTAAT	Solanum lycopersicum
Bactstrain1656	Plate18	Plate18K24	AGAGTCAA	CAGTGGTC	GTGCCAGCMGCCGCGGTAA	GGACTACHVGGGTWTCTAAT	AGAGTCAAGTGCCAGCMGCCGCGGTAA	CAGTGGTCGGACTACHVGGGTWTCTAAT	Solanum lycopersicum
Bactstrain1657	Plate18	Plate18K25	AGATCGCA	CAGTGGTC	GTGCCAGCMGCCGCGGTAA	GGACTACHVGGGTWTCTAAT	AGATCGCAGTGCCAGCMGCCGCGGTAA	CAGTGGTCGGACTACHVGGGTWTCTAAT	Solanum lycopersicum
Bactstrain1658	Plate18	Plate18K26	AGCAGGAA	CAGTGGTC	GTGCCAGCMGCCGCGGTAA	GGACTACHVGGGTWTCTAAT	AGCAGGAAGTGCCAGCMGCCGCGGTAA	CAGTGGTCGGACTACHVGGGTWTCTAAT	Solanum lycopersicum
Bactstrain1659	Plate18	Plate18K27	AGTCACTA	CAGTGGTC	GTGCCAGCMGCCGCGGTAA	GGACTACHVGGGTWTCTAAT	AGTCACTAGTGCCAGCMGCCGCGGTAA	CAGTGGTCGGACTACHVGGGTWTCTAAT	Solanum lycopersicum
Bactstrain1660	Plate18	Plate18K28	ATCCTGTA	CAGTGGTC	GTGCCAGCMGCCGCGGTAA	GGACTACHVGGGTWTCTAAT	ATCCTGTAGTGCCAGCMGCCGCGGTAA	CAGTGGTCGGACTACHVGGGTWTCTAAT	Solanum lycopersicum
Bactstrain1661	Plate18	Plate18K29	ATTGAGGA	CAGTGGTC	GTGCCAGCMGCCGCGGTAA	GGACTACHVGGGTWTCTAAT	ATTGAGGAGTGCCAGCMGCCGCGGTAA	CAGTGGTCGGACTACHVGGGTWTCTAAT	Solanum lycopersicum
Bactstrain1662	Plate18	Plate18K30	CAACCACA	CAGTGGTC	GTGCCAGCMGCCGCGGTAA	GGACTACHVGGGTWTCTAAT	CAACCACAGTGCCAGCMGCCGCGGTAA	CAGTGGTCGGACTACHVGGGTWTCTAAT	Solanum lycopersicum
Bactstrain1663	Plate18	Plate18K31	CAAGACTA	CAGTGGTC	GTGCCAGCMGCCGCGGTAA	GGACTACHVGGGTWTCTAAT	CAAGACTAGTGCCAGCMGCCGCGGTAA	CAGTGGTCGGACTACHVGGGTWTCTAAT	Solanum lycopersicum
Bactstrain1664	Plate18	Plate18K32	CAATGGAA	CAGTGGTC	GTGCCAGCMGCCGCGGTAA	GGACTACHVGGGTWTCTAAT	CAATGGAAGTGCCAGCMGCCGCGGTAA	CAGTGGTCGGACTACHVGGGTWTCTAAT	Solanum lycopersicum
Bactstrain1665	Plate18	Plate18K33	CACTTCGA	CAGTGGTC	GTGCCAGCMGCCGCGGTAA	GGACTACHVGGGTWTCTAAT	CACTTCGAGTGCCAGCMGCCGCGGTAA	CAGTGGTCGGACTACHVGGGTWTCTAAT	Solanum lycopersicum
Bactstrain1666	Plate18	Plate18K34	CAGCGTTA	CAGTGGTC	GTGCCAGCMGCCGCGGTAA	GGACTACHVGGGTWTCTAAT	CAGCGTTAGTGCCAGCMGCCGCGGTAA	CAGTGGTCGGACTACHVGGGTWTCTAAT	Solanum lycopersicum
Bactstrain1667	Plate18	Plate18K35	CATACCAA	CAGTGGTC	GTGCCAGCMGCCGCGGTAA	GGACTACHVGGGTWTCTAAT	CATACCAAGTGCCAGCMGCCGCGGTAA	CAGTGGTCGGACTACHVGGGTWTCTAAT	Solanum lycopersicum
Bactstrain1668	Plate18	Plate18K36	CCAGTTCA	CAGTGGTC	GTGCCAGCMGCCGCGGTAA	GGACTACHVGGGTWTCTAAT	CCAGTTCAGTGCCAGCMGCCGCGGTAA	CAGTGGTCGGACTACHVGGGTWTCTAAT	Solanum lycopersicum
Bactstrain1669	Plate18	Plate18K37	CCGAAGTA	CAGTGGTC	GTGCCAGCMGCCGCGGTAA	GGACTACHVGGGTWTCTAAT	CCGAAGTAGTGCCAGCMGCCGCGGTAA	CAGTGGTCGGACTACHVGGGTWTCTAAT	Solanum lycopersicum
Bactstrain1670	Plate18	Plate18K38	CCGTGAGA	CAGTGGTC	GTGCCAGCMGCCGCGGTAA	GGACTACHVGGGTWTCTAAT	CCGTGAGAGTGCCAGCMGCCGCGGTAA	CAGTGGTCGGACTACHVGGGTWTCTAAT	Solanum lycopersicum
Bactstrain1671	Plate18	Plate18K39	CCTCCTGA	CAGTGGTC	GTGCCAGCMGCCGCGGTAA	GGACTACHVGGGTWTCTAAT	CCTCCTGAGTGCCAGCMGCCGCGGTAA	CAGTGGTCGGACTACHVGGGTWTCTAAT	Solanum lycopersicum
Bactstrain1672	Plate18	Plate18K40	CGAACTTA	CAGTGGTC	GTGCCAGCMGCCGCGGTAA	GGACTACHVGGGTWTCTAAT	CGAACTTAGTGCCAGCMGCCGCGGTAA	CAGTGGTCGGACTACHVGGGTWTCTAAT	Solanum lycopersicum
Bactstrain1673	Plate18	Plate18K41	CGACTGGA	CAGTGGTC	GTGCCAGCMGCCGCGGTAA	GGACTACHVGGGTWTCTAAT	CGACTGGAGTGCCAGCMGCCGCGGTAA	CAGTGGTCGGACTACHVGGGTWTCTAAT	Solanum lycopersicum
Bactstrain1674	Plate18	Plate18K42	CGCATACA	CAGTGGTC	GTGCCAGCMGCCGCGGTAA	GGACTACHVGGGTWTCTAAT	CGCATACAGTGCCAGCMGCCGCGGTAA	CAGTGGTCGGACTACHVGGGTWTCTAAT	Solanum lycopersicum
Bactstrain1675	Plate18	Plate18K43	CTCAATGA	CAGTGGTC	GTGCCAGCMGCCGCGGTAA	GGACTACHVGGGTWTCTAAT	CTCAATGAGTGCCAGCMGCCGCGGTAA	CAGTGGTCGGACTACHVGGGTWTCTAAT	Solanum lycopersicum
Bactstrain1676	Plate18	Plate18K44	CTGAGCCA	CAGTGGTC	GTGCCAGCMGCCGCGGTAA	GGACTACHVGGGTWTCTAAT	CTGAGCCAGTGCCAGCMGCCGCGGTAA	CAGTGGTCGGACTACHVGGGTWTCTAAT	Solanum lycopersicum
Bactstrain1677	Plate18	Plate18K45	CTGGCATA	CAGTGGTC	GTGCCAGCMGCCGCGGTAA	GGACTACHVGGGTWTCTAAT	CTGGCATAGTGCCAGCMGCCGCGGTAA	CAGTGGTCGGACTACHVGGGTWTCTAAT	Solanum lycopersicum
Bactstrain1678	Plate18	Plate18K46	GAATCTGA	CAGTGGTC	GTGCCAGCMGCCGCGGTAA	GGACTACHVGGGTWTCTAAT	GAATCTGAGTGCCAGCMGCCGCGGTAA	CAGTGGTCGGACTACHVGGGTWTCTAAT	Solanum lycopersicum
Bactstrain1679	Plate18	Plate18K47	GACTAGTA	CAGTGGTC	GTGCCAGCMGCCGCGGTAA	GGACTACHVGGGTWTCTAAT	GACTAGTAGTGCCAGCMGCCGCGGTAA	CAGTGGTCGGACTACHVGGGTWTCTAAT	Solanum lycopersicum
Bactstrain1680	Plate18	Plate18K48	GAGCTGAA	CAGTGGTC	GTGCCAGCMGCCGCGGTAA	GGACTACHVGGGTWTCTAAT	GAGCTGAAGTGCCAGCMGCCGCGGTAA	CAGTGGTCGGACTACHVGGGTWTCTAAT	Solanum lycopersicum
Bactstrain1681	Plate18	Plate18K49	GATAGACA	CAGTGGTC	GTGCCAGCMGCCGCGGTAA	GGACTACHVGGGTWTCTAAT	GATAGACAGTGCCAGCMGCCGCGGTAA	CAGTGGTCGGACTACHVGGGTWTCTAAT	Solanum lycopersicum
Bactstrain1682	Plate18	Plate18K50	GCCACATA	CAGTGGTC	GTGCCAGCMGCCGCGGTAA	GGACTACHVGGGTWTCTAAT	GCCACATAGTGCCAGCMGCCGCGGTAA	CAGTGGTCGGACTACHVGGGTWTCTAAT	Solanum lycopersicum
Bactstrain1683	Plate18	Plate18K51	GCGAGTAA	CAGTGGTC	GTGCCAGCMGCCGCGGTAA	GGACTACHVGGGTWTCTAAT	GCGAGTAAGTGCCAGCMGCCGCGGTAA	CAGTGGTCGGACTACHVGGGTWTCTAAT	Solanum lycopersicum
Bactstrain1684	Plate18	Plate18K52	GCTAACGA	CAGTGGTC	GTGCCAGCMGCCGCGGTAA	GGACTACHVGGGTWTCTAAT	GCTAACGAGTGCCAGCMGCCGCGGTAA	CAGTGGTCGGACTACHVGGGTWTCTAAT	Solanum lycopersicum
Bactstrain1685	Plate18	Plate18K53	GCTCGGTA	CAGTGGTC	GTGCCAGCMGCCGCGGTAA	GGACTACHVGGGTWTCTAAT	GCTCGGTAGTGCCAGCMGCCGCGGTAA	CAGTGGTCGGACTACHVGGGTWTCTAAT	Solanum lycopersicum
Bactstrain1686	Plate18	Plate18K54	GGAGAACA	CAGTGGTC	GTGCCAGCMGCCGCGGTAA	GGACTACHVGGGTWTCTAAT	GGAGAACAGTGCCAGCMGCCGCGGTAA	CAGTGGTCGGACTACHVGGGTWTCTAAT	Solanum lycopersicum
Bactstrain1687	Plate18	Plate18K55	GGTGCGAA	CAGTGGTC	GTGCCAGCMGCCGCGGTAA	GGACTACHVGGGTWTCTAAT	GGTGCGAAGTGCCAGCMGCCGCGGTAA	CAGTGGTCGGACTACHVGGGTWTCTAAT	Solanum lycopersicum
Bactstrain1688	Plate18	Plate18K56	GTACGCAA	CAGTGGTC	GTGCCAGCMGCCGCGGTAA	GGACTACHVGGGTWTCTAAT	GTACGCAAGTGCCAGCMGCCGCGGTAA	CAGTGGTCGGACTACHVGGGTWTCTAAT	Solanum lycopersicum
Bactstrain1689	Plate18	Plate18K57	GTCGTAGA	CAGTGGTC	GTGCCAGCMGCCGCGGTAA	GGACTACHVGGGTWTCTAAT	GTCGTAGAGTGCCAGCMGCCGCGGTAA	CAGTGGTCGGACTACHVGGGTWTCTAAT	Solanum lycopersicum
Bactstrain1690	Plate18	Plate18K58	GTCTGTCA	CAGTGGTC	GTGCCAGCMGCCGCGGTAA	GGACTACHVGGGTWTCTAAT	GTCTGTCAGTGCCAGCMGCCGCGGTAA	CAGTGGTCGGACTACHVGGGTWTCTAAT	Solanum lycopersicum
Bactstrain1691	Plate18	Plate18K59	GTGTTCTA	CAGTGGTC	GTGCCAGCMGCCGCGGTAA	GGACTACHVGGGTWTCTAAT	GTGTTCTAGTGCCAGCMGCCGCGGTAA	CAGTGGTCGGACTACHVGGGTWTCTAAT	Solanum lycopersicum
Bactstrain1692	Plate18	Plate18K60	TAGGATGA	CAGTGGTC	GTGCCAGCMGCCGCGGTAA	GGACTACHVGGGTWTCTAAT	TAGGATGAGTGCCAGCMGCCGCGGTAA	CAGTGGTCGGACTACHVGGGTWTCTAAT	Solanum lycopersicum
Bactstrain1693	Plate18	Plate18K61	TATCAGCA	CAGTGGTC	GTGCCAGCMGCCGCGGTAA	GGACTACHVGGGTWTCTAAT	TATCAGCAGTGCCAGCMGCCGCGGTAA	CAGTGGTCGGACTACHVGGGTWTCTAAT	Solanum lycopersicum
Bactstrain1694	Plate18	Plate18K62	TCCGTCTA	CAGTGGTC	GTGCCAGCMGCCGCGGTAA	GGACTACHVGGGTWTCTAAT	TCCGTCTAGTGCCAGCMGCCGCGGTAA	CAGTGGTCGGACTACHVGGGTWTCTAAT	Solanum lycopersicum
Bactstrain1695	Plate18	Plate18K63	TCTTCACA	CAGTGGTC	GTGCCAGCMGCCGCGGTAA	GGACTACHVGGGTWTCTAAT	TCTTCACAGTGCCAGCMGCCGCGGTAA	CAGTGGTCGGACTACHVGGGTWTCTAAT	Solanum lycopersicum
Bactstrain1696	Plate18	Plate18K64	TGAAGAGA	CAGTGGTC	GTGCCAGCMGCCGCGGTAA	GGACTACHVGGGTWTCTAAT	TGAAGAGAGTGCCAGCMGCCGCGGTAA	CAGTGGTCGGACTACHVGGGTWTCTAAT	Solanum lycopersicum
Bactstrain1697	Plate18	Plate18K65	TGGAACAA	CAGTGGTC	GTGCCAGCMGCCGCGGTAA	GGACTACHVGGGTWTCTAAT	TGGAACAAGTGCCAGCMGCCGCGGTAA	CAGTGGTCGGACTACHVGGGTWTCTAAT	Solanum lycopersicum
Bactstrain1698	Plate18	Plate18K66	TGGCTTCA	CAGTGGTC	GTGCCAGCMGCCGCGGTAA	GGACTACHVGGGTWTCTAAT	TGGCTTCAGTGCCAGCMGCCGCGGTAA	CAGTGGTCGGACTACHVGGGTWTCTAAT	Solanum lycopersicum
Bactstrain1699	Plate18	Plate18K67	TGGTGGTA	CAGTGGTC	GTGCCAGCMGCCGCGGTAA	GGACTACHVGGGTWTCTAAT	TGGTGGTAGTGCCAGCMGCCGCGGTAA	CAGTGGTCGGACTACHVGGGTWTCTAAT	Solanum lycopersicum
Bactstrain1700	Plate18	Plate18K68	TTCACGCA	CAGTGGTC	GTGCCAGCMGCCGCGGTAA	GGACTACHVGGGTWTCTAAT	TTCACGCAGTGCCAGCMGCCGCGGTAA	CAGTGGTCGGACTACHVGGGTWTCTAAT	Solanum lycopersicum
Bactstrain1701	Plate18	Plate18K69	AACTCACC	CAGTGGTC	GTGCCAGCMGCCGCGGTAA	GGACTACHVGGGTWTCTAAT	AACTCACCGTGCCAGCMGCCGCGGTAA	CAGTGGTCGGACTACHVGGGTWTCTAAT	Solanum lycopersicum
Bactstrain1702	Plate18	Plate18K70	AAGAGATC	CAGTGGTC	GTGCCAGCMGCCGCGGTAA	GGACTACHVGGGTWTCTAAT	AAGAGATCGTGCCAGCMGCCGCGGTAA	CAGTGGTCGGACTACHVGGGTWTCTAAT	Solanum lycopersicum
Bactstrain1703	Plate18	Plate18K71	AAGGACAC	CAGTGGTC	GTGCCAGCMGCCGCGGTAA	GGACTACHVGGGTWTCTAAT	AAGGACACGTGCCAGCMGCCGCGGTAA	CAGTGGTCGGACTACHVGGGTWTCTAAT	Solanum lycopersicum
Bactstrain1704	Plate18	Plate18K72	AATCCGTC	CAGTGGTC	GTGCCAGCMGCCGCGGTAA	GGACTACHVGGGTWTCTAAT	AATCCGTCGTGCCAGCMGCCGCGGTAA	CAGTGGTCGGACTACHVGGGTWTCTAAT	Solanum lycopersicum
Bactstrain1705	Plate18	Plate18K73	AATGTTGC	CAGTGGTC	GTGCCAGCMGCCGCGGTAA	GGACTACHVGGGTWTCTAAT	AATGTTGCGTGCCAGCMGCCGCGGTAA	CAGTGGTCGGACTACHVGGGTWTCTAAT	Solanum lycopersicum
Bactstrain1706	Plate18	Plate18K74	ACACGACC	CAGTGGTC	GTGCCAGCMGCCGCGGTAA	GGACTACHVGGGTWTCTAAT	ACACGACCGTGCCAGCMGCCGCGGTAA	CAGTGGTCGGACTACHVGGGTWTCTAAT	Solanum lycopersicum
Bactstrain1707	Plate18	Plate18K75	ACAGATTC	CAGTGGTC	GTGCCAGCMGCCGCGGTAA	GGACTACHVGGGTWTCTAAT	ACAGATTCGTGCCAGCMGCCGCGGTAA	CAGTGGTCGGACTACHVGGGTWTCTAAT	Solanum lycopersicum
Bactstrain1708	Plate18	Plate18K76	AGATGTAC	CAGTGGTC	GTGCCAGCMGCCGCGGTAA	GGACTACHVGGGTWTCTAAT	AGATGTACGTGCCAGCMGCCGCGGTAA	CAGTGGTCGGACTACHVGGGTWTCTAAT	Solanum lycopersicum
Bactstrain1709	Plate18	Plate18K77	AGCACCTC	CAGTGGTC	GTGCCAGCMGCCGCGGTAA	GGACTACHVGGGTWTCTAAT	AGCACCTCGTGCCAGCMGCCGCGGTAA	CAGTGGTCGGACTACHVGGGTWTCTAAT	Solanum lycopersicum
Bactstrain1710	Plate18	Plate18K78	AGCCATGC	CAGTGGTC	GTGCCAGCMGCCGCGGTAA	GGACTACHVGGGTWTCTAAT	AGCCATGCGTGCCAGCMGCCGCGGTAA	CAGTGGTCGGACTACHVGGGTWTCTAAT	Solanum lycopersicum
Bactstrain1711	Plate18	Plate18K79	AGGCTAAC	CAGTGGTC	GTGCCAGCMGCCGCGGTAA	GGACTACHVGGGTWTCTAAT	AGGCTAACGTGCCAGCMGCCGCGGTAA	CAGTGGTCGGACTACHVGGGTWTCTAAT	Solanum lycopersicum
Bactstrain1712	Plate18	Plate18K80	ATAGCGAC	CAGTGGTC	GTGCCAGCMGCCGCGGTAA	GGACTACHVGGGTWTCTAAT	ATAGCGACGTGCCAGCMGCCGCGGTAA	CAGTGGTCGGACTACHVGGGTWTCTAAT	Solanum lycopersicum
Bactstrain1713	Plate18	Plate18K81	ATCATTCC	CAGTGGTC	GTGCCAGCMGCCGCGGTAA	GGACTACHVGGGTWTCTAAT	ATCATTCCGTGCCAGCMGCCGCGGTAA	CAGTGGTCGGACTACHVGGGTWTCTAAT	Solanum lycopersicum
Bactstrain1714	Plate18	Plate18K82	ATTGGCTC	CAGTGGTC	GTGCCAGCMGCCGCGGTAA	GGACTACHVGGGTWTCTAAT	ATTGGCTCGTGCCAGCMGCCGCGGTAA	CAGTGGTCGGACTACHVGGGTWTCTAAT	Solanum lycopersicum
Bactstrain1715	Plate18	Plate18K83	CAAGGAGC	CAGTGGTC	GTGCCAGCMGCCGCGGTAA	GGACTACHVGGGTWTCTAAT	CAAGGAGCGTGCCAGCMGCCGCGGTAA	CAGTGGTCGGACTACHVGGGTWTCTAAT	Solanum lycopersicum
Bactstrain1716	Plate18	Plate18K84	CACCTTAC	CAGTGGTC	GTGCCAGCMGCCGCGGTAA	GGACTACHVGGGTWTCTAAT	CACCTTACGTGCCAGCMGCCGCGGTAA	CAGTGGTCGGACTACHVGGGTWTCTAAT	Solanum lycopersicum
Bactstrain1717	Plate18	Plate18K85	CCATCCTC	CAGTGGTC	GTGCCAGCMGCCGCGGTAA	GGACTACHVGGGTWTCTAAT	CCATCCTCGTGCCAGCMGCCGCGGTAA	CAGTGGTCGGACTACHVGGGTWTCTAAT	Solanum lycopersicum
Bactstrain1718	Plate18	Plate18K86	CCGACAAC	CAGTGGTC	GTGCCAGCMGCCGCGGTAA	GGACTACHVGGGTWTCTAAT	CCGACAACGTGCCAGCMGCCGCGGTAA	CAGTGGTCGGACTACHVGGGTWTCTAAT	Solanum lycopersicum
Bactstrain1719	Plate18	Plate18K87	CCTAATCC	CAGTGGTC	GTGCCAGCMGCCGCGGTAA	GGACTACHVGGGTWTCTAAT	CCTAATCCGTGCCAGCMGCCGCGGTAA	CAGTGGTCGGACTACHVGGGTWTCTAAT	Solanum lycopersicum
Bactstrain1720	Plate18	Plate18K88	CCTCTATC	CAGTGGTC	GTGCCAGCMGCCGCGGTAA	GGACTACHVGGGTWTCTAAT	CCTCTATCGTGCCAGCMGCCGCGGTAA	CAGTGGTCGGACTACHVGGGTWTCTAAT	Solanum lycopersicum
Bactstrain1721	Plate18	Plate18K89	CGACACAC	CAGTGGTC	GTGCCAGCMGCCGCGGTAA	GGACTACHVGGGTWTCTAAT	CGACACACGTGCCAGCMGCCGCGGTAA	CAGTGGTCGGACTACHVGGGTWTCTAAT	Solanum lycopersicum
Bactstrain1722	Plate18	Plate18K90	CGGATTGC	CAGTGGTC	GTGCCAGCMGCCGCGGTAA	GGACTACHVGGGTWTCTAAT	CGGATTGCGTGCCAGCMGCCGCGGTAA	CAGTGGTCGGACTACHVGGGTWTCTAAT	Solanum lycopersicum
Bactstrain1723	Plate18	Plate18K91	CTAAGGTC	CAGTGGTC	GTGCCAGCMGCCGCGGTAA	GGACTACHVGGGTWTCTAAT	CTAAGGTCGTGCCAGCMGCCGCGGTAA	CAGTGGTCGGACTACHVGGGTWTCTAAT	Solanum lycopersicum
Bactstrain1724	Plate18	Plate18K92	GAACAGGC	CAGTGGTC	GTGCCAGCMGCCGCGGTAA	GGACTACHVGGGTWTCTAAT	GAACAGGCGTGCCAGCMGCCGCGGTAA	CAGTGGTCGGACTACHVGGGTWTCTAAT	Solanum lycopersicum
Bactstrain1725	Plate18	Plate18K93	GACAGTGC	CAGTGGTC	GTGCCAGCMGCCGCGGTAA	GGACTACHVGGGTWTCTAAT	GACAGTGCGTGCCAGCMGCCGCGGTAA	CAGTGGTCGGACTACHVGGGTWTCTAAT	Solanum lycopersicum
Bactstrain1726	Plate18	Plate18K94	GAGTTAGC	CAGTGGTC	GTGCCAGCMGCCGCGGTAA	GGACTACHVGGGTWTCTAAT	GAGTTAGCGTGCCAGCMGCCGCGGTAA	CAGTGGTCGGACTACHVGGGTWTCTAAT	Solanum lycopersicum
Bactstrain1727	Plate18	Plate18K95	GATGAATC	CAGTGGTC	GTGCCAGCMGCCGCGGTAA	GGACTACHVGGGTWTCTAAT	GATGAATCGTGCCAGCMGCCGCGGTAA	CAGTGGTCGGACTACHVGGGTWTCTAAT	Solanum lycopersicum
Bactstrain1728	Plate18	Plate18K96	GCCAAGAC	CAGTGGTC	GTGCCAGCMGCCGCGGTAA	GGACTACHVGGGTWTCTAAT	GCCAAGACGTGCCAGCMGCCGCGGTAA	CAGTGGTCGGACTACHVGGGTWTCTAAT	Solanum lycopersicum
Bactstrain1729	Plate19	Plate19K1	AACGTGAT	CGATCAGA	GTGCCAGCMGCCGCGGTAA	GGACTACHVGGGTWTCTAAT	AACGTGATGTGCCAGCMGCCGCGGTAA	CGATCAGAGGACTACHVGGGTWTCTAAT	Solanum lycopersicum
Bactstrain1730	Plate19	Plate19K2	AAACATCG	CGATCAGA	GTGCCAGCMGCCGCGGTAA	GGACTACHVGGGTWTCTAAT	AAACATCGGTGCCAGCMGCCGCGGTAA	CGATCAGAGGACTACHVGGGTWTCTAAT	Solanum lycopersicum
Bactstrain1731	Plate19	Plate19K3	ATGCCTAA	CGATCAGA	GTGCCAGCMGCCGCGGTAA	GGACTACHVGGGTWTCTAAT	ATGCCTAAGTGCCAGCMGCCGCGGTAA	CGATCAGAGGACTACHVGGGTWTCTAAT	Solanum lycopersicum
Bactstrain1732	Plate19	Plate19K4	AGTGGTCA	CGATCAGA	GTGCCAGCMGCCGCGGTAA	GGACTACHVGGGTWTCTAAT	AGTGGTCAGTGCCAGCMGCCGCGGTAA	CGATCAGAGGACTACHVGGGTWTCTAAT	Solanum lycopersicum
Bactstrain1733	Plate19	Plate19K5	ACCACTGT	CGATCAGA	GTGCCAGCMGCCGCGGTAA	GGACTACHVGGGTWTCTAAT	ACCACTGTGTGCCAGCMGCCGCGGTAA	CGATCAGAGGACTACHVGGGTWTCTAAT	Solanum lycopersicum
Bactstrain1734	Plate19	Plate19K6	ACATTGGC	CGATCAGA	GTGCCAGCMGCCGCGGTAA	GGACTACHVGGGTWTCTAAT	ACATTGGCGTGCCAGCMGCCGCGGTAA	CGATCAGAGGACTACHVGGGTWTCTAAT	Solanum lycopersicum
Bactstrain1735	Plate19	Plate19K7	CAGATCTG	CGATCAGA	GTGCCAGCMGCCGCGGTAA	GGACTACHVGGGTWTCTAAT	CAGATCTGGTGCCAGCMGCCGCGGTAA	CGATCAGAGGACTACHVGGGTWTCTAAT	Solanum lycopersicum
Bactstrain1736	Plate19	Plate19K8	CATCAAGT	CGATCAGA	GTGCCAGCMGCCGCGGTAA	GGACTACHVGGGTWTCTAAT	CATCAAGTGTGCCAGCMGCCGCGGTAA	CGATCAGAGGACTACHVGGGTWTCTAAT	Solanum lycopersicum
Bactstrain1737	Plate19	Plate19K9	CGCTGATC	CGATCAGA	GTGCCAGCMGCCGCGGTAA	GGACTACHVGGGTWTCTAAT	CGCTGATCGTGCCAGCMGCCGCGGTAA	CGATCAGAGGACTACHVGGGTWTCTAAT	Solanum lycopersicum
Bactstrain1738	Plate19	Plate19K10	ACAAGCTA	CGATCAGA	GTGCCAGCMGCCGCGGTAA	GGACTACHVGGGTWTCTAAT	ACAAGCTAGTGCCAGCMGCCGCGGTAA	CGATCAGAGGACTACHVGGGTWTCTAAT	Solanum lycopersicum
Bactstrain1739	Plate19	Plate19K11	CTGTAGCC	CGATCAGA	GTGCCAGCMGCCGCGGTAA	GGACTACHVGGGTWTCTAAT	CTGTAGCCGTGCCAGCMGCCGCGGTAA	CGATCAGAGGACTACHVGGGTWTCTAAT	Solanum lycopersicum
Bactstrain1740	Plate19	Plate19K12	AGTACAAG	CGATCAGA	GTGCCAGCMGCCGCGGTAA	GGACTACHVGGGTWTCTAAT	AGTACAAGGTGCCAGCMGCCGCGGTAA	CGATCAGAGGACTACHVGGGTWTCTAAT	Solanum lycopersicum
Bactstrain1741	Plate19	Plate19K13	AACAACCA	CGATCAGA	GTGCCAGCMGCCGCGGTAA	GGACTACHVGGGTWTCTAAT	AACAACCAGTGCCAGCMGCCGCGGTAA	CGATCAGAGGACTACHVGGGTWTCTAAT	Solanum lycopersicum
Bactstrain1742	Plate19	Plate19K14	AACCGAGA	CGATCAGA	GTGCCAGCMGCCGCGGTAA	GGACTACHVGGGTWTCTAAT	AACCGAGAGTGCCAGCMGCCGCGGTAA	CGATCAGAGGACTACHVGGGTWTCTAAT	Solanum lycopersicum
Bactstrain1743	Plate19	Plate19K15	AACGCTTA	CGATCAGA	GTGCCAGCMGCCGCGGTAA	GGACTACHVGGGTWTCTAAT	AACGCTTAGTGCCAGCMGCCGCGGTAA	CGATCAGAGGACTACHVGGGTWTCTAAT	Solanum lycopersicum
Bactstrain1744	Plate19	Plate19K16	AAGACGGA	CGATCAGA	GTGCCAGCMGCCGCGGTAA	GGACTACHVGGGTWTCTAAT	AAGACGGAGTGCCAGCMGCCGCGGTAA	CGATCAGAGGACTACHVGGGTWTCTAAT	Solanum lycopersicum
Bactstrain1745	Plate19	Plate19K17	AAGGTACA	CGATCAGA	GTGCCAGCMGCCGCGGTAA	GGACTACHVGGGTWTCTAAT	AAGGTACAGTGCCAGCMGCCGCGGTAA	CGATCAGAGGACTACHVGGGTWTCTAAT	Solanum lycopersicum
Bactstrain1746	Plate19	Plate19K18	ACACAGAA	CGATCAGA	GTGCCAGCMGCCGCGGTAA	GGACTACHVGGGTWTCTAAT	ACACAGAAGTGCCAGCMGCCGCGGTAA	CGATCAGAGGACTACHVGGGTWTCTAAT	Solanum lycopersicum
Bactstrain1747	Plate19	Plate19K19	ACAGCAGA	CGATCAGA	GTGCCAGCMGCCGCGGTAA	GGACTACHVGGGTWTCTAAT	ACAGCAGAGTGCCAGCMGCCGCGGTAA	CGATCAGAGGACTACHVGGGTWTCTAAT	Solanum lycopersicum
Bactstrain1748	Plate19	Plate19K20	ACCTCCAA	CGATCAGA	GTGCCAGCMGCCGCGGTAA	GGACTACHVGGGTWTCTAAT	ACCTCCAAGTGCCAGCMGCCGCGGTAA	CGATCAGAGGACTACHVGGGTWTCTAAT	Solanum lycopersicum
Bactstrain1749	Plate19	Plate19K21	ACGCTCGA	CGATCAGA	GTGCCAGCMGCCGCGGTAA	GGACTACHVGGGTWTCTAAT	ACGCTCGAGTGCCAGCMGCCGCGGTAA	CGATCAGAGGACTACHVGGGTWTCTAAT	Solanum lycopersicum
Bactstrain1750	Plate19	Plate19K22	ACGTATCA	CGATCAGA	GTGCCAGCMGCCGCGGTAA	GGACTACHVGGGTWTCTAAT	ACGTATCAGTGCCAGCMGCCGCGGTAA	CGATCAGAGGACTACHVGGGTWTCTAAT	Solanum lycopersicum
Bactstrain1751	Plate19	Plate19K23	ACTATGCA	CGATCAGA	GTGCCAGCMGCCGCGGTAA	GGACTACHVGGGTWTCTAAT	ACTATGCAGTGCCAGCMGCCGCGGTAA	CGATCAGAGGACTACHVGGGTWTCTAAT	Solanum lycopersicum
Bactstrain1752	Plate19	Plate19K24	AGAGTCAA	CGATCAGA	GTGCCAGCMGCCGCGGTAA	GGACTACHVGGGTWTCTAAT	AGAGTCAAGTGCCAGCMGCCGCGGTAA	CGATCAGAGGACTACHVGGGTWTCTAAT	Solanum lycopersicum
Bactstrain1753	Plate19	Plate19K25	AGATCGCA	CGATCAGA	GTGCCAGCMGCCGCGGTAA	GGACTACHVGGGTWTCTAAT	AGATCGCAGTGCCAGCMGCCGCGGTAA	CGATCAGAGGACTACHVGGGTWTCTAAT	Solanum lycopersicum
Bactstrain1754	Plate19	Plate19K26	AGCAGGAA	CGATCAGA	GTGCCAGCMGCCGCGGTAA	GGACTACHVGGGTWTCTAAT	AGCAGGAAGTGCCAGCMGCCGCGGTAA	CGATCAGAGGACTACHVGGGTWTCTAAT	Solanum lycopersicum
Bactstrain1755	Plate19	Plate19K27	AGTCACTA	CGATCAGA	GTGCCAGCMGCCGCGGTAA	GGACTACHVGGGTWTCTAAT	AGTCACTAGTGCCAGCMGCCGCGGTAA	CGATCAGAGGACTACHVGGGTWTCTAAT	Solanum lycopersicum
Bactstrain1756	Plate19	Plate19K28	ATCCTGTA	CGATCAGA	GTGCCAGCMGCCGCGGTAA	GGACTACHVGGGTWTCTAAT	ATCCTGTAGTGCCAGCMGCCGCGGTAA	CGATCAGAGGACTACHVGGGTWTCTAAT	Solanum lycopersicum
Bactstrain1757	Plate19	Plate19K29	ATTGAGGA	CGATCAGA	GTGCCAGCMGCCGCGGTAA	GGACTACHVGGGTWTCTAAT	ATTGAGGAGTGCCAGCMGCCGCGGTAA	CGATCAGAGGACTACHVGGGTWTCTAAT	Solanum lycopersicum
Bactstrain1758	Plate19	Plate19K30	CAACCACA	CGATCAGA	GTGCCAGCMGCCGCGGTAA	GGACTACHVGGGTWTCTAAT	CAACCACAGTGCCAGCMGCCGCGGTAA	CGATCAGAGGACTACHVGGGTWTCTAAT	Solanum lycopersicum
Bactstrain1759	Plate19	Plate19K31	CAAGACTA	CGATCAGA	GTGCCAGCMGCCGCGGTAA	GGACTACHVGGGTWTCTAAT	CAAGACTAGTGCCAGCMGCCGCGGTAA	CGATCAGAGGACTACHVGGGTWTCTAAT	Solanum lycopersicum
Bactstrain1760	Plate19	Plate19K32	CAATGGAA	CGATCAGA	GTGCCAGCMGCCGCGGTAA	GGACTACHVGGGTWTCTAAT	CAATGGAAGTGCCAGCMGCCGCGGTAA	CGATCAGAGGACTACHVGGGTWTCTAAT	Solanum lycopersicum
Bactstrain1761	Plate19	Plate19K33	CACTTCGA	CGATCAGA	GTGCCAGCMGCCGCGGTAA	GGACTACHVGGGTWTCTAAT	CACTTCGAGTGCCAGCMGCCGCGGTAA	CGATCAGAGGACTACHVGGGTWTCTAAT	Solanum lycopersicum
Bactstrain1762	Plate19	Plate19K34	CAGCGTTA	CGATCAGA	GTGCCAGCMGCCGCGGTAA	GGACTACHVGGGTWTCTAAT	CAGCGTTAGTGCCAGCMGCCGCGGTAA	CGATCAGAGGACTACHVGGGTWTCTAAT	Solanum lycopersicum
Bactstrain1763	Plate19	Plate19K35	CATACCAA	CGATCAGA	GTGCCAGCMGCCGCGGTAA	GGACTACHVGGGTWTCTAAT	CATACCAAGTGCCAGCMGCCGCGGTAA	CGATCAGAGGACTACHVGGGTWTCTAAT	Solanum lycopersicum
Bactstrain1764	Plate19	Plate19K36	CCAGTTCA	CGATCAGA	GTGCCAGCMGCCGCGGTAA	GGACTACHVGGGTWTCTAAT	CCAGTTCAGTGCCAGCMGCCGCGGTAA	CGATCAGAGGACTACHVGGGTWTCTAAT	Solanum lycopersicum
Bactstrain1765	Plate19	Plate19K37	CCGAAGTA	CGATCAGA	GTGCCAGCMGCCGCGGTAA	GGACTACHVGGGTWTCTAAT	CCGAAGTAGTGCCAGCMGCCGCGGTAA	CGATCAGAGGACTACHVGGGTWTCTAAT	Solanum lycopersicum
Bactstrain1766	Plate19	Plate19K38	CCGTGAGA	CGATCAGA	GTGCCAGCMGCCGCGGTAA	GGACTACHVGGGTWTCTAAT	CCGTGAGAGTGCCAGCMGCCGCGGTAA	CGATCAGAGGACTACHVGGGTWTCTAAT	Solanum lycopersicum
Bactstrain1767	Plate19	Plate19K39	CCTCCTGA	CGATCAGA	GTGCCAGCMGCCGCGGTAA	GGACTACHVGGGTWTCTAAT	CCTCCTGAGTGCCAGCMGCCGCGGTAA	CGATCAGAGGACTACHVGGGTWTCTAAT	Solanum lycopersicum
Bactstrain1768	Plate19	Plate19K40	CGAACTTA	CGATCAGA	GTGCCAGCMGCCGCGGTAA	GGACTACHVGGGTWTCTAAT	CGAACTTAGTGCCAGCMGCCGCGGTAA	CGATCAGAGGACTACHVGGGTWTCTAAT	Solanum lycopersicum
Bactstrain1769	Plate19	Plate19K41	CGACTGGA	CGATCAGA	GTGCCAGCMGCCGCGGTAA	GGACTACHVGGGTWTCTAAT	CGACTGGAGTGCCAGCMGCCGCGGTAA	CGATCAGAGGACTACHVGGGTWTCTAAT	Solanum lycopersicum
Bactstrain1770	Plate19	Plate19K42	CGCATACA	CGATCAGA	GTGCCAGCMGCCGCGGTAA	GGACTACHVGGGTWTCTAAT	CGCATACAGTGCCAGCMGCCGCGGTAA	CGATCAGAGGACTACHVGGGTWTCTAAT	Solanum lycopersicum
Bactstrain1771	Plate19	Plate19K43	CTCAATGA	CGATCAGA	GTGCCAGCMGCCGCGGTAA	GGACTACHVGGGTWTCTAAT	CTCAATGAGTGCCAGCMGCCGCGGTAA	CGATCAGAGGACTACHVGGGTWTCTAAT	Solanum lycopersicum
Bactstrain1772	Plate19	Plate19K44	CTGAGCCA	CGATCAGA	GTGCCAGCMGCCGCGGTAA	GGACTACHVGGGTWTCTAAT	CTGAGCCAGTGCCAGCMGCCGCGGTAA	CGATCAGAGGACTACHVGGGTWTCTAAT	Solanum lycopersicum
Bactstrain1773	Plate19	Plate19K45	CTGGCATA	CGATCAGA	GTGCCAGCMGCCGCGGTAA	GGACTACHVGGGTWTCTAAT	CTGGCATAGTGCCAGCMGCCGCGGTAA	CGATCAGAGGACTACHVGGGTWTCTAAT	Solanum lycopersicum
Bactstrain1774	Plate19	Plate19K46	GAATCTGA	CGATCAGA	GTGCCAGCMGCCGCGGTAA	GGACTACHVGGGTWTCTAAT	GAATCTGAGTGCCAGCMGCCGCGGTAA	CGATCAGAGGACTACHVGGGTWTCTAAT	Solanum lycopersicum
Bactstrain1775	Plate19	Plate19K47	GACTAGTA	CGATCAGA	GTGCCAGCMGCCGCGGTAA	GGACTACHVGGGTWTCTAAT	GACTAGTAGTGCCAGCMGCCGCGGTAA	CGATCAGAGGACTACHVGGGTWTCTAAT	Solanum lycopersicum
Bactstrain1776	Plate19	Plate19K48	GAGCTGAA	CGATCAGA	GTGCCAGCMGCCGCGGTAA	GGACTACHVGGGTWTCTAAT	GAGCTGAAGTGCCAGCMGCCGCGGTAA	CGATCAGAGGACTACHVGGGTWTCTAAT	Solanum lycopersicum
Bactstrain1777	Plate19	Plate19K49	GATAGACA	CGATCAGA	GTGCCAGCMGCCGCGGTAA	GGACTACHVGGGTWTCTAAT	GATAGACAGTGCCAGCMGCCGCGGTAA	CGATCAGAGGACTACHVGGGTWTCTAAT	Solanum lycopersicum
Bactstrain1778	Plate19	Plate19K50	GCCACATA	CGATCAGA	GTGCCAGCMGCCGCGGTAA	GGACTACHVGGGTWTCTAAT	GCCACATAGTGCCAGCMGCCGCGGTAA	CGATCAGAGGACTACHVGGGTWTCTAAT	Solanum lycopersicum
Bactstrain1779	Plate19	Plate19K51	GCGAGTAA	CGATCAGA	GTGCCAGCMGCCGCGGTAA	GGACTACHVGGGTWTCTAAT	GCGAGTAAGTGCCAGCMGCCGCGGTAA	CGATCAGAGGACTACHVGGGTWTCTAAT	Solanum lycopersicum
Bactstrain1780	Plate19	Plate19K52	GCTAACGA	CGATCAGA	GTGCCAGCMGCCGCGGTAA	GGACTACHVGGGTWTCTAAT	GCTAACGAGTGCCAGCMGCCGCGGTAA	CGATCAGAGGACTACHVGGGTWTCTAAT	Solanum lycopersicum
Bactstrain1781	Plate19	Plate19K53	GCTCGGTA	CGATCAGA	GTGCCAGCMGCCGCGGTAA	GGACTACHVGGGTWTCTAAT	GCTCGGTAGTGCCAGCMGCCGCGGTAA	CGATCAGAGGACTACHVGGGTWTCTAAT	Solanum lycopersicum
Bactstrain1782	Plate19	Plate19K54	GGAGAACA	CGATCAGA	GTGCCAGCMGCCGCGGTAA	GGACTACHVGGGTWTCTAAT	GGAGAACAGTGCCAGCMGCCGCGGTAA	CGATCAGAGGACTACHVGGGTWTCTAAT	Solanum lycopersicum
Bactstrain1783	Plate19	Plate19K55	GGTGCGAA	CGATCAGA	GTGCCAGCMGCCGCGGTAA	GGACTACHVGGGTWTCTAAT	GGTGCGAAGTGCCAGCMGCCGCGGTAA	CGATCAGAGGACTACHVGGGTWTCTAAT	Solanum lycopersicum
Bactstrain1784	Plate19	Plate19K56	GTACGCAA	CGATCAGA	GTGCCAGCMGCCGCGGTAA	GGACTACHVGGGTWTCTAAT	GTACGCAAGTGCCAGCMGCCGCGGTAA	CGATCAGAGGACTACHVGGGTWTCTAAT	Solanum lycopersicum
Bactstrain1785	Plate19	Plate19K57	GTCGTAGA	CGATCAGA	GTGCCAGCMGCCGCGGTAA	GGACTACHVGGGTWTCTAAT	GTCGTAGAGTGCCAGCMGCCGCGGTAA	CGATCAGAGGACTACHVGGGTWTCTAAT	Solanum lycopersicum
Bactstrain1786	Plate19	Plate19K58	GTCTGTCA	CGATCAGA	GTGCCAGCMGCCGCGGTAA	GGACTACHVGGGTWTCTAAT	GTCTGTCAGTGCCAGCMGCCGCGGTAA	CGATCAGAGGACTACHVGGGTWTCTAAT	Solanum lycopersicum
Bactstrain1787	Plate19	Plate19K59	GTGTTCTA	CGATCAGA	GTGCCAGCMGCCGCGGTAA	GGACTACHVGGGTWTCTAAT	GTGTTCTAGTGCCAGCMGCCGCGGTAA	CGATCAGAGGACTACHVGGGTWTCTAAT	Solanum lycopersicum
Bactstrain1788	Plate19	Plate19K60	TAGGATGA	CGATCAGA	GTGCCAGCMGCCGCGGTAA	GGACTACHVGGGTWTCTAAT	TAGGATGAGTGCCAGCMGCCGCGGTAA	CGATCAGAGGACTACHVGGGTWTCTAAT	Solanum lycopersicum
Bactstrain1789	Plate19	Plate19K61	TATCAGCA	CGATCAGA	GTGCCAGCMGCCGCGGTAA	GGACTACHVGGGTWTCTAAT	TATCAGCAGTGCCAGCMGCCGCGGTAA	CGATCAGAGGACTACHVGGGTWTCTAAT	Solanum lycopersicum
Bactstrain1790	Plate19	Plate19K62	TCCGTCTA	CGATCAGA	GTGCCAGCMGCCGCGGTAA	GGACTACHVGGGTWTCTAAT	TCCGTCTAGTGCCAGCMGCCGCGGTAA	CGATCAGAGGACTACHVGGGTWTCTAAT	Solanum lycopersicum
Bactstrain1791	Plate19	Plate19K63	TCTTCACA	CGATCAGA	GTGCCAGCMGCCGCGGTAA	GGACTACHVGGGTWTCTAAT	TCTTCACAGTGCCAGCMGCCGCGGTAA	CGATCAGAGGACTACHVGGGTWTCTAAT	Solanum lycopersicum
Bactstrain1792	Plate19	Plate19K64	TGAAGAGA	CGATCAGA	GTGCCAGCMGCCGCGGTAA	GGACTACHVGGGTWTCTAAT	TGAAGAGAGTGCCAGCMGCCGCGGTAA	CGATCAGAGGACTACHVGGGTWTCTAAT	Solanum lycopersicum
Bactstrain1793	Plate19	Plate19K65	TGGAACAA	CGATCAGA	GTGCCAGCMGCCGCGGTAA	GGACTACHVGGGTWTCTAAT	TGGAACAAGTGCCAGCMGCCGCGGTAA	CGATCAGAGGACTACHVGGGTWTCTAAT	Solanum lycopersicum
Bactstrain1794	Plate19	Plate19K66	TGGCTTCA	CGATCAGA	GTGCCAGCMGCCGCGGTAA	GGACTACHVGGGTWTCTAAT	TGGCTTCAGTGCCAGCMGCCGCGGTAA	CGATCAGAGGACTACHVGGGTWTCTAAT	Solanum lycopersicum
Bactstrain1795	Plate19	Plate19K67	TGGTGGTA	CGATCAGA	GTGCCAGCMGCCGCGGTAA	GGACTACHVGGGTWTCTAAT	TGGTGGTAGTGCCAGCMGCCGCGGTAA	CGATCAGAGGACTACHVGGGTWTCTAAT	Solanum lycopersicum
Bactstrain1796	Plate19	Plate19K68	TTCACGCA	CGATCAGA	GTGCCAGCMGCCGCGGTAA	GGACTACHVGGGTWTCTAAT	TTCACGCAGTGCCAGCMGCCGCGGTAA	CGATCAGAGGACTACHVGGGTWTCTAAT	Solanum lycopersicum
Bactstrain1797	Plate19	Plate19K69	AACTCACC	CGATCAGA	GTGCCAGCMGCCGCGGTAA	GGACTACHVGGGTWTCTAAT	AACTCACCGTGCCAGCMGCCGCGGTAA	CGATCAGAGGACTACHVGGGTWTCTAAT	Solanum lycopersicum
Bactstrain1798	Plate19	Plate19K70	AAGAGATC	CGATCAGA	GTGCCAGCMGCCGCGGTAA	GGACTACHVGGGTWTCTAAT	AAGAGATCGTGCCAGCMGCCGCGGTAA	CGATCAGAGGACTACHVGGGTWTCTAAT	Solanum lycopersicum
Bactstrain1799	Plate19	Plate19K71	AAGGACAC	CGATCAGA	GTGCCAGCMGCCGCGGTAA	GGACTACHVGGGTWTCTAAT	AAGGACACGTGCCAGCMGCCGCGGTAA	CGATCAGAGGACTACHVGGGTWTCTAAT	Solanum lycopersicum
Bactstrain1800	Plate19	Plate19K72	AATCCGTC	CGATCAGA	GTGCCAGCMGCCGCGGTAA	GGACTACHVGGGTWTCTAAT	AATCCGTCGTGCCAGCMGCCGCGGTAA	CGATCAGAGGACTACHVGGGTWTCTAAT	Solanum lycopersicum
Bactstrain1801	Plate19	Plate19K73	AATGTTGC	CGATCAGA	GTGCCAGCMGCCGCGGTAA	GGACTACHVGGGTWTCTAAT	AATGTTGCGTGCCAGCMGCCGCGGTAA	CGATCAGAGGACTACHVGGGTWTCTAAT	Solanum lycopersicum
Bactstrain1802	Plate19	Plate19K74	ACACGACC	CGATCAGA	GTGCCAGCMGCCGCGGTAA	GGACTACHVGGGTWTCTAAT	ACACGACCGTGCCAGCMGCCGCGGTAA	CGATCAGAGGACTACHVGGGTWTCTAAT	Solanum lycopersicum
Bactstrain1803	Plate19	Plate19K75	ACAGATTC	CGATCAGA	GTGCCAGCMGCCGCGGTAA	GGACTACHVGGGTWTCTAAT	ACAGATTCGTGCCAGCMGCCGCGGTAA	CGATCAGAGGACTACHVGGGTWTCTAAT	Solanum lycopersicum
Bactstrain1804	Plate19	Plate19K76	AGATGTAC	CGATCAGA	GTGCCAGCMGCCGCGGTAA	GGACTACHVGGGTWTCTAAT	AGATGTACGTGCCAGCMGCCGCGGTAA	CGATCAGAGGACTACHVGGGTWTCTAAT	Solanum lycopersicum
Bactstrain1805	Plate19	Plate19K77	AGCACCTC	CGATCAGA	GTGCCAGCMGCCGCGGTAA	GGACTACHVGGGTWTCTAAT	AGCACCTCGTGCCAGCMGCCGCGGTAA	CGATCAGAGGACTACHVGGGTWTCTAAT	Solanum lycopersicum
Bactstrain1806	Plate19	Plate19K78	AGCCATGC	CGATCAGA	GTGCCAGCMGCCGCGGTAA	GGACTACHVGGGTWTCTAAT	AGCCATGCGTGCCAGCMGCCGCGGTAA	CGATCAGAGGACTACHVGGGTWTCTAAT	Solanum lycopersicum
Bactstrain1807	Plate19	Plate19K79	AGGCTAAC	CGATCAGA	GTGCCAGCMGCCGCGGTAA	GGACTACHVGGGTWTCTAAT	AGGCTAACGTGCCAGCMGCCGCGGTAA	CGATCAGAGGACTACHVGGGTWTCTAAT	Solanum lycopersicum
Bactstrain1808	Plate19	Plate19K80	ATAGCGAC	CGATCAGA	GTGCCAGCMGCCGCGGTAA	GGACTACHVGGGTWTCTAAT	ATAGCGACGTGCCAGCMGCCGCGGTAA	CGATCAGAGGACTACHVGGGTWTCTAAT	Solanum lycopersicum
Bactstrain1809	Plate19	Plate19K81	ATCATTCC	CGATCAGA	GTGCCAGCMGCCGCGGTAA	GGACTACHVGGGTWTCTAAT	ATCATTCCGTGCCAGCMGCCGCGGTAA	CGATCAGAGGACTACHVGGGTWTCTAAT	Solanum lycopersicum
Bactstrain1810	Plate19	Plate19K82	ATTGGCTC	CGATCAGA	GTGCCAGCMGCCGCGGTAA	GGACTACHVGGGTWTCTAAT	ATTGGCTCGTGCCAGCMGCCGCGGTAA	CGATCAGAGGACTACHVGGGTWTCTAAT	Solanum lycopersicum
Bactstrain1811	Plate19	Plate19K83	CAAGGAGC	CGATCAGA	GTGCCAGCMGCCGCGGTAA	GGACTACHVGGGTWTCTAAT	CAAGGAGCGTGCCAGCMGCCGCGGTAA	CGATCAGAGGACTACHVGGGTWTCTAAT	Solanum lycopersicum
Bactstrain1812	Plate19	Plate19K84	CACCTTAC	CGATCAGA	GTGCCAGCMGCCGCGGTAA	GGACTACHVGGGTWTCTAAT	CACCTTACGTGCCAGCMGCCGCGGTAA	CGATCAGAGGACTACHVGGGTWTCTAAT	Solanum lycopersicum
Bactstrain1813	Plate19	Plate19K85	CCATCCTC	CGATCAGA	GTGCCAGCMGCCGCGGTAA	GGACTACHVGGGTWTCTAAT	CCATCCTCGTGCCAGCMGCCGCGGTAA	CGATCAGAGGACTACHVGGGTWTCTAAT	Solanum lycopersicum
Bactstrain1814	Plate19	Plate19K86	CCGACAAC	CGATCAGA	GTGCCAGCMGCCGCGGTAA	GGACTACHVGGGTWTCTAAT	CCGACAACGTGCCAGCMGCCGCGGTAA	CGATCAGAGGACTACHVGGGTWTCTAAT	Solanum lycopersicum
Bactstrain1815	Plate19	Plate19K87	CCTAATCC	CGATCAGA	GTGCCAGCMGCCGCGGTAA	GGACTACHVGGGTWTCTAAT	CCTAATCCGTGCCAGCMGCCGCGGTAA	CGATCAGAGGACTACHVGGGTWTCTAAT	Solanum lycopersicum
Bactstrain1816	Plate19	Plate19K88	CCTCTATC	CGATCAGA	GTGCCAGCMGCCGCGGTAA	GGACTACHVGGGTWTCTAAT	CCTCTATCGTGCCAGCMGCCGCGGTAA	CGATCAGAGGACTACHVGGGTWTCTAAT	Solanum lycopersicum
Bactstrain1817	Plate19	Plate19K89	CGACACAC	CGATCAGA	GTGCCAGCMGCCGCGGTAA	GGACTACHVGGGTWTCTAAT	CGACACACGTGCCAGCMGCCGCGGTAA	CGATCAGAGGACTACHVGGGTWTCTAAT	Solanum lycopersicum
Bactstrain1818	Plate19	Plate19K90	CGGATTGC	CGATCAGA	GTGCCAGCMGCCGCGGTAA	GGACTACHVGGGTWTCTAAT	CGGATTGCGTGCCAGCMGCCGCGGTAA	CGATCAGAGGACTACHVGGGTWTCTAAT	Solanum lycopersicum
Bactstrain1819	Plate19	Plate19K91	CTAAGGTC	CGATCAGA	GTGCCAGCMGCCGCGGTAA	GGACTACHVGGGTWTCTAAT	CTAAGGTCGTGCCAGCMGCCGCGGTAA	CGATCAGAGGACTACHVGGGTWTCTAAT	Solanum lycopersicum
Bactstrain1820	Plate19	Plate19K92	GAACAGGC	CGATCAGA	GTGCCAGCMGCCGCGGTAA	GGACTACHVGGGTWTCTAAT	GAACAGGCGTGCCAGCMGCCGCGGTAA	CGATCAGAGGACTACHVGGGTWTCTAAT	Solanum lycopersicum
Bactstrain1821	Plate19	Plate19K93	GACAGTGC	CGATCAGA	GTGCCAGCMGCCGCGGTAA	GGACTACHVGGGTWTCTAAT	GACAGTGCGTGCCAGCMGCCGCGGTAA	CGATCAGAGGACTACHVGGGTWTCTAAT	Solanum lycopersicum
Bactstrain1822	Plate19	Plate19K94	GAGTTAGC	CGATCAGA	GTGCCAGCMGCCGCGGTAA	GGACTACHVGGGTWTCTAAT	GAGTTAGCGTGCCAGCMGCCGCGGTAA	CGATCAGAGGACTACHVGGGTWTCTAAT	Solanum lycopersicum
Bactstrain1823	Plate19	Plate19K95	GATGAATC	CGATCAGA	GTGCCAGCMGCCGCGGTAA	GGACTACHVGGGTWTCTAAT	GATGAATCGTGCCAGCMGCCGCGGTAA	CGATCAGAGGACTACHVGGGTWTCTAAT	Solanum lycopersicum
Bactstrain1824	Plate19	Plate19K96	GCCAAGAC	CGATCAGA	GTGCCAGCMGCCGCGGTAA	GGACTACHVGGGTWTCTAAT	GCCAAGACGTGCCAGCMGCCGCGGTAA	CGATCAGAGGACTACHVGGGTWTCTAAT	Solanum lycopersicum
Bactstrain1825	Plate20	Plate20K1	AACGTGAT	ACTCAGTG	GTGCCAGCMGCCGCGGTAA	GGACTACHVGGGTWTCTAAT	AACGTGATGTGCCAGCMGCCGCGGTAA	ACTCAGTGGGACTACHVGGGTWTCTAAT	Solanum lycopersicum
Bactstrain1826	Plate20	Plate20K2	AAACATCG	ACTCAGTG	GTGCCAGCMGCCGCGGTAA	GGACTACHVGGGTWTCTAAT	AAACATCGGTGCCAGCMGCCGCGGTAA	ACTCAGTGGGACTACHVGGGTWTCTAAT	Solanum lycopersicum
Bactstrain1827	Plate20	Plate20K3	ATGCCTAA	ACTCAGTG	GTGCCAGCMGCCGCGGTAA	GGACTACHVGGGTWTCTAAT	ATGCCTAAGTGCCAGCMGCCGCGGTAA	ACTCAGTGGGACTACHVGGGTWTCTAAT	Solanum lycopersicum
Bactstrain1828	Plate20	Plate20K4	AGTGGTCA	ACTCAGTG	GTGCCAGCMGCCGCGGTAA	GGACTACHVGGGTWTCTAAT	AGTGGTCAGTGCCAGCMGCCGCGGTAA	ACTCAGTGGGACTACHVGGGTWTCTAAT	Solanum lycopersicum
Bactstrain1829	Plate20	Plate20K5	ACCACTGT	ACTCAGTG	GTGCCAGCMGCCGCGGTAA	GGACTACHVGGGTWTCTAAT	ACCACTGTGTGCCAGCMGCCGCGGTAA	ACTCAGTGGGACTACHVGGGTWTCTAAT	Solanum lycopersicum
Bactstrain1830	Plate20	Plate20K6	ACATTGGC	ACTCAGTG	GTGCCAGCMGCCGCGGTAA	GGACTACHVGGGTWTCTAAT	ACATTGGCGTGCCAGCMGCCGCGGTAA	ACTCAGTGGGACTACHVGGGTWTCTAAT	Solanum lycopersicum
Bactstrain1831	Plate20	Plate20K7	CAGATCTG	ACTCAGTG	GTGCCAGCMGCCGCGGTAA	GGACTACHVGGGTWTCTAAT	CAGATCTGGTGCCAGCMGCCGCGGTAA	ACTCAGTGGGACTACHVGGGTWTCTAAT	Solanum lycopersicum
Bactstrain1832	Plate20	Plate20K8	CATCAAGT	ACTCAGTG	GTGCCAGCMGCCGCGGTAA	GGACTACHVGGGTWTCTAAT	CATCAAGTGTGCCAGCMGCCGCGGTAA	ACTCAGTGGGACTACHVGGGTWTCTAAT	Solanum lycopersicum
Bactstrain1833	Plate20	Plate20K9	CGCTGATC	ACTCAGTG	GTGCCAGCMGCCGCGGTAA	GGACTACHVGGGTWTCTAAT	CGCTGATCGTGCCAGCMGCCGCGGTAA	ACTCAGTGGGACTACHVGGGTWTCTAAT	Solanum lycopersicum
Bactstrain1834	Plate20	Plate20K10	ACAAGCTA	ACTCAGTG	GTGCCAGCMGCCGCGGTAA	GGACTACHVGGGTWTCTAAT	ACAAGCTAGTGCCAGCMGCCGCGGTAA	ACTCAGTGGGACTACHVGGGTWTCTAAT	Solanum lycopersicum
Bactstrain1835	Plate20	Plate20K11	CTGTAGCC	ACTCAGTG	GTGCCAGCMGCCGCGGTAA	GGACTACHVGGGTWTCTAAT	CTGTAGCCGTGCCAGCMGCCGCGGTAA	ACTCAGTGGGACTACHVGGGTWTCTAAT	Solanum lycopersicum
Bactstrain1836	Plate20	Plate20K12	AGTACAAG	ACTCAGTG	GTGCCAGCMGCCGCGGTAA	GGACTACHVGGGTWTCTAAT	AGTACAAGGTGCCAGCMGCCGCGGTAA	ACTCAGTGGGACTACHVGGGTWTCTAAT	Solanum lycopersicum
Bactstrain1837	Plate20	Plate20K13	AACAACCA	ACTCAGTG	GTGCCAGCMGCCGCGGTAA	GGACTACHVGGGTWTCTAAT	AACAACCAGTGCCAGCMGCCGCGGTAA	ACTCAGTGGGACTACHVGGGTWTCTAAT	Solanum lycopersicum
Bactstrain1838	Plate20	Plate20K14	AACCGAGA	ACTCAGTG	GTGCCAGCMGCCGCGGTAA	GGACTACHVGGGTWTCTAAT	AACCGAGAGTGCCAGCMGCCGCGGTAA	ACTCAGTGGGACTACHVGGGTWTCTAAT	Solanum lycopersicum
Bactstrain1839	Plate20	Plate20K15	AACGCTTA	ACTCAGTG	GTGCCAGCMGCCGCGGTAA	GGACTACHVGGGTWTCTAAT	AACGCTTAGTGCCAGCMGCCGCGGTAA	ACTCAGTGGGACTACHVGGGTWTCTAAT	Solanum lycopersicum
Bactstrain1840	Plate20	Plate20K16	AAGACGGA	ACTCAGTG	GTGCCAGCMGCCGCGGTAA	GGACTACHVGGGTWTCTAAT	AAGACGGAGTGCCAGCMGCCGCGGTAA	ACTCAGTGGGACTACHVGGGTWTCTAAT	Solanum lycopersicum
Bactstrain1841	Plate20	Plate20K17	AAGGTACA	ACTCAGTG	GTGCCAGCMGCCGCGGTAA	GGACTACHVGGGTWTCTAAT	AAGGTACAGTGCCAGCMGCCGCGGTAA	ACTCAGTGGGACTACHVGGGTWTCTAAT	Solanum lycopersicum
Bactstrain1842	Plate20	Plate20K18	ACACAGAA	ACTCAGTG	GTGCCAGCMGCCGCGGTAA	GGACTACHVGGGTWTCTAAT	ACACAGAAGTGCCAGCMGCCGCGGTAA	ACTCAGTGGGACTACHVGGGTWTCTAAT	Solanum lycopersicum
Bactstrain1843	Plate20	Plate20K19	ACAGCAGA	ACTCAGTG	GTGCCAGCMGCCGCGGTAA	GGACTACHVGGGTWTCTAAT	ACAGCAGAGTGCCAGCMGCCGCGGTAA	ACTCAGTGGGACTACHVGGGTWTCTAAT	Solanum lycopersicum
Bactstrain1844	Plate20	Plate20K20	ACCTCCAA	ACTCAGTG	GTGCCAGCMGCCGCGGTAA	GGACTACHVGGGTWTCTAAT	ACCTCCAAGTGCCAGCMGCCGCGGTAA	ACTCAGTGGGACTACHVGGGTWTCTAAT	Solanum lycopersicum
Bactstrain1845	Plate20	Plate20K21	ACGCTCGA	ACTCAGTG	GTGCCAGCMGCCGCGGTAA	GGACTACHVGGGTWTCTAAT	ACGCTCGAGTGCCAGCMGCCGCGGTAA	ACTCAGTGGGACTACHVGGGTWTCTAAT	Solanum lycopersicum
Bactstrain1846	Plate20	Plate20K22	ACGTATCA	ACTCAGTG	GTGCCAGCMGCCGCGGTAA	GGACTACHVGGGTWTCTAAT	ACGTATCAGTGCCAGCMGCCGCGGTAA	ACTCAGTGGGACTACHVGGGTWTCTAAT	Solanum lycopersicum
Bactstrain1847	Plate20	Plate20K23	ACTATGCA	ACTCAGTG	GTGCCAGCMGCCGCGGTAA	GGACTACHVGGGTWTCTAAT	ACTATGCAGTGCCAGCMGCCGCGGTAA	ACTCAGTGGGACTACHVGGGTWTCTAAT	Solanum lycopersicum
Bactstrain1848	Plate20	Plate20K24	AGAGTCAA	ACTCAGTG	GTGCCAGCMGCCGCGGTAA	GGACTACHVGGGTWTCTAAT	AGAGTCAAGTGCCAGCMGCCGCGGTAA	ACTCAGTGGGACTACHVGGGTWTCTAAT	Solanum lycopersicum
Bactstrain1849	Plate20	Plate20K25	AGATCGCA	ACTCAGTG	GTGCCAGCMGCCGCGGTAA	GGACTACHVGGGTWTCTAAT	AGATCGCAGTGCCAGCMGCCGCGGTAA	ACTCAGTGGGACTACHVGGGTWTCTAAT	Solanum lycopersicum
Bactstrain1850	Plate20	Plate20K26	AGCAGGAA	ACTCAGTG	GTGCCAGCMGCCGCGGTAA	GGACTACHVGGGTWTCTAAT	AGCAGGAAGTGCCAGCMGCCGCGGTAA	ACTCAGTGGGACTACHVGGGTWTCTAAT	Solanum lycopersicum
Bactstrain1851	Plate20	Plate20K27	AGTCACTA	ACTCAGTG	GTGCCAGCMGCCGCGGTAA	GGACTACHVGGGTWTCTAAT	AGTCACTAGTGCCAGCMGCCGCGGTAA	ACTCAGTGGGACTACHVGGGTWTCTAAT	Solanum lycopersicum
Bactstrain1852	Plate20	Plate20K28	ATCCTGTA	ACTCAGTG	GTGCCAGCMGCCGCGGTAA	GGACTACHVGGGTWTCTAAT	ATCCTGTAGTGCCAGCMGCCGCGGTAA	ACTCAGTGGGACTACHVGGGTWTCTAAT	Solanum lycopersicum
Bactstrain1853	Plate20	Plate20K29	ATTGAGGA	ACTCAGTG	GTGCCAGCMGCCGCGGTAA	GGACTACHVGGGTWTCTAAT	ATTGAGGAGTGCCAGCMGCCGCGGTAA	ACTCAGTGGGACTACHVGGGTWTCTAAT	Solanum lycopersicum
Bactstrain1854	Plate20	Plate20K30	CAACCACA	ACTCAGTG	GTGCCAGCMGCCGCGGTAA	GGACTACHVGGGTWTCTAAT	CAACCACAGTGCCAGCMGCCGCGGTAA	ACTCAGTGGGACTACHVGGGTWTCTAAT	Solanum lycopersicum
Bactstrain1855	Plate20	Plate20K31	CAAGACTA	ACTCAGTG	GTGCCAGCMGCCGCGGTAA	GGACTACHVGGGTWTCTAAT	CAAGACTAGTGCCAGCMGCCGCGGTAA	ACTCAGTGGGACTACHVGGGTWTCTAAT	Solanum lycopersicum
Bactstrain1856	Plate20	Plate20K32	CAATGGAA	ACTCAGTG	GTGCCAGCMGCCGCGGTAA	GGACTACHVGGGTWTCTAAT	CAATGGAAGTGCCAGCMGCCGCGGTAA	ACTCAGTGGGACTACHVGGGTWTCTAAT	Solanum lycopersicum
Bactstrain1857	Plate20	Plate20K33	CACTTCGA	ACTCAGTG	GTGCCAGCMGCCGCGGTAA	GGACTACHVGGGTWTCTAAT	CACTTCGAGTGCCAGCMGCCGCGGTAA	ACTCAGTGGGACTACHVGGGTWTCTAAT	Solanum lycopersicum
Bactstrain1858	Plate20	Plate20K34	CAGCGTTA	ACTCAGTG	GTGCCAGCMGCCGCGGTAA	GGACTACHVGGGTWTCTAAT	CAGCGTTAGTGCCAGCMGCCGCGGTAA	ACTCAGTGGGACTACHVGGGTWTCTAAT	Solanum lycopersicum
Bactstrain1859	Plate20	Plate20K35	CATACCAA	ACTCAGTG	GTGCCAGCMGCCGCGGTAA	GGACTACHVGGGTWTCTAAT	CATACCAAGTGCCAGCMGCCGCGGTAA	ACTCAGTGGGACTACHVGGGTWTCTAAT	Solanum lycopersicum
Bactstrain1860	Plate20	Plate20K36	CCAGTTCA	ACTCAGTG	GTGCCAGCMGCCGCGGTAA	GGACTACHVGGGTWTCTAAT	CCAGTTCAGTGCCAGCMGCCGCGGTAA	ACTCAGTGGGACTACHVGGGTWTCTAAT	Solanum lycopersicum
Bactstrain1861	Plate20	Plate20K37	CCGAAGTA	ACTCAGTG	GTGCCAGCMGCCGCGGTAA	GGACTACHVGGGTWTCTAAT	CCGAAGTAGTGCCAGCMGCCGCGGTAA	ACTCAGTGGGACTACHVGGGTWTCTAAT	Solanum lycopersicum
Bactstrain1862	Plate20	Plate20K38	CCGTGAGA	ACTCAGTG	GTGCCAGCMGCCGCGGTAA	GGACTACHVGGGTWTCTAAT	CCGTGAGAGTGCCAGCMGCCGCGGTAA	ACTCAGTGGGACTACHVGGGTWTCTAAT	Solanum lycopersicum
Bactstrain1863	Plate20	Plate20K39	CCTCCTGA	ACTCAGTG	GTGCCAGCMGCCGCGGTAA	GGACTACHVGGGTWTCTAAT	CCTCCTGAGTGCCAGCMGCCGCGGTAA	ACTCAGTGGGACTACHVGGGTWTCTAAT	Solanum lycopersicum
Bactstrain1864	Plate20	Plate20K40	CGAACTTA	ACTCAGTG	GTGCCAGCMGCCGCGGTAA	GGACTACHVGGGTWTCTAAT	CGAACTTAGTGCCAGCMGCCGCGGTAA	ACTCAGTGGGACTACHVGGGTWTCTAAT	Solanum lycopersicum
Bactstrain1865	Plate20	Plate20K41	CGACTGGA	ACTCAGTG	GTGCCAGCMGCCGCGGTAA	GGACTACHVGGGTWTCTAAT	CGACTGGAGTGCCAGCMGCCGCGGTAA	ACTCAGTGGGACTACHVGGGTWTCTAAT	Solanum lycopersicum
Bactstrain1866	Plate20	Plate20K42	CGCATACA	ACTCAGTG	GTGCCAGCMGCCGCGGTAA	GGACTACHVGGGTWTCTAAT	CGCATACAGTGCCAGCMGCCGCGGTAA	ACTCAGTGGGACTACHVGGGTWTCTAAT	Solanum lycopersicum
Bactstrain1867	Plate20	Plate20K43	CTCAATGA	ACTCAGTG	GTGCCAGCMGCCGCGGTAA	GGACTACHVGGGTWTCTAAT	CTCAATGAGTGCCAGCMGCCGCGGTAA	ACTCAGTGGGACTACHVGGGTWTCTAAT	Solanum lycopersicum
Bactstrain1868	Plate20	Plate20K44	CTGAGCCA	ACTCAGTG	GTGCCAGCMGCCGCGGTAA	GGACTACHVGGGTWTCTAAT	CTGAGCCAGTGCCAGCMGCCGCGGTAA	ACTCAGTGGGACTACHVGGGTWTCTAAT	Solanum lycopersicum
Bactstrain1869	Plate20	Plate20K45	CTGGCATA	ACTCAGTG	GTGCCAGCMGCCGCGGTAA	GGACTACHVGGGTWTCTAAT	CTGGCATAGTGCCAGCMGCCGCGGTAA	ACTCAGTGGGACTACHVGGGTWTCTAAT	Solanum lycopersicum
Bactstrain1870	Plate20	Plate20K46	GAATCTGA	ACTCAGTG	GTGCCAGCMGCCGCGGTAA	GGACTACHVGGGTWTCTAAT	GAATCTGAGTGCCAGCMGCCGCGGTAA	ACTCAGTGGGACTACHVGGGTWTCTAAT	Solanum lycopersicum
Bactstrain1871	Plate20	Plate20K47	GACTAGTA	ACTCAGTG	GTGCCAGCMGCCGCGGTAA	GGACTACHVGGGTWTCTAAT	GACTAGTAGTGCCAGCMGCCGCGGTAA	ACTCAGTGGGACTACHVGGGTWTCTAAT	Solanum lycopersicum
Bactstrain1872	Plate20	Plate20K48	GAGCTGAA	ACTCAGTG	GTGCCAGCMGCCGCGGTAA	GGACTACHVGGGTWTCTAAT	GAGCTGAAGTGCCAGCMGCCGCGGTAA	ACTCAGTGGGACTACHVGGGTWTCTAAT	Solanum lycopersicum
Bactstrain1873	Plate20	Plate20K49	GATAGACA	ACTCAGTG	GTGCCAGCMGCCGCGGTAA	GGACTACHVGGGTWTCTAAT	GATAGACAGTGCCAGCMGCCGCGGTAA	ACTCAGTGGGACTACHVGGGTWTCTAAT	Solanum lycopersicum
Bactstrain1874	Plate20	Plate20K50	GCCACATA	ACTCAGTG	GTGCCAGCMGCCGCGGTAA	GGACTACHVGGGTWTCTAAT	GCCACATAGTGCCAGCMGCCGCGGTAA	ACTCAGTGGGACTACHVGGGTWTCTAAT	Solanum lycopersicum
Bactstrain1875	Plate20	Plate20K51	GCGAGTAA	ACTCAGTG	GTGCCAGCMGCCGCGGTAA	GGACTACHVGGGTWTCTAAT	GCGAGTAAGTGCCAGCMGCCGCGGTAA	ACTCAGTGGGACTACHVGGGTWTCTAAT	Solanum lycopersicum
Bactstrain1876	Plate20	Plate20K52	GCTAACGA	ACTCAGTG	GTGCCAGCMGCCGCGGTAA	GGACTACHVGGGTWTCTAAT	GCTAACGAGTGCCAGCMGCCGCGGTAA	ACTCAGTGGGACTACHVGGGTWTCTAAT	Solanum lycopersicum
Bactstrain1877	Plate20	Plate20K53	GCTCGGTA	ACTCAGTG	GTGCCAGCMGCCGCGGTAA	GGACTACHVGGGTWTCTAAT	GCTCGGTAGTGCCAGCMGCCGCGGTAA	ACTCAGTGGGACTACHVGGGTWTCTAAT	Solanum lycopersicum
Bactstrain1878	Plate20	Plate20K54	GGAGAACA	ACTCAGTG	GTGCCAGCMGCCGCGGTAA	GGACTACHVGGGTWTCTAAT	GGAGAACAGTGCCAGCMGCCGCGGTAA	ACTCAGTGGGACTACHVGGGTWTCTAAT	Solanum lycopersicum
Bactstrain1879	Plate20	Plate20K55	GGTGCGAA	ACTCAGTG	GTGCCAGCMGCCGCGGTAA	GGACTACHVGGGTWTCTAAT	GGTGCGAAGTGCCAGCMGCCGCGGTAA	ACTCAGTGGGACTACHVGGGTWTCTAAT	Solanum lycopersicum
Bactstrain1880	Plate20	Plate20K56	GTACGCAA	ACTCAGTG	GTGCCAGCMGCCGCGGTAA	GGACTACHVGGGTWTCTAAT	GTACGCAAGTGCCAGCMGCCGCGGTAA	ACTCAGTGGGACTACHVGGGTWTCTAAT	Solanum lycopersicum
Bactstrain1881	Plate20	Plate20K57	GTCGTAGA	ACTCAGTG	GTGCCAGCMGCCGCGGTAA	GGACTACHVGGGTWTCTAAT	GTCGTAGAGTGCCAGCMGCCGCGGTAA	ACTCAGTGGGACTACHVGGGTWTCTAAT	Solanum lycopersicum
Bactstrain1882	Plate20	Plate20K58	GTCTGTCA	ACTCAGTG	GTGCCAGCMGCCGCGGTAA	GGACTACHVGGGTWTCTAAT	GTCTGTCAGTGCCAGCMGCCGCGGTAA	ACTCAGTGGGACTACHVGGGTWTCTAAT	Solanum lycopersicum
Bactstrain1883	Plate20	Plate20K59	GTGTTCTA	ACTCAGTG	GTGCCAGCMGCCGCGGTAA	GGACTACHVGGGTWTCTAAT	GTGTTCTAGTGCCAGCMGCCGCGGTAA	ACTCAGTGGGACTACHVGGGTWTCTAAT	Solanum lycopersicum
Bactstrain1884	Plate20	Plate20K60	TAGGATGA	ACTCAGTG	GTGCCAGCMGCCGCGGTAA	GGACTACHVGGGTWTCTAAT	TAGGATGAGTGCCAGCMGCCGCGGTAA	ACTCAGTGGGACTACHVGGGTWTCTAAT	Solanum lycopersicum
Bactstrain1885	Plate20	Plate20K61	TATCAGCA	ACTCAGTG	GTGCCAGCMGCCGCGGTAA	GGACTACHVGGGTWTCTAAT	TATCAGCAGTGCCAGCMGCCGCGGTAA	ACTCAGTGGGACTACHVGGGTWTCTAAT	Solanum lycopersicum
Bactstrain1886	Plate20	Plate20K62	TCCGTCTA	ACTCAGTG	GTGCCAGCMGCCGCGGTAA	GGACTACHVGGGTWTCTAAT	TCCGTCTAGTGCCAGCMGCCGCGGTAA	ACTCAGTGGGACTACHVGGGTWTCTAAT	Solanum lycopersicum
Bactstrain1887	Plate20	Plate20K63	TCTTCACA	ACTCAGTG	GTGCCAGCMGCCGCGGTAA	GGACTACHVGGGTWTCTAAT	TCTTCACAGTGCCAGCMGCCGCGGTAA	ACTCAGTGGGACTACHVGGGTWTCTAAT	Solanum lycopersicum
Bactstrain1888	Plate20	Plate20K64	TGAAGAGA	ACTCAGTG	GTGCCAGCMGCCGCGGTAA	GGACTACHVGGGTWTCTAAT	TGAAGAGAGTGCCAGCMGCCGCGGTAA	ACTCAGTGGGACTACHVGGGTWTCTAAT	Solanum lycopersicum
Bactstrain1889	Plate20	Plate20K65	TGGAACAA	ACTCAGTG	GTGCCAGCMGCCGCGGTAA	GGACTACHVGGGTWTCTAAT	TGGAACAAGTGCCAGCMGCCGCGGTAA	ACTCAGTGGGACTACHVGGGTWTCTAAT	Solanum lycopersicum
Bactstrain1890	Plate20	Plate20K66	TGGCTTCA	ACTCAGTG	GTGCCAGCMGCCGCGGTAA	GGACTACHVGGGTWTCTAAT	TGGCTTCAGTGCCAGCMGCCGCGGTAA	ACTCAGTGGGACTACHVGGGTWTCTAAT	Solanum lycopersicum
Bactstrain1891	Plate20	Plate20K67	TGGTGGTA	ACTCAGTG	GTGCCAGCMGCCGCGGTAA	GGACTACHVGGGTWTCTAAT	TGGTGGTAGTGCCAGCMGCCGCGGTAA	ACTCAGTGGGACTACHVGGGTWTCTAAT	Solanum lycopersicum
Bactstrain1892	Plate20	Plate20K68	TTCACGCA	ACTCAGTG	GTGCCAGCMGCCGCGGTAA	GGACTACHVGGGTWTCTAAT	TTCACGCAGTGCCAGCMGCCGCGGTAA	ACTCAGTGGGACTACHVGGGTWTCTAAT	Solanum lycopersicum
Bactstrain1893	Plate20	Plate20K69	AACTCACC	ACTCAGTG	GTGCCAGCMGCCGCGGTAA	GGACTACHVGGGTWTCTAAT	AACTCACCGTGCCAGCMGCCGCGGTAA	ACTCAGTGGGACTACHVGGGTWTCTAAT	Solanum lycopersicum
Bactstrain1894	Plate20	Plate20K70	AAGAGATC	ACTCAGTG	GTGCCAGCMGCCGCGGTAA	GGACTACHVGGGTWTCTAAT	AAGAGATCGTGCCAGCMGCCGCGGTAA	ACTCAGTGGGACTACHVGGGTWTCTAAT	Solanum lycopersicum
Bactstrain1895	Plate20	Plate20K71	AAGGACAC	ACTCAGTG	GTGCCAGCMGCCGCGGTAA	GGACTACHVGGGTWTCTAAT	AAGGACACGTGCCAGCMGCCGCGGTAA	ACTCAGTGGGACTACHVGGGTWTCTAAT	Solanum lycopersicum
Bactstrain1896	Plate20	Plate20K72	AATCCGTC	ACTCAGTG	GTGCCAGCMGCCGCGGTAA	GGACTACHVGGGTWTCTAAT	AATCCGTCGTGCCAGCMGCCGCGGTAA	ACTCAGTGGGACTACHVGGGTWTCTAAT	Solanum lycopersicum
Bactstrain1897	Plate20	Plate20K73	AATGTTGC	ACTCAGTG	GTGCCAGCMGCCGCGGTAA	GGACTACHVGGGTWTCTAAT	AATGTTGCGTGCCAGCMGCCGCGGTAA	ACTCAGTGGGACTACHVGGGTWTCTAAT	Solanum lycopersicum
Bactstrain1898	Plate20	Plate20K74	ACACGACC	ACTCAGTG	GTGCCAGCMGCCGCGGTAA	GGACTACHVGGGTWTCTAAT	ACACGACCGTGCCAGCMGCCGCGGTAA	ACTCAGTGGGACTACHVGGGTWTCTAAT	Solanum lycopersicum
Bactstrain1899	Plate20	Plate20K75	ACAGATTC	ACTCAGTG	GTGCCAGCMGCCGCGGTAA	GGACTACHVGGGTWTCTAAT	ACAGATTCGTGCCAGCMGCCGCGGTAA	ACTCAGTGGGACTACHVGGGTWTCTAAT	Solanum lycopersicum
Bactstrain1900	Plate20	Plate20K76	AGATGTAC	ACTCAGTG	GTGCCAGCMGCCGCGGTAA	GGACTACHVGGGTWTCTAAT	AGATGTACGTGCCAGCMGCCGCGGTAA	ACTCAGTGGGACTACHVGGGTWTCTAAT	Solanum lycopersicum
Bactstrain1901	Plate20	Plate20K77	AGCACCTC	ACTCAGTG	GTGCCAGCMGCCGCGGTAA	GGACTACHVGGGTWTCTAAT	AGCACCTCGTGCCAGCMGCCGCGGTAA	ACTCAGTGGGACTACHVGGGTWTCTAAT	Solanum lycopersicum
Bactstrain1902	Plate20	Plate20K78	AGCCATGC	ACTCAGTG	GTGCCAGCMGCCGCGGTAA	GGACTACHVGGGTWTCTAAT	AGCCATGCGTGCCAGCMGCCGCGGTAA	ACTCAGTGGGACTACHVGGGTWTCTAAT	Solanum lycopersicum
Bactstrain1903	Plate20	Plate20K79	AGGCTAAC	ACTCAGTG	GTGCCAGCMGCCGCGGTAA	GGACTACHVGGGTWTCTAAT	AGGCTAACGTGCCAGCMGCCGCGGTAA	ACTCAGTGGGACTACHVGGGTWTCTAAT	Solanum lycopersicum
Bactstrain1904	Plate20	Plate20K80	ATAGCGAC	ACTCAGTG	GTGCCAGCMGCCGCGGTAA	GGACTACHVGGGTWTCTAAT	ATAGCGACGTGCCAGCMGCCGCGGTAA	ACTCAGTGGGACTACHVGGGTWTCTAAT	Solanum lycopersicum
Bactstrain1905	Plate20	Plate20K81	ATCATTCC	ACTCAGTG	GTGCCAGCMGCCGCGGTAA	GGACTACHVGGGTWTCTAAT	ATCATTCCGTGCCAGCMGCCGCGGTAA	ACTCAGTGGGACTACHVGGGTWTCTAAT	Solanum lycopersicum
Bactstrain1906	Plate20	Plate20K82	ATTGGCTC	ACTCAGTG	GTGCCAGCMGCCGCGGTAA	GGACTACHVGGGTWTCTAAT	ATTGGCTCGTGCCAGCMGCCGCGGTAA	ACTCAGTGGGACTACHVGGGTWTCTAAT	Solanum lycopersicum
Bactstrain1907	Plate20	Plate20K83	CAAGGAGC	ACTCAGTG	GTGCCAGCMGCCGCGGTAA	GGACTACHVGGGTWTCTAAT	CAAGGAGCGTGCCAGCMGCCGCGGTAA	ACTCAGTGGGACTACHVGGGTWTCTAAT	Solanum lycopersicum
Bactstrain1908	Plate20	Plate20K84	CACCTTAC	ACTCAGTG	GTGCCAGCMGCCGCGGTAA	GGACTACHVGGGTWTCTAAT	CACCTTACGTGCCAGCMGCCGCGGTAA	ACTCAGTGGGACTACHVGGGTWTCTAAT	Solanum lycopersicum
Bactstrain1909	Plate20	Plate20K85	CCATCCTC	ACTCAGTG	GTGCCAGCMGCCGCGGTAA	GGACTACHVGGGTWTCTAAT	CCATCCTCGTGCCAGCMGCCGCGGTAA	ACTCAGTGGGACTACHVGGGTWTCTAAT	Solanum lycopersicum
Bactstrain1910	Plate20	Plate20K86	CCGACAAC	ACTCAGTG	GTGCCAGCMGCCGCGGTAA	GGACTACHVGGGTWTCTAAT	CCGACAACGTGCCAGCMGCCGCGGTAA	ACTCAGTGGGACTACHVGGGTWTCTAAT	Solanum lycopersicum
Bactstrain1911	Plate20	Plate20K87	CCTAATCC	ACTCAGTG	GTGCCAGCMGCCGCGGTAA	GGACTACHVGGGTWTCTAAT	CCTAATCCGTGCCAGCMGCCGCGGTAA	ACTCAGTGGGACTACHVGGGTWTCTAAT	Solanum lycopersicum
Bactstrain1912	Plate20	Plate20K88	CCTCTATC	ACTCAGTG	GTGCCAGCMGCCGCGGTAA	GGACTACHVGGGTWTCTAAT	CCTCTATCGTGCCAGCMGCCGCGGTAA	ACTCAGTGGGACTACHVGGGTWTCTAAT	Solanum lycopersicum
Bactstrain1913	Plate20	Plate20K89	CGACACAC	ACTCAGTG	GTGCCAGCMGCCGCGGTAA	GGACTACHVGGGTWTCTAAT	CGACACACGTGCCAGCMGCCGCGGTAA	ACTCAGTGGGACTACHVGGGTWTCTAAT	Solanum lycopersicum
Bactstrain1914	Plate20	Plate20K90	CGGATTGC	ACTCAGTG	GTGCCAGCMGCCGCGGTAA	GGACTACHVGGGTWTCTAAT	CGGATTGCGTGCCAGCMGCCGCGGTAA	ACTCAGTGGGACTACHVGGGTWTCTAAT	Solanum lycopersicum
Bactstrain1915	Plate20	Plate20K91	CTAAGGTC	ACTCAGTG	GTGCCAGCMGCCGCGGTAA	GGACTACHVGGGTWTCTAAT	CTAAGGTCGTGCCAGCMGCCGCGGTAA	ACTCAGTGGGACTACHVGGGTWTCTAAT	Solanum lycopersicum
Bactstrain1916	Plate20	Plate20K92	GAACAGGC	ACTCAGTG	GTGCCAGCMGCCGCGGTAA	GGACTACHVGGGTWTCTAAT	GAACAGGCGTGCCAGCMGCCGCGGTAA	ACTCAGTGGGACTACHVGGGTWTCTAAT	Solanum lycopersicum
Bactstrain1917	Plate20	Plate20K93	GACAGTGC	ACTCAGTG	GTGCCAGCMGCCGCGGTAA	GGACTACHVGGGTWTCTAAT	GACAGTGCGTGCCAGCMGCCGCGGTAA	ACTCAGTGGGACTACHVGGGTWTCTAAT	Solanum lycopersicum
Bactstrain1918	Plate20	Plate20K94	GAGTTAGC	ACTCAGTG	GTGCCAGCMGCCGCGGTAA	GGACTACHVGGGTWTCTAAT	GAGTTAGCGTGCCAGCMGCCGCGGTAA	ACTCAGTGGGACTACHVGGGTWTCTAAT	Solanum lycopersicum
Bactstrain1919	Plate20	Plate20K95	GATGAATC	ACTCAGTG	GTGCCAGCMGCCGCGGTAA	GGACTACHVGGGTWTCTAAT	GATGAATCGTGCCAGCMGCCGCGGTAA	ACTCAGTGGGACTACHVGGGTWTCTAAT	Solanum lycopersicum
Bactstrain1920	Plate20	Plate20K96	GCCAAGAC	ACTCAGTG	GTGCCAGCMGCCGCGGTAA	GGACTACHVGGGTWTCTAAT	GCCAAGACGTGCCAGCMGCCGCGGTAA	ACTCAGTGGGACTACHVGGGTWTCTAAT	Solanum lycopersicum
Bactstrain1921	Plate21	Plate21K1	AACGTGAT	AGTCGGCT	GTGCCAGCMGCCGCGGTAA	GGACTACHVGGGTWTCTAAT	AACGTGATGTGCCAGCMGCCGCGGTAA	AGTCGGCTGGACTACHVGGGTWTCTAAT	Solanum lycopersicum
Bactstrain1922	Plate21	Plate21K2	AAACATCG	AGTCGGCT	GTGCCAGCMGCCGCGGTAA	GGACTACHVGGGTWTCTAAT	AAACATCGGTGCCAGCMGCCGCGGTAA	AGTCGGCTGGACTACHVGGGTWTCTAAT	Solanum lycopersicum
Bactstrain1923	Plate21	Plate21K3	ATGCCTAA	AGTCGGCT	GTGCCAGCMGCCGCGGTAA	GGACTACHVGGGTWTCTAAT	ATGCCTAAGTGCCAGCMGCCGCGGTAA	AGTCGGCTGGACTACHVGGGTWTCTAAT	Solanum lycopersicum
Bactstrain1924	Plate21	Plate21K4	AGTGGTCA	AGTCGGCT	GTGCCAGCMGCCGCGGTAA	GGACTACHVGGGTWTCTAAT	AGTGGTCAGTGCCAGCMGCCGCGGTAA	AGTCGGCTGGACTACHVGGGTWTCTAAT	Solanum lycopersicum
Bactstrain1925	Plate21	Plate21K5	ACCACTGT	AGTCGGCT	GTGCCAGCMGCCGCGGTAA	GGACTACHVGGGTWTCTAAT	ACCACTGTGTGCCAGCMGCCGCGGTAA	AGTCGGCTGGACTACHVGGGTWTCTAAT	Solanum lycopersicum
Bactstrain1926	Plate21	Plate21K6	ACATTGGC	AGTCGGCT	GTGCCAGCMGCCGCGGTAA	GGACTACHVGGGTWTCTAAT	ACATTGGCGTGCCAGCMGCCGCGGTAA	AGTCGGCTGGACTACHVGGGTWTCTAAT	Solanum lycopersicum
Bactstrain1927	Plate21	Plate21K7	CAGATCTG	AGTCGGCT	GTGCCAGCMGCCGCGGTAA	GGACTACHVGGGTWTCTAAT	CAGATCTGGTGCCAGCMGCCGCGGTAA	AGTCGGCTGGACTACHVGGGTWTCTAAT	Solanum lycopersicum
Bactstrain1928	Plate21	Plate21K8	CATCAAGT	AGTCGGCT	GTGCCAGCMGCCGCGGTAA	GGACTACHVGGGTWTCTAAT	CATCAAGTGTGCCAGCMGCCGCGGTAA	AGTCGGCTGGACTACHVGGGTWTCTAAT	Solanum lycopersicum
Bactstrain1929	Plate21	Plate21K9	CGCTGATC	AGTCGGCT	GTGCCAGCMGCCGCGGTAA	GGACTACHVGGGTWTCTAAT	CGCTGATCGTGCCAGCMGCCGCGGTAA	AGTCGGCTGGACTACHVGGGTWTCTAAT	Solanum lycopersicum
Bactstrain1930	Plate21	Plate21K10	ACAAGCTA	AGTCGGCT	GTGCCAGCMGCCGCGGTAA	GGACTACHVGGGTWTCTAAT	ACAAGCTAGTGCCAGCMGCCGCGGTAA	AGTCGGCTGGACTACHVGGGTWTCTAAT	Solanum lycopersicum
Bactstrain1931	Plate21	Plate21K11	CTGTAGCC	AGTCGGCT	GTGCCAGCMGCCGCGGTAA	GGACTACHVGGGTWTCTAAT	CTGTAGCCGTGCCAGCMGCCGCGGTAA	AGTCGGCTGGACTACHVGGGTWTCTAAT	Solanum lycopersicum
Bactstrain1932	Plate21	Plate21K12	AGTACAAG	AGTCGGCT	GTGCCAGCMGCCGCGGTAA	GGACTACHVGGGTWTCTAAT	AGTACAAGGTGCCAGCMGCCGCGGTAA	AGTCGGCTGGACTACHVGGGTWTCTAAT	Solanum lycopersicum
Bactstrain1933	Plate21	Plate21K13	AACAACCA	AGTCGGCT	GTGCCAGCMGCCGCGGTAA	GGACTACHVGGGTWTCTAAT	AACAACCAGTGCCAGCMGCCGCGGTAA	AGTCGGCTGGACTACHVGGGTWTCTAAT	Solanum lycopersicum
Bactstrain1934	Plate21	Plate21K14	AACCGAGA	AGTCGGCT	GTGCCAGCMGCCGCGGTAA	GGACTACHVGGGTWTCTAAT	AACCGAGAGTGCCAGCMGCCGCGGTAA	AGTCGGCTGGACTACHVGGGTWTCTAAT	Solanum lycopersicum
Bactstrain1935	Plate21	Plate21K15	AACGCTTA	AGTCGGCT	GTGCCAGCMGCCGCGGTAA	GGACTACHVGGGTWTCTAAT	AACGCTTAGTGCCAGCMGCCGCGGTAA	AGTCGGCTGGACTACHVGGGTWTCTAAT	Solanum lycopersicum
Bactstrain1936	Plate21	Plate21K16	AAGACGGA	AGTCGGCT	GTGCCAGCMGCCGCGGTAA	GGACTACHVGGGTWTCTAAT	AAGACGGAGTGCCAGCMGCCGCGGTAA	AGTCGGCTGGACTACHVGGGTWTCTAAT	Solanum lycopersicum
Bactstrain1937	Plate21	Plate21K17	AAGGTACA	AGTCGGCT	GTGCCAGCMGCCGCGGTAA	GGACTACHVGGGTWTCTAAT	AAGGTACAGTGCCAGCMGCCGCGGTAA	AGTCGGCTGGACTACHVGGGTWTCTAAT	Solanum lycopersicum
Bactstrain1938	Plate21	Plate21K18	ACACAGAA	AGTCGGCT	GTGCCAGCMGCCGCGGTAA	GGACTACHVGGGTWTCTAAT	ACACAGAAGTGCCAGCMGCCGCGGTAA	AGTCGGCTGGACTACHVGGGTWTCTAAT	Solanum lycopersicum
Bactstrain1939	Plate21	Plate21K19	ACAGCAGA	AGTCGGCT	GTGCCAGCMGCCGCGGTAA	GGACTACHVGGGTWTCTAAT	ACAGCAGAGTGCCAGCMGCCGCGGTAA	AGTCGGCTGGACTACHVGGGTWTCTAAT	Solanum lycopersicum
Bactstrain1940	Plate21	Plate21K20	ACCTCCAA	AGTCGGCT	GTGCCAGCMGCCGCGGTAA	GGACTACHVGGGTWTCTAAT	ACCTCCAAGTGCCAGCMGCCGCGGTAA	AGTCGGCTGGACTACHVGGGTWTCTAAT	Solanum lycopersicum
Bactstrain1941	Plate21	Plate21K21	ACGCTCGA	AGTCGGCT	GTGCCAGCMGCCGCGGTAA	GGACTACHVGGGTWTCTAAT	ACGCTCGAGTGCCAGCMGCCGCGGTAA	AGTCGGCTGGACTACHVGGGTWTCTAAT	Solanum lycopersicum
Bactstrain1942	Plate21	Plate21K22	ACGTATCA	AGTCGGCT	GTGCCAGCMGCCGCGGTAA	GGACTACHVGGGTWTCTAAT	ACGTATCAGTGCCAGCMGCCGCGGTAA	AGTCGGCTGGACTACHVGGGTWTCTAAT	Solanum lycopersicum
Bactstrain1943	Plate21	Plate21K23	ACTATGCA	AGTCGGCT	GTGCCAGCMGCCGCGGTAA	GGACTACHVGGGTWTCTAAT	ACTATGCAGTGCCAGCMGCCGCGGTAA	AGTCGGCTGGACTACHVGGGTWTCTAAT	Solanum lycopersicum
Bactstrain1944	Plate21	Plate21K24	AGAGTCAA	AGTCGGCT	GTGCCAGCMGCCGCGGTAA	GGACTACHVGGGTWTCTAAT	AGAGTCAAGTGCCAGCMGCCGCGGTAA	AGTCGGCTGGACTACHVGGGTWTCTAAT	Solanum lycopersicum
Bactstrain1945	Plate21	Plate21K25	AGATCGCA	AGTCGGCT	GTGCCAGCMGCCGCGGTAA	GGACTACHVGGGTWTCTAAT	AGATCGCAGTGCCAGCMGCCGCGGTAA	AGTCGGCTGGACTACHVGGGTWTCTAAT	Solanum lycopersicum
Bactstrain1946	Plate21	Plate21K26	AGCAGGAA	AGTCGGCT	GTGCCAGCMGCCGCGGTAA	GGACTACHVGGGTWTCTAAT	AGCAGGAAGTGCCAGCMGCCGCGGTAA	AGTCGGCTGGACTACHVGGGTWTCTAAT	Solanum lycopersicum
Bactstrain1947	Plate21	Plate21K27	AGTCACTA	AGTCGGCT	GTGCCAGCMGCCGCGGTAA	GGACTACHVGGGTWTCTAAT	AGTCACTAGTGCCAGCMGCCGCGGTAA	AGTCGGCTGGACTACHVGGGTWTCTAAT	Solanum lycopersicum
Bactstrain1948	Plate21	Plate21K28	ATCCTGTA	AGTCGGCT	GTGCCAGCMGCCGCGGTAA	GGACTACHVGGGTWTCTAAT	ATCCTGTAGTGCCAGCMGCCGCGGTAA	AGTCGGCTGGACTACHVGGGTWTCTAAT	Solanum lycopersicum
Bactstrain1949	Plate21	Plate21K29	ATTGAGGA	AGTCGGCT	GTGCCAGCMGCCGCGGTAA	GGACTACHVGGGTWTCTAAT	ATTGAGGAGTGCCAGCMGCCGCGGTAA	AGTCGGCTGGACTACHVGGGTWTCTAAT	Solanum lycopersicum
Bactstrain1950	Plate21	Plate21K30	CAACCACA	AGTCGGCT	GTGCCAGCMGCCGCGGTAA	GGACTACHVGGGTWTCTAAT	CAACCACAGTGCCAGCMGCCGCGGTAA	AGTCGGCTGGACTACHVGGGTWTCTAAT	Solanum lycopersicum
Bactstrain1951	Plate21	Plate21K31	CAAGACTA	AGTCGGCT	GTGCCAGCMGCCGCGGTAA	GGACTACHVGGGTWTCTAAT	CAAGACTAGTGCCAGCMGCCGCGGTAA	AGTCGGCTGGACTACHVGGGTWTCTAAT	Solanum lycopersicum
Bactstrain1952	Plate21	Plate21K32	CAATGGAA	AGTCGGCT	GTGCCAGCMGCCGCGGTAA	GGACTACHVGGGTWTCTAAT	CAATGGAAGTGCCAGCMGCCGCGGTAA	AGTCGGCTGGACTACHVGGGTWTCTAAT	Solanum lycopersicum
Bactstrain1953	Plate21	Plate21K33	CACTTCGA	AGTCGGCT	GTGCCAGCMGCCGCGGTAA	GGACTACHVGGGTWTCTAAT	CACTTCGAGTGCCAGCMGCCGCGGTAA	AGTCGGCTGGACTACHVGGGTWTCTAAT	Solanum lycopersicum
Bactstrain1954	Plate21	Plate21K34	CAGCGTTA	AGTCGGCT	GTGCCAGCMGCCGCGGTAA	GGACTACHVGGGTWTCTAAT	CAGCGTTAGTGCCAGCMGCCGCGGTAA	AGTCGGCTGGACTACHVGGGTWTCTAAT	Solanum lycopersicum
Bactstrain1955	Plate21	Plate21K35	CATACCAA	AGTCGGCT	GTGCCAGCMGCCGCGGTAA	GGACTACHVGGGTWTCTAAT	CATACCAAGTGCCAGCMGCCGCGGTAA	AGTCGGCTGGACTACHVGGGTWTCTAAT	Solanum lycopersicum
Bactstrain1956	Plate21	Plate21K36	CCAGTTCA	AGTCGGCT	GTGCCAGCMGCCGCGGTAA	GGACTACHVGGGTWTCTAAT	CCAGTTCAGTGCCAGCMGCCGCGGTAA	AGTCGGCTGGACTACHVGGGTWTCTAAT	Solanum lycopersicum
Bactstrain1957	Plate21	Plate21K37	CCGAAGTA	AGTCGGCT	GTGCCAGCMGCCGCGGTAA	GGACTACHVGGGTWTCTAAT	CCGAAGTAGTGCCAGCMGCCGCGGTAA	AGTCGGCTGGACTACHVGGGTWTCTAAT	Solanum lycopersicum
Bactstrain1958	Plate21	Plate21K38	CCGTGAGA	AGTCGGCT	GTGCCAGCMGCCGCGGTAA	GGACTACHVGGGTWTCTAAT	CCGTGAGAGTGCCAGCMGCCGCGGTAA	AGTCGGCTGGACTACHVGGGTWTCTAAT	Solanum lycopersicum
Bactstrain1959	Plate21	Plate21K39	CCTCCTGA	AGTCGGCT	GTGCCAGCMGCCGCGGTAA	GGACTACHVGGGTWTCTAAT	CCTCCTGAGTGCCAGCMGCCGCGGTAA	AGTCGGCTGGACTACHVGGGTWTCTAAT	Solanum lycopersicum
Bactstrain1960	Plate21	Plate21K40	CGAACTTA	AGTCGGCT	GTGCCAGCMGCCGCGGTAA	GGACTACHVGGGTWTCTAAT	CGAACTTAGTGCCAGCMGCCGCGGTAA	AGTCGGCTGGACTACHVGGGTWTCTAAT	Solanum lycopersicum
Bactstrain1961	Plate21	Plate21K41	CGACTGGA	AGTCGGCT	GTGCCAGCMGCCGCGGTAA	GGACTACHVGGGTWTCTAAT	CGACTGGAGTGCCAGCMGCCGCGGTAA	AGTCGGCTGGACTACHVGGGTWTCTAAT	Solanum lycopersicum
Bactstrain1962	Plate21	Plate21K42	CGCATACA	AGTCGGCT	GTGCCAGCMGCCGCGGTAA	GGACTACHVGGGTWTCTAAT	CGCATACAGTGCCAGCMGCCGCGGTAA	AGTCGGCTGGACTACHVGGGTWTCTAAT	Solanum lycopersicum
Bactstrain1963	Plate21	Plate21K43	CTCAATGA	AGTCGGCT	GTGCCAGCMGCCGCGGTAA	GGACTACHVGGGTWTCTAAT	CTCAATGAGTGCCAGCMGCCGCGGTAA	AGTCGGCTGGACTACHVGGGTWTCTAAT	Solanum lycopersicum
Bactstrain1964	Plate21	Plate21K44	CTGAGCCA	AGTCGGCT	GTGCCAGCMGCCGCGGTAA	GGACTACHVGGGTWTCTAAT	CTGAGCCAGTGCCAGCMGCCGCGGTAA	AGTCGGCTGGACTACHVGGGTWTCTAAT	Solanum lycopersicum
Bactstrain1965	Plate21	Plate21K45	CTGGCATA	AGTCGGCT	GTGCCAGCMGCCGCGGTAA	GGACTACHVGGGTWTCTAAT	CTGGCATAGTGCCAGCMGCCGCGGTAA	AGTCGGCTGGACTACHVGGGTWTCTAAT	Solanum lycopersicum
Bactstrain1966	Plate21	Plate21K46	GAATCTGA	AGTCGGCT	GTGCCAGCMGCCGCGGTAA	GGACTACHVGGGTWTCTAAT	GAATCTGAGTGCCAGCMGCCGCGGTAA	AGTCGGCTGGACTACHVGGGTWTCTAAT	Solanum lycopersicum
Bactstrain1967	Plate21	Plate21K47	GACTAGTA	AGTCGGCT	GTGCCAGCMGCCGCGGTAA	GGACTACHVGGGTWTCTAAT	GACTAGTAGTGCCAGCMGCCGCGGTAA	AGTCGGCTGGACTACHVGGGTWTCTAAT	Solanum lycopersicum
Bactstrain1968	Plate21	Plate21K48	GAGCTGAA	AGTCGGCT	GTGCCAGCMGCCGCGGTAA	GGACTACHVGGGTWTCTAAT	GAGCTGAAGTGCCAGCMGCCGCGGTAA	AGTCGGCTGGACTACHVGGGTWTCTAAT	Solanum lycopersicum
Bactstrain1969	Plate21	Plate21K49	GATAGACA	AGTCGGCT	GTGCCAGCMGCCGCGGTAA	GGACTACHVGGGTWTCTAAT	GATAGACAGTGCCAGCMGCCGCGGTAA	AGTCGGCTGGACTACHVGGGTWTCTAAT	Solanum lycopersicum
Bactstrain1970	Plate21	Plate21K50	GCCACATA	AGTCGGCT	GTGCCAGCMGCCGCGGTAA	GGACTACHVGGGTWTCTAAT	GCCACATAGTGCCAGCMGCCGCGGTAA	AGTCGGCTGGACTACHVGGGTWTCTAAT	Solanum lycopersicum
Bactstrain1971	Plate21	Plate21K51	GCGAGTAA	AGTCGGCT	GTGCCAGCMGCCGCGGTAA	GGACTACHVGGGTWTCTAAT	GCGAGTAAGTGCCAGCMGCCGCGGTAA	AGTCGGCTGGACTACHVGGGTWTCTAAT	Solanum lycopersicum
Bactstrain1972	Plate21	Plate21K52	GCTAACGA	AGTCGGCT	GTGCCAGCMGCCGCGGTAA	GGACTACHVGGGTWTCTAAT	GCTAACGAGTGCCAGCMGCCGCGGTAA	AGTCGGCTGGACTACHVGGGTWTCTAAT	Solanum lycopersicum
Bactstrain1973	Plate21	Plate21K53	GCTCGGTA	AGTCGGCT	GTGCCAGCMGCCGCGGTAA	GGACTACHVGGGTWTCTAAT	GCTCGGTAGTGCCAGCMGCCGCGGTAA	AGTCGGCTGGACTACHVGGGTWTCTAAT	Solanum lycopersicum
Bactstrain1974	Plate21	Plate21K54	GGAGAACA	AGTCGGCT	GTGCCAGCMGCCGCGGTAA	GGACTACHVGGGTWTCTAAT	GGAGAACAGTGCCAGCMGCCGCGGTAA	AGTCGGCTGGACTACHVGGGTWTCTAAT	Solanum lycopersicum
Bactstrain1975	Plate21	Plate21K55	GGTGCGAA	AGTCGGCT	GTGCCAGCMGCCGCGGTAA	GGACTACHVGGGTWTCTAAT	GGTGCGAAGTGCCAGCMGCCGCGGTAA	AGTCGGCTGGACTACHVGGGTWTCTAAT	Solanum lycopersicum
Bactstrain1976	Plate21	Plate21K56	GTACGCAA	AGTCGGCT	GTGCCAGCMGCCGCGGTAA	GGACTACHVGGGTWTCTAAT	GTACGCAAGTGCCAGCMGCCGCGGTAA	AGTCGGCTGGACTACHVGGGTWTCTAAT	Solanum lycopersicum
Bactstrain1977	Plate21	Plate21K57	GTCGTAGA	AGTCGGCT	GTGCCAGCMGCCGCGGTAA	GGACTACHVGGGTWTCTAAT	GTCGTAGAGTGCCAGCMGCCGCGGTAA	AGTCGGCTGGACTACHVGGGTWTCTAAT	Solanum lycopersicum
Bactstrain1978	Plate21	Plate21K58	GTCTGTCA	AGTCGGCT	GTGCCAGCMGCCGCGGTAA	GGACTACHVGGGTWTCTAAT	GTCTGTCAGTGCCAGCMGCCGCGGTAA	AGTCGGCTGGACTACHVGGGTWTCTAAT	Solanum lycopersicum
Bactstrain1979	Plate21	Plate21K59	GTGTTCTA	AGTCGGCT	GTGCCAGCMGCCGCGGTAA	GGACTACHVGGGTWTCTAAT	GTGTTCTAGTGCCAGCMGCCGCGGTAA	AGTCGGCTGGACTACHVGGGTWTCTAAT	Solanum lycopersicum
Bactstrain1980	Plate21	Plate21K60	TAGGATGA	AGTCGGCT	GTGCCAGCMGCCGCGGTAA	GGACTACHVGGGTWTCTAAT	TAGGATGAGTGCCAGCMGCCGCGGTAA	AGTCGGCTGGACTACHVGGGTWTCTAAT	Solanum lycopersicum
Bactstrain1981	Plate21	Plate21K61	TATCAGCA	AGTCGGCT	GTGCCAGCMGCCGCGGTAA	GGACTACHVGGGTWTCTAAT	TATCAGCAGTGCCAGCMGCCGCGGTAA	AGTCGGCTGGACTACHVGGGTWTCTAAT	Solanum lycopersicum
Bactstrain1982	Plate21	Plate21K62	TCCGTCTA	AGTCGGCT	GTGCCAGCMGCCGCGGTAA	GGACTACHVGGGTWTCTAAT	TCCGTCTAGTGCCAGCMGCCGCGGTAA	AGTCGGCTGGACTACHVGGGTWTCTAAT	Solanum lycopersicum
Bactstrain1983	Plate21	Plate21K63	TCTTCACA	AGTCGGCT	GTGCCAGCMGCCGCGGTAA	GGACTACHVGGGTWTCTAAT	TCTTCACAGTGCCAGCMGCCGCGGTAA	AGTCGGCTGGACTACHVGGGTWTCTAAT	Solanum lycopersicum
Bactstrain1984	Plate21	Plate21K64	TGAAGAGA	AGTCGGCT	GTGCCAGCMGCCGCGGTAA	GGACTACHVGGGTWTCTAAT	TGAAGAGAGTGCCAGCMGCCGCGGTAA	AGTCGGCTGGACTACHVGGGTWTCTAAT	Solanum lycopersicum
Bactstrain1985	Plate21	Plate21K65	TGGAACAA	AGTCGGCT	GTGCCAGCMGCCGCGGTAA	GGACTACHVGGGTWTCTAAT	TGGAACAAGTGCCAGCMGCCGCGGTAA	AGTCGGCTGGACTACHVGGGTWTCTAAT	Solanum lycopersicum
Bactstrain1986	Plate21	Plate21K66	TGGCTTCA	AGTCGGCT	GTGCCAGCMGCCGCGGTAA	GGACTACHVGGGTWTCTAAT	TGGCTTCAGTGCCAGCMGCCGCGGTAA	AGTCGGCTGGACTACHVGGGTWTCTAAT	Solanum lycopersicum
Bactstrain1987	Plate21	Plate21K67	TGGTGGTA	AGTCGGCT	GTGCCAGCMGCCGCGGTAA	GGACTACHVGGGTWTCTAAT	TGGTGGTAGTGCCAGCMGCCGCGGTAA	AGTCGGCTGGACTACHVGGGTWTCTAAT	Solanum lycopersicum
Bactstrain1988	Plate21	Plate21K68	TTCACGCA	AGTCGGCT	GTGCCAGCMGCCGCGGTAA	GGACTACHVGGGTWTCTAAT	TTCACGCAGTGCCAGCMGCCGCGGTAA	AGTCGGCTGGACTACHVGGGTWTCTAAT	Solanum lycopersicum
Bactstrain1989	Plate21	Plate21K69	AACTCACC	AGTCGGCT	GTGCCAGCMGCCGCGGTAA	GGACTACHVGGGTWTCTAAT	AACTCACCGTGCCAGCMGCCGCGGTAA	AGTCGGCTGGACTACHVGGGTWTCTAAT	Solanum lycopersicum
Bactstrain1990	Plate21	Plate21K70	AAGAGATC	AGTCGGCT	GTGCCAGCMGCCGCGGTAA	GGACTACHVGGGTWTCTAAT	AAGAGATCGTGCCAGCMGCCGCGGTAA	AGTCGGCTGGACTACHVGGGTWTCTAAT	Solanum lycopersicum
Bactstrain1991	Plate21	Plate21K71	AAGGACAC	AGTCGGCT	GTGCCAGCMGCCGCGGTAA	GGACTACHVGGGTWTCTAAT	AAGGACACGTGCCAGCMGCCGCGGTAA	AGTCGGCTGGACTACHVGGGTWTCTAAT	Solanum lycopersicum
Bactstrain1992	Plate21	Plate21K72	AATCCGTC	AGTCGGCT	GTGCCAGCMGCCGCGGTAA	GGACTACHVGGGTWTCTAAT	AATCCGTCGTGCCAGCMGCCGCGGTAA	AGTCGGCTGGACTACHVGGGTWTCTAAT	Solanum lycopersicum
Bactstrain1993	Plate21	Plate21K73	AATGTTGC	AGTCGGCT	GTGCCAGCMGCCGCGGTAA	GGACTACHVGGGTWTCTAAT	AATGTTGCGTGCCAGCMGCCGCGGTAA	AGTCGGCTGGACTACHVGGGTWTCTAAT	Solanum lycopersicum
Bactstrain1994	Plate21	Plate21K74	ACACGACC	AGTCGGCT	GTGCCAGCMGCCGCGGTAA	GGACTACHVGGGTWTCTAAT	ACACGACCGTGCCAGCMGCCGCGGTAA	AGTCGGCTGGACTACHVGGGTWTCTAAT	Solanum lycopersicum
Bactstrain1995	Plate21	Plate21K75	ACAGATTC	AGTCGGCT	GTGCCAGCMGCCGCGGTAA	GGACTACHVGGGTWTCTAAT	ACAGATTCGTGCCAGCMGCCGCGGTAA	AGTCGGCTGGACTACHVGGGTWTCTAAT	Solanum lycopersicum
Bactstrain1996	Plate21	Plate21K76	AGATGTAC	AGTCGGCT	GTGCCAGCMGCCGCGGTAA	GGACTACHVGGGTWTCTAAT	AGATGTACGTGCCAGCMGCCGCGGTAA	AGTCGGCTGGACTACHVGGGTWTCTAAT	Solanum lycopersicum
Bactstrain1997	Plate21	Plate21K77	AGCACCTC	AGTCGGCT	GTGCCAGCMGCCGCGGTAA	GGACTACHVGGGTWTCTAAT	AGCACCTCGTGCCAGCMGCCGCGGTAA	AGTCGGCTGGACTACHVGGGTWTCTAAT	Solanum lycopersicum
Bactstrain1998	Plate21	Plate21K78	AGCCATGC	AGTCGGCT	GTGCCAGCMGCCGCGGTAA	GGACTACHVGGGTWTCTAAT	AGCCATGCGTGCCAGCMGCCGCGGTAA	AGTCGGCTGGACTACHVGGGTWTCTAAT	Solanum lycopersicum
Bactstrain1999	Plate21	Plate21K79	AGGCTAAC	AGTCGGCT	GTGCCAGCMGCCGCGGTAA	GGACTACHVGGGTWTCTAAT	AGGCTAACGTGCCAGCMGCCGCGGTAA	AGTCGGCTGGACTACHVGGGTWTCTAAT	Solanum lycopersicum
[truncated: 2,994 more rows]
