# Supplementary material for: Cross-kingdom synthetic microbiota supports tomato suppression of Fusarium wilt disease
Source: Nat Commun. 2022 Dec 22;13:7890. doi: 10.1038/s41467-022-35452-6 (PMC9780251; doi:10.1038/s41467-022-35452-6)
Supplement: Supplementary file 13 — Dataset 10 [file 41467_2022_35452_MOESM13_ESM.xlsx]

## Sheet: Sheet1
FungiID	Host	#Natural site - Greenhouse	Country	Province	GPS information	phenological stage	Medium isolation *	Primers	Kingdom	Phylum	Class	Order	Family	Genus	Species	Sanger sequence
Fungstrain01	Solanum lycopersicum	Natural site	China	Shandong	37.35N, 119.23E	Fruiting Stage	CMA	ITS1/ITS4	Fungi	Ascomycota	Sordariomycetes	Hypocreales	Hypocreaceae	Acremonium	Acremonium acutatum	AGTTGCTTCGGCGGCCTAAATCGCCCCGGGCGCCCCAGCGCGCCCCGGACCCAGGCGACCGCCGGAGGCACCAAACTCTGAATCTACAGTGGATCTTCTGAGTGGCATAAGCAAATAAATCAAAACTTTCAGCAACGGATCTCTTGGTTCTGGCATCGATGAAGAACGCAGCAAAATGCGATAAGTAATGTGAATTGCAGAATTCAGTGAATCATCGAATCTTTGAACGCACATTGCGCCCGCCAGTATTCTGGCGGGCATGCCTGTCTGAGCGTCATTTCAACCCTCGGGACCCCGTTCGCGGGACCCGGCGTTGGGGATCAGCCCGAAGCCCCCCGGGGCGGGCGGCTGGCCCCGAAATCTAGTGGCGGTCCCCCCAGCGACCTCCTCTGCGCAGTA…
Fungstrain02	Solanum lycopersicum	Natural site	China	Heilongjiang	45.80N 125.15E	Fruiting Stage	CMA	ITS1/ITS4	Fungi	Ascomycota	Sordariomycetes	Hypocreales	Hypocreaceae	Acremonium	Acremonium acutatum	GGCGGCCTAAATCGCCCCGGGCGCCCCAGCGCGCCCCGGACCCAGGCGACCGCCGGAGGCACCAAACTCTGAATCTACAGTGGATCTTCTGAGTGGCATAAGCAAATAAATCAAAACTTTCAGCAACGGATCTCTTGGTTCTGGCATCGATGAAGAACGCAGCAAAATGCGATAAGTAATGTGAATTGCAGAATTCAGTGAATCATCGAATCTTTGAACGCACATTGCGCCCGCCAGTATTCTGGCGGGCATGCCTGTCTGAGCGTCATTTCAACCCTCGGGACCCCGTTCGCGGGACCCGGCGTTGGGGATCAGCCCGAAGCCCCCCGGGGCGGGCGGCTGGCCCCGAAATCTAGTGGCGGTCCCCCCAGCGACCTCCTCTGCGCAGTAGTAACTCAC…
Fungstrain03	Solanum lycopersicum	Natural site	China	Heilongjiang	45.80N 125.15E	Fruiting Stage	CMA	ITS1/ITS4	Fungi	Ascomycota	Sordariomycetes	Hypocreales	Hypocreaceae	Acremonium	Acremonium acutatum	GGCCTAAATCGCCCCGGGCGCCCCAGCGCGCCCCGGACCCAGGCGACCGCCGGAGGCACCAAACTCTGAATCTACAGTGGATCTTCTGAGTGGCATAAGCAAATAAATCAAAACTTTCAGCAACGGATCTCTTGGTTCTGGCATCGATGAAGAACGCAGCAAAATGCGATAAGTAATGTGAATTGCAGAATTCAGTGAATCATCGAATCTTTGAACGCACATTGCGCCCGCCAGTATTCTGGCGGGCATGCCTGTCTGAGCGTCATTTCAACCCTCGGGACCCCGTTCGCGGGACCCGGCGTTGGGGATCAGCCCGAAGCCCCCCGGGGCGGGCGGCTGGCCCCGAAATCTAGTGGCGGTCCCCCCAGCGACCTCCTCTGCGCAGTAGTAACTCACCTC…
Fungstrain04	Solanum lycopersicum	Natural site	China	Heilongjiang	47.12N 124.88E	Fruiting Stage	CMA	ITS1/ITS4	Fungi	Ascomycota	Sordariomycetes	Hypocreales	Hypocreaceae	Acremonium	Acremonium acutatum	TAAATCGCCCCGGGCGCCCCAGCGCGCCCCGGACCCAGGCGACCGCCGGAGGCACCAAACTCTGAATCTACAGTGGATCTTCTGAGTGGCATAAGCAAATAAATCAAAACTTTCAGCAACGGATCTCTTGGTTCTGGCATCGATGAAGAACGCAGCAAAATGCGATAAGTAATGTGAATTGCAGAATTCAGTGAATCATCGAATCTTTGAACGCACATTGCGCCCGCCAGTATTCTGGCGGGCATGCCTGTCTGAGCGTCATTTCAACCCTCGGGACCCCGTTCGCGGGACCCGGCGTTGGGGATCAGCCCGAAGCCCCCCGGGGCGGGCGGCTGGCCCCGAAATCTAGTGGCGGTCCCCCCAGCGACCTCCTCTGCGCAGTAGTAACTCACCTCGCAG…
Fungstrain14	Solanum lycopersicum	Natural site	China	Heilongjiang	45.80N 125.15E	Fruiting Stage	PDA	ITS1/ITS4	Fungi	Ascomycota	Sordariomycetes	Hypocreales	Hypocreaceae	Acremonium	Acremonium sclerotigenum	CAACCATTGTGAACCTACCACTGTTGCTTCGGCGGCCTCGCCCCGGGCGCGTTCGCGCGGCCCGGACCCAGGCGTCCGCCGGAGGCTCCAAACTCTTGTCTTTTAGTGTATTTCTGAGTGGCATAAGCAAATAAATCAAAACTTTCAGCAACGGATCTCTTGGTTCTGGCATCGATGAAGAACGCAGCAAAATGCGATAAGTAATGTGAATTGCAGAATTCAGTGAATCATCGAATCTTTGAACGCACATTGCGCCCGCCAGTATTCTGGCGGGCATGCCTGTCTGAGCGTCATTTCAACCCTCAGGACCCGTTCGCGGGACCTGGCGTTGGGGATCAGCCTGCCCCTGGCGGCGGCTGGCCCTGAAATCCAGTGGCGGTTCCCTCGCGAACTCCTCCG…
Fungstrain16	Solanum lycopersicum	Natural site	China	Shandong	37.35N, 119.23E	Fruiting Stage	PDA	ITS1/ITS4	Fungi	Ascomycota	Sordariomycetes	Hypocreales	Hypocreaceae	Acremonium	Acremonium sclerotigenum	TGAACCTACCACTGTTGCTTCGGCGGCCTCGCCCCGGGCGCGTTCGCGCGGCCCGGACCCAGGCGTCCGCCGGAGGCTCCAAACTCTTGTCTTTTAGTGTATTTCTGAGTGGCATAAGCAAATAAATCAAAACTTTCAGCAACGGATCTCTTGGTTCTGGCATCGATGAAGAACGCAGCAAAATGCGATAAGTAATGTGAATTGCAGAATTCAGTGAATCATCGAATCTTTGAACGCACATTGCGCCCGCCAGTATTCTGGCGGGCATGCCTGTCTGAGCGTCATTTCAACCCTCAGGACCCGTTCGCGGGACCTGGCGTTGGGGATCAGCCTGCCCCTGGCGGCGGCTGGCCCTGAAATCCAGTGGCGGTTCCCTCGCGAACTCCTCCGTGCAGTAAT…
Fungstrain17	Solanum lycopersicum	Natural site	China	Shandong	36.93N 118.77E	Fruiting Stage	PDA	ITS1/ITS4	Fungi	Ascomycota	Sordariomycetes	Hypocreales	Hypocreaceae	Acremonium	Acremonium sclerotigenum	GTTGCTTCGGCGGCCTCGCCCCGGGCGCGTTCGCGCGGCCCGGACCCAGGCGTCCGCCGGAGGCTCCAAACTCTTGTCTTTTAGTGTATTTCTGAGTGGCATAAGCAAATAAATCAAAACTTTCAGCAACGGATCTCTTGGTTCTGGCATCGATGAAGAACGCAGCAAAATGCGATAAGTAATGTGAATTGCAGAATTCAGTGAATCATCGAATCTTTGAACGCACATTGCGCCCGCCAGTATTCTGGCGGGCATGCCTGTCTGAGCGTCATTTCAACCCTCAGGACCCGTTCGCGGGACCTGGCGTTGGGGATCAGCCTGCCCCTGGCGGCGGCTGGCCCTGAAATCCAGTGGCGGTTCCCTCGCGAACTCCTCCGTGCAGTAATTAAACCTCTCGCG…
Fungstrain18	Solanum lycopersicum	Natural site	China	Shandong	36.93N 118.77E	Fruiting Stage	PDA	ITS1/ITS4	Fungi	Ascomycota	Sordariomycetes	Hypocreales	Hypocreaceae	Acremonium	Acremonium sclerotigenum	CGGCGGCCTCGCCCCGGGCGCGTTCGCGCGGCCCGGACCCAGGCGTCCGCCGGAGGCTCCAAACTCTTGTCTTTTAGTGTATTTCTGAGTGGCATAAGCAAATAAATCAAAACTTTCAGCAACGGATCTCTTGGTTCTGGCATCGATGAAGAACGCAGCAAAATGCGATAAGTAATGTGAATTGCAGAATTCAGTGAATCATCGAATCTTTGAACGCACATTGCGCCCGCCAGTATTCTGGCGGGCATGCCTGTCTGAGCGTCATTTCAACCCTCAGGACCCGTTCGCGGGACCTGGCGTTGGGGATCAGCCTGCCCCTGGCGGCGGCTGGCCCTGAAATCCAGTGGCGGTTCCCTCGCGAACTCCTCCGTGCAGTAATTAAACCTCTCGCGGCAGGAT…
Fungstrain19	Solanum lycopersicum	Natural site	China	Shandong	36.93N 118.77E	Fruiting Stage	PDA	ITS1/ITS4	Fungi	Ascomycota	Sordariomycetes	Hypocreales	Hypocreaceae	Acremonium	Acremonium sclerotigenum	GGCCTCGCCCCGGGCGCGTTCGCGCGGCCCGGACCCAGGCGTCCGCCGGAGGCTCCAAACTCTTGTCTTTTAGTGTATTTCTGAGTGGCATAAGCAAATAAATCAAAACTTTCAGCAACGGATCTCTTGGTTCTGGCATCGATGAAGAACGCAGCAAAATGCGATAAGTAATGTGAATTGCAGAATTCAGTGAATCATCGAATCTTTGAACGCACATTGCGCCCGCCAGTATTCTGGCGGGCATGCCTGTCTGAGCGTCATTTCAACCCTCAGGACCCGTTCGCGGGACCTGGCGTTGGGGATCAGCCTGCCCCTGGCGGCGGCTGGCCCTGAAATCCAGTGGCGGTTCCCTCGCGAACTCCTCCGTGCAGTAATTAAACCTCTCGCGGCAGGATAGCG…
Fungstrain20	Solanum lycopersicum	Natural site	China	Shandong	36.93N 118.77E	Fruiting Stage	PDA	ITS1/ITS4	Fungi	Ascomycota	Sordariomycetes	Hypocreales	Hypocreaceae	Acremonium	Acremonium sclerotigenum	ACTGTTGCTTCGGCGGCCTCGCCCCGGGCGCGTTCGCGCGGCCCGGACCCAGGCGTCCGCCGGAGGCTCCAAACTCTTGTCTTTTAGTGTATTTCTGAGTGGCATAAGCAAATAAATCAAAACTTTCAGCAACGGATCTCTTGGTTCTGGCATCGATGAAGAACGCAGCAAAATGCGATAAGTAATGTGAATTGCAGAATTCAGTGAATCATCGAATCTTTGAACGCACATTGCGCCCGCCAGTATTCTGGCGGGCATGCCTGTCTGAGCGTCATTTCAACCCTCAGGACCCGTTCGCGGGACCTGGCGTTGGGGATCAGCCTGCCCCTGGCGGCGGCTGGCCCTGAAATCCAGTGGCGGTTCCCTCGCGAACTCCTCCGTGCAGTAATTAAACCTCTC…
Fungstrain15	Solanum lycopersicum	Natural site	China	Heilongjiang	47.12N 124.88E	Fruiting Stage	PDA	ITS1/ITS4	Fungi	Ascomycota	Sordariomycetes	Hypocreales	Hypocreaceae	Acremonium	Acremonium sclerotigenum	CAACCATTGTGAACCTACCACTGTTGCTTCGGCGGCCTCGCCCCGGGCGCGTTCGCGCGGCCCGGACCCAGGCGTCCGCCGGAGGCTCCAAACTCTTGTCTTTTAGTGTATTTCTGAGTGGCATAAGCAAATAAATCAAAACTTTCAGCAACGGATCTCTTGGTTCTGGCATCGATGAAGAACGCAGCAAAATGCGATAAGTAATGTGAATTGCAGAATTCAGTGAATCATCGAATCTTTGAACGCACATTGCGCCCGCCAGTATTCTGGCGGGCATGCCTGTCTGAGCGTCATTTCAACCCTCAGGACCCGTTCGCGGGACCTGGCGTTGGGGATCAGCCTGCCCCTGGCGGCGGCTGGCCCTGAAATCCAGTGGCGGTTCCCTCGCGAACTCCTCCG…
Fungstrain05	Solanum lycopersicum	Natural site	China	Heilongjiang	45.80N 125.15E	Fruiting Stage	PDA	ITS1/ITS4	Fungi	Ascomycota	Sordariomycetes	Hypocreales	Hypocreaceae	Acremonium	Acremonium alcalophilum	ACCTAGTTGCTTCGGCGGCGCGCCTCCGGGCGTGCCCGCCGGCCAATTATAGTCTCTTAGTTGTGAATCGACGTTACATCTGAGTGTTCTAAGCGAACTGTTAAAACTTTCAACAACGGATCTCTTGGCTCCAGCATCGATGAAGAACGCAGCGAAACGCGATATGTAGTGTGAATTGCAGAATTCAGTGAATCATCGAATCTTTGAACGCACATTGCGCCTTCCAGTATCCTGGGAGGCATGCCTGTCCGAGCGTCGTTTCAACCCTCGAGCCCCCGTGGCCCGGTGTTGGGGACGCTGCCCAGCTACCTGGGCAGCCCCCCTAAATGCAGTGGCGGTCCCGCAAGTCCCAGCCCTTTGCGTAGTAATATCATTCTCGCTCTGGACGGCTCGCGGGCT…
Fungstrain06	Solanum lycopersicum	Natural site	China	Shandong	36.93N 118.77E	Fruiting Stage	PDA	ITS1/ITS4	Fungi	Ascomycota	Sordariomycetes	Hypocreales	Hypocreaceae	Acremonium	Acremonium alcalophilum	TGACCATTATACCTAGTTGCTTCGGCGGCGCGCCTCCGGGCGTGCCCGCCGGCCAATTATAGTCTCTTAGTTGTGAATCGACGTTACATCTGAGTGTTCTAAGCGAACTGTTAAAACTTTCAACAACGGATCTCTTGGCTCCAGCATCGATGAAGAACGCAGCGAAACGCGATATGTAGTGTGAATTGCAGAATTCAGTGAATCATCGAATCTTTGAACGCACATTGCGCCTTCCAGTATCCTGGGAGGCATGCCTGTCCGAGCGTCGTTTCAACCCTCGAGCCCCCGTGGCCCGGTGTTGGGGACGCTGCCCAGCTACCTGGGCAGCCCCCCTAAATGCAGTGGCGGTCCCGCAAGTCCCAGCCCTTTGCGTAGTAATATCATTCTCGCTCTGGACGG…
Fungstrain09	Solanum lycopersicum	Natural site	China	Shandong	36.93N 118.77E	Fruiting Stage	PDA	ITS1/ITS4	Fungi	Ascomycota	Sordariomycetes	Hypocreales	Hypocreaceae	Acremonium	Acremonium alternatum	CCACTGTTGCTTCGGCGGCCTCGCCCCGGGCGCGTTCGCGCGGCCCGGACCCAGGCGTCCGCCGGAGGCTCCAAACTCTTGTCTTTTAGTGTATTTCTGAGTGGCATAAGCAAATAAATCAAAACTTTCAGCAACGGATCTCTTGGTTCTGGCATCGATGAAGAACGCAGCAAAATGCGATAAGTAATGTGAATTGCAGAATTCAGTGAATCATCGAATCTTTGAACGCACATTGCGCCCGCCAGTATTCTGGCGGGCATGCCTGTCTGAGCGTCATTTCAACCCTCAGGACCCGTTCGCGGGACCTGGCGTTGGGGATCAGCCTGCCCCTGGCGGCGGCTGGCCCTGAAATCCAGTGGCGGTTCCCTCGCGAACTCCTCCGTGCAGTAATTAAACCTC…
Fungstrain10	Solanum lycopersicum	Natural site	China	Shandong	36.93N 118.77E	Fruiting Stage	PDA	ITS1/ITS4	Fungi	Ascomycota	Sordariomycetes	Hypocreales	Hypocreaceae	Acremonium	Acremonium alternatum	ACTGTTGCTTCGGCGGCCTCGCCCCGGGCGCGTTCGCGCGGCCCGGACCCAGGCGTCCGCCGGAGGCTCCAAACTCTTGTCTTTTAGTGTATTTCTGAGTGGCATAAGCAAATAAATCAAAACTTTCAGCAACGGATCTCTTGGTTCTGGCATCGATGAAGAACGCAGCAAAATGCGATAAGTAATGTGAATTGCAGAATTCAGTGAATCATCGAATCTTTGAACGCACATTGCGCCCGCCAGTATTCTGGCGGGCATGCCTGTCTGAGCGTCATTTCAACCCTCAGGACCCGTTCGCGGGACCTGGCGTTGGGGATCAGCCTGCCCCTGGCGGCGGCTGGCCCTGAAATCCAGTGGCGGTTCCCTCGCGAACTCCTCCGTGCAGTAATTAAACCTCTC…
Fungstrain11	Solanum lycopersicum	Natural site	China	Shandong	36.93N 118.77E	Fruiting Stage	PDA	ITS1/ITS4	Fungi	Ascomycota	Sordariomycetes	Hypocreales	Hypocreaceae	Acremonium	Acremonium alternatum	CCACTGTTGCTTCGGCGGCCTCGCCCCGGGCGCGTTCGCGCGGCCCGGACCCAGGCGTCCGCCGGAGGCTCCAAACTCTTGTCTTTTAGTGTATTTCTGAGTGGCATAAGCAAATAAATCAAAACTTTCAGCAACGGATCTCTTGGTTCTGGCATCGATGAAGAACGCAGCAAAATGCGATAAGTAATGTGAATTGCAGAATTCAGTGAATCATCGAATCTTTGAACGCACATTGCGCCCGCCAGTATTCTGGCGGGCATGCCTGTCTGAGCGTCATTTCAACCCTCAGGACCCGTTCGCGGGACCTGGCGTTGGGGATCAGCCTGCCCCTGGCGGCGGCTGGCCCTGAAATCCAGTGGCGGTTCCCTCGCGAACTCCTCCGTGCAGTAATTAAACCTC…
Fungstrain12	Solanum lycopersicum	Natural site	China	Shandong	36.93N 118.77E	Fruiting Stage	PDA	ITS1/ITS4	Fungi	Ascomycota	Sordariomycetes	Hypocreales	Hypocreaceae	Acremonium	Acremonium alternatum	AACCTACCACTGTTGCTTCGGCGGCCTCGCCCCGGGCGCGTTCGCGCGGCCCGGACCCAGGCGTCCGCCGGAGGCTCCAAACTCTTGTCTTTTAGTGTATTTCTGAGTGGCATAAGCAAATAAATCAAAACTTTCAGCAACGGATCTCTTGGTTCTGGCATCGATGAAGAACGCAGCAAAATGCGATAAGTAATGTGAATTGCAGAATTCAGTGAATCATCGAATCTTTGAACGCACATTGCGCCCGCCAGTATTCTGGCGGGCATGCCTGTCTGAGCGTCATTTCAACCCTCAGGACCCGTTCGCGGGACCTGGCGTTGGGGATCAGCCTGCCCCTGGCGGCGGCTGGCCCTGAAATCCAGTGGCGGTTCCCTCGCGAACTCCTCCGTGCAGTAATTA…
Fungstrain08	Solanum lycopersicum	Natural site	China	Shandong	36.93N 118.77E	Fruiting Stage	PDA	ITS1/ITS4	Fungi	Ascomycota	Sordariomycetes	Hypocreales	Hypocreaceae	Acremonium	Acremonium alternatum	TACCACTGTTGCTTCGGCGGCCTCGCCCCGGGCGCGTTCGCGCGGCCCGGACCCAGGCGTCCGCCGGAGGCTCCAAACTCTTGTCTTTTAGTGTATTTCTGAGTGGCATAAGCAAATAAATCAAAACTTTCAGCAACGGATCTCTTGGTTCTGGCATCGATGAAGAACGCAGCAAAATGCGATAAGTAATGTGAATTGCAGAATTCAGTGAATCATCGAATCTTTGAACGCACATTGCGCCCGCCAGTATTCTGGCGGGCATGCCTGTCTGAGCGTCATTTCAACCCTCAGGACCCGTTCGCGGGACCTGGCGTTGGGGATCAGCCTGCCCCTGGCGGCGGCTGGCCCTGAAATCCAGTGGCGGTTCCCTCGCGAACTCCTCCGTGCAGTAATTAAACC…
Fungstrain13	Solanum lycopersicum	Natural site	China	Shandong	36.93N 118.77E	Fruiting Stage	CMA	ITS1/ITS4	Fungi	Ascomycota	Sordariomycetes	Hypocreales	Hypocreaceae	Acremonium	Acremonium alternatum	GTGACCTTTATACCTGTTGCTTCGGCGGCGCGCCCCCCGGGGCGTGCCCGCCGGTATCATCAGAATCTCTGTTTGAACCCGACGATACATCTGAGTGTTCTAAGCGAACTGTTAAAACTTTCAACAACGGATCTCTTGGCTCCAGCATCGATGAAGAACGCAGCGAAACGCGATAAGTAATGTGAATTGCAGAATTCAGTGAATCATCGAATCTTTGAACGCACATGGCGCCTTCCAGTATCCTGGGAGGCATGCCTGTCCGAGCGTCGTTTCAACCCTCGAGCCCCCGTGGCCCGGCGTTGGGGATCTGCCCAGGCAGGCCCCGAAAACCAGTGGCGGACCCGTTACAGGCCCTTCCTTTGCGTAGTAATACTGCCTCGCATCGGGAGCCGGCGGGCT…
Fungstrain07	Solanum lycopersicum	Natural site	China	Heilongjiang	47.12N 124.88E	Fruiting Stage	PDA	ITS1/ITS4	Fungi	Ascomycota	Sordariomycetes	Hypocreales	Hypocreaceae	Acremonium	Acremonium alternatum	TGAACCTACCACTGTTGCTTCGGCGGCCTCGCCCCGGGCGCGTTCGCGCGGCCCGGACCCAGGCGTCCGCCGGAGGCTCCAAACTCTTGTCTTTTAGTGTATTTCTGAGTGGCATAAGCAAATAAATCAAAACTTTCAGCAACGGATCTCTTGGTTCTGGCATCGATGAAGAACGCAGCAAAATGCGATAAGTAATGTGAATTGCAGAATTCAGTGAATCATCGAATCTTTGAACGCACATTGCGCCCGCCAGTATTCTGGCGGGCATGCCTGTCTGAGCGTCATTTCAACCCTCAGGACCCGTTCGCGGGACCTGGCGTTGGGGATCAGCCTGCCCCTGGCGGCGGCTGGCCCTGAAATCCAGTGGCGGTTCCCTCGCGAACTCCTCCGTGCAGTAAT…
Fungstrain21	Solanum lycopersicum	Natural site	China	Shandong	36.93N 118.77E	Fruiting Stage	RBM	ITS1/ITS4	Fungi	Ascomycota	Sordariomycetes	Hypocreales	Hypocreaceae	Acremonium	Acremonium vitellinum	TCGTTGGTGACCAGCGGAGGGATCATTACCGAGTTTTCAACTCCCAAACCCCTGTGAACCGTACCTATCGTTGCCTCGGCGGACCGCCCCGGCGCCCTCGGGCCCGGAACCAGGCGCCCGCCGGAGGACCCAAACTCTTGTTTTATAACAGTATCTTCTGAGTGGCATAAGCAAAAATAAATCAAAACTTTCAACAACGGATCTCTTGGTTCTGGCATCGATGAAGAACGCAGCGAAATGCGATAAGTAATGTGAATTGCAGAATTCAGTGAATCATCGAATCTTTGAACGCACATTGCGCCCGCCAGTACTCTGGCGGGCATGCCTGTCCGAGCGTCATTTCAACCCTCAAGCCCCTCGGGTCTTGGTGTTGGGGATCGGCCGCTGCGCAACCCGCGG…
Fungstrain23	Solanum lycopersicum	Natural site	China	Shandong	36.93N 118.77E	Fruiting Stage	RBM	ITS1/ITS4	Fungi	Ascomycota	Sordariomycetes	Hypocreales	Hypocreaceae	Acremonium	Acremonium vitellinum	CAGCGGAGGGATCATTACCGAGTTTTCAACTCCCAAACCCCTGTGAACCGTACCTATCGTTGCCTCGGCGGACCGCCCCGGCGCCCTCGGGCCCGGAACCAGGCGCCCGCCGGAGGACCCAAACTCTTGTTTTATAACAGTATCTTCTGAGTGGCATAAGCAAAAATAAATCAAAACTTTCAACAACGGATCTCTTGGTTCTGGCATCGATGAAGAACGCAGCGAAATGCGATAAGTAATGTGAATTGCAGAATTCAGTGAATCATCGAATCTTTGAACGCACATTGCGCCCGCCAGTACTCTGGCGGGCATGCCTGTCCGAGCGTCATTTCAACCCTCAAGCCCCTCGGGTCTTGGTGTTGGGGATCGGCCGCTGCGCAACCCGCGGCGGCCGGCCCC…
Fungstrain24	Solanum lycopersicum	Natural site	China	Shandong	36.93N 118.77E	Fruiting Stage	RBM	ITS1/ITS4	Fungi	Ascomycota	Sordariomycetes	Hypocreales	Hypocreaceae	Acremonium	Acremonium vitellinum	AGCGGAGGGATCATTACCGAGTTTTCAACTCCCAAACCCCTGTGAACCGTACCTATCGTTGCCTCGGCGGACCGCCCCGGCGCCCTCGGGCCCGGAACCAGGCGCCCGCCGGAGGACCCAAACTCTTGTTTTATAACAGTATCTTCTGAGTGGCATAAGCAAAAATAAATCAAAACTTTCAACAACGGATCTCTTGGTTCTGGCATCGATGAAGAACGCAGCGAAATGCGATAAGTAATGTGAATTGCAGAATTCAGTGAATCATCGAATCTTTGAACGCACATTGCGCCCGCCAGTACTCTGGCGGGCATGCCTGTCCGAGCGTCATTTCAACCCTCAAGCCCCTCGGGTCTTGGTGTTGGGGATCGGCCGCTGCGCAACCCGCGGCGGCCGGCCCCG…
Fungstrain25	Solanum lycopersicum	Natural site	China	Shandong	36.93N 118.77E	Fruiting Stage	RBM	ITS1/ITS4	Fungi	Ascomycota	Sordariomycetes	Hypocreales	Hypocreaceae	Acremonium	Acremonium vitellinum	GGATCATTACCGAGTTTTCAACTCCCAAACCCCTGTGAACCGTACCTATCGTTGCCTCGGCGGACCGCCCCGGCGCCCTCGGGCCCGGAACCAGGCGCCCGCCGGAGGACCCAAACTCTTGTTTTATAACAGTATCTTCTGAGTGGCATAAGCAAAAATAAATCAAAACTTTCAACAACGGATCTCTTGGTTCTGGCATCGATGAAGAACGCAGCGAAATGCGATAAGTAATGTGAATTGCAGAATTCAGTGAATCATCGAATCTTTGAACGCACATTGCGCCCGCCAGTACTCTGGCGGGCATGCCTGTCCGAGCGTCATTTCAACCCTCAAGCCCCTCGGGTCTTGGTGTTGGGGATCGGCCGCTGCGCAACCCGCGGCGGCCGGCCCCGAAATCCA…
Fungstrain26	Solanum lycopersicum	Natural site	China	Shandong	36.93N 118.77E	Fruiting Stage	RBM	ITS1/ITS4	Fungi	Ascomycota	Sordariomycetes	Hypocreales	Hypocreaceae	Acremonium	Acremonium vitellinum	CGGAGGGATCATTACCGAGTTTTCAACTCCCAAACCCCTGTGAACCGTACCTATCGTTGCCTCGGCGGACCGCCCCGGCGCCCTCGGGCCCGGAACCAGGCGCCCGCCGGAGGACCCAAACTCTTGTTTTATAACAGTATCTTCTGAGTGGCATAAGCAAAAATAAATCAAAACTTTCAACAACGGATCTCTTGGTTCTGGCATCGATGAAGAACGCAGCGAAATGCGATAAGTAATGTGAATTGCAGAATTCAGTGAATCATCGAATCTTTGAACGCACATTGCGCCCGCCAGTACTCTGGCGGGCATGCCTGTCCGAGCGTCATTTCAACCCTCAAGCCCCTCGGGTCTTGGTGTTGGGGATCGGCCGCTGCGCAACCCGCGGCGGCCGGCCCCGAA…
Fungstrain22	Solanum lycopersicum	Natural site	China	Heilongjiang	45.80N 125.15E	Fruiting Stage	RBM	ITS1/ITS4	Fungi	Ascomycota	Sordariomycetes	Hypocreales	Hypocreaceae	Acremonium	Acremonium vitellinum	ACCAGCGGAGGGATCATTACCGAGTTTTCAACTCCCAAACCCCTGTGAACCGTACCTATCGTTGCCTCGGCGGACCGCCCCGGCGCCCTCGGGCCCGGAACCAGGCGCCCGCCGGAGGACCCAAACTCTTGTTTTATAACAGTATCTTCTGAGTGGCATAAGCAAAAATAAATCAAAACTTTCAACAACGGATCTCTTGGTTCTGGCATCGATGAAGAACGCAGCGAAATGCGATAAGTAATGTGAATTGCAGAATTCAGTGAATCATCGAATCTTTGAACGCACATTGCGCCCGCCAGTACTCTGGCGGGCATGCCTGTCCGAGCGTCATTTCAACCCTCAAGCCCCTCGGGTCTTGGTGTTGGGGATCGGCCGCTGCGCAACCCGCGGCGGCCGGCC…
Fungstrain28	Solanum lycopersicum	Natural site	China	Heilongjiang	45.80N 125.15E	Fruiting Stage	RBM	ITS1/ITS4	Fungi	Ascomycota	Sordariomycetes	Hypocreales	Hypocreaceae	Acrostalagmus	Acrostalagmus luteoalbus	CGGAGGGATCATTACCGAGTCTTTACAACTCATAACCCTTTGTGAACCATTATACCTAGTTGCTTCGGCGGCGCGCCTCCGGGCGTGCCCGCCGGCCAATTATAGTCTCTTAGTTGTGAATCGACGTTACATCTGAGTGTTCTAAGCGAACTGTTAAAACTTTCAACAACGGATCTCTTGGCTCCAGCATCGATGAAGAACGCAGCGAAACGCGATATGTAGTGTGAATTGCAGAATTCAGTGAATCATCGAATCTTTGAACGCACATTGCGCCTTCCAGTATCCTGGGAGGCATGCCTGTCCGAGCGTCGTTTCAACCCTCGAGCCCACGTGGCCCGGTGTTGGGGACGCTGCCCAGCTACCTGGGCAGCCCCCCTAAATGCAGTGGCGGTCCCGCAA…
Fungstrain29	Solanum lycopersicum	Natural site	China	Heilongjiang	45.80N 125.15E	Fruiting Stage	RBM	ITS1/ITS4	Fungi	Ascomycota	Sordariomycetes	Hypocreales	Hypocreaceae	Acrostalagmus	Acrostalagmus luteoalbus	AGGGATCATTACCGAGTCTTTACAACTCATAACCCTTTGTGAACCATTATACCTAGTTGCTTCGGCGGCGCGCCTCCGGGCGTGCCCGCCGGCCAATTATAGTCTCTTAGTTGTGAATCGACGTTACATCTGAGTGTTCTAAGCGAACTGTTAAAACTTTCAACAACGGATCTCTTGGCTCCAGCATCGATGAAGAACGCAGCGAAACGCGATATGTAGTGTGAATTGCAGAATTCAGTGAATCATCGAATCTTTGAACGCACATTGCGCCTTCCAGTATCCTGGGAGGCATGCCTGTCCGAGCGTCGTTTCAACCCTCGAGCCCACGTGGCCCGGTGTTGGGGACGCTGCCCAGCTACCTGGGCAGCCCCCCTAAATGCAGTGGCGGTCCCGCAAGTC…
Fungstrain30	Solanum lycopersicum	Natural site	China	Heilongjiang	47.12N 124.88E	Fruiting Stage	RBM	ITS1/ITS4	Fungi	Ascomycota	Sordariomycetes	Hypocreales	Hypocreaceae	Acrostalagmus	Acrostalagmus luteoalbus	CTTTACAACTCATAACCCTTTGTGAACCATTATACCTAGTTGCTTCGGCGGCGCGCCTCCGGGCGTGCCCGCCGGCCAATTATAGTCTCTTAGTTGTGAATCGACGTTACATCTGAGTGTTCTAAGCGAACTGTTAAAACTTTCAACAACGGATCTCTTGGCTCCAGCATCGATGAAGAACGCAGCGAAACGCGATATGTAGTGTGAATTGCAGAATTCAGTGAATCATCGAATCTTTGAACGCACATTGCGCCTTCCAGTATCCTGGGAGGCATGCCTGTCCGAGCGTCGTTTCAACCCTCGAGCCCACGTGGCCCGGTGTTGGGGACGCTGCCCAGCTACCTGGGCAGCCCCCCTAAATGCAGTGGCGGTCCCGCAAGTCCCAGCCCTTTGCGTAGT…
Fungstrain27	Solanum lycopersicum	Natural site	China	Shandong	36.93N 118.77E	Fruiting Stage	PDA	ITS1/ITS4	Fungi	Ascomycota	Sordariomycetes	Hypocreales	Hypocreaceae	Acrostalagmus	Acrostalagmus luteoalbus	GTGAACCTGCGGAGGGATCATTACCGAGTCTTTACAACTCATAACCCTTTGTGAACCATTATACCTAGTTGCTTCGGCGGCGCGCCTCCGGGCGTGCCCGCCGGCCAATTATAGTCTCTTAGTTGTGAATCGACGTTACATCTGAGTGTTCTAAGCGAACTGTTAAAACTTTCAACAACGGATCTCTTGGCTCCAGCATCGATGAAGAACGCAGCGAAACGCGATATGTAGTGTGAATTGCAGAATTCAGTGAATCATCGAATCTTTGAACGCACATTGCGCCTTCCAGTATCCTGGGAGGCATGCCTGTCCGAGCGTCGTTTCAACCCTCGAGCCCACGTGGCCCGGTGTTGGGGACGCTGCCCAGCTACCTGGGCAGCCCCCCTAAATGCAGTGGCG…
Fungstrain34	Solanum lycopersicum	Natural site	China	Shandong	36.93N 118.77E	Fruiting Stage	RBM	ITS1/ITS4	Fungi	Mucoromycota	Mucoromycetes	Mucorales	Mucoraceae	Actinomucor	Actinomucor elegans	CGTGAACTGTCTTATAGCATGGCGCTAGTAGAGATGCCTGAGCCGCCATACGGGGTAGGCGGCACAGGATGATTTTAATCGAAGCCATGGTCAAGCCGACTTTTTTTCAGCTTGGTACCCCAAAAATTAATTATTCTACCAAATGAATTCAGTATTAATATTGTAACATGGGCTCGCTGAAAGGTGGCCTATAAAACAACTTTTAACAACGGATCTCTTGGTTCTCGCATCGATGAAGAACGTAGCAAAGTGCGATAACTAGTGTGAATTGCATATTCAGTGAATCATCGAGTCTTTGAACGCATCTTGCACCTGCTGGTATTCCAGCAGGTACGCCTGTTTCAGTATCAGAAACAACTCTTCCCTTAAGATTTTTTTCTTAAGGGGACATTGAGGGTA…
Fungstrain35	Solanum lycopersicum	Natural site	China	Shandong	36.93N 118.77E	Fruiting Stage	RBM	ITS1/ITS4	Fungi	Mucoromycota	Mucoromycetes	Mucorales	Mucoraceae	Actinomucor	Actinomucor elegans	GTGAACTGTCTTATAGCATGGCGCTAGTAGAGATGCCTGAGCCGCCATACGGGGTAGGCGGCACAGGATGATTTTAATCGAAGCCATGGTCAAGCCGACTTTTTTTCAGCTTGGTACCCCAAAAATTAATTATTCTACCAAATGAATTCAGTATTAATATTGTAACATGGGCTCGCTGAAAGGTGGCCTATAAAACAACTTTTAACAACGGATCTCTTGGTTCTCGCATCGATGAAGAACGTAGCAAAGTGCGATAACTAGTGTGAATTGCATATTCAGTGAATCATCGAGTCTTTGAACGCATCTTGCACCTGCTGGTATTCCAGCAGGTACGCCTGTTTCAGTATCAGAAACAACTCTTCCCTTAAGATTTTTTTCTTAAGGGGACATTGAGGGTAT…
Fungstrain36	Solanum lycopersicum	Natural site	China	Shandong	36.93N 118.77E	Fruiting Stage	RBM	ITS1/ITS4	Fungi	Mucoromycota	Mucoromycetes	Mucorales	Mucoraceae	Actinomucor	Actinomucor elegans	CGTGAACTGTCTTATAGCATGGCGCTAGTAGAGATGCCTGAGCCGCCATACGGGGTAGGCGGCACAGGATGATTTTAATCGAAGCCATGGTCAAGCCGACTTTTTTTCAGCTTGGTACCCCAAAAATTAATTATTCTACCAAATGAATTCAGTATTAATATTGTAACATGGGCTCGCTGAAAGGTGGCCTATAAAACAACTTTTAACAACGGATCTCTTGGTTCTCGCATCGATGAAGAACGTAGCAAAGTGCGATAACTAGTGTGAATTGCATATTCAGTGAATCATCGAGTCTTTGAACGCATCTTGCACCTGCTGGTATTCCAGCAGGTACGCCTGTTTCAGTATCAGAAACAACTCTTCCCTTAAGATTTTTTTCTTAAGGGGACATTGAGGGTA…
Fungstrain37	Solanum lycopersicum	Natural site	China	Shandong	36.93N 118.77E	Fruiting Stage	RBM	ITS1/ITS4	Fungi	Mucoromycota	Mucoromycetes	Mucorales	Mucoraceae	Actinomucor	Actinomucor elegans	ACCGTGAACTGTCTTATAGCATGGCGCTAGTAGAGATGCCTGAGCCGCCATACGGGGTAGGCGGCACAGGATGATTTTAATCGAAGCCATGGTCAAGCCGACTTTTTTTCAGCTTGGTACCCCAAAAATTAATTATTCTACCAAATGAATTCAGTATTAATATTGTAACATGGGCTCGCTGAAAGGTGGCCTATAAAACAACTTTTAACAACGGATCTCTTGGTTCTCGCATCGATGAAGAACGTAGCAAAGTGCGATAACTAGTGTGAATTGCATATTCAGTGAATCATCGAGTCTTTGAACGCATCTTGCACCTGCTGGTATTCCAGCAGGTACGCCTGTTTCAGTATCAGAAACAACTCTTCCCTTAAGATTTTTTTCTTAAGGGGACATTGAGGG…
Fungstrain38	Solanum lycopersicum	Natural site	China	Shandong	36.93N 118.77E	Fruiting Stage	RBM	ITS1/ITS4	Fungi	Mucoromycota	Mucoromycetes	Mucorales	Mucoraceae	Actinomucor	Actinomucor elegans	TGAACTGTCTTATAGCATGGCGCTAGTAGAGATGCCTGAGCCGCCATACGGGGTAGGCGGCACAGGATGATTTTAATCGAAGCCATGGTCAAGCCGACTTTTTTTCAGCTTGGTACCCCAAAAATTAATTATTCTACCAAATGAATTCAGTATTAATATTGTAACATGGGCTCGCTGAAAGGTGGCCTATAAAACAACTTTTAACAACGGATCTCTTGGTTCTCGCATCGATGAAGAACGTAGCAAAGTGCGATAACTAGTGTGAATTGCATATTCAGTGAATCATCGAGTCTTTGAACGCATCTTGCACCTGCTGGTATTCCAGCAGGTACGCCTGTTTCAGTATCAGAAACAACTCTTCCCTTAAGATTTTTTTCTTAAGGGGACATTGAGGGTATC…
Fungstrain39	Solanum lycopersicum	Natural site	China	Shandong	36.93N 118.77E	Fruiting Stage	RBM	ITS1/ITS4	Fungi	Mucoromycota	Mucoromycetes	Mucorales	Mucoraceae	Actinomucor	Actinomucor elegans	ACTGTCTTATAGCATGGCGCTAGTAGAGATGCCTGAGCCGCCATACGGGGTAGGCGGCACAGGATGATTTTAATCGAAGCCATGGTCAAGCCGACTTTTTTTCAGCTTGGTACCCCAAAAATTAATTATTCTACCAAATGAATTCAGTATTAATATTGTAACATGGGCTCGCTGAAAGGTGGCCTATAAAACAACTTTTAACAACGGATCTCTTGGTTCTCGCATCGATGAAGAACGTAGCAAAGTGCGATAACTAGTGTGAATTGCATATTCAGTGAATCATCGAGTCTTTGAACGCATCTTGCACCTGCTGGTATTCCAGCAGGTACGCCTGTTTCAGTATCAGAAACAACTCTTCCCTTAAGATTTTTTTCTTAAGGGGACATTGAGGGTATCTGG…
Fungstrain33	Solanum lycopersicum	Natural site	China	Heilongjiang	47.12N 124.88E	Fruiting Stage	RBM	ITS1/ITS4	Fungi	Mucoromycota	Mucoromycetes	Mucorales	Mucoraceae	Actinomucor	Actinomucor elegans	ACCGTGAACTGTCTTATAGCATGGCGCTAGTAGAGATGCCTGAGCCGCCATACGGGGTAGGCGGCACAGGATGATTTTAATCGAAGCCATGGTCAAGCCGACTTTTTTTCAGCTTGGTACCCCAAAAATTAATTATTCTACCAAATGAATTCAGTATTAATATTGTAACATGGGCTCGCTGAAAGGTGGCCTATAAAACAACTTTTAACAACGGATCTCTTGGTTCTCGCATCGATGAAGAACGTAGCAAAGTGCGATAACTAGTGTGAATTGCATATTCAGTGAATCATCGAGTCTTTGAACGCATCTTGCACCTGCTGGTATTCCAGCAGGTACGCCTGTTTCAGTATCAGAAACAACTCTTCCCTTAAGATTTTTTTCTTAAGGGGACATTGAGGG…
Fungstrain32	Solanum lycopersicum	Natural site	China	Heilongjiang	45.80N 125.15E	Fruiting Stage	RBM	ITS1/ITS4	Fungi	Mucoromycota	Mucoromycetes	Mucorales	Mucoraceae	Actinomucor	Actinomucor elegans	ATTTTTTACCGTGAACTGTCTTATAGCATGGCGCTAGTAGAGATGCCTGAGCCGCCATACGGGGTAGGCGGCACAGGATGATTTTAATCGAAGCCATGGTCAAGCCGACTTTTTTTCAGCTTGGTACCCCAAAAATTAATTATTCTACCAAATGAATTCAGTATTAATATTGTAACATGGGCTCGCTGAAAGGTGGCCTATAAAACAACTTTTAACAACGGATCTCTTGGTTCTCGCATCGATGAAGAACGTAGCAAAGTGCGATAACTAGTGTGAATTGCATATTCAGTGAATCATCGAGTCTTTGAACGCATCTTGCACCTGCTGGTATTCCAGCAGGTACGCCTGTTTCAGTATCAGAAACAACTCTTCCCTTAAGATTTTTTTCTTAAGGGGACA…
Fungstrain31	Solanum lycopersicum	Natural site	China	Heilongjiang	45.80N 125.15E	Fruiting Stage	RBM	ITS1/ITS4	Fungi	Mucoromycota	Mucoromycetes	Mucorales	Mucoraceae	Actinomucor	Actinomucor elegans	CAGTGGGCTTACGGGCTCGGTTTTCTCTTATTTGTTACCGCGAACTGTCTTATACCATGGCGCTAGGAGACATGCCTGACCCGCCCCACGGCGGACGAGGAACAGGATGATTTTAATCGAAGAATGGGCAAGCCGACTTTTTTTCTACTTGGTACCCCAAAAATTAATTATTCTACCAAATGAATTCACTATTAATATTGTAACATGGGCTCGCTGAAAGGTGGCCTATAAAACAACTTTTAACAACGGATCTCTTGGTTCTCGCATCGATGAAGAACGTAGCAAAGTGCGATAACTAGTGTGAATTGCATATTCATGGAATCATCGAGTCTTTGAACGCATCTTGCACCTGCTGGTATTCCAGCAGGTACGCCTGATTCAGTATCAGAAACAACTCTT…
Fungstrain45	Solanum lycopersicum	Natural site	China	Shandong	36.93N 118.77E	Fruiting Stage	PDA	ITS1/ITS4	Fungi	Mucoromycota	Mucoromycetes	Mucorales	Mucoraceae	Actinomucor	Actinomucor elegans	CGGGCTTGGTTTTTCTCTTATTTTTTACCGTGAACTGTCTTATAGCATGGCGCTAGTAGAGATGCCTGAGCCGCCATACGGGGTAGGCGGCACAGGATGATTTTAATCGAAGCCATGGTCAAGCCGACTTTTTTTCAGCTTGGTACCCCAAAAATTAATTATTCTACCAAATGAATTCAGTATTAATATTGTAACATGGGCTCGCTGAAAGGTGGCCTATAAAACAACTTTTAACAACGGATCTCTTGGTTCTCGCATCGATGAAGAACGTAGCAAAGTGCGATAACTAGTGTGAATTGCATATTCAGTGAATCATCGAGTCTTTGAACGCATCTTGCACCTGCTGGTATTCCAGCAGGTACGCCTGTTTCAGTATCAGAAACAACTCTTCCCTTAAGA…
Fungstrain44	Solanum lycopersicum	Natural site	China	Heilongjiang	47.12N 124.88E	Fruiting Stage	PDA	ITS1/ITS4	Fungi	Mucoromycota	Mucoromycetes	Mucorales	Mucoraceae	Actinomucor	Actinomucor elegans	CAGTGGGCTTACGGGCTCGGTTTTCTCTTATTTGTTACCGCGAACTGTCTTATACCATGGCGCTAGGAGACATGCCTGACCCGCCCCACGGCGGACGAGGAACAGGATGATTTTAATCGAAGAATGGGCAAGCCGACTTTTTTTCTACTTGGTACCCCAAAAATTAATTATTCTACCAAATGAATTCACTATTAATATTGTAACATGGGCTCGCTGAAAGGTGGCCTATAAAACAACTTTTAACAACGGATCTCTTGGTTCTCGCATCGATGAAGAACGTAGCAAAGTGCGATAACTAGTGTGAATTGCATATTCATGGAATCATCGAGTCTTTGAACGCATCTTGCACCTGCTGGTATTCCAGCAGGTACGCCTGATTCAGTATCAGAAACAACTCTT…
Fungstrain40	Solanum lycopersicum	Natural site	China	Heilongjiang	45.80N 125.15E	Fruiting Stage	PDA	ITS1/ITS4	Fungi	Mucoromycota	Mucoromycetes	Mucorales	Mucoraceae	Actinomucor	Actinomucor sp.	TACGGGCTTGGTTTTTCTCTTATTTTTTACCGTGAACTGTCTTATAGCATGGCGCTAGTAGAGATGCCTGAGCCGCCATACGGGGTAGGCGGCACAGGATGATTTTAATCGAAGCCATGGTCAAGCCGACTTTTTTTCAGCTTGGTACCCCAAAAATTAATTATTCTACCAAATGAATTCAGTATTAATATTGTAACATGGGCTCGCTGAAAGGTGGCCTATAAAACAACTTTTAACAACGGATCTCTTGGTTCTCGCATCGATGAAGAACGTAGCAAAGTGCGATAACTAGTGTGAATTGCATATTCAGTGAATCATCGAGTCTTTGAACGCATCTTGCACCTGCTGGTATTCCAGCAGGTACGCCTGTTTCAGTATCAGAAACAACTCTTCCCTTAA…
Fungstrain43	Solanum lycopersicum	Natural site	China	Heilongjiang	45.80N 125.15E	Fruiting Stage	PDA	ITS1/ITS4	Fungi	Mucoromycota	Mucoromycetes	Mucorales	Mucoraceae	Actinomucor	Actinomucor sp.	GGTTGTAGCTGGCCTCTAATTAACTTGGGGGCATGTGCACACCTTTCTCTTTCTCCCATACACACCTGTGCACCTGTGAGACAGATGTTTTCTAGGAGGGAAAGAACTTTATTGGAACCACTCCCCTTGGACTTCCGGCTACTTTATCTATTTTAACTCCATTTATTTTTAAATTAATGGAATGGAAGGAACCCCTCTAATACTAAATTTCCACCACCGAACCCCTGGCTCCCCCATCCAATAAAAACCCCACCAAATGCCAATAATAATGGGAATTGCCAAATTCCATGAATCCTCCAATCCTTTAACCCCCCTTGCCCCCCCTGGGATTCCCTGGAACATTCCTGGTTGAATATCATTAAATCCTCCAAGTCCAACCTTTTGGTAACTCCATTGGTT…
Fungstrain41	Solanum lycopersicum	Natural site	China	Heilongjiang	45.80N 125.15E	Fruiting Stage	PDA	ITS1/ITS4	Fungi	Mucoromycota	Mucoromycetes	Mucorales	Mucoraceae	Actinomucor	Actinomucor sp.	CTGGGCTTACGGGCTTGGTTTTTCTCTTATTTTTTACCGTGAACTGTCTTATAGCATGGCGCTAGTAGAGATGCCTGAGCCGCCATACGGGGTAGGCGGCACAGGATGATTTTAATCGAAGCCATGGTCAAGCCGACTTTTTTTCAGCTTGGTACCCCAAAAATTAATTATTCTACCAAATGAATTCAGTATTAATATTGTAACATGGGCTCGCTGAAAGGTGGCCTATAAAACAACTTTTAACAACGGATCTCTTGGTTCTCGCATCGATGAAGAACGTAGCAAAGTGCGATAACTAGTGTGAATTGCATATTCAGTGAATCATCGAGTCTTTGAACGCATCTTGCACCTGCTGGTATTCCAGCAGGTACGCCTGTTTCAGTATCAGAAACAACTCTT…
Fungstrain42	Solanum lycopersicum	Natural site	China	Heilongjiang	47.12N 124.88E	Fruiting Stage	PDA	ITS1/ITS4	Fungi	Mucoromycota	Mucoromycetes	Mucorales	Mucoraceae	Actinomucor	Actinomucor sp.	TTACGGGCTTGGTTTTTCTCTTATTTTTTACCGTGAACTGTCTTATAGCATGGCGCTAGTAGAGATGCCTGAGCCGCCATACGGGGTAGGCGGCACAGGATGATTTTAATCGAAGCCATGGTCAAGCCGACTTTTTTTCAGCTTGGTACCCCAAAAATTAATTATTCTACCAAATGAATTCAGTATTAATATTGTAACATGGGCTCGCTGAAAGGTGGCCTATAAAACAACTTTTAACAACGGATCTCTTGGTTCTCGCATCGATGAAGAACGTAGCAAAGTGCGATAACTAGTGTGAATTGCATATTCAGTGAATCATCGAGTCTTTGAACGCATCTTGCACCTGCTGGTATTCCAGCAGGTACGCCTGTTTCAGTATCAGAAACAACTCTTCCCTTA…
Fungstrain47	Solanum lycopersicum	Natural site	China	Heilongjiang	47.12N 124.88E	Fruiting Stage	PDA	ITS1/ITS4	Fungi	Ascomycota	Sordariomycetes	Hypocreales	Stachybotryaceae	Albifimbria	Albifimbria verrucaria	GACCTTACCATATTGTTGCTTCGGCGGGACCGCCCCGGCGCCTTCGGGCCCGGAACCAGGCGCCCGCCGGAGGCCCCAAACTCTTATGTCTTTAGTGGTTTTCTCCTCTGAGTGACACATAAACAAATAAATAAAAACTTTCAACAACGGATCTCTTGGTTCTGGCATCGATGAAGAACGCAGCGAAATGCGATAAGTAATGTGAATTGCAGAATTCAGTGAATCATCGAATCTTTGAACGCACATTGCGCCCGCCAGTATTCTGGCGGGCATGCCTGTTCGAGCGTCATTTCAACCCTCAGGCCCCCAGTGCCTGGTGTTGGGGATCGGCCCAGCCTTCTCGCAAGGCCGCCGGCCCCGAAATCTAGTGGCGGTCTCGCTGTAGTCCTCCTCTGCGTA…
Fungstrain48	Solanum lycopersicum	Natural site	China	Heilongjiang	47.12N 124.88E	Fruiting Stage	PDA	ITS1/ITS4	Fungi	Ascomycota	Sordariomycetes	Hypocreales	Stachybotryaceae	Albifimbria	Albifimbria verrucaria	ACCTTACCATATTGTTGCTTCGGCGGGACCGCCCCGGCGCCTTCGGGCCCGGAACCAGGCGCCCGCCGGAGGCCCCAAACTCTTATGTCTTTAGTGGTTTTCTCCTCTGAGTGACACATAAACAAATAAATAAAAACTTTCAACAACGGATCTCTTGGTTCTGGCATCGATGAAGAACGCAGCGAAATGCGATAAGTAATGTGAATTGCAGAATTCAGTGAATCATCGAATCTTTGAACGCACATTGCGCCCGCCAGTATTCTGGCGGGCATGCCTGTTCGAGCGTCATTTCAACCCTCAGGCCCCCAGTGCCTGGTGTTGGGGATCGGCCCAGCCTTCTCGCAAGGCCGCCGGCCCCGAAATCTAGTGGCGGTCTCGCTGTAGTCCTCCTCTGCGTAG…
Fungstrain49	Solanum lycopersicum	Natural site	China	Shandong	36.93N 118.77E	Fruiting Stage	PDA	ITS1/ITS4	Fungi	Ascomycota	Sordariomycetes	Hypocreales	Stachybotryaceae	Albifimbria	Albifimbria verrucaria	TACCATATTGTTGCTTCGGCGGGACCGCCCCGGCGCCTTCGGGCCCGGAACCAGGCGCCCGCCGGAGGCCCCAAACTCTTATGTCTTTAGTGGTTTTCTCCTCTGAGTGACACATAAACAAATAAATAAAAACTTTCAACAACGGATCTCTTGGTTCTGGCATCGATGAAGAACGCAGCGAAATGCGATAAGTAATGTGAATTGCAGAATTCAGTGAATCATCGAATCTTTGAACGCACATTGCGCCCGCCAGTATTCTGGCGGGCATGCCTGTTCGAGCGTCATTTCAACCCTCAGGCCCCCAGTGCCTGGTGTTGGGGATCGGCCCAGCCTTCTCGCAAGGCCGCCGGCCCCGAAATCTAGTGGCGGTCTCGCTGTAGTCCTCCTCTGCGTAGTAGC…
Fungstrain46	Solanum lycopersicum	Natural site	China	Heilongjiang	45.80N 125.15E	Fruiting Stage	PDA	ITS1/ITS4	Fungi	Ascomycota	Sordariomycetes	Hypocreales	Stachybotryaceae	Albifimbria	Albifimbria verrucaria	CTTACCATATTGTTGCTTCGGCGGGACCGCCCCGGCGCCTTCGGGCCCGGAACCAGGCGCCCGCCGGAGGCCCCAAACTCTTATGTCTTTAGTGGTTTTCTCCTCTGAGTGACACATAAACAAATAAATAAAAACTTTCAACAACGGATCTCTTGGTTCTGGCATCGATGAAGAACGCAGCGAAATGCGATAAGTAATGTGAATTGCAGAATTCAGTGAATCATCGAATCTTTGAACGCACATTGCGCCCGCCAGTATTCTGGCGGGCATGCCTGTTCGAGCGTCATTTCAACCCTCAGGCCCCCAGTGCCTGGTGTTGGGGATCGGCCCAGCCTTCTCGCAAGGCCGCCGGCCCCGAAATCTAGTGGCGGTCTCGCTGTAGTCCTCCTCTGCGTAGTA…
Fungstrain51	Solanum lycopersicum	Natural site	China	Shandong	36.93N 118.77E	Fruiting Stage	RBM	ITS1/ITS4	Fungi	Ascomycota	Dothideomycetes	Pleosporales	Pleosporaceae	Alternaria	Alternaria destruens	TGATGCGGGCTGGACCTCTCGGGGTTACAGCCTTGCTGAATTATTCACCCTTGTCTTTTGCGTACTTCTTGTTTCCTTGGTGGGTTCGCCCACCACTAGGACAAACATAAACCTTTTGTAATTGCAATCAGCGTCAGTAACAAATTAATAATTACAACTTTCAACAACGGATCTCTTGGTTCTGGCATCGATGAAGAACGCAGCGAAATGCGATAAGTAGTGTGAATTGCAGAATTCAGTGAATCATCGAATCTTTGAACGCACATTGCGCCCTTTGGTATTCCAAAGGGCATGCCTGTTCGAGCGTCATTTGTACCCTCAAGCTTTGCTTGGTGTTGGGCGTCTTGTCTCTAGCTTTGCTGGAGACTCGCCTTAAAGTAATTGGCAGCCGGCCTACTG…
Fungstrain52	Solanum lycopersicum	Natural site	China	Shandong	36.93N 118.77E	Fruiting Stage	RBM	ITS1/ITS4	Fungi	Ascomycota	Dothideomycetes	Pleosporales	Pleosporaceae	Alternaria	Alternaria destruens	AGTATGATGCGGGCTGGACCTCTCGGGGTTACAGCCTTGCTGAATTATTCACCCTTGTCTTTTGCGTACTTCTTGTTTCCTTGGTGGGTTCGCCCACCACTAGGACAAACATAAACCTTTTGTAATTGCAATCAGCGTCAGTAACAAATTAATAATTACAACTTTCAACAACGGATCTCTTGGTTCTGGCATCGATGAAGAACGCAGCGAAATGCGATAAGTAGTGTGAATTGCAGAATTCAGTGAATCATCGAATCTTTGAACGCACATTGCGCCCTTTGGTATTCCAAAGGGCATGCCTGTTCGAGCGTCATTTGTACCCTCAAGCTTTGCTTGGTGTTGGGCGTCTTGTCTCTAGCTTTGCTGGAGACTCGCCTTAAAGTAATTGGCAGCCGGCCT…
Fungstrain53	Solanum lycopersicum	Natural site	China	Shandong	36.93N 118.77E	Fruiting Stage	RBM	ITS1/ITS4	Fungi	Ascomycota	Dothideomycetes	Pleosporales	Pleosporaceae	Alternaria	Alternaria destruens	CGCAGTATGATGCGGGCTGGACCTCTCGGGGTTACAGCCTTGCTGAATTATTCACCCTTGTCTTTTGCGTACTTCTTGTTTCCTTGGTGGGTTCGCCCACCACTAGGACAAACATAAACCTTTTGTAATTGCAATCAGCGTCAGTAACAAATTAATAATTACAACTTTCAACAACGGATCTCTTGGTTCTGGCATCGATGAAGAACGCAGCGAAATGCGATAAGTAGTGTGAATTGCAGAATTCAGTGAATCATCGAATCTTTGAACGCACATTGCGCCCTTTGGTATTCCAAAGGGCATGCCTGTTCGAGCGTCATTTGTACCCTCAAGCTTTGCTTGGTGTTGGGCGTCTTGTCTCTAGCTTTGCTGGAGACTCGCCTTAAAGTAATTGGCAGCCGG…
Fungstrain50	Solanum lycopersicum	Natural site	China	Heilongjiang	45.80N 125.15E	Fruiting Stage	RBM	ITS1/ITS4	Fungi	Ascomycota	Dothideomycetes	Pleosporales	Pleosporaceae	Alternaria	Alternaria destruens	TGTCGCGCAGTATGATGCGGGCTGGACCTCTCGGGGTTACAGCCTTGCTGAATTATTCACCCTTGTCTTTTGCGTACTTCTTGTTTCCTTGGTGGGTTCGCCCACCACTAGGACAAACATAAACCTTTTGTAATTGCAATCAGCGTCAGTAACAAATTAATAATTACAACTTTCAACAACGGATCTCTTGGTTCTGGCATCGATGAAGAACGCAGCGAAATGCGATAAGTAGTGTGAATTGCAGAATTCAGTGAATCATCGAATCTTTGAACGCACATTGCGCCCTTTGGTATTCCAAAGGGCATGCCTGTTCGAGCGTCATTTGTACCCTCAAGCTTTGCTTGGTGTTGGGCGTCTTGTCTCTAGCTTTGCTGGAGACTCGCCTTAAAGTAATTGGCA…
Fungstrain56	Solanum lycopersicum	Natural site	China	Shandong	36.93N 118.77E	Fruiting Stage	CMA	ITS1/ITS4	Fungi	Basidiomycota	Ustilaginomycetes	Ustilaginales	Ustilaginaceae	Anthracocystis	Anthracocystis heteropogonicola	TCGCACCTGTCTAACTAAACTTGAGCTACCTTTTTCAACACGGTTGCATCGGTAGAGTGGCGAACGCGCGTTCTTTGACGTGAGCTCGCCCTCTACACTTTACACAAACACTTTTGATCTTCTAGGATTTGAATGACAATTTATGACTGGTAATTCGGTCGTTTAAATTTAAAAAACAACTTTTGGCAACGGATCTCTTGGTTCTCCCATCGATGAAGAACGCAGCGAATTGCGATAAGTAATGTGAATTGCAGAAGTGAATCATCGAATCTTTGAACGCACCTTGCGCTCCCTGCAGATCTAATCTGGGGAGCATGCCTGTTTGAGGGCCGCGAATTGTTTCGAACCACTCTTTTTTTAATTAAGAAGGGTTGGATCGGTAGTGAGGGTATTTGCCAT…
Fungstrain57	Solanum lycopersicum	Natural site	China	Shandong	36.93N 118.77E	Fruiting Stage	CMA	ITS1/ITS4	Fungi	Basidiomycota	Ustilaginomycetes	Ustilaginales	Ustilaginaceae	Anthracocystis	Anthracocystis heteropogonicola	CTCGCACCTGTCTAACTAAACTTGAGCTACCTTTTTCAACACGGTTGCATCGGTAGAGTGGCGAACGCGCGTTCTTTGACGTGAGCTCGCCCTCTACACTTTACACAAACACTTTTGATCTTCTAGGATTTGAATGACAATTTATGACTGGTAATTCGGTCGTTTAAATTTAAAAAACAACTTTTGGCAACGGATCTCTTGGTTCTCCCATCGATGAAGAACGCAGCGAATTGCGATAAGTAATGTGAATTGCAGAAGTGAATCATCGAATCTTTGAACGCACCTTGCGCTCCCTGCAGATCTAATCTGGGGAGCATGCCTGTTTGAGGGCCGCGAATTGTTTCGAACCACTCTTTTTTTAATTAAGAAGGGTTGGATCGGTAGTGAGGGTATTTGCCA…
Fungstrain58	Solanum lycopersicum	Natural site	China	Shandong	36.93N 118.77E	Fruiting Stage	CMA	ITS1/ITS4	Fungi	Basidiomycota	Ustilaginomycetes	Ustilaginales	Ustilaginaceae	Anthracocystis	Anthracocystis heteropogonicola	CACCTGTCTAACTAAACTTGAGCTACCTTTTTCAACACGGTTGCATCGGTAGAGTGGCGAACGCGCGTTCTTTGACGTGAGCTCGCCCTCTACACTTTACACAAACACTTTTGATCTTCTAGGATTTGAATGACAATTTATGACTGGTAATTCGGTCGTTTAAATTTAAAAAACAACTTTTGGCAACGGATCTCTTGGTTCTCCCATCGATGAAGAACGCAGCGAATTGCGATAAGTAATGTGAATTGCAGAAGTGAATCATCGAATCTTTGAACGCACCTTGCGCTCCCTGCAGATCTAATCTGGGGAGCATGCCTGTTTGAGGGCCGCGAATTGTTTCGAACCACTCTTTTTTTAATTAAGAAGGGTTGGATCGGTAGTGAGGGTATTTGCCATTAA…
Fungstrain55	Solanum lycopersicum	Natural site	China	Shandong	36.93N 118.77E	Fruiting Stage	CMA	ITS1/ITS4	Fungi	Basidiomycota	Ustilaginomycetes	Ustilaginales	Ustilaginaceae	Anthracocystis	Anthracocystis heteropogonicola	GTGTGGCTCGCACCTGTCTAACTAAACTTGAGCTACCTTTTTCAACACGGTTGCATCGGTAGAGTGGCGAACGCGCGTTCTTTGACGTGAGCTCGCCCTCTACACTTTACACAAACACTTTTGATCTTCTAGGATTTGAATGACAATTTATGACTGGTAATTCGGTCGTTTAAATTTAAAAAACAACTTTTGGCAACGGATCTCTTGGTTCTCCCATCGATGAAGAACGCAGCGAATTGCGATAAGTAATGTGAATTGCAGAAGTGAATCATCGAATCTTTGAACGCACCTTGCGCTCCCTGCAGATCTAATCTGGGGAGCATGCCTGTTTGAGGGCCGCGAATTGTTTCGAACCACTCTTTTTTTAATTAAGAAGGGTTGGATCGGTAGTGAGGGTAT…
Fungstrain54	Solanum lycopersicum	Natural site	China	Heilongjiang	47.12N 124.88E	Fruiting Stage	CMA	ITS1/ITS4	Fungi	Basidiomycota	Ustilaginomycetes	Ustilaginales	Ustilaginaceae	Anthracocystis	Anthracocystis heteropogonicola	CTGAGGTGTGGCTCGCACCTGTCTAACTAAACTTGAGCTACCTTTTTCAACACGGTTGCATCGGTAGAGTGGCGAACGCGCGTTCTTTGACGTGAGCTCGCCCTCTACACTTTACACAAACACTTTTGATCTTCTAGGATTTGAATGACAATTTATGACTGGTAATTCGGTCGTTTAAATTTAAAAAACAACTTTTGGCAACGGATCTCTTGGTTCTCCCATCGATGAAGAACGCAGCGAATTGCGATAAGTAATGTGAATTGCAGAAGTGAATCATCGAATCTTTGAACGCACCTTGCGCTCCCTGCAGATCTAATCTGGGGAGCATGCCTGTTTGAGGGCCGCGAATTGTTTCGAACCACTCTTTTTTTAATTAAGAAGGGTTGGATCGGTAGTGAG…
Fungstrain60	Solanum lycopersicum	Natural site	China	Heilongjiang	45.80N 125.15E	Fruiting Stage	CMA	ITS1/ITS4	Fungi	Ascomycota	Eurotiomycetes	Onygenales	Onygenaceae	Aphanoascus	Aphanoascus terreus	GGTGGCGGCCCGCGTCCCCTCCACACGTGTCTACCACACTCTGTTGCCTTGGCGGGCCTGCCCTCGTGGCTGCCGGGGATCGCCGCCGTGCGTCCCGGGCCCGTGCCCGCCGATGGAAAACCCTGAACCCTCTGTGAATCTAGTTGTGTCTGAGCGTCATAGCAAATCAAACAAAACTTTCAACAATGGATCTCTTGGTTCTGGCATCGATGAAGAACGCAGCGAAATGCGATAAGTAATGTGAATTGCAGAATTCCGTGAATCATCGAATCTTTGAACGCACATTGCGCCCCCTGGTATTCCGGGGGGCATGCCTGTTCGAGCGTCATTGCAACCCCTCAAGCTCGGCTTGTGTGTTGGGCCGCCGTCCCCCGTGGACGGGCCTCAAATGCAGTGGCG…
Fungstrain61	Solanum lycopersicum	Natural site	China	Heilongjiang	45.80N 125.15E	Fruiting Stage	CMA	ITS1/ITS4	Fungi	Ascomycota	Eurotiomycetes	Onygenales	Onygenaceae	Aphanoascus	Aphanoascus terreus	CCACCCCGGGGCGGTGGCGGCCCGCGTCCCCTCCACACGTGTCTACCACACTCTGTTGCCTTGGCGGGCCTGCCCTCGTGGCTGCCGGGGATCGCCGCCGTGCGTCCCGGGCCCGTGCCCGCCGATGGAAAACCCTGAACCCTCTGTGAATCTAGTTGTGTCTGAGCGTCATAGCAAATCAAACAAAACTTTCAACAATGGATCTCTTGGTTCTGGCATCGATGAAGAACGCAGCGAAATGCGATAAGTAATGTGAATTGCAGAATTCCGTGAATCATCGAATCTTTGAACGCACATTGCGCCCCCTGGTATTCCGGGGGGCATGCCTGTTCGAGCGTCATTGCAACCCCTCAAGCTCGGCTTGTGTGTTGGGCCGCCGTCCCCCGTGGACGGGCCTCA…
Fungstrain62	Solanum lycopersicum	Natural site	China	Heilongjiang	45.80N 125.15E	Fruiting Stage	CMA	ITS1/ITS4	Fungi	Ascomycota	Eurotiomycetes	Onygenales	Onygenaceae	Aphanoascus	Aphanoascus terreus	CCCGGGGCGGTGGCGGCCCGCGTCCCCTCCACACGTGTCTACCACACTCTGTTGCCTTGGCGGGCCTGCCCTCGTGGCTGCCGGGGATCGCCGCCGTGCGTCCCGGGCCCGTGCCCGCCGATGGAAAACCCTGAACCCTCTGTGAATCTAGTTGTGTCTGAGCGTCATAGCAAATCAAACAAAACTTTCAACAATGGATCTCTTGGTTCTGGCATCGATGAAGAACGCAGCGAAATGCGATAAGTAATGTGAATTGCAGAATTCCGTGAATCATCGAATCTTTGAACGCACATTGCGCCCCCTGGTATTCCGGGGGGCATGCCTGTTCGAGCGTCATTGCAACCCCTCAAGCTCGGCTTGTGTGTTGGGCCGCCGTCCCCCGTGGACGGGCCTCAAATG…
Fungstrain63	Solanum lycopersicum	Natural site	China	Heilongjiang	47.12N 124.88E	Fruiting Stage	CMA	ITS1/ITS4	Fungi	Ascomycota	Eurotiomycetes	Onygenales	Onygenaceae	Aphanoascus	Aphanoascus terreus	GCGTCCCCTCCACACGTGTCTACCACACTCTGTTGCCTTGGCGGGCCTGCCCTCGTGGCTGCCGGGGATCGCCGCCGTGCGTCCCGGGCCCGTGCCCGCCGATGGAAAACCCTGAACCCTCTGTGAATCTAGTTGTGTCTGAGCGTCATAGCAAATCAAACAAAACTTTCAACAATGGATCTCTTGGTTCTGGCATCGATGAAGAACGCAGCGAAATGCGATAAGTAATGTGAATTGCAGAATTCCGTGAATCATCGAATCTTTGAACGCACATTGCGCCCCCTGGTATTCCGGGGGGCATGCCTGTTCGAGCGTCATTGCAACCCCTCAAGCTCGGCTTGTGTGTTGGGCCGCCGTCCCCCGTGGACGGGCCTCAAATGCAGTGGCGGCACCGAGACA…
Fungstrain59	Solanum lycopersicum	Natural site	China	Shandong	36.93N 118.77E	Fruiting Stage	RBM	ITS1/ITS4	Fungi	Ascomycota	Eurotiomycetes	Onygenales	Onygenaceae	Aphanoascus	Aphanoascus terreus	GGTCCGCCTCCCGTCCCCACCCCGGGGCGGTGGCGGCCCGCGTCCCCTCCACACGTGTCTACCACACTCTGTTGCCTTGGCGGGCCTGCCCTCGTGGCTGCCGGGGATCGCCGCCGTGCGTCCCGGGCCCGTGCCCGCCGATGGAAAACCCTGAACCCTCTGTGAATCTAGTTGTGTCTGAGCGTCATAGCAAATCAAACAAAACTTTCAACAATGGATCTCTTGGTTCTGGCATCGATGAAGAACGCAGCGAAATGCGATAAGTAATGTGAATTGCAGAATTCCGTGAATCATCGAATCTTTGAACGCACATTGCGCCCCCTGGTATTCCGGGGGGCATGCCTGTTCGAGCGTCATTGCAACCCCTCAAGCTCGGCTTGTGTGTTGGGCCGCCGTCCC…
Fungstrain67	Solanum lycopersicum	Natural site	China	Heilongjiang	45.80N 125.15E	Fruiting Stage	RBM	ITS1/ITS4	Fungi	Ascomycota	Dothideomycetes	Pleosporales	Arthopyreniaceae	Arthopyrenia	Arthopyrenia sp.	CACACGCGTTTATCACCCTTGACTTTGAGCACCTTTCGTTTCCTCGGCGGGTTCGCCCGCCAGCGAGGACCCCCACAAACCCTTTGTAATAGCAATATTTGTCTGAAAAACAACCAATAATCAAAACTTTCAACAATGGATCTCTTGGTTCTGGCATCGATGAAGAACGCAGCGAAATGCGATAAGTAGTGTGAATTGCAGAATTCAGTGAATCATCGAATCTTTGAACGCACATTGCGCCCCTCGGTATTCCGTGGGGCATGCCTGTTCGAGCGTCATTTAACCCCTCAAGCCTAGCTTGGTATTGGGTGCTTGTCCCGCCTCTCGCGCGGCGACTCACCTCAAAGTCATTGGCAGCCCGCATCTCGCCGGCCGTGAGCGCAGCACAGACGCGCTCTT…
Fungstrain68	Solanum lycopersicum	Natural site	China	Heilongjiang	45.80N 125.15E	Fruiting Stage	RBM	ITS1/ITS4	Fungi	Ascomycota	Dothideomycetes	Pleosporales	Arthopyreniaceae	Arthopyrenia	Arthopyrenia sp.	GCCACACGCGTTTATCACCCTTGACTTTGAGCACCTTTCGTTTCCTCGGCGGGTTCGCCCGCCAGCGAGGACCCCCACAAACCCTTTGTAATAGCAATATTTGTCTGAAAAACAACCAATAATCAAAACTTTCAACAATGGATCTCTTGGTTCTGGCATCGATGAAGAACGCAGCGAAATGCGATAAGTAGTGTGAATTGCAGAATTCAGTGAATCATCGAATCTTTGAACGCACATTGCGCCCCTCGGTATTCCGTGGGGCATGCCTGTTCGAGCGTCATTTAACCCCTCAAGCCTAGCTTGGTATTGGGTGCTTGTCCCGCCTCTCGCGCGGCGACTCACCTCAAAGTCATTGGCAGCCCGCATCTCGCCGGCCGTGAGCGCAGCACAGACGCGCTC…
Fungstrain69	Solanum lycopersicum	Natural site	China	Heilongjiang	45.80N 125.15E	Fruiting Stage	RBM	ITS1/ITS4	Fungi	Ascomycota	Dothideomycetes	Pleosporales	Arthopyreniaceae	Arthopyrenia	Arthopyrenia sp.	CCACACGCGTTTATCACCCTTGACTTTGAGCACCTTTCGTTTCCTCGGCGGGTTCGCCCGCCAGCGAGGACCCCCACAAACCCTTTGTAATAGCAATATTTGTCTGAAAAACAACCAATAATCAAAACTTTCAACAATGGATCTCTTGGTTCTGGCATCGATGAAGAACGCAGCGAAATGCGATAAGTAGTGTGAATTGCAGAATTCAGTGAATCATCGAATCTTTGAACGCACATTGCGCCCCTCGGTATTCCGTGGGGCATGCCTGTTCGAGCGTCATTTAACCCCTCAAGCCTAGCTTGGTATTGGGTGCTTGTCCCGCCTCTCGCGCGGCGACTCACCTCAAAGTCATTGGCAGCCCGCATCTCGCCGGCCGTGAGCGCAGCACAGACGCGCTCT…
Fungstrain65	Solanum lycopersicum	Natural site	China	Heilongjiang	47.12N 124.88E	Fruiting Stage	RBM	ITS1/ITS4	Fungi	Ascomycota	Dothideomycetes	Pleosporales	Arthopyreniaceae	Arthopyrenia	Arthopyrenia sp.	CACCGCAAGGAAGTCGGCCGCCACACGCGTTTATCACCCTTGACTTTGAGCACCTTTCGTTTCCTCGGCGGGTTCGCCCGCCAGCGAGGACCCCCACAAACCCTTTGTAATAGCAATATTTGTCTGAAAAACAACCAATAATCAAAACTTTCAACAATGGATCTCTTGGTTCTGGCATCGATGAAGAACGCAGCGAAATGCGATAAGTAGTGTGAATTGCAGAATTCAGTGAATCATCGAATCTTTGAACGCACATTGCGCCCCTCGGTATTCCGTGGGGCATGCCTGTTCGAGCGTCATTTAACCCCTCAAGCCTAGCTTGGTATTGGGTGCTTGTCCCGCCTCTCGCGCGGCGACTCACCTCAAAGTCATTGGCAGCCCGCATCTCGCCGGCCGTGA…
Fungstrain64	Solanum lycopersicum	Natural site	China	Heilongjiang	47.12N 124.88E	Fruiting Stage	RBM	ITS1/ITS4	Fungi	Ascomycota	Dothideomycetes	Pleosporales	Arthopyreniaceae	Arthopyrenia	Arthopyrenia sp.	CACCGCAAGGAAGTCGGCCGCCACACGCGTTTATCACCCTTGACTTTGAGCACCTTTCGTTTCCTCGGCGGGTTCGCCCGCCAGCGAGGACCCCCACAAACCCTTTGTAATAGCAATATTTGTCTGAAAAACAACCAATAATCAAAACTTTCAACAATGGATCTCTTGGTTCTGGCATCGATGAAGAACGCAGCGAAATGCGATAAGTAGTGTGAATTGCAGAATTCAGTGAATCATCGAATCTTTGAACGCACATTGCGCCCCTCGGTATTCCGTGGGGCATGCCTGTTCGAGCGTCATTTAACCCCTCAAGCCTAGCTTGGTATTGGGTGCTTGTCCCGCCTCTCGCGCGGCGACTCACCTCAAAGTCATTGGCAGCCCGCATCTCGCCGGCCGTGA…
Fungstrain66	Solanum lycopersicum	Natural site	China	Shandong	36.93N 118.77E	Fruiting Stage	RBM	ITS1/ITS4	Fungi	Ascomycota	Dothideomycetes	Pleosporales	Arthopyreniaceae	Arthopyrenia	Arthopyrenia sp.	CAAGGAAGTCGGCCGCCACACGCGTTTATCACCCTTGACTTTGAGCACCTTTCGTTTCCTCGGCGGGTTCGCCCGCCAGCGAGGACCCCCACAAACCCTTTGTAATAGCAATATTTGTCTGAAAAACAACCAATAATCAAAACTTTCAACAATGGATCTCTTGGTTCTGGCATCGATGAAGAACGCAGCGAAATGCGATAAGTAGTGTGAATTGCAGAATTCAGTGAATCATCGAATCTTTGAACGCACATTGCGCCCCTCGGTATTCCGTGGGGCATGCCTGTTCGAGCGTCATTTAACCCCTCAAGCCTAGCTTGGTATTGGGTGCTTGTCCCGCCTCTCGCGCGGCGACTCACCTCAAAGTCATTGGCAGCCCGCATCTCGCCGGCCGTGAGCGCA…
Fungstrain72	Solanum lycopersicum	Natural site	China	Heilongjiang	45.80N 125.15E	Fruiting Stage	PDA	ITS1/ITS4	Fungi	Ascomycota	Dothideomycetes	Incertae sedis	Eremomycetaceae	Arthrographis	Arthrographis kalrae	CTTCGCACACCCTCTGTCGACTCTCCGCAGTTGCTTCGGCGGCGGCGCCCTCGCGGGCCCCCGCCGGAGGACCAACCTAAACGCATGGCAAACCGGTCTGTCCGAGGCTATACGCGAAATCAGTCAAAACTTTCAACAACGGATCTCTTGGTTCGGGCATCGATGAAGAACGCAGCGAAATGCGATACGTAATGTGAATTGCAGAATTCAGTGAATCATCGAATCTTTGAACGCACATTGCGCCCGTCGGCATTCCGACGGGCACGCCTGTTCGAGCGTCATTGCACCCGTCAAGCCTCGCTTGGTGTTGGGGGACGTC
Fungstrain73	Solanum lycopersicum	Natural site	China	Heilongjiang	45.80N 125.15E	Fruiting Stage	PDA	ITS1/ITS4	Fungi	Ascomycota	Dothideomycetes	Incertae sedis	Eremomycetaceae	Arthrographis	Arthrographis kalrae	CGCACACCCTCTGTCGACTCTCCGCAGTTGCTTCGGCGGCGGCGCCCTCGCGGGCCCCCGCCGGAGGACCAACCTAAACGCATGGCAAACCGGTCTGTCCGAGGCTATACGCGAAATCAGTCAAAACTTTCAACAACGGATCTCTTGGTTCGGGCATCGATGAAGAACGCAGCGAAATGCGATACGTAATGTGAATTGCAGAATTCAGTGAATCATCGAATCTTTGAACGCACATTGCGCCCGTCGGCATTCCGACGGGCACGCCTGTTCGAGCGTCATTGCACCCGTCAAGCCTCGCTTGGTGTT
Fungstrain74	Solanum lycopersicum	Natural site	China	Heilongjiang	45.80N 125.15E	Fruiting Stage	PDA	ITS1/ITS4	Fungi	Ascomycota	Dothideomycetes	Incertae sedis	Eremomycetaceae	Arthrographis	Arthrographis kalrae	CGCACACCCTCTGTCGACTCTCCGCAGTTGCTTCGGCGGCGGCGCCCTCGCGGGCCCCCGCCGGAGGACCAACCTAAACGCATGGCAAACCGGTCTGTCCGAGGCTATACGCGAAATCAGTCAAAACTTTCAACAACGGATCTCTTGGTTCGGGCATCGATGAAGAACGCAGCGAAATGCGATACGTAATGTGAATTGCAGAATTCAGTGAATCATCGAATCTTTGAACGCACATTGCGCCCGTCGGCATTCCGACGGGCACGCCTGTTCGAGCGTCATTGCACCCGTCAAGCCTCGCTTGGT
Fungstrain75	Solanum lycopersicum	Natural site	China	Heilongjiang	47.12N 124.88E	Fruiting Stage	PDA	ITS1/ITS4	Fungi	Ascomycota	Dothideomycetes	Incertae sedis	Eremomycetaceae	Arthrographis	Arthrographis kalrae	CAGCCGTCTTCGCACACCCTCTGTCGACTCTCCGCAGTTGCTTCGGCGGCGGCGCCCTCGCGGGCCCCCGCCGGAGGACCAACCTAAACGCATGGCAAACCGGTCTGTCCGAGGCTATACGCGAAATCAGTCAAAACTTTCAACAACGGATCTCTTGGTTCGGGCATCGATGAAGAACGCAGCGAAATGCGATACGTAATGTGAATTGCAGAATTCAGTGAATCATCGAATCTTTGAACGCACATTGCGCCCGTCGGCATTCCGACGGGCACGCCTGTTCGAGCGTCATTGCACCCGTCAAGCCTCGCTTGGTG
Fungstrain70	Solanum lycopersicum	Natural site	China	Heilongjiang	47.12N 124.88E	Fruiting Stage	RBM	ITS1/ITS4	Fungi	Ascomycota	Dothideomycetes	Incertae sedis	Eremomycetaceae	Arthrographis	Arthrographis kalrae	TCTTCGCACACCCTCTGTCGACTCTCCGCAGTTGCTTCGGCGGCGGCGCCCTCGCGGGCCCCCGCCGGAGGACCAACCTAAACGCATGGCAAACCGGTCTGTCCGAGGCTATACGCGAAATCAGTCAAAACTTTCAACAACGGATCTCTTGGTTCGGGCATCGATGAAGAACGCAGCGAAATGCGATACGTAATGTGAATTGCAGAATTCAGTGAATCATCGAATCTTTGAACGCACATTGCGCCCGTCGGCATTCCGACGGGCACGCCTGTTCGAGCGTCATTGCACCCGTCAAGCCTCGCTTG
Fungstrain71	Solanum lycopersicum	Natural site	China	Shandong	36.93N 118.77E	Fruiting Stage	RBM	ITS1/ITS4	Fungi	Ascomycota	Dothideomycetes	Incertae sedis	Eremomycetaceae	Arthrographis	Arthrographis kalrae	CGTCTTCGCACACCCTCTGTCGACTCTCCGCAGTTGCTTCGGCGGCGGCGCCCTCGCGGGCCCCCGCCGGAGGACCAACCTAAACGCATGGCAAACCGGTCTGTCCGAGGCTATACGCGAAATCAGTCAAAACTTTCAACAACGGATCTCTTGGTTCGGGCATCGATGAAGAACGCAGCGAAATGCGATACGTAATGTGAATTGCAGAATTCAGTGAATCATCGAATCTTTGAACGCACATTGCGCCCGTCGGCATTCCGACGGGCACGCCTGTTCGAGCGTCATTGCACCCGTCAAGCCTCGCTTGGTG
Fungstrain126	Solanum lycopersicum	Natural site	China	Shandong	36.93N 118.77E	Fruiting Stage	PDA	ITS1/ITS4	Fungi	Ascomycota	Eurotiomycetes	Eurotiales	Aspergillaceae	Aspergillus	Aspergillus clavatonanicus	GGAACCTCTCGGGGTTACAGCCTTGCTGAATTATTCACCCTTGTCTTTTGCGTACTTCTTGTTTCCTTGGTGGGTTCGCCCACCACTAGGACAAACATAAACCTTTTGTAATTGCAATCAGCGTCAGTAACAAATTAATAATTACAACTTTCAACAACGGATCTCTTGGTTCTGGCATCGATGAAGAACGCAGCGAAATGCGATAAGTAGTGTGAATTGCAGAATTCAGTGAATCATCCAATCTTTGAACGCACATTGCGCCCTTTGGTATTCCAAAGGGCATGCCTGTTCGAGCGTCATTTGTACCCTCAAGCTTTGCTTGGTGTTGGGCGTCTTGTCTCTAGCTTTGCTGGAGACTCGCCTTAAAGTAATTGGCAGCCGGCCTACTGGTTTCGGAGC…
Fungstrain128	Solanum lycopersicum	Natural site	China	Heilongjiang	45.80N 125.15E	Fruiting Stage	PDA	ITS1/ITS4	Fungi	Ascomycota	Eurotiomycetes	Eurotiales	Aspergillaceae	Aspergillus	Aspergillus flavus	TCATTACCGAGTTATACAACTCATCAACCCTGTGAACATACCTATAACGTTGCCTCGGCGGGAACAGACGGCCCCGTAACACGGGCCGCCCCCGCCAGAGGACCCCCTAACTCTGTTTCTATAATGTTTCTTCTGAGTAAACAAGCAAATAAATTAAAACTTTCAACAACGGATCTCTTGGCTCTGGCATCGATGAAGAACGCAGCGAAATGCGATAAGTAATGTGAATTGCAGAATTCAGTGAATCATCGAATCTTTGAACGCACATTGCGCCCGCCAGTATTCTGGCGGGCATGCCTGTTCGAGCGTCATTACAACCCTCAGGCCCCCGGGCCTGGCGTTGGGGATCGGCGGAAGCCCCCTGCGGGCACAACGCCGTCCCCCAAATACAGTGGCGGT…
Fungstrain127	Solanum lycopersicum	Natural site	China	Heilongjiang	47.12N 124.88E	Fruiting Stage	PDA	ITS1/ITS4	Fungi	Ascomycota	Eurotiomycetes	Eurotiales	Aspergillaceae	Aspergillus	Aspergillus flavus	CCTATAACGTTGCCTCGGCGGGAACAGACGGCCCCGTAACACGGGCCGCCCCCGCCAGAGGACCCCCTAACTCTGTTTCTATAATGTTTCTTCTGAGTAAACAAGCAAATAAATTAAAACTTTCAACAACGGATCTCTTGGCTCTGGCATCGATGAAGAACGCAGCGAAATGCGATAAGTAATGTGAATTGCAGAATTCAGTGAATCATCGAATCTTTGAACGCACATTGCGCCCGCCAGTATTCTGGCGGGCATGCCTGTTCGAGCGTCATTACAACCCTCAGGCCCCCGGGCCTGGCGTTGGGGATCGGCGGAAGCCCCCTGCGGGCACAACGCCGTCCCCCAAATACAGTGGCGGTCCCGCCGCAGCTTCCATTGCGTAGTAGCTAACACCTCGCA…
Fungstrain77	Solanum lycopersicum	Natural site	China	Heilongjiang	47.12N 124.88E	Fruiting Stage	PDA	ITS1/ITS4	Fungi	Ascomycota	Eurotiomycetes	Eurotiales	Aspergillaceae	Aspergillus	Aspergillus flavus	CGGATGTTTCGGGTGTAGGTTCTAGCGAGCCACCTCCCACCCGTGTTTACTGTACCTTAGTTGCTTCGGCGGGCCCGCCATTCATGGCCGCCGGGGGCTCTCAGCCCCGGGCCCGCGCCCGCCGGAGACACCACGAACTCTGTCTGATCTAGTGAAGTCTGAGTTGATTGTATCGCAATCAGTTAAAACTTTCAACAATGGATCTCTTGGTTCCGGCATCGATGAAGAACGCAGCGAAATGCGATAACTAGTGTGAATTGCAGAATTCCGTGAATCATCGAGTCTTTGAACGCACATTGCGCCCCCTGGTATTCCGGGGGGCATGCCTGTCCGAGCGTCATTGCTGCCCATCAAGCACGGCTTGTGTGTTGGGTCGTCGTCCCCTCTCCGGGGGGGACG…
Fungstrain78	Solanum lycopersicum	Natural site	China	Shandong	36.93N 118.77E	Fruiting Stage	PDA	ITS1/ITS4	Fungi	Ascomycota	Eurotiomycetes	Eurotiales	Aspergillaceae	Aspergillus	Aspergillus flavus	TCTAGCGAGCCACCTCCCACCCGTGTTTACTGTACCTTAGTTGCTTCGGCGGGCCCGCCATTCATGGCCGCCGGGGGCTCTCAGCCCCGGGCCCGCGCCCGCCGGAGACACCACGAACTCTGTCTGATCTAGTGAAGTCTGAGTTGATTGTATCGCAATCAGTTAAAACTTTCAACAATGGATCTCTTGGTTCCGGCATCGATGAAGAACGCAGCGAAATGCGATAACTAGTGTGAATTGCAGAATTCCGTGAATCATCGAGTCTTTGAACGCACATTGCGCCCCCTGGTATTCCGGGGGGCATGCCTGTCCGAGCGTCATTGCTGCCCATCAAGCACGGCTTGTGTGTTGGGTCGTCGTCCCCTCTCCGGGGGGGACGGGCCCCAAAGGCAGCGGCGG…
Fungstrain79	Solanum lycopersicum	Natural site	China	Shandong	36.93N 118.77E	Fruiting Stage	PDA	ITS1/ITS4	Fungi	Ascomycota	Eurotiomycetes	Eurotiales	Aspergillaceae	Aspergillus	Aspergillus flavus	GTTCTAGCGAGCCACCTCCCACCCGTGTTTACTGTACCTTAGTTGCTTCGGCGGGCCCGCCATTCATGGCCGCCGGGGGCTCTCAGCCCCGGGCCCGCGCCCGCCGGAGACACCACGAACTCTGTCTGATCTAGTGAAGTCTGAGTTGATTGTATCGCAATCAGTTAAAACTTTCAACAATGGATCTCTTGGTTCCGGCATCGATGAAGAACGCAGCGAAATGCGATAACTAGTGTGAATTGCAGAATTCCGTGAATCATCGAGTCTTTGAACGCACATTGCGCCCCCTGGTATTCCGGGGGGCATGCCTGTCCGAGCGTCATTGCTGCCCATCAAGCACGGCTTGTGTGTTGGGTCGTCGTCCCCTCTCCGGGGGGGACGGGCCCCAAAGGCAGCGGC…
Fungstrain80	Solanum lycopersicum	Natural site	China	Shandong	36.93N 118.77E	Fruiting Stage	PDA	ITS1/ITS4	Fungi	Ascomycota	Eurotiomycetes	Eurotiales	Aspergillaceae	Aspergillus	Aspergillus flavus	GCGAGCCACCTCCCACCCGTGTTTACTGTACCTTAGTTGCTTCGGCGGGCCCGCCATTCATGGCCGCCGGGGGCTCTCAGCCCCGGGCCCGCGCCCGCCGGAGACACCACGAACTCTGTCTGATCTAGTGAAGTCTGAGTTGATTGTATCGCAATCAGTTAAAACTTTCAACAATGGATCTCTTGGTTCCGGCATCGATGAAGAACGCAGCGAAATGCGATAACTAGTGTGAATTGCAGAATTCCGTGAATCATCGAGTCTTTGAACGCACATTGCGCCCCCTGGTATTCCGGGGGGCATGCCTGTCCGAGCGTCATTGCTGCCCATCAAGCACGGCTTGTGTGTTGGGTCGTCGTCCCCTCTCCGGGGGGGACGGGCCCCAAAGGCAGCGGCGGCACC…
Fungstrain81	Solanum lycopersicum	Natural site	China	Shandong	36.93N 118.77E	Fruiting Stage	PDA	ITS1/ITS4	Fungi	Ascomycota	Eurotiomycetes	Eurotiales	Aspergillaceae	Aspergillus	Aspergillus flavus	GGGTGTAGGTTCTAGCGAGCCACCTCCCACCCGTGTTTACTGTACCTTAGTTGCTTCGGCGGGCCCGCCATTCATGGCCGCCGGGGGCTCTCAGCCCCGGGCCCGCGCCCGCCGGAGACACCACGAACTCTGTCTGATCTAGTGAAGTCTGAGTTGATTGTATCGCAATCAGTTAAAACTTTCAACAATGGATCTCTTGGTTCCGGCATCGATGAAGAACGCAGCGAAATGCGATAACTAGTGTGAATTGCAGAATTCCGTGAATCATCGAGTCTTTGAACGCACATTGCGCCCCCTGGTATTCCGGGGGGCATGCCTGTCCGAGCGTCATTGCTGCCCATCAAGCACGGCTTGTGTGTTGGGTCGTCGTCCCCTCTCCGGGGGGGACGGGCCCCAAAG…
Fungstrain129	Solanum lycopersicum	Natural site	China	Heilongjiang	45.80N 125.15E	Fruiting Stage	PDA	ITS1/ITS4	Fungi	Ascomycota	Eurotiomycetes	Eurotiales	Aspergillaceae	Aspergillus	Aspergillus flavus	TCATTACCGAGTTATACAACTCATCAACCCTGTGAACATACCTATAACGTTGCCTCGGCGGGAACAGACGGCCCCGTAACACGGGCCGCCCCCGCCAGAGGACCCCCTAACTCTGTTTCTATAATGTTTCTTCTGAGTAAACAAGCAAATAAATTAAAACTTTCAACAACGGATCTCTTGGCTCTGGCATCGATGAAGAACGCAGCGAAATGCGATAAGTAATGTGAATTGCAGAATTCAGTGAATCATCGAATCTTTGAACGCACATTGCGCCCGCCAGTATTCTGGCGGGCATGCCTGTTCGAGCGTCATTACAACCCTCAGGCCCCCGGGCCTGGCGTTGGGGATCGGCGGAAGCCCCCTGCGGGCACAACGCCGTCCCCCAAATACAGTGGCGGT…
Fungstrain82	Solanum lycopersicum	Natural site	China	Heilongjiang	45.80N 125.15E	Fruiting Stage	PDA	ITS1/ITS4	Fungi	Ascomycota	Eurotiomycetes	Eurotiales	Aspergillaceae	Aspergillus	Aspergillus foetidus	TTTTGTGAGGCTCTGGGTCCACCTCCCACCCGTGTTTATCGTACCTTGTTGCTTCGGCGGGCCCGCCTCACGGCCGCCGGGGGGCATCCGCCCCCGGGCCCGCGCCCGCCGAAGACACACAAACGAACTCTTGTCTGAAGATTGCAGTCTGAGTACTTGACTAAATCAGTTAAAACTTTCAACAACGGATCTCTTGGTTCCGGCATCGATGAAGAACGCAGCGAAATGCGATAAGTAATGTGAATTGCAGAATTCAGTGAATCATCGAGTCTTTGAACGCACATTGCGCCCCCTGGTATTCCGGGGGGCATGCCTGTCCGAGCGTCATTGCTGCCCTCAAGCACGGCTTGTGTGTTGGGCTCTCGCCCCCCGCTTCCGGGGGGCGGGCCCGAAAGGCAG…
Fungstrain83	Solanum lycopersicum	Natural site	China	Shandong	36.93N 118.77E	Fruiting Stage	PDA	ITS1/ITS4	Fungi	Ascomycota	Eurotiomycetes	Eurotiales	Aspergillaceae	Aspergillus	Aspergillus foetidus	TCTGGGTCCACCTCCCACCCGTGTTTATCGTACCTTGTTGCTTCGGCGGGCCCGCCTCACGGCCGCCGGGGGGCATCCGCCCCCGGGCCCGCGCCCGCCGAAGACACACAAACGAACTCTTGTCTGAAGATTGCAGTCTGAGTACTTGACTAAATCAGTTAAAACTTTCAACAACGGATCTCTTGGTTCCGGCATCGATGAAGAACGCAGCGAAATGCGATAAGTAATGTGAATTGCAGAATTCAGTGAATCATCGAGTCTTTGAACGCACATTGCGCCCCCTGGTATTCCGGGGGGCATGCCTGTCCGAGCGTCATTGCTGCCCTCAAGCACGGCTTGTGTGTTGGGCTCTCGCCCCCCGCTTCCGGGGGGCGGGCCCGAAAGGCAGCGGCGGCACCG…
Fungstrain84	Solanum lycopersicum	Natural site	China	Shandong	36.93N 118.77E	Fruiting Stage	PDA	ITS1/ITS4	Fungi	Ascomycota	Eurotiomycetes	Eurotiales	Aspergillaceae	Aspergillus	Aspergillus foetidus	TCCACCTCCCACCCGTGTTTATCGTACCTTGTTGCTTCGGCGGGCCCGCCTCACGGCCGCCGGGGGGCATCCGCCCCCGGGCCCGCGCCCGCCGAAGACACACAAACGAACTCTTGTCTGAAGATTGCAGTCTGAGTACTTGACTAAATCAGTTAAAACTTTCAACAACGGATCTCTTGGTTCCGGCATCGATGAAGAACGCAGCGAAATGCGATAAGTAATGTGAATTGCAGAATTCAGTGAATCATCGAGTCTTTGAACGCACATTGCGCCCCCTGGTATTCCGGGGGGCATGCCTGTCCGAGCGTCATTGCTGCCCTCAAGCACGGCTTGTGTGTTGGGCTCTCGCCCCCCGCTTCCGGGGGGCGGGCCCGAAAGGCAGCGGCGGCACCGCGTCCG…
Fungstrain85	Solanum lycopersicum	Natural site	China	Shandong	36.93N 118.77E	Fruiting Stage	PDA	ITS1/ITS4	Fungi	Ascomycota	Eurotiomycetes	Eurotiales	Aspergillaceae	Aspergillus	Aspergillus foetidus	CACCCGTGTTTATCGTACCTTGTTGCTTCGGCGGGCCCGCCTCACGGCCGCCGGGGGGCATCCGCCCCCGGGCCCGCGCCCGCCGAAGACACACAAACGAACTCTTGTCTGAAGATTGCAGTCTGAGTACTTGACTAAATCAGTTAAAACTTTCAACAACGGATCTCTTGGTTCCGGCATCGATGAAGAACGCAGCGAAATGCGATAAGTAATGTGAATTGCAGAATTCAGTGAATCATCGAGTCTTTGAACGCACATTGCGCCCCCTGGTATTCCGGGGGGCATGCCTGTCCGAGCGTCATTGCTGCCCTCAAGCACGGCTTGTGTGTTGGGCTCTCGCCCCCCGCTTCCGGGGGGCGGGCCCGAAAGGCAGCGGCGGCACCGCGTCCGGTCCTCGAG…
Fungstrain86	Solanum lycopersicum	Natural site	China	Heilongjiang	47.12N 124.88E	Fruiting Stage	PDA	ITS1/ITS4	Fungi	Ascomycota	Eurotiomycetes	Eurotiales	Aspergillaceae	Aspergillus	Aspergillus fumigatus	GTGTCTATCGTACCTTGTTGCTTCGGCGGGCCCGCCGTTTCGACGGCCGCCGGGGAGGCCTTGCGCCCCCGGGCCCGCGCCCGCCGAAGACCCCAACATGAACGCTGTTCTGAAAGTATGCAGTCTGAGTTGATTATCGTAATCAGTTAAAACTTTCAACAACGGATCTCTTGGTTCCGGCATCGATGAAGAACGCAGCGAAATGCGATAAGTAATGTGAATTGCAGAATTCAGTGAATCATCGAGTCTTTGAACGCACATTGCGCCCCCTGGTATTCCGGGGGGCATGCCTGTCCGAGCGTCATTGCTGCCCTCAAGCACGGCTTGTGTGTTGGGCCCCCGTCCCCCTCTCCCGGGGGACGGGCCCGAAAGGCAGCGGCGGCACCGCGTCCGGTCCTC…
Fungstrain87	Solanum lycopersicum	Natural site	China	Shandong	36.93N 118.77E	Fruiting Stage	PDA	ITS1/ITS4	Fungi	Ascomycota	Eurotiomycetes	Eurotiales	Aspergillaceae	Aspergillus	Aspergillus fumigatus	GTGTCTATCGTACCTTGTTGCTTCGGCGGGCCCGCCGTTTCGACGGCCGCCGGGGAGGCCTTGCGCCCCCGGGCCCGCGCCCGCCGAAGACCCCAACATGAACGCTGTTCTGAAAGTATGCAGTCTGAGTTGATTATCGTAATCAGTTAAAACTTTCAACAACGGATCTCTTGGTTCCGGCATCGATGAAGAACGCAGCGAAATGCGATAAGTAATGTGAATTGCAGAATTCAGTGAATCATCGAGTCTTTGAACGCACATTGCGCCCCCTGGTATTCCGGGGGGCATGCCTGTCCGAGCGTCATTGCTGCCCTCAAGCACGGCTTGTGTGTTGGGCCCCCGTCCCCCTCTCCCGGGGGACGGGCCCGAAAGGCAGCGGCGGCACCGCGTCCGGTCCTC…
Fungstrain88	Solanum lycopersicum	Natural site	China	Shandong	36.93N 118.77E	Fruiting Stage	PDA	ITS1/ITS4	Fungi	Ascomycota	Eurotiomycetes	Eurotiales	Aspergillaceae	Aspergillus	Aspergillus lacticoffeatus	ATCCGTGTCTATTGTACCCTGTTGCTTCGGCGGGCCCGCCGCTTGTCGGCCGCCGGGGGGGCGCCTCTGCCCCCCGGGCCCGTGCCCGCCGGAGACCCCAACACGAACACTGTCTGAAAGCGTGCAGTCTGAGTTGATTGAATGCAATCAGTTAAAACTTTCAACAATGGATCTCTTGGTTCCGGCATCGATGAAGAACGCAGCGAAATGCGATAACTAATGTGAATTGCAGAATTCAGTGAATCATCGAGTCTTTGAACGCACATTGCGCCCCCTGGTATTCCGGGGGGCATGCCTGTCCGAGCGTCATTGCTGCCCTCAAGCCCGGCTTGTGTGTTGGGTCGCCGTCCCCCTCTCCGGGGGGACGGGCCCGAAAGGCAGCGGCGGCACCGCGTCCGA…
Fungstrain130	Solanum lycopersicum	Natural site	China	Heilongjiang	45.80N 125.15E	Fruiting Stage	PDA	ITS1/ITS4	Fungi	Ascomycota	Eurotiomycetes	Eurotiales	Aspergillaceae	Aspergillus	Aspergillus mangaliensis	AGGTCTCGTGGCCACCTCCCACCCGTGACTACTGTACCACTGTTGCTTCGGCGGGCCCGCCAGCGTCTGCTGGCCGCCGGGGGGCTTCTGCCCCCGGGCCCGTGCCCGCCGGAGACCCCAACACGAACACTGTTTCTGAAAGCCTGTATGAATCCGATTCTTTGTAATCAGTTAAAACTTTCAACAATGGATCTCTTGGTTCCGGCATCGATGAAGAACGCAGCGAAATGCGATAACTAATGTGAATTGCAGAATTCAGTGAATCATCGAGTCTTTGAACGCACATTGCGCCCCCTGGTATTCCGGGGGGCATGCCTGTCCGAGCGTCATTACTGCCCTCAAGCCCGGCTTGTATTGGGTCCTCGTCCCCCCGGGGACGGGCCCGAAAGGCAGCGGCGG…
Fungstrain96	Solanum lycopersicum	Natural site	China	Heilongjiang	45.80N 125.15E	Fruiting Stage	PDA	ITS1/ITS4	Fungi	Ascomycota	Sordariomycetes	Hypocreales	Hypocreaceae	Aspergillus	Aspergillus niger	AGCATTACGCGGGTCTTTGGGCACCTCCCATCCGTGTCTATTGTACCCTGTTGCTTCGGCGGGCCCGCCGCTTGTCGGCCGCCGGGGGGGCGCCTCTGCCCCCCGGGCCCGTGCCCGCCGGAGACCCCAACACGAACACTGTCTGAAAGCGTGCAGTCTGAGTTGATTGAATGCAATCAGTTAAAACTTTCAACAATGGATCTCTTGGTTCCGGCATCGATGAAGAACGCAGCGAAATGCGATAACTAATGTGAATTGCAGAATTCAGTGAATCATCGAGTCTTTGAACGCACATTGCGCCCCCTGGTATTCCGGGGGGCATGCCTGTCCGAGCGTCATTGCTGCCCTCAAGCCCGGCTTGTGTGTTGGGTCGCCGTCCCCCTCTCCGGGGGGACGGGC…
Fungstrain131	Solanum lycopersicum	Natural site	China	Heilongjiang	45.80N 125.15E	Fruiting Stage	PDA	ITS1/ITS4	Fungi	Ascomycota	Eurotiomycetes	Eurotiales	Aspergillaceae	Aspergillus	Aspergillus niger	TCTGGGTCTGCCTCCCATCCGTGTCTATCTGTACCCTGTTGCTTCGGCGTGGCTACGGCCCGCCGAAGACTAACATTTGAACACTGTCTGAAGTTTGCAGTCTGAGTTTTTAGTTAAACAATAATTAAAACTTTCAACAACGGATCTCTTGGTTCCGGCATCGATGAAGAACGCAGCGAAATGCGATAATTAATGTGAATTGCAGAATTCAGTGAATCATCGAGTCTTTGAACGCACATTGCGCCCCCTGGTATTCCGGGGGGCATGCCTGTCCGAGCGTCATTGCTGCCCTCAAGCACGGCTTGTGTGTTGGGCTTCCGTCCCTGGTAACGGGGACGGGCCCAAAAGGCAGTGGCGGCACCATGTCTGGTCCTCGAGCGTATGGGGCTTTGTCACCCG…
Fungstrain95	Solanum lycopersicum	Natural site	China	Heilongjiang	47.12N 124.88E	Fruiting Stage	PDA	ITS1/ITS4	Fungi	Ascomycota	Eurotiomycetes	Eurotiales	Aspergillaceae	Aspergillus	Aspergillus niger	CACGGGTGCGGGTCTTTGGGCCACCTCCCATCCGTGTCTATTGTACCCTGTTGCTTCGGCGGGCCCGCCGCTTGTCGGCCGCCGGGGGGGCGCCTCTGCCCCCCGGGCCCGTGCCCGCCGGAGACCCCAACACGAACACTGTCTGAAAGCGTGCAGTCTGAGTTGATTGAATGCAATCAGTTAAAACTTTCAACAATGGATCTCTTGGTTCCGGCATCGATGAAGAACGCAGCGAAATGCGATAACTAATGTGAATTGCAGAATTCAGTGAATCATCGAGTCTTTGAACGCACATTGCGCCCCCTGGTATTCCGGGGGGCATGCCTGTCCGAGCGTCATTGCTGCCCTCAAGCCCGGCTTGTGTGTTGGGTCGCCGTCCCCCTCTCCGGGGGGACGGGC…
Fungstrain97	Solanum lycopersicum	Natural site	China	Shandong	36.93N 118.77E	Fruiting Stage	PDA	ITS1/ITS4	Fungi	Ascomycota	Sordariomycetes	Hypocreales	Hypocreaceae	Aspergillus	Aspergillus niger	GTCTTTGGGCACCTCCCATCCGTGTCTATTGTACCCTGTTGCTTCGGCGGGCCCGCCGCTTGTCGGCCGCCGGGGGGGCGCCTCTGCCCCCCGGGCCCGTGCCCGCCGGAGACCCCAACACGAACACTGTCTGAAAGCGTGCAGTCTGAGTTGATTGAATGCAATCAGTTAAAACTTTCAACAATGGATCTCTTGGTTCCGGCATCGATGAAGAACGCAGCGAAATGCGATAACTAATGTGAATTGCAGAATTCAGTGAATCATCGAGTCTTTGAACGCACATTGCGCCCCCTGGTATTCCGGGGGGCATGCCTGTCCGAGCGTCATTGCTGCCCTCAAGCCCGGCTTGTGTGTTGGGTCGCCGTCCCCCTCTCCGGGGGGACGGGCCCGAAAGGCAGC…
Fungstrain98	Solanum lycopersicum	Natural site	China	Shandong	36.93N 118.77E	Fruiting Stage	PDA	ITS1/ITS4	Fungi	Ascomycota	Sordariomycetes	Hypocreales	Hypocreaceae	Aspergillus	Aspergillus niger	GGGCACCTCCCATCCGTGTCTATTGTACCCTGTTGCTTCGGCGGGCCCGCCGCTTGTCGGCCGCCGGGGGGGCGCCTCTGCCCCCCGGGCCCGTGCCCGCCGGAGACCCCAACACGAACACTGTCTGAAAGCGTGCAGTCTGAGTTGATTGAATGCAATCAGTTAAAACTTTCAACAATGGATCTCTTGGTTCCGGCATCGATGAAGAACGCAGCGAAATGCGATAACTAATGTGAATTGCAGAATTCAGTGAATCATCGAGTCTTTGAACGCACATTGCGCCCCCTGGTATTCCGGGGGGCATGCCTGTCCGAGCGTCATTGCTGCCCTCAAGCCCGGCTTGTGTGTTGGGTCGCCGTCCCCCTCTCCGGGGGGACGGGCCCGAAAGGCAGCGGCGGC…
Fungstrain99	Solanum lycopersicum	Natural site	China	Shandong	36.93N 118.77E	Fruiting Stage	PDA	ITS1/ITS4	Fungi	Ascomycota	Sordariomycetes	Hypocreales	Hypocreaceae	Aspergillus	Aspergillus niger	GCGGGTCTTTGGGCACCTCCCATCCGTGTCTATTGTACCCTGTTGCTTCGGCGGGCCCGCCGCTTGTCGGCCGCCGGGGGGGCGCCTCTGCCCCCCGGGCCCGTGCCCGCCGGAGACCCCAACACGAACACTGTCTGAAAGCGTGCAGTCTGAGTTGATTGAATGCAATCAGTTAAAACTTTCAACAATGGATCTCTTGGTTCCGGCATCGATGAAGAACGCAGCGAAATGCGATAACTAATGTGAATTGCAGAATTCAGTGAATCATCGAGTCTTTGAACGCACATTGCGCCCCCTGGTATTCCGGGGGGCATGCCTGTCCGAGCGTCATTGCTGCCCTCAAGCCCGGCTTGTGTGTTGGGTCGCCGTCCCCCTCTCCGGGGGGACGGGCCCGAAAGG…
Fungstrain100	Solanum lycopersicum	Natural site	China	Shandong	36.93N 118.77E	Fruiting Stage	PDA	ITS1/ITS4	Fungi	Ascomycota	Sordariomycetes	Hypocreales	Hypocreaceae	Aspergillus	Aspergillus niger	GGGTCTTTGGGCACCTCCCATCCGTGTCTATTGTACCCTGTTGCTTCGGCGGGCCCGCCGCTTGTCGGCCGCCGGGGGGGCGCCTCTGCCCCCCGGGCCCGTGCCCGCCGGAGACCCCAACACGAACACTGTCTGAAAGCGTGCAGTCTGAGTTGATTGAATGCAATCAGTTAAAACTTTCAACAATGGATCTCTTGGTTCCGGCATCGATGAAGAACGCAGCGAAATGCGATAACTAATGTGAATTGCAGAATTCAGTGAATCATCGAGTCTTTGAACGCACATTGCGCCCCCTGGTATTCCGGGGGGCATGCCTGTCCGAGCGTCATTGCTGCCCTCAAGCCCGGCTTGTGTGTTGGGTCGCCGTCCCCCTCTCCGGGGGGACGGGCCCGAAAGGCA…
Fungstrain101	Solanum lycopersicum	Natural site	China	Shandong	36.93N 118.77E	Fruiting Stage	PDA	ITS1/ITS4	Fungi	Ascomycota	Sordariomycetes	Hypocreales	Hypocreaceae	Aspergillus	Aspergillus niger	TTTGGGCACCTCCCATCCGTGTCTATTGTACCCTGTTGCTTCGGCGGGCCCGCCGCTTGTCGGCCGCCGGGGGGGCGCCTCTGCCCCCCGGGCCCGTGCCCGCCGGAGACCCCAACACGAACACTGTCTGAAAGCGTGCAGTCTGAGTTGATTGAATGCAATCAGTTAAAACTTTCAACAATGGATCTCTTGGTTCCGGCATCGATGAAGAACGCAGCGAAATGCGATAACTAATGTGAATTGCAGAATTCAGTGAATCATCGAGTCTTTGAACGCACATTGCGCCCCCTGGTATTCCGGGGGGCATGCCTGTCCGAGCGTCATTGCTGCCCTCAAGCCCGGCTTGTGTGTTGGGTCGCCGTCCCCCTCTCCGGGGGGACGGGCCCGAAAGGCAGCGGC…
Fungstrain102	Solanum lycopersicum	Natural site	China	Shandong	36.93N 118.77E	Fruiting Stage	PDA	ITS1/ITS4	Fungi	Ascomycota	Sordariomycetes	Hypocreales	Hypocreaceae	Aspergillus	Aspergillus niger	GGTCTTTGGGCACCTCCCATCCGTGTCTATTGTACCCTGTTGCTTCGGCGGGCCCGCCGCTTGTCGGCCGCCGGGGGGGCGCCTCTGCCCCCCGGGCCCGTGCCCGCCGGAGACCCCAACACGAACACTGTCTGAAAGCGTGCAGTCTGAGTTGATTGAATGCAATCAGTTAAAACTTTCAACAATGGATCTCTTGGTTCCGGCATCGATGAAGAACGCAGCGAAATGCGATAACTAATGTGAATTGCAGAATTCAGTGAATCATCGAGTCTTTGAACGCACATTGCGCCCCCTGGTATTCCGGGGGGCATGCCTGTCCGAGCGTCATTGCTGCCCTCAAGCCCGGCTTGTGTGTTGGGTCGCCGTCCCCCTCTCCGGGGGGACGGGCCCGAAAGGCAG…
Fungstrain132	Solanum lycopersicum	Natural site	China	Heilongjiang	47.12N 124.88E	Fruiting Stage	RBM	ITS1/ITS4	Fungi	Ascomycota	Eurotiomycetes	Eurotiales	Aspergillaceae	Aspergillus	Aspergillus niger	CCTCCCATCCGTGTCTATTATACCCTGTTGCTTCGGCGGGCCCGCCGCTTGTCGGCCGCCGGGGGGGCGCCTTTGCCCCCCGGGCCCGTGCCCGCCGGAGACCCCAACACGAACACTGTCTGAAAGCGTGCAGTCTGAGTTGATTGAATGCAATCAGTTAAAACTTTCAACAATGGATCTCTTGGTTCCGGCATCGATGAAGAACGCAGCGAAATGCGATAACTAATGTGAATTGCAGAATTCAGTGAATCATCGAGTCTTTGAACGCACATTGCGCCCCCTGGTATTCCGGGGGGCATGCCTGTCCGAGCGTCATTGCTGCCCTCAAGCCCGGCTTGTGTGTTGGGTCGCCGTCCCCCTCTCCGGGGGGACGGGCCCGAAAGGCAGCGGCGGCACCGC…
Fungstrain104	Solanum lycopersicum	Natural site	China	Heilongjiang	45.80N 125.15E	Fruiting Stage	RBM	ITS1/ITS4	Fungi	Ascomycota	Eurotiomycetes	Eurotiales	Aspergillaceae	Aspergillus	Aspergillus ochraceus	TGAGTCCTCGGGGCCCACCTCCCACCCGTGTATACCGTACCTTGTTGCTTCGGCGAGCCCGCCCCCTTTTTCTTTTAGGGGGCACAGCGCTCGCCGGAGACACCAACGTGAACACTGTCTGAAGTTTTGTCGTCTGAGTCGATTGTATCGCAATCAGTTAAAACTTTCAACAATGGATCTCTTGGTTCCGGCATCGATGAAGAACGCAGCGAAATGCGATAATTAATGTGAATTGCAGAATTCAGTGAATCATCGAGTCTTTGAACGCACATTGCACCCCCTGGTATTCCGGGGGGTATGCCTGTCCGAGCGTCATTGCTGCCCTCAAGCACGGCTTGTGTGTTGGGTCGTCGTCCCCCCCCAGGGGGACGGGCCCGAAAGGCAGCGGCGGCACCGCGT…
Fungstrain105	Solanum lycopersicum	Natural site	China	Heilongjiang	45.80N 125.15E	Fruiting Stage	PDA	ITS1/ITS4	Fungi	Ascomycota	Eurotiomycetes	Eurotiales	Aspergillaceae	Aspergillus	Aspergillus ochraceus	CCTCGGGGCCCACCTCCCACCCGTGTATACCGTACCTTGTTGCTTCGGCGAGCCCGCCCCCTTTTTCTTTTAGGGGGCACAGCGCTCGCCGGAGACACCAACGTGAACACTGTCTGAAGTTTTGTCGTCTGAGTCGATTGTATCGCAATCAGTTAAAACTTTCAACAATGGATCTCTTGGTTCCGGCATCGATGAAGAACGCAGCGAAATGCGATAATTAATGTGAATTGCAGAATTCAGTGAATCATCGAGTCTTTGAACGCACATTGCACCCCCTGGTATTCCGGGGGGTATGCCTGTCCGAGCGTCATTGCTGCCCTCAAGCACGGCTTGTGTGTTGGGTCGTCGTCCCCCCCCAGGGGGACGGGCCCGAAAGGCAGCGGCGGCACCGCGTCCGGT…
Fungstrain106	Solanum lycopersicum	Natural site	China	Heilongjiang	47.12N 124.88E	Fruiting Stage	PDA	ITS1/ITS4	Fungi	Ascomycota	Eurotiomycetes	Eurotiales	Aspergillaceae	Aspergillus	Aspergillus ochraceus	CCTCCCACCCGTGTATACCGTACCTTGTTGCTTCGGCGAGCCCGCCCCCTTTTTCTTTTAGGGGGCACAGCGCTCGCCGGAGACACCAACGTGAACACTGTCTGAAGTTTTGTCGTCTGAGTCGATTGTATCGCAATCAGTTAAAACTTTCAACAATGGATCTCTTGGTTCCGGCATCGATGAAGAACGCAGCGAAATGCGATAATTAATGTGAATTGCAGAATTCAGTGAATCATCGAGTCTTTGAACGCACATTGCACCCCCTGGTATTCCGGGGGGTATGCCTGTCCGAGCGTCATTGCTGCCCTCAAGCACGGCTTGTGTGTTGGGTCGTCGTCCCCCCCCAGGGGGACGGGCCCGAAAGGCAGCGGCGGCACCGCGTCCGGTCCTCGAGCGTAT…
Fungstrain107	Solanum lycopersicum	Natural site	China	Shandong	36.93N 118.77E	Fruiting Stage	PDA	ITS1/ITS4	Fungi	Ascomycota	Eurotiomycetes	Eurotiales	Aspergillaceae	Aspergillus	Aspergillus ochraceus	CCCACCCGTGTATACCGTACCTTGTTGCTTCGGCGAGCCCGCCCCCTTTTTCTTTTAGGGGGCACAGCGCTCGCCGGAGACACCAACGTGAACACTGTCTGAAGTTTTGTCGTCTGAGTCGATTGTATCGCAATCAGTTAAAACTTTCAACAATGGATCTCTTGGTTCCGGCATCGATGAAGAACGCAGCGAAATGCGATAATTAATGTGAATTGCAGAATTCAGTGAATCATCGAGTCTTTGAACGCACATTGCACCCCCTGGTATTCCGGGGGGTATGCCTGTCCGAGCGTCATTGCTGCCCTCAAGCACGGCTTGTGTGTTGGGTCGTCGTCCCCCCCCAGGGGGACGGGCCCGAAAGGCAGCGGCGGCACCGCGTCCGGTCCTCGAGCGTATGGG…
Fungstrain108	Solanum lycopersicum	Natural site	China	Shandong	36.93N 118.77E	Fruiting Stage	PDA	ITS1/ITS4	Fungi	Ascomycota	Eurotiomycetes	Eurotiales	Aspergillaceae	Aspergillus	Aspergillus ochraceus	CCACCCGTGTATACCGTACCTTGTTGCTTCGGCGAGCCCGCCCCCTTTTTCTTTTAGGGGGCACAGCGCTCGCCGGAGACACCAACGTGAACACTGTCTGAAGTTTTGTCGTCTGAGTCGATTGTATCGCAATCAGTTAAAACTTTCAACAATGGATCTCTTGGTTCCGGCATCGATGAAGAACGCAGCGAAATGCGATAATTAATGTGAATTGCAGAATTCAGTGAATCATCGAGTCTTTGAACGCACATTGCACCCCCTGGTATTCCGGGGGGTATGCCTGTCCGAGCGTCATTGCTGCCCTCAAGCACGGCTTGTGTGTTGGGTCGTCGTCCCCCCCCAGGGGGACGGGCCCGAAAGGCAGCGGCGGCACCGCGTCCGGTCCTCGAGCGTATGGGG…
Fungstrain109	Solanum lycopersicum	Natural site	China	Heilongjiang	45.80N 125.15E	Fruiting Stage	RBM	ITS1/ITS4	Fungi	Ascomycota	Eurotiomycetes	Eurotiales	Aspergillaceae	Aspergillus	Aspergillus ruber	TCTGGGTCTGCCTCCCATCCGTGTCTATCTGTACCCTGTTGCTTCGGCGTGGCTACGGCCCGCCGAAGACTAACATTTGAACACTGTCTGAAGTTTGCAGTCTGAGTTTTTAGTTAAACAATAATTAAAACTTTCAACAACGGATCTCTTGGTTCCGGCATCGATGAAGAACGCAGCGAAATGCGATAATTAATGTGAATTGCAGAATTCAGTGAATCATCGAGTCTTTGAACGCACATTGCGCCCCCTGGTATTCCGGGGGGCATGCCTGTCCGAGCGTCATTGCTGCCCTCAAGCACGGCTTGTGTGTTGGGCTTCCGTCCCTGGTAACGGGGACGGGCCCAAAAGGCAGTGGCGGCACCATGTCTGGTCCTCGAGCGTATGGGGCTTTGTCACCCG…
Fungstrain110	Solanum lycopersicum	Natural site	China	Heilongjiang	45.80N 125.15E	Fruiting Stage	PDA	ITS1/ITS4	Fungi	Ascomycota	Eurotiomycetes	Eurotiales	Aspergillaceae	Aspergillus	Aspergillus ruber	TCTGCCTCCCATCCGTGTCTATCTGTACCCTGTTGCTTCGGCGTGGCTACGGCCCGCCGAAGACTAACATTTGAACACTGTCTGAAGTTTGCAGTCTGAGTTTTTAGTTAAACAATAATTAAAACTTTCAACAACGGATCTCTTGGTTCCGGCATCGATGAAGAACGCAGCGAAATGCGATAATTAATGTGAATTGCAGAATTCAGTGAATCATCGAGTCTTTGAACGCACATTGCGCCCCCTGGTATTCCGGGGGGCATGCCTGTCCGAGCGTCATTGCTGCCCTCAAGCACGGCTTGTGTGTTGGGCTTCCGTCCCTGGTAACGGGGACGGGCCCAAAAGGCAGTGGCGGCACCATGTCTGGTCCTCGAGCGTATGGGGCTTTGTCACCCGCTCCCG…
Fungstrain111	Solanum lycopersicum	Natural site	China	Heilongjiang	47.12N 124.88E	Fruiting Stage	RBM	ITS1/ITS4	Fungi	Ascomycota	Eurotiomycetes	Eurotiales	Aspergillaceae	Aspergillus	Aspergillus sydowii	TGCCTCCGGGCGCCCAACCTCCCACCCGTGAATACCTAACACTGTTGCTTCGGCGGGGAGCTCCCTCGGGGGCGAGCCGCCGGGGACTACTGAACTTCATGCCTGAGAGTGATGCAGTCTGAGTCTGAATATAAAATCAGTCAAAACTTTCAACAATGGATCTCTTGGTTCCGGCATCGATGAAGAACGCAGCGAACTGCGATAAGTAATGTGAATTGCAGAATTCAGTGAATCATCGAGTCTTTGAACGCACATTGCGCCCCCTGGCATTCCGGGGGGCATGCCTGTCCGAGCGTCATTGCTGCCCATCAAGCCCGGCTTGTGTGTTGGGTCGTCGTCCCCCCCGGGGGACGGGCCCGAAAGGCAGCGGCGGCACCGTGTCCGGTCCTCGAGCGTATG…
Fungstrain113	Solanum lycopersicum	Natural site	China	Shandong	36.93N 118.77E	Fruiting Stage	PDA	ITS1/ITS4	Fungi	Ascomycota	Eurotiomycetes	Eurotiales	Aspergillaceae	Aspergillus	Aspergillus sydowii	CCTCCCACCCGTGAATACCTAACACTGTTGCTTCGGCGGGGAGCTCCCTCGGGGGCGAGCCGCCGGGGACTACTGAACTTCATGCCTGAGAGTGATGCAGTCTGAGTCTGAATATAAAATCAGTCAAAACTTTCAACAATGGATCTCTTGGTTCCGGCATCGATGAAGAACGCAGCGAACTGCGATAAGTAATGTGAATTGCAGAATTCAGTGAATCATCGAGTCTTTGAACGCACATTGCGCCCCCTGGCATTCCGGGGGGCATGCCTGTCCGAGCGTCATTGCTGCCCATCAAGCCCGGCTTGTGTGTTGGGTCGTCGTCCCCCCCGGGGGACGGGCCCGAAAGGCAGCGGCGGCACCGTGTCCGGTCCTCGAGCGTATGGGGCTTTATCACCCGCT…
Fungstrain114	Solanum lycopersicum	Natural site	China	Shandong	36.93N 118.77E	Fruiting Stage	PDA	ITS1/ITS4	Fungi	Ascomycota	Eurotiomycetes	Eurotiales	Aspergillaceae	Aspergillus	Aspergillus sydowii	ACCTCCCACCCGTGAATACCTAACACTGTTGCTTCGGCGGGGAGCTCCCTCGGGGGCGAGCCGCCGGGGACTACTGAACTTCATGCCTGAGAGTGATGCAGTCTGAGTCTGAATATAAAATCAGTCAAAACTTTCAACAATGGATCTCTTGGTTCCGGCATCGATGAAGAACGCAGCGAACTGCGATAAGTAATGTGAATTGCAGAATTCAGTGAATCATCGAGTCTTTGAACGCACATTGCGCCCCCTGGCATTCCGGGGGGCATGCCTGTCCGAGCGTCATTGCTGCCCATCAAGCCCGGCTTGTGTGTTGGGTCGTCGTCCCCCCCGGGGGACGGGCCCGAAAGGCAGCGGCGGCACCGTGTCCGGTCCTCGAGCGTATGGGGCTTTATCACCCGC…
Fungstrain115	Solanum lycopersicum	Natural site	China	Shandong	36.93N 118.77E	Fruiting Stage	PDA	ITS1/ITS4	Fungi	Ascomycota	Eurotiomycetes	Eurotiales	Aspergillaceae	Aspergillus	Aspergillus sydowii	CACCCGTGAATACCTAACACTGTTGCTTCGGCGGGGAGCTCCCTCGGGGGCGAGCCGCCGGGGACTACTGAACTTCATGCCTGAGAGTGATGCAGTCTGAGTCTGAATATAAAATCAGTCAAAACTTTCAACAATGGATCTCTTGGTTCCGGCATCGATGAAGAACGCAGCGAACTGCGATAAGTAATGTGAATTGCAGAATTCAGTGAATCATCGAGTCTTTGAACGCACATTGCGCCCCCTGGCATTCCGGGGGGCATGCCTGTCCGAGCGTCATTGCTGCCCATCAAGCCCGGCTTGTGTGTTGGGTCGTCGTCCCCCCCGGGGGACGGGCCCGAAAGGCAGCGGCGGCACCGTGTCCGGTCCTCGAGCGTATGGGGCTTTATCACCCGCTCGACT…
Fungstrain116	Solanum lycopersicum	Natural site	China	Shandong	36.93N 118.77E	Fruiting Stage	PDA	ITS1/ITS4	Fungi	Ascomycota	Eurotiomycetes	Eurotiales	Aspergillaceae	Aspergillus	Aspergillus sydowii	TGAATACCTAACACTGTTGCTTCGGCGGGGAGCTCCCTCGGGGGCGAGCCGCCGGGGACTACTGAACTTCATGCCTGAGAGTGATGCAGTCTGAGTCTGAATATAAAATCAGTCAAAACTTTCAACAATGGATCTCTTGGTTCCGGCATCGATGAAGAACGCAGCGAACTGCGATAAGTAATGTGAATTGCAGAATTCAGTGAATCATCGAGTCTTTGAACGCACATTGCGCCCCCTGGCATTCCGGGGGGCATGCCTGTCCGAGCGTCATTGCTGCCCATCAAGCCCGGCTTGTGTGTTGGGTCGTCGTCCCCCCCGGGGGACGGGCCCGAAAGGCAGCGGCGGCACCGTGTCCGGTCCTCGAGCGTATGGGGCTTTATCACCCGCTCGACTAGGGCC…
Fungstrain112	Solanum lycopersicum	Natural site	China	Heilongjiang	47.12N 124.88E	Fruiting Stage	PDA	ITS1/ITS4	Fungi	Ascomycota	Eurotiomycetes	Eurotiales	Aspergillaceae	Aspergillus	Aspergillus sydowii	CCGGGCGCCCAACCTCCCACCCGTGAATACCTAACACTGTTGCTTCGGCGGGGAGCTCCCTCGGGGGCGAGCCGCCGGGGACTACTGAACTTCATGCCTGAGAGTGATGCAGTCTGAGTCTGAATATAAAATCAGTCAAAACTTTCAACAATGGATCTCTTGGTTCCGGCATCGATGAAGAACGCAGCGAACTGCGATAAGTAATGTGAATTGCAGAATTCAGTGAATCATCGAGTCTTTGAACGCACATTGCGCCCCCTGGCATTCCGGGGGGCATGCCTGTCCGAGCGTCATTGCTGCCCATCAAGCCCGGCTTGTGTGTTGGGTCGTCGTCCCCCCCGGGGGACGGGCCCGAAAGGCAGCGGCGGCACCGTGTCCGGTCCTCGAGCGTATGGGGCT…
Fungstrain117	Solanum lycopersicum	Natural site	China	Heilongjiang	47.12N 124.88E	Fruiting Stage	PDA	ITS1/ITS4	Fungi	Ascomycota	Eurotiomycetes	Eurotiales	Aspergillaceae	Aspergillus	Aspergillus tennesseensis	AACCTCCCACCCGTGAATACCTAACACTGTTGCTTCGGCGGGGAACCCCCTCGGGGGCGAGCCGCCGGGGACTACTGAACTTCATGCCTGAGAGTGATGCAGTCTGAGTCTGAATATAAAATCAGTCAAAACTTTCAACAATGGATCTCTTGGTTCCGGCATCGATGAAGAACGCAGCGAACTGCGATAAGTAATGTGAATTGCAGAATTCAGTGAATCATCGAGTCTTTGAACGCACATTGCGCCCCCTGGCATTCCGGGGGGCATGCCTGTCCGAGCGTCATTGCTGCCCATCAAGCCCGGCTTGTGTGTTGGGTCGTCGTCCCCCCCGGGGGACGGGCCCGAAAGGCAGCGGCGGCACCGTGTCCGGTCCTCGAGCGTATGGGGCTTTGTCACCCG…
Fungstrain120	Solanum lycopersicum	Natural site	China	Heilongjiang	45.80N 125.15E	Fruiting Stage	PDA	ITS1/ITS4	Fungi	Ascomycota	Eurotiomycetes	Eurotiales	Aspergillaceae	Aspergillus	Aspergillus tennesseensis	ACTGTTGCTTCGGCGGGGAACCCCCTCGGGGGCGAGCCGCCGGGGACTACTGAACTTCATGCCTGAGAGTGATGCAGTCTGAGTCTGAATATAAAATCAGTCAAAACTTTCAACAATGGATCTCTTGGTTCCGGCATCGATGAAGAACGCAGCGAACTGCGATAAGTAATGTGAATTGCAGAATTCAGTGAATCATCGAGTCTTTGAACGCACATTGCGCCCCCTGGCATTCCGGGGGGCATGCCTGTCCGAGCGTCATTGCTGCCCATCAAGCCCGGCTTGTGTGTTGGGTCGTCGTCCCCCCCGGGGGACGGGCCCGAAAGGCAGCGGCGGCACCGTGTCCGGTCCTCGAGCGTATGGGGCTTTGTCACCCGCTCGACTAGGGCCGGCCGGGCGCCA…
Fungstrain121	Solanum lycopersicum	Natural site	China	Heilongjiang	45.80N 125.15E	Fruiting Stage	PDA	ITS1/ITS4	Fungi	Ascomycota	Eurotiomycetes	Eurotiales	Aspergillaceae	Aspergillus	Aspergillus tennesseensis	CACTGTTGCTTCGGCGGGGAACCCCCTCGGGGGCGAGCCGCCGGGGACTACTGAACTTCATGCCTGAGAGTGATGCAGTCTGAGTCTGAATATAAAATCAGTCAAAACTTTCAACAATGGATCTCTTGGTTCCGGCATCGATGAAGAACGCAGCGAACTGCGATAAGTAATGTGAATTGCAGAATTCAGTGAATCATCGAGTCTTTGAACGCACATTGCGCCCCCTGGCATTCCGGGGGGCATGCCTGTCCGAGCGTCATTGCTGCCCATCAAGCCCGGCTTGTGTGTTGGGTCGTCGTCCCCCCCGGGGGACGGGCCCGAAAGGCAGCGGCGGCACCGTGTCCGGTCCTCGAGCGTATGGGGCTTTGTCACCCGCTCGACTAGGGCCGGCCGGGCGCC…
Fungstrain119	Solanum lycopersicum	Natural site	China	Heilongjiang	47.12N 124.88E	Fruiting Stage	PDA	ITS1/ITS4	Fungi	Ascomycota	Eurotiomycetes	Eurotiales	Aspergillaceae	Aspergillus	Aspergillus tennesseensis	TGAATACCTAACACTGTTGCTTCGGCGGGGAACCCCCTCGGGGGCGAGCCGCCGGGGACTACTGAACTTCATGCCTGAGAGTGATGCAGTCTGAGTCTGAATATAAAATCAGTCAAAACTTTCAACAATGGATCTCTTGGTTCCGGCATCGATGAAGAACGCAGCGAACTGCGATAAGTAATGTGAATTGCAGAATTCAGTGAATCATCGAGTCTTTGAACGCACATTGCGCCCCCTGGCATTCCGGGGGGCATGCCTGTCCGAGCGTCATTGCTGCCCATCAAGCCCGGCTTGTGTGTTGGGTCGTCGTCCCCCCCGGGGGACGGGCCCGAAAGGCAGCGGCGGCACCGTGTCCGGTCCTCGAGCGTATGGGGCTTTGTCACCCGCTCGACTAGGGCC…
Fungstrain118	Solanum lycopersicum	Natural site	China	Shandong	36.93N 118.77E	Fruiting Stage	RBM	ITS1/ITS4	Fungi	Ascomycota	Eurotiomycetes	Eurotiales	Aspergillaceae	Aspergillus	Aspergillus tennesseensis	AACCTCCCACCCGTGAATACCTAACACTGTTGCTTCGGCGGGGAACCCCCTCGGGGGCGAGCCGCCGGGGACTACTGAACTTCATGCCTGAGAGTGATGCAGTCTGAGTCTGAATATAAAATCAGTCAAAACTTTCAACAATGGATCTCTTGGTTCCGGCATCGATGAAGAACGCAGCGAACTGCGATAAGTAATGTGAATTGCAGAATTCAGTGAATCATCGAGTCTTTGAACGCACATTGCGCCCCCTGGCATTCCGGGGGGCATGCCTGTCCGAGCGTCATTGCTGCCCATCAAGCCCGGCTTGTGTGTTGGGTCGTCGTCCCCCCCGGGGGACGGGCCCGAAAGGCAGCGGCGGCACCGTGTCCGGTCCTCGAGCGTATGGGGCTTTGTCACCCG…
Fungstrain124	Solanum lycopersicum	Natural site	China	Heilongjiang	45.80N 125.15E	Fruiting Stage	CMA	ITS1/ITS4	Fungi	Ascomycota	Eurotiomycetes	Eurotiales	Aspergillaceae	Aspergillus	Aspergillus tubingensis	TCCATCCGTGTCTATTATACCCTGTTGCTTCGGCGGGCCCGCCGCTTGTCGGCCGCCGGGGGGGCGCCTTTGCCCCCCGGGCCCGTGCCCGCCGGAGACCCCAACACGAACACTGTCTGAAAGCGTGCAGTCTGAGTTGATTGAATGCAATCAGTTAAAACTTTCAACAATGGATCTCTTGGTTCCGGCATCGATGAAGAACGCAGCGAAATGCGATAACTAATGTGAATTGCAGAATTCAGTGAATCATCGAGTCTTTGAACGCACATTGCGCCCCCTGGTATTCCGGGGGGCATGCCTGTCCGAGCGTCATTGCTGCCCTCAAGCCCGGCTTGTGTGTTGGGTCGCCGTCCCCCTCTCCGGGGGGACGGGCCCGAAAGGCAGCGGCGGCACCGCGTC…
Fungstrain123	Solanum lycopersicum	Natural site	China	Heilongjiang	45.80N 125.15E	Fruiting Stage	RBM	ITS1/ITS4	Fungi	Ascomycota	Eurotiomycetes	Eurotiales	Aspergillaceae	Aspergillus	Aspergillus tubingensis	TTTGGGCCAACCTCCCATCCGTGTCTATTATACCCTGTTGCTTCGGCGGGCCCGCCGCTTGTCGGCCGCCGGGGGGGCGCCTTTGCCCCCCGGGCCCGTGCCCGCCGGAGACCCCAACACGAACACTGTCTGAAAGCGTGCAGTCTGAGTTGATTGAATGCAATCAGTTAAAACTTTCAACAATGGATCTCTTGGTTCCGGCATCGATGAAGAACGCAGCGAAATGCGATAACTAATGTGAATTGCAGAATTCAGTGAATCATCGAGTCTTTGAACGCACATTGCGCCCCCTGGTATTCCGGGGGGCATGCCTGTCCGAGCGTCATTGCTGCCCTCAAGCCCGGCTTGTGTGTTGGGTCGCCGTCCCCCTCTCCGGGGGGACGGGCCCGAAAGGCAGCG…
Fungstrain125	Solanum lycopersicum	Natural site	China	Shandong	36.93N 118.77E	Fruiting Stage	PDA	ITS1/ITS4	Fungi	Ascomycota	Eurotiomycetes	Eurotiales	Aspergillaceae	Aspergillus	Aspergillus tubingensis	CCAACCTCCCATCCGTGTCTATTATACCCTGTTGCTTCGGCGGGCCCGCCGCTTGTCGGCCGCCGGGGGGGCGCCTTTGCCCCCCGGGCCCGTGCCCGCCGGAGACCCCAACACGAACACTGTCTGAAAGCGTGCAGTCTGAGTTGATTGAATGCAATCAGTTAAAACTTTCAACAATGGATCTCTTGGTTCCGGCATCGATGAAGAACGCAGCGAAATGCGATAACTAATGTGAATTGCAGAATTCAGTGAATCATCGAGTCTTTGAACGCACATTGCGCCCCCTGGTATTCCGGGGGGCATGCCTGTCCGAGCGTCATTGCTGCCCTCAAGCCCGGCTTGTGTGTTGGGTCGCCGTCCCCCTCTCCGGGGGGACGGGCCCGAAAGGCAGCGGCGGCA…
Fungstrain122	Solanum lycopersicum	Natural site	China	Heilongjiang	47.12N 124.88E	Fruiting Stage	RBM	ITS1/ITS4	Fungi	Ascomycota	Eurotiomycetes	Eurotiales	Aspergillaceae	Aspergillus	Aspergillus tubingensis	CATCCGTGTCTATTATACCCTGTTGCTTCGGCGGGCCCGCCGCTTGTCGGCCGCCGGGGGGGCGCCTTTGCCCCCCGGGCCCGTGCCCGCCGGAGACCCCAACACGAACACTGTCTGAAAGCGTGCAGTCTGAGTTGATTGAATGCAATCAGTTAAAACTTTCAACAATGGATCTCTTGGTTCCGGCATCGATGAAGAACGCAGCGAAATGCGATAACTAATGTGAATTGCAGAATTCAGTGAATCATCGAGTCTTTGAACGCACATTGCGCCCCCTGGTATTCCGGGGGGCATGCCTGTCCGAGCGTCATTGCTGCCCTCAAGCCCGGCTTGTGTGTTGGGTCGCCGTCCCCCTCTCCGGGGGGACGGGCCCGAAAGGCAGCGGCGGCACCGCGTCCG…
Fungstrain103	Solanum lycopersicum	Natural site	China	Heilongjiang	45.80N 125.15E	Fruiting Stage	MEA	ITS1/ITS4	Fungi	Ascomycota	Eurotiomycetes	Eurotiales	Aspergillaceae	Aspergillus	Aspergillus tubingensis	CCTCCCTTCCGGGTCTATTGTACCCTGTAGCTTCTGCAGGCCCGCCCTCTTGTGGCCGCCGGGGGGCTTCCCTTGTCCCCGGGCCCGCGCCCGTCGGAGACCTCAACCATTGAACACTGACTGAAAGTTGCCGTCTGAGTACCGATAAACAAATCGTTAAAACTTTCACCAACGGATCTCTTGGTTCCGGCATCGATGAAGAACGCTGCGAAATGCGATACGTAATGTGAATTGCAGAATTCAGTGAATCAACGAGTCTTTGAACGCACATTGCGCCCCCTGGTATTCCGGGGGGCATGCCTGTCCCAGCGTCATTGCTGCCCTCAAGCACGGCTTGGGTGTTGGGCCCCCGTCCCCCTCTTTTTTAAGGGTGGGGGACGGTCCCGAAAGGCACCATAG…
Fungstrain89	Solanum lycopersicum	Natural site	China	Shandong	36.93N 118.77E	Fruiting Stage	PDA	ITS1/ITS4	Fungi	Ascomycota	Eurotiomycetes	Eurotiales	Aspergillaceae	Aspergillus	Aspergillus mangaliensis	AGGTCTCGTGGCCACCTCCCACCCGTGACTACTGTACCACTGTTGCTTCGGCGGGCCCGCCAGCGTCTGCTGGCCGCCGGGGGGCTTCTGCCCCCGGGCCCGTGCCCGCCGGAGACCCCAACACGAACACTGTTTCTGAAAGCCTGTATGAATCCGATTCTTTGTAATCAGTTAAAACTTTCAACAATGGATCTCTTGGTTCCGGCATCGATGAAGAACGCAGCGAAATGCGATAACTAATGTGAATTGCAGAATTCAGTGAATCATCGAGTCTTTGAACGCACATTGCGCCCCCTGGTATTCCGGGGGGCATGCCTGTCCGAGCGTCATTACTGCCCTCAAGCCCGGCTTGTATTGGGTCCTCGTCCCCCCGGGGACGGGCCCGAAAGGCAGCGGCGG…
Fungstrain90	Solanum lycopersicum	Natural site	China	Heilongjiang	47.12N 124.88E	Fruiting Stage	PDA	ITS1/ITS4	Fungi	Ascomycota	Eurotiomycetes	Eurotiales	Aspergillaceae	Aspergillus	Aspergillus minisclerotigenes	GAGCCCACCTCCCACCCGTGTTTACTGTACCTTAGTTGCTTCGGCGGGCCCGCCATTCATGGCCGCCGGGGGCTCTCAGCCCCGGGCCCGCGCCCGCCGGAGACACCACGAACTCTGTCTGATCTAGTGAAGTCTGAGTTGATTGTATCGCAATCAGTTAAAACTTTCAACAATGGATCTCTTGGTTCCGGCATCGATGAAGAACGCAGCGAAATGCGATAACTAGTGTGAATTGCAGAATTCCGTGAATCATCGAGTCTTTGAACGCACATTGCGCCCCCTGGTATTCCGGGGGGCATGCCTGTCCGAGCGTCATTGCTGCCCATCAAGCACGGCTTGTGTGTTGGGTCGTCGTCCCCTCTCCGGGGGGGACGGGCCCCAAAGGCAGCGGCGGCACCG…
Fungstrain91	Solanum lycopersicum	Natural site	China	Heilongjiang	45.80N 125.15E	Fruiting Stage	PDA	ITS1/ITS4	Fungi	Ascomycota	Eurotiomycetes	Eurotiales	Aspergillaceae	Aspergillus	Aspergillus minisclerotigenes	CCCGTGTTTACTGTACCTTAGTTGCTTCGGCGGGCCCGCCATTCATGGCCGCCGGGGGCTCTCAGCCCCGGGCCCGCGCCCGCCGGAGACACCACGAACTCTGTCTGATCTAGTGAAGTCTGAGTTGATTGTATCGCAATCAGTTAAAACTTTCAACAATGGATCTCTTGGTTCCGGCATCGATGAAGAACGCAGCGAAATGCGATAACTAGTGTGAATTGCAGAATTCCGTGAATCATCGAGTCTTTGAACGCACATTGCGCCCCCTGGTATTCCGGGGGGCATGCCTGTCCGAGCGTCATTGCTGCCCATCAAGCACGGCTTGTGTGTTGGGTCGTCGTCCCCTCTCCGGGGGGGACGGGCCCCAAAGGCAGCGGCGGCACCGCGTCCGATCCTCGA…
Fungstrain92	Solanum lycopersicum	Natural site	China	Heilongjiang	45.80N 125.15E	Fruiting Stage	PDA	ITS1/ITS4	Fungi	Ascomycota	Eurotiomycetes	Eurotiales	Aspergillaceae	Aspergillus	Aspergillus minisclerotigenes	GACCGTGTTTACTGTACCTTAGTTGCTTCGGCGGGCCCGCCATTCATGGCCGCCGGGGGCTCTCAGCCCCGGGCCCGCGCCCGCCGGAGACACCACGAACTCTGTCTGATCTAGTGAAGTCTGAGTTGATTGTATCGCAATCAGTTAAAACTTTCAACAATGGATCTCTTGGTTCCGGCATCGATGAAGAACGCAGCGAAATGCGATAACTAGTGTGAATTGCAGAATTCCGTGAATCATCGAGTCTTTGAACGCACATTGCGCCCCCTGGTATTCCGGGGGGCATGCCTGTCCGAGCGTCATTGCTGCCCATCAAGCACGGCTTGTGTGTTGGGTCGTCGTCCCCTCTCCGGGGGGGACGGGCCCCAAAGGCAGCGGCGGCACCGCGTCCGATCCTCG…
Fungstrain93	Solanum lycopersicum	Natural site	China	Shandong	36.93N 118.77E	Fruiting Stage	PDA	ITS1/ITS4	Fungi	Ascomycota	Eurotiomycetes	Eurotiales	Aspergillaceae	Aspergillus	Aspergillus minisclerotigenes	TTACTGTACCTTAGTTGCTTCGGCGGGCCCGCCATTCATGGCCGCCGGGGGCTCTCAGCCCCGGGCCCGCGCCCGCCGGAGACACCACGAACTCTGTCTGATCTAGTGAAGTCTGAGTTGATTGTATCGCAATCAGTTAAAACTTTCAACAATGGATCTCTTGGTTCCGGCATCGATGAAGAACGCAGCGAAATGCGATAACTAGTGTGAATTGCAGAATTCCGTGAATCATCGAGTCTTTGAACGCACATTGCGCCCCCTGGTATTCCGGGGGGCATGCCTGTCCGAGCGTCATTGCTGCCCATCAAGCACGGCTTGTGTGTTGGGTCGTCGTCCCCTCTCCGGGGGGGACGGGCCCCAAAGGCAGCGGCGGCACCGCGTCCGATCCTCGAGCGTATG…
Fungstrain94	Solanum lycopersicum	Natural site	China	Shandong	36.93N 118.77E	Fruiting Stage	PDA	ITS1/ITS4	Fungi	Ascomycota	Eurotiomycetes	Eurotiales	Aspergillaceae	Aspergillus	Aspergillus minisclerotigenes	ACCCGTGTTTACTGTACCTTAGTTGCTTCGGCGGGCCCGCCATTCATGGCCGCCGGGGGCTCTCAGCCCCGGGCCCGCGCCCGCCGGAGACACCACGAACTCTGTCTGATCTAGTGAAGTCTGAGTTGATTGTATCGCAATCAGTTAAAACTTTCAACAATGGATCTCTTGGTTCCGGCATCGATGAAGAACGCAGCGAAATGCGATAACTAGTGTGAATTGCAGAATTCCGTGAATCATCGAGTCTTTGAACGCACATTGCGCCCCCTGGTATTCCGGGGGGCATGCCTGTCCGAGCGTCATTGCTGCCCATCAAGCACGGCTTGTGTGTTGGGTCGTCGTCCCCTCTCCGGGGGGGACGGGCCCCAAAGGCAGCGGCGGCACCGCGTCCGATCCTCG…
Fungstrain76	Solanum lycopersicum	Natural site	China	Heilongjiang	47.12N 124.88E	Fruiting Stage	PDA	ITS1/ITS4	Fungi	Ascomycota	Eurotiomycetes	Eurotiales	Aspergillaceae	Aspergillus	Aspergillus niger	ATCGTGTGCGGGTCTTTGGGCCACCTCCCATCCGTGTCTATTGTACCCTGTTGCTTCGGCGGGCCCGCCGCTTGTCGGCCGCCGGGGGGGCGCCTCTGCCCCCCGGGCCCGTGCCCGCCGGAGACCCCAACACGAACACTGTCTGAAAGCGTGCAGTCTGAGTTGATTGAATGCAATCAGTTAAAACTTTCAACAATGGATCTCTTGGTTCCGGCATCGATGAAGAACGCAGCGAAATGCGATAACTAATGTGAATTGCAGAATTCAGTGAATCATCGAGTCTTTGAACGCACATTGCGCCCCCTGGTATTCCGGGGGGCATGCCTGTCCGAGCGTCATTGCTGCCCTCAAGCCCGGCTTGTGTGTTGGGTCGCCGTCCCCCTCTCCGGGGGGACGGGC…
Fungstrain136	Solanum lycopersicum	Natural site	China	Heilongjiang	45.80N 125.15E	Fruiting Stage	PDA	ITS1/ITS4	Fungi	Ascomycota	Sordariomycetes	Hypocreales	Cordycipitaceae	Beauveria	Beauveria malawiensis	AGTTTTCCAACTCCCAACCCTTTGTGAACATACCTATCGTTGCTTCGGCGGACTCGCCCAGCGCCTGGACGCGGGCCTGGGCGGCGGCCGTCGGGGGCCCCAAACACTGTATCTACCAGTTTTTCTGAATCCGCCGCAAGGCAAAACAAATGAATCAAAACTTTCAACAACGGATCTCTTGGCTCTGGCATCGATGAAGAACGCAGCGAAATGCGATAAGTAATGTGAATTGCAAAATTCAGTGAATCATCGAATCTTTGAACGCACATTGCGCCCGCCAGCATTCTGGCGGGCATGCCTGTTCGAGCGTCATTTCAACCCTCGACGTCCCCTGGGGGATGTCGGCGTTGGGGACCGGCAGCACACCGCCGCCCCCGAAATGAAGTGGCGGCCCGTCCG…
Fungstrain137	Solanum lycopersicum	Natural site	China	Heilongjiang	45.80N 125.15E	Fruiting Stage	PDA	ITS1/ITS4	Fungi	Ascomycota	Sordariomycetes	Hypocreales	Cordycipitaceae	Beauveria	Beauveria malawiensis	CCAACTCCCAACCCTTTGTGAACATACCTATCGTTGCTTCGGCGGACTCGCCCAGCGCCTGGACGCGGGCCTGGGCGGCGGCCGTCGGGGGCCCCAAACACTGTATCTACCAGTTTTTCTGAATCCGCCGCAAGGCAAAACAAATGAATCAAAACTTTCAACAACGGATCTCTTGGCTCTGGCATCGATGAAGAACGCAGCGAAATGCGATAAGTAATGTGAATTGCAAAATTCAGTGAATCATCGAATCTTTGAACGCACATTGCGCCCGCCAGCATTCTGGCGGGCATGCCTGTTCGAGCGTCATTTCAACCCTCGACGTCCCCTGGGGGATGTCGGCGTTGGGGACCGGCAGCACACCGCCGCCCCCGAAATGAAGTGGCGGCCCGTCCGCGGCGA…
Fungstrain138	Solanum lycopersicum	Natural site	China	Heilongjiang	45.80N 125.15E	Fruiting Stage	PDA	ITS1/ITS4	Fungi	Ascomycota	Sordariomycetes	Hypocreales	Cordycipitaceae	Beauveria	Beauveria malawiensis	TCCCAACCCTTTGTGAACATACCTATCGTTGCTTCGGCGGACTCGCCCAGCGCCTGGACGCGGGCCTGGGCGGCGGCCGTCGGGGGCCCCAAACACTGTATCTACCAGTTTTTCTGAATCCGCCGCAAGGCAAAACAAATGAATCAAAACTTTCAACAACGGATCTCTTGGCTCTGGCATCGATGAAGAACGCAGCGAAATGCGATAAGTAATGTGAATTGCAAAATTCAGTGAATCATCGAATCTTTGAACGCACATTGCGCCCGCCAGCATTCTGGCGGGCATGCCTGTTCGAGCGTCATTTCAACCCTCGACGTCCCCTGGGGGATGTCGGCGTTGGGGACCGGCAGCACACCGCCGCCCCCGAAATGAAGTGGCGGCCCGTCCGCGGCGACCTCT…
Fungstrain139	Solanum lycopersicum	Natural site	China	Heilongjiang	45.80N 125.15E	Fruiting Stage	PDA	ITS1/ITS4	Fungi	Ascomycota	Sordariomycetes	Hypocreales	Cordycipitaceae	Beauveria	Beauveria malawiensis	GTTTTCCAACTCCCAACCCTTTGTGAACATACCTATCGTTGCTTCGGCGGACTCGCCCAGCGCCTGGACGCGGGCCTGGGCGGCGGCCGTCGGGGGCCCCAAACACTGTATCTACCAGTTTTTCTGAATCCGCCGCAAGGCAAAACAAATGAATCAAAACTTTCAACAACGGATCTCTTGGCTCTGGCATCGATGAAGAACGCAGCGAAATGCGATAAGTAATGTGAATTGCAAAATTCAGTGAATCATCGAATCTTTGAACGCACATTGCGCCCGCCAGCATTCTGGCGGGCATGCCTGTTCGAGCGTCATTTCAACCCTCGACGTCCCCTGGGGGATGTCGGCGTTGGGGACCGGCAGCACACCGCCGCCCCCGAAATGAAGTGGCGGCCCGTCCGC…
Fungstrain140	Solanum lycopersicum	Natural site	China	Heilongjiang	45.80N 125.15E	Fruiting Stage	PDA	ITS1/ITS4	Fungi	Ascomycota	Sordariomycetes	Hypocreales	Cordycipitaceae	Beauveria	Beauveria malawiensis	ACTCCCAACCCTTTGTGAACATACCTATCGTTGCTTCGGCGGACTCGCCCAGCGCCTGGACGCGGGCCTGGGCGGCGGCCGTCGGGGGCCCCAAACACTGTATCTACCAGTTTTTCTGAATCCGCCGCAAGGCAAAACAAATGAATCAAAACTTTCAACAACGGATCTCTTGGCTCTGGCATCGATGAAGAACGCAGCGAAATGCGATAAGTAATGTGAATTGCAAAATTCAGTGAATCATCGAATCTTTGAACGCACATTGCGCCCGCCAGCATTCTGGCGGGCATGCCTGTTCGAGCGTCATTTCAACCCTCGACGTCCCCTGGGGGATGTCGGCGTTGGGGACCGGCAGCACACCGCCGCCCCCGAAATGAAGTGGCGGCCCGTCCGCGGCGACCT…
Fungstrain141	Solanum lycopersicum	Natural site	China	Heilongjiang	47.12N 124.88E	Fruiting Stage	PDA	ITS1/ITS4	Fungi	Ascomycota	Sordariomycetes	Hypocreales	Cordycipitaceae	Beauveria	Beauveria malawiensis	TTCCAACTCCCAACCCTTTGTGAACATACCTATCGTTGCTTCGGCGGACTCGCCCAGCGCCTGGACGCGGGCCTGGGCGGCGGCCGTCGGGGGCCCCAAACACTGTATCTACCAGTTTTTCTGAATCCGCCGCAAGGCAAAACAAATGAATCAAAACTTTCAACAACGGATCTCTTGGCTCTGGCATCGATGAAGAACGCAGCGAAATGCGATAAGTAATGTGAATTGCAAAATTCAGTGAATCATCGAATCTTTGAACGCACATTGCGCCCGCCAGCATTCTGGCGGGCATGCCTGTTCGAGCGTCATTTCAACCCTCGACGTCCCCTGGGGGATGTCGGCGTTGGGGACCGGCAGCACACCGCCGCCCCCGAAATGAAGTGGCGGCCCGTCCGCGGC…
Fungstrain142	Solanum lycopersicum	Natural site	China	Heilongjiang	47.12N 124.88E	Fruiting Stage	PDA	ITS1/ITS4	Fungi	Ascomycota	Sordariomycetes	Hypocreales	Cordycipitaceae	Beauveria	Beauveria malawiensis	CATTAACGAGTTTTCCAACTCCCAACCCTTTGTGAACATACCTATCGTTGCTTCGGCGGACTCGCCCAGCGCCTGGACGCGGGCCTGGGCGGCGGCCGTCGGGGGCCCCAAACACTGTATCTACCAGTTTTTCTGAATCCGCCGCAAGGCAAAACAAATGAATCAAAACTTTCAACAACGGATCTCTTGGCTCTGGCATCGATGAAGAACGCAGCGAAATGCGATAAGTAATGTGAATTGCAAAATTCAGTGAATCATCGAATCTTTGAACGCACATTGCGCCCGCCAGCATTCTGGCGGGCATGCCTGTTCGAGCGTCATTTCAACCCTCGACGTCCCCTGGGGGATGTCGGCGTTGGGGACCGGCAGCACACCGCCGCCCCCGAAATGAAGTGGCGG…
Fungstrain133	Solanum lycopersicum	Natural site	China	Shandong	36.93N 118.77E	Fruiting Stage	PDA	ITS1/ITS4	Fungi	Ascomycota	Sordariomycetes	Hypocreales	Cordycipitaceae	Beauveria	Beauveria malawiensis	AGGGATCATTAACGAGTTTTCCAACTCCCAACCCTTTGTGAACATACCTATCGTTGCTTCGGCGGACTCGCCCAGCGCCTGGACGCGGGCCTGGGCGGCGGCCGTCGGGGGCCCCAAACACTGTATCTACCAGTTTTTCTGAATCCGCCGCAAGGCAAAACAAATGAATCAAAACTTTCAACAACGGATCTCTTGGCTCTGGCATCGATGAAGAACGCAGCGAAATGCGATAAGTAATGTGAATTGCAAAATTCAGTGAATCATCGAATCTTTGAACGCACATTGCGCCCGCCAGCATTCTGGCGGGCATGCCTGTTCGAGCGTCATTTCAACCCTCGACGTCCCCTGGGGGATGTCGGCGTTGGGGACCGGCAGCACACCGCCGCCCCCGAAATGAAG…
Fungstrain134	Solanum lycopersicum	Natural site	China	Shandong	36.93N 118.77E	Fruiting Stage	PDA	ITS1/ITS4	Fungi	Ascomycota	Sordariomycetes	Hypocreales	Cordycipitaceae	Beauveria	Beauveria malawiensis	ATCATTAACGAGTTTTCCAACTCCCAACCCTTTGTGAACATACCTATCGTTGCTTCGGCGGACTCGCCCAGCGCCTGGACGCGGGCCTGGGCGGCGGCCGTCGGGGGCCCCAAACACTGTATCTACCAGTTTTTCTGAATCCGCCGCAAGGCAAAACAAATGAATCAAAACTTTCAACAACGGATCTCTTGGCTCTGGCATCGATGAAGAACGCAGCGAAATGCGATAAGTAATGTGAATTGCAAAATTCAGTGAATCATCGAATCTTTGAACGCACATTGCGCCCGCCAGCATTCTGGCGGGCATGCCTGTTCGAGCGTCATTTCAACCCTCGACGTCCCCTGGGGGATGTCGGCGTTGGGGACCGGCAGCACACCGCCGCCCCCGAAATGAAGTGGC…
Fungstrain135	Solanum lycopersicum	Natural site	China	Shandong	36.93N 118.77E	Fruiting Stage	PDA	ITS1/ITS4	Fungi	Ascomycota	Sordariomycetes	Hypocreales	Cordycipitaceae	Beauveria	Beauveria malawiensis	AACGAGTTTTCCAACTCCCAACCCTTTGTGAACATACCTATCGTTGCTTCGGCGGACTCGCCCAGCGCCTGGACGCGGGCCTGGGCGGCGGCCGTCGGGGGCCCCAAACACTGTATCTACCAGTTTTTCTGAATCCGCCGCAAGGCAAAACAAATGAATCAAAACTTTCAACAACGGATCTCTTGGCTCTGGCATCGATGAAGAACGCAGCGAAATGCGATAAGTAATGTGAATTGCAAAATTCAGTGAATCATCGAATCTTTGAACGCACATTGCGCCCGCCAGCATTCTGGCGGGCATGCCTGTTCGAGCGTCATTTCAACCCTCGACGTCCCCTGGGGGATGTCGGCGTTGGGGACCGGCAGCACACCGCCGCCCCCGAAATGAAGTGGCGGCCCG…
Fungstrain143	Solanum lycopersicum	Natural site	China	Shandong	36.93N 118.77E	Fruiting Stage	PDA	ITS1/ITS4	Fungi	Ascomycota	Dothideomycetes	Pleosporales	Didymellaceae	Boeremia	Boeremia exigua	TTCGGTAGGTGAACCkGCGGAAGGATCATTACCTAGAGTTGTAGGCTTTGCCTACCATCTCTTACCCATGTCTTTTGAGTACCTTCGTTTCCTCGGCGGGTCCGCCCGCCGATTGGACAAACTTAAACCCTTTGTAATTGAAATCAGCGTCTGAAAAAACATAATAGTTACAACTTTCAACAACGGATCTCTTGGTTCTGGCATCGATGAAGAACGCAGCGAAATGCGATAAGTAGTGTGAATTGCAGAATTCAGTGAATCATCGAATCTTTGAACGCACATTGCGCCCCTTGGTATTCCATGGGGCATGCCTGTTCGAGCGTCATTTGTACCTTCAAGCTCTGCTTGGTGTTGGGTGTTGTCTCGCCTTTGCGTGTAGACTCGCCTTAAAACAATTGr…
Fungstrain147	Solanum lycopersicum	Natural site	China	Shandong	36.93N 118.77E	Fruiting Stage	PDA	ITS1/ITS4	Fungi	Ascomycota	Pezizomycotina	Incertae sedis	Incertae sedis	Botryosporium	Botryosporium longibrachiatum	TGCGGAGGGATCATTACCGGGAAAGCGCCGCAAGGCCGAACCCAACCCAACCCTTTGTGAACCTTACCCAAGGAAAAACCATGTTGCTTCGGCAGGCGGCCCCGCTGGGGGGGGCCAGCCGCCCGGCGCGCGATACAGCCGGGCGCCTGCCAGGGGCCCAACAGAATTGCATCTCCCAGAGACAGACATCTCGAGAAAACTTTTATTGAAAAACCGATACAACCTTCAACAGTGGATCTCTTGGTTCCGGCATCGATGAAGAACGCAGCGAAATGCGATACGTAATGTGAATTGCAGAGTACAGTGAACCATCGAATCTTTGAACGCACATTGCGCCCGCCGGCATTCCGGCGGGCATGCCTGTCCGAGCGTCGCCTCCACCCTCGAGCCCCCGTCGGC…
Fungstrain148	Solanum lycopersicum	Natural site	China	Shandong	36.93N 118.77E	Fruiting Stage	PDA	ITS1/ITS4	Fungi	Ascomycota	Pezizomycotina	Incertae sedis	Incertae sedis	Botryosporium	Botryosporium longibrachiatum	ATTACCGGGAAAGCGCCGCAAGGCCGAACCCAACCCAACCCTTTGTGAACCTTACCCAAGGAAAAACCATGTTGCTTCGGCAGGCGGCCCCGCTGGGGGGGGCCAGCCGCCCGGCGCGCGATACAGCCGGGCGCCTGCCAGGGGCCCAACAGAATTGCATCTCCCAGAGACAGACATCTCGAGAAAACTTTTATTGAAAAACCGATACAACCTTCAACAGTGGATCTCTTGGTTCCGGCATCGATGAAGAACGCAGCGAAATGCGATACGTAATGTGAATTGCAGAGTACAGTGAACCATCGAATCTTTGAACGCACATTGCGCCCGCCGGCATTCCGGCGGGCATGCCTGTCCGAGCGTCGCCTCCACCCTCGAGCCCCCGTCGGCTCGGCGTTGGGG…
Fungstrain145	Solanum lycopersicum	Natural site	China	Shandong	36.93N 118.77E	Fruiting Stage	PDA	ITS1/ITS4	Fungi	Ascomycota	Pezizomycotina	Incertae sedis	Incertae sedis	Botryosporium	Botryosporium longibrachiatum	GCGGAGGGATCATTACCGGGAAAGCGCCGCAAGGCCGAACCCAACCCAACCCTTTGTGAACCTTACCCAAGGAAAAACCATGTTGCTTCGGCAGGCGGCCCCGCTGGGGGGGGCCAGCCGCCCGGCGCGCGATACAGCCGGGCGCCTGCCAGGGGCCCAACAGAATTGCATCTCCCAGAGACAGACATCTCGAGAAAACTTTTATTGAAAAACCGATACAACCTTCAACAGTGGATCTCTTGGTTCCGGCATCGATGAAGAACGCAGCGAAATGCGATACGTAATGTGAATTGCAGAGTACAGTGAACCATCGAATCTTTGAACGCACATTGCGCCCGCCGGCATTCCGGCGGGCATGCCTGTCCGAGCGTCGCCTCCACCCTCGAGCCCCCGTCGGCT…
Fungstrain146	Solanum lycopersicum	Natural site	China	Shandong	36.93N 118.77E	Fruiting Stage	PDA	ITS1/ITS4	Fungi	Ascomycota	Pezizomycotina	Incertae sedis	Incertae sedis	Botryosporium	Botryosporium longibrachiatum	GGATCATTACCGGGAAAGCGCCGCAAGGCCGAACCCAACCCAACCCTTTGTGAACCTTACCCAAGGAAAAACCATGTTGCTTCGGCAGGCGGCCCCGCTGGGGGGGGCCAGCCGCCCGGCGCGCGATACAGCCGGGCGCCTGCCAGGGGCCCAACAGAATTGCATCTCCCAGAGACAGACATCTCGAGAAAACTTTTATTGAAAAACCGATACAACCTTCAACAGTGGATCTCTTGGTTCCGGCATCGATGAAGAACGCAGCGAAATGCGATACGTAATGTGAATTGCAGAGTACAGTGAACCATCGAATCTTTGAACGCACATTGCGCCCGCCGGCATTCCGGCGGGCATGCCTGTCCGAGCGTCGCCTCCACCCTCGAGCCCCCGTCGGCTCGGCGT…
Fungstrain144	Solanum lycopersicum	Natural site	China	Heilongjiang	45.80N 125.15E	Fruiting Stage	PDA	ITS1/ITS4	Fungi	Ascomycota	Pezizomycotina	Incertae sedis	Incertae sedis	Botryosporium	Botryosporium longibrachiatum	TGACCTGCGGAGGGATCATTACCGGGAAAGCGCCGCAAGGCCGAACCCAACCCAACCCTTTGTGAACCTTACCCAAGGAAAAACCATGTTGCTTCGGCAGGCGGCCCCGCTGGGGGGGGCCAGCCGCCCGGCGCGCGATACAGCCGGGCGCCTGCCAGGGGCCCAACAGAATTGCATCTCCCAGAGACAGACATCTCGAGAAAACTTTTATTGAAAAACCGATACAACCTTCAACAGTGGATCTCTTGGTTCCGGCATCGATGAAGAACGCAGCGAAATGCGATACGTAATGTGAATTGCAGAGTACAGTGAACCATCGAATCTTTGAACGCACATTGCGCCCGCCGGCATTCCGGCGGGCATGCCTGTCCGAGCGTCGCCTCCACCCTCGAGCCCCCG…
Fungstrain149	Solanum lycopersicum	Natural site	China	Shandong	36.93N 118.77E	Fruiting Stage	PDA	ITS1/ITS4	Fungi	Ascomycota	Dothideomycetes	Pleosporales	Didymellaceae	Calophoma	Calophoma clematidina	ATCATTACCTAGAGTTGTAGGCTTTGCCTGCTATCTCTTACCCATGTCTTTTGAGTACTTACGTTTCCTCGGTGGGTTCGCCCGCCGAAGACAATCTATAAACCTTTGCAGTTGCAATCAGCGTCTGAAAAAAACATAATAATTACAACTTTCAACAACGGATCTCTTGGTTCTGGCATCGATGAAGAACGCAGCGAAATGCGATAAGTAGTGTGAATTGCAGAATTCAGTGAATCATCGAATCTTTGAACGCACATTGCGCCCCTTGGTATTCCATGGGGCATGCCTGTTCGAGCGTCATTTGTACCTTCAAGCTTTGCTTGGTGTTGGGTGTTTGTCTTGCCTTTGCGTGTAGACTCGCCTTAAAACAATTGGCAGCCGGCGTATTGATTTCGGAGC…
Fungstrain153	Solanum lycopersicum	Natural site	China	Heilongjiang	47.12N 124.88E	Fruiting Stage	RBM	ITS1/ITS4	Fungi	Ascomycota	Sordariomycetes	Sordariales	Chaetomiaceae	Chaetomium	Chaetomium kenpeggii	TCTACCTCCGGGATGTTCATAACCCTTTGTTGTCCGACTCTGTTGCCTCCGGGGCGACCCTGCCTTCCGGCGGGGGCTCCGGGTGGACACTTCAAACTCTTGCGTAACTTTGCAGTCTGAGTAAACTTAATTAATAAATTAAAACTTTTAAAACGGATCTCTTGGTTCTGGCATCGATGAAGAACACATCGAAATGCCATAAATAATGTGAATTGCACAATTCCTCGAATCATCTAATCTTTGAACGCACATTGCGCCCCCTGGTATTCCGGGGGGCATGCCTGTTCTAGCGTCATTTCACCACTCAAGCCTCGCTTGGTATTGGGCAACGCGGTCCGCCGCGTGCCTCAGATCTACCGGCTGGGTCTTCTGTCCCCTAATCGTTGTGGAAACTATTCG…
Fungstrain154	Solanum lycopersicum	Natural site	China	Shandong	36.93N 118.77E	Fruiting Stage	RBM	ITS1/ITS4	Fungi	Ascomycota	Sordariomycetes	Sordariales	Chaetomiaceae	Chaetomium	Chaetomium kenpeggii	ATAACCCTTTGTTGTCCGACTCTGTTGCCTCCGGGGCGACCCTGCCTTCCGGCGGGGGCTCCGGGTGGACACTTCAAACTCTTGCGTAACTTTGCAGTCTGAGTAAACTTAATTAATAAATTAAAACTTTTAAAACGGATCTCTTGGTTCTGGCATCGATGAAGAACACATCGAAATGCCATAAATAATGTGAATTGCACAATTCCTCGAATCATCTAATCTTTGAACGCACATTGCGCCCCCTGGTATTCCGGGGGGCATGCCTGTTCTAGCGTCATTTCACCACTCAAGCCTCGCTTGGTATTGGGCAACGCGGTCCGCCGCGTGCCTCAGATCTACCGGCTGGGTCTTCTGTCCCCTAATCGTTGTGGAAACTATTCGCTAAAGGGTGCTCGGGAG…
Fungstrain155	Solanum lycopersicum	Natural site	China	Shandong	36.93N 118.77E	Fruiting Stage	PDA	ITS1/ITS4	Fungi	Ascomycota	Sordariomycetes	Sordariales	Chaetomiaceae	Chaetomium	Chaetomium kenpeggii	AACCCTTTGTTGTCCGACTCTGTTGCCTCCGGGGCGACCCTGCCTTCCGGCGGGGGCTCCGGGTGGACACTTCAAACTCTTGCGTAACTTTGCAGTCTGAGTAAACTTAATTAATAAATTAAAACTTTTAAAACGGATCTCTTGGTTCTGGCATCGATGAAGAACACATCGAAATGCCATAAATAATGTGAATTGCACAATTCCTCGAATCATCTAATCTTTGAACGCACATTGCGCCCCCTGGTATTCCGGGGGGCATGCCTGTTCTAGCGTCATTTCACCACTCAAGCCTCGCTTGGTATTGGGCAACGCGGTCCGCCGCGTGCCTCAGATCTACCGGCTGGGTCTTCTGTCCCCTAATCGTTGTGGAAACTATTCGCTAAAGGGTGCTCGGGAGGC…
Fungstrain156	Solanum lycopersicum	Natural site	China	Shandong	36.93N 118.77E	Fruiting Stage	PDA	ITS1/ITS4	Fungi	Ascomycota	Sordariomycetes	Sordariales	Chaetomiaceae	Chaetomium	Chaetomium kenpeggii	CATAACCCTTTGTTGTCCGACTCTGTTGCCTCCGGGGCGACCCTGCCTTCCGGCGGGGGCTCCGGGTGGACACTTCAAACTCTTGCGTAACTTTGCAGTCTGAGTAAACTTAATTAATAAATTAAAACTTTTAAAACGGATCTCTTGGTTCTGGCATCGATGAAGAACACATCGAAATGCCATAAATAATGTGAATTGCACAATTCCTCGAATCATCTAATCTTTGAACGCACATTGCGCCCCCTGGTATTCCGGGGGGCATGCCTGTTCTAGCGTCATTTCACCACTCAAGCCTCGCTTGGTATTGGGCAACGCGGTCCGCCGCGTGCCTCAGATCTACCGGCTGGGTCTTCTGTCCCCTAATCGTTGTGGAAACTATTCGCTAAAGGGTGCTCGGGA…
Fungstrain150	Solanum lycopersicum	Natural site	China	Heilongjiang	45.80N 125.15E	Fruiting Stage	PDA	ITS1/ITS4	Fungi	Ascomycota	Sordariomycetes	Sordariales	Chaetomiaceae	Chaetomium	Chaetomium globosum	CCATTGTGACGTTACCTATACCGTTGCTTCGGCGGGCGGCCCCGGGGTTTACCCCCCGGGCGCCCCTGGGCCCCACCGCGGGCGCCCGCCGGAGGTCACCAAACTCTTGATAATTTATGGCCTCTCTGAGTCTTCTGTACTGAATAAGTCAAAACTTTCAACAACGGATCTCTTGGTTCTGGCATCGATGAAGAACGCAGCGAAATGCGATAAGTAATGTGAATTGCAGAATTCAGTGAATCATCGAATCTTTGAACGCACATTGCGCCCGCCAGCATTCTGGCGGGCATGCCTGTTCGAGCGTCATTTCAACCATCAAGCCCCCGGGCTTGTGTTGGGGACCTGCGGCTGCCGCAGGCCCTGAAAAGCAGTGGCGGGCTCGCTGTCGCACCGAGCGTA…
Fungstrain151	Solanum lycopersicum	Natural site	China	Shandong	36.93N 118.77E	Fruiting Stage	PDA	ITS1/ITS4	Fungi	Ascomycota	Sordariomycetes	Sordariales	Chaetomiaceae	Chaetomium	Chaetomium globosum	CCATTGTGACGTTACCTATACCGTTGCTTCGGCGGGCGGCCCCGGGGTTTACCCCCCGGGCGCCCCTGGGCCCCACCGCGGGCGCCCGCCGGAGGTCACCAAACTCTTGATAATTTATGGCCTCTCTGAGTCTTCTGTACTGAATAAGTCAAAACTTTCAACAACGGATCTCTTGGTTCTGGCATCGATGAAGAACGCAGCGAAATGCGATAAGTAATGTGAATTGCAGAATTCAGTGAATCATCGAATCTTTGAACGCACATTGCGCCCGCCAGCATTCTGGCGGGCATGCCTGTTCGAGCGTCATTTCAACCATCAAGCCCCCGGGCTTGTGTTGGGGACCTGCGGCTGCCGCAGGCCCTGAAAAGCAGTGGCGGGCTCGCTGTCGCACCGAGCGTA…
Fungstrain152	Solanum lycopersicum	Natural site	China	Shandong	36.93N 118.77E	Fruiting Stage	PDA	ITS1/ITS4	Fungi	Ascomycota	Sordariomycetes	Sordariales	Chaetomiaceae	Chaetomium	Chaetomium globosum	CGTTACCTATACCGTTGCTTCGGCGGGCGGCCCCGGGGTTTACCCCCCGGGCGCCCCTGGGCCCCACCGCGGGCGCCCGCCGGAGGTCACCAAACTCTTGATAATTTATGGCCTCTCTGAGTCTTCTGTACTGAATAAGTCAAAACTTTCAACAACGGATCTCTTGGTTCTGGCATCGATGAAGAACGCAGCGAAATGCGATAAGTAATGTGAATTGCAGAATTCAGTGAATCATCGAATCTTTGAACGCACATTGCGCCCGCCAGCATTCTGGCGGGCATGCCTGTTCGAGCGTCATTTCAACCATCAAGCCCCCGGGCTTGTGTTGGGGACCTGCGGCTGCCGCAGGCCCTGAAAAGCAGTGGCGGGCTCGCTGTCGCACCGAGCGTAGTAGCATAC…
Fungstrain159	Solanum lycopersicum	Natural site	China	Shandong	36.93N 118.77E	Fruiting Stage	PDA	ITS1/ITS4	Fungi	Ascomycota	Sordariomycetes	Sordariales	Chaetomiaceae	Chaetomium	Chaetomium pachypodioides	TGAACGTTACCTTTATCGTTGCTTCGGCGGGTGGCGCCCAGCGCCCCCAAGGCCCCCCCGCGGGGCGCCCGCCGGAGGAAACCTAACTCTTGACAACTGTATGGCCTCTCTGAGTAACTATACTTAATAAGTTAAAACTTTCAACAACGGATCTCTTGGTTCTGGCATCGATGAAGAACGCAGCGAAATGCGATAAGTAATGTGAATTGCAGAATTCAGTGAATCATCGAATCTTTGAACGCACATTGCGCCCGCCAGTATTCTGGCGGGCATGCCTGTTCGAGCGTCATTTCAACCATCAAGCCCCAGGCTTGTGTTGGGGACCTGCGGCTGCCGCAGGCCCTGAAAAACAGTGGCGGGCTCGCTAGTCACACCGAGCGTAGTAGCATACACATCGCT…
Fungstrain160	Solanum lycopersicum	Natural site	China	Shandong	36.93N 118.77E	Fruiting Stage	PDA	ITS1/ITS4	Fungi	Ascomycota	Sordariomycetes	Sordariales	Chaetomiaceae	Chaetomium	Chaetomium pachypodioides	TTACCATTATCGTTGCTTCGGCGGGCGGCGCCCAGCGCTCCCAGGCCCCCTCGCGGGGCGCCCGCCGGAGGTTATCTAACTCTTGACAACTGTATGGCCTCTCTGAGTCTCTATACTTAATAAGTTAAAACTTTCAACAACGGATCTCTTGGTTCTGGCATCGATGAAGAACGCAGCGAAATGCGATAAGTAATGTGAATTGCAGAATTCAGTGAATCATCGAATCTTTGAACGCACATTGCGCCCGCCAGTATTCTGGCGGGCATGCCTGTTCGAGCGTCATTTCAACCATCAAGCCCCAGGCTTGTGTTGGGGACCTGCGGCTGCCGCAGGCCCTGAAAACCAGTGGCGGGCTCGCTAGTCACACCGAGCGTAGTAGCATACACATCGCTCAGGGCG…
Fungstrain157	Solanum lycopersicum	Natural site	China	Heilongjiang	47.12N 124.88E	Fruiting Stage	PDA	ITS1/ITS4	Fungi	Ascomycota	Sordariomycetes	Sordariales	Chaetomiaceae	Chaetomium	Chaetomium pachypodioides	ATTGTGAACGTTACCTTTATCGTTGCTTCGGCGGGTGGCGCCCAGCGCCCCCAAGGCCCCCCCGCGGGGCGCCCGCCGGAGGAAACCTAACTCTTGACAACTGTATGGCCTCTCTGAGTAACTATACTTAATAAGTTAAAACTTTCAACAACGGATCTCTTGGTTCTGGCATCGATGAAGAACGCAGCGAAATGCGATAAGTAATGTGAATTGCAGAATTCAGTGAATCATCGAATCTTTGAACGCACATTGCGCCCGCCAGTATTCTGGCGGGCATGCCTGTTCGAGCGTCATTTCAACCATCAAGCCCCAGGCTTGTGTTGGGGACCTGCGGCTGCCGCAGGCCCTGAAAAACAGTGGCGGGCTCGCTAGTCACACCGAGCGTAGTAGCATACACAT…
Fungstrain158	Solanum lycopersicum	Natural site	China	Heilongjiang	47.12N 124.88E	Fruiting Stage	PDA	ITS1/ITS4	Fungi	Ascomycota	Sordariomycetes	Sordariales	Chaetomiaceae	Chaetomium	Chaetomium pachypodioides	GAACGTTACCATTATCGTTGCTTCGGCGGGCGGCGCCCAGCGCTCCCAGGCCCCCTCGCGGGGCGCCCGCCGGAGGTTATCTAACTCTTGACAACTGTATGGCCTCTCTGAGTCTCTATACTTAATAAGTTAAAACTTTCAACAACGGATCTCTTGGTTCTGGCATCGATGAAGAACGCAGCGAAATGCGATAAGTAATGTGAATTGCAGAATTCAGTGAATCATCGAATCTTTGAACGCACATTGCGCCCGCCAGTATTCTGGCGGGCATGCCTGTTCGAGCGTCATTTCAACCATCAAGCCCCAGGCTTGTGTTGGGGACCTGCGGCTGCCGCAGGCCCTGAAAACCAGTGGCGGGCTCGCTAGTCACACCGAGCGTAGTAGCATACACATCGCTCA…
Fungstrain161	Solanum lycopersicum	Natural site	China	Heilongjiang	45.80N 125.15E	Fruiting Stage	PDA	ITS1/ITS4	Fungi	Ascomycota	Sordariomycetes	Sordariales	Chaetomiaceae	Chaetomium	Chaetomium pachypodioides	CTTCGGCGGGCGGCGCCCAGCGCTCCCAGGCCCCCTCGCGGGGCGCCCGCCGGAGGTTATCTAACTCTTGACAACTGTATGGCCTCTCTGAGTCTCTATACTTAATAAGTTAAAACTTTCAACAACGGATCTCTTGGTTCTGGCATCGATGAAGAACGCAGCGAAATGCGATAAGTAATGTGAATTGCAGAATTCAGTGAATCATCGAATCTTTGAACGCACATTGCGCCCGCCAGTATTCTGGCGGGCATGCCTGTTCGAGCGTCATTTCAACCATCAAGCCCCAGGCTTGTGTTGGGGACCTGCGGCTGCCGCAGGCCCTGAAAACCAGTGGCGGGCTCGCTAGTCACACCGAGCGTAGTAGCATACACATCGCTCAGGGCGTGCTGCGGGTTCCGG…
Fungstrain162	Solanum lycopersicum	Natural site	China	Heilongjiang	45.80N 125.15E	Fruiting Stage	PDA	ITS1/ITS4	Fungi	Ascomycota	Sordariomycetes	Sordariales	Chaetomiaceae	Chaetomium	Chaetomium pachypodioides	TGCTTCGGCGGGCGGCGCCCAGCGCTCCCAGGCCCCCTCGCGGGGCGCCCGCCGGAGGTTATCTAACTCTTGACAACTGTATGGCCTCTCTGAGTCTCTATACTTAATAAGTTAAAACTTTCAACAACGGATCTCTTGGTTCTGGCATCGATGAAGAACGCAGCGAAATGCGATAAGTAATGTGAATTGCAGAATTCAGTGAATCATCGAATCTTTGAACGCACATTGCGCCCGCCAGTATTCTGGCGGGCATGCCTGTTCGAGCGTCATTTCAACCATCAAGCCCCAGGCTTGTGTTGGGGACCTGCGGCTGCCGCAGGCCCTGAAAACCAGTGGCGGGCTCGCTAGTCACACCGAGCGTAGTAGCATACACATCGCTCAGGGCGTGCTGCGGGTTCC…
Fungstrain163	Solanum lycopersicum	Natural site	China	Heilongjiang	45.80N 125.15E	Fruiting Stage	PDA	ITS1/ITS4	Fungi	Ascomycota	Sordariomycetes	Sordariales	Chaetomiaceae	Chaetomium	Chaetomium pachypodioides	TCGGCGGGCGGCGCCCAGCGCTCCCAGGCCCCCTCGCGGGGCGCCCGCCGGAGGTTATCTAACTCTTGACAACTGTATGGCCTCTCTGAGTCTCTATACTTAATAAGTTAAAACTTTCAACAACGGATCTCTTGGTTCTGGCATCGATGAAGAACGCAGCGAAATGCGATAAGTAATGTGAATTGCAGAATTCAGTGAATCATCGAATCTTTGAACGCACATTGCGCCCGCCAGTATTCTGGCGGGCATGCCTGTTCGAGCGTCATTTCAACCATCAAGCCCCAGGCTTGTGTTGGGGACCTGCGGCTGCCGCAGGCCCTGAAAACCAGTGGCGGGCTCGCTAGTCACACCGAGCGTAGTAGCATACACATCGCTCAGGGCGTGCTGCGGGTTCCGGCC…
Fungstrain164	Solanum lycopersicum	Natural site	China	Heilongjiang	45.80N 125.15E	Fruiting Stage	CMA	ITS1/ITS4	Fungi	Ascomycota	Sordariomycetes	Glomerellales	Plectosphaerellaceae	Chordomyces	Chordomyces antarcticum	TTGTGACCTTTATACCTGTTGCTTCGGCGGCGCGCCCCCCGGGGCGTGCCCGCCGGTATCATCAGAATCTCTGTTTGAACCCGACGATACATCTGAGTGTTCTAAGCGAACTGTTAAAACTTTCAACAACGGATCTCTTGGCTCCAGCATCGATGAAGAACGCAGCGAAACGCGATAAGTAATGTGAATTGCAGAATTCAGTGAATCATCGAATCTTTGAACGCACATGGCGCCTTCCAGTATCCTGGGAGGCATGCCTGTCCGAGCGTCGTTTCAACCCTCGAGCCCCCGTGGCCCGGCGTTGGGGATCTGCCCAGGCAGGCCCCGAAAACCAGTGGCGGACCCGTTACAGGCCCTTCCTTTGCGTAGTAATACTGCCTCGCATCGGGAGCCGGCGGG…
Fungstrain165	Solanum lycopersicum	Natural site	China	Shandong	36.93N 118.77E	Fruiting Stage	CMA	ITS1/ITS4	Fungi	Ascomycota	Sordariomycetes	Glomerellales	Plectosphaerellaceae	Chordomyces	Chordomyces antarcticum	CCTGTTGCTTCGGCGGCGCGCCCCCCGGGGCGTGCCCGCCGGTATCATCAGAATCTCTGTTTGAACCCGACGATACATCTGAGTGTTCTAAGCGAACTGTTAAAACTTTCAACAACGGATCTCTTGGCTCCAGCATCGATGAAGAACGCAGCGAAACGCGATAAGTAATGTGAATTGCAGAATTCAGTGAATCATCGAATCTTTGAACGCACATGGCGCCTTCCAGTATCCTGGGAGGCATGCCTGTCCGAGCGTCGTTTCAACCCTCGAGCCCCCGTGGCCCGGCGTTGGGGATCTGCCCAGGCAGGCCCCGAAAACCAGTGGCGGACCCGTTACAGGCCCTTCCTTTGCGTAGTAATACTGCCTCGCATCGGGAGCCGGCGGGCTTCCAGCCTCTAA…
Fungstrain166	Solanum lycopersicum	Natural site	China	Shandong	36.93N 118.77E	Fruiting Stage	CMA	ITS1/ITS4	Fungi	Ascomycota	Sordariomycetes	Glomerellales	Plectosphaerellaceae	Chordomyces	Chordomyces antarcticum	TACCTGTTGCTTCGGCGGCGCGCCCCCCGGGGCGTGCCCGCCGGTATCATCAGAATCTCTGTTTGAACCCGACGATACATCTGAGTGTTCTAAGCGAACTGTTAAAACTTTCAACAACGGATCTCTTGGCTCCAGCATCGATGAAGAACGCAGCGAAACGCGATAAGTAATGTGAATTGCAGAATTCAGTGAATCATCGAATCTTTGAACGCACATGGCGCCTTCCAGTATCCTGGGAGGCATGCCTGTCCGAGCGTCGTTTCAACCCTCGAGCCCCCGTGGCCCGGCGTTGGGGATCTGCCCAGGCAGGCCCCGAAAACCAGTGGCGGACCCGTTACAGGCCCTTCCTTTGCGTAGTAATACTGCCTCGCATCGGGAGCCGGCGGGCTTCCAGCCTCT…
Fungstrain167	Solanum lycopersicum	Natural site	China	Shandong	36.93N 118.77E	Fruiting Stage	CMA	ITS1/ITS4	Fungi	Ascomycota	Sordariomycetes	Glomerellales	Plectosphaerellaceae	Chordomyces	Chordomyces antarcticum	CTGTTGCTTCGGCGGCGCGCCCCCCGGGGCGTGCCCGCCGGTATCATCAGAATCTCTGTTTGAACCCGACGATACATCTGAGTGTTCTAAGCGAACTGTTAAAACTTTCAACAACGGATCTCTTGGCTCCAGCATCGATGAAGAACGCAGCGAAACGCGATAAGTAATGTGAATTGCAGAATTCAGTGAATCATCGAATCTTTGAACGCACATGGCGCCTTCCAGTATCCTGGGAGGCATGCCTGTCCGAGCGTCGTTTCAACCCTCGAGCCCCCGTGGCCCGGCGTTGGGGATCTGCCCAGGCAGGCCCCGAAAACCAGTGGCGGACCCGTTACAGGCCCTTCCTTTGCGTAGTAATACTGCCTCGCATCGGGAGCCGGCGGGCTTCCAGCCTCTAAA…
Fungstrain168	Solanum lycopersicum	Natural site	China	Shandong	36.93N 118.77E	Fruiting Stage	CMA	ITS1/ITS4	Fungi	Ascomycota	Sordariomycetes	Glomerellales	Plectosphaerellaceae	Chordomyces	Chordomyces antarcticum	TGTTGCTTCGGCGGCGCGCCCCCCGGGGCGTGCCCGCCGGTATCATCAGAATCTCTGTTTGAACCCGACGATACATCTGAGTGTTCTAAGCGAACTGTTAAAACTTTCAACAACGGATCTCTTGGCTCCAGCATCGATGAAGAACGCAGCGAAACGCGATAAGTAATGTGAATTGCAGAATTCAGTGAATCATCGAATCTTTGAACGCACATGGCGCCTTCCAGTATCCTGGGAGGCATGCCTGTCCGAGCGTCGTTTCAACCCTCGAGCCCCCGTGGCCCGGCGTTGGGGATCTGCCCAGGCAGGCCCCGAAAACCAGTGGCGGACCCGTTACAGGCCCTTCCTTTGCGTAGTAATACTGCCTCGCATCGGGAGCCGGCGGGCTTCCAGCCTCTAAAC…
Fungstrain169	Solanum lycopersicum	Natural site	China	Heilongjiang	45.80N 125.15E	Fruiting Stage	RBM	ITS1/ITS4	Fungi	Ascomycota	Dothideomycetes	Capnodiales	Cladosporiaceae	Cladosporium	Cladosporium endophytica	TGACACCGGCTCCGGCCGGGGATGTTCATAACCCTTTGTTGTCCGACTCTGTTGCCTCCGGGGCGACCCTGCCTTTTCACGGGCGGGGGCCCCGGGTGGACACATCAAAACTCTTGCGTAACTTTGCAGTCTGAGTAAATTTAATTAATAAATTAAAACTTTCAACAACGGATCTCTTGGTTCTGGCATCGATGAAGAACGCAGCGAAATGCGATAAGTAATGTGAATTGCAGAATTCAGTGAATCATCGAATCTTTGAACGCACATTGCGCCCCCTGGTATTCCGGGGGGCATGCCTGTTCGAGCGTCATTTCACCACTCAAGCCTCGCTTGGTATTGGGCGACGCGGTCCGCCGCGCGCCTCAAATCGACCGGCTGGGTCTTCTGTCCCCTCAGCGT…
Fungstrain182	Solanum lycopersicum	Natural site	China	Heilongjiang	47.12N 124.88E	Fruiting Stage	PDA	ITS1/ITS4	Fungi	Ascomycota	Dothideomycetes	Capnodiales	Cladosporiaceae	Cladosporium	Cladosporium sphaerospermum	TGACACCGGCTCCGGCCGGGGATGTTCATAACCCTTTGTTGTCCGACTCTGTTGCCTCCGGGGCGACCCTGCCTTTTCACGGGCGGGGGCCCCGGGTGGACACATCAAAACTCTTGCGTAACTTTGCAGTCTGAGTAAATTTAATTAATAAATTAAAACTTTCAACAACGGATCTCTTGGTTCTGGCATCGATGAAGAACGCAGCGAAATGCGATAAGTAATGTGAATTGCAGAATTCAGTGAATCATCGAATCTTTGAACGCACATTGCGCCCCCTGGTATTCCGGGGGGCATGCCTGTTCGAGCGTCATTTCACCACTCAAGCCTCGCTTGGTATTGGGCGACGCGGTCCGCCGCGCGCCTCAAATCGACCGGCTGGGTCTTCTGTCCCCTCAGCGT…
Fungstrain183	Solanum lycopersicum	Natural site	China	Shandong	36.93N 118.77E	Fruiting Stage	PDA	ITS1/ITS4	Fungi	Ascomycota	Dothideomycetes	Capnodiales	Cladosporiaceae	Cladosporium	Cladosporium sphaerospermum	CATAACCCTTTGTTGTCCGACTCTGTTGCCTCCGGGGCGACCCTGCCTTTTCACGGGCGGGGGCCCCGGGTGGACACATCAAAACTCTTGCGTAACTTTGCAGTCTGAGTAAATTTAATTAATAAATTAAAACTTTCAACAACGGATCTCTTGGTTCTGGCATCGATGAAGAACGCAGCGAAATGCGATAAGTAATGTGAATTGCAGAATTCAGTGAATCATCGAATCTTTGAACGCACATTGCGCCCCCTGGTATTCCGGGGGGCATGCCTGTTCGAGCGTCATTTCACCACTCAAGCCTCGCTTGGTATTGGGCGACGCGGTCCGCCGCGCGCCTCAAATCGACCGGCTGGGTCTTCTGTCCCCTCAGCGTTGTGGAAACTATTCGCTAAAGGGTGC…
Fungstrain178	Solanum lycopersicum	Natural site	China	Shandong	36.93N 118.77E	Fruiting Stage	PDA	ITS1/ITS4	Fungi	Ascomycota	Dothideomycetes	Capnodiales	Cladosporiaceae	Cladosporium	Cladosporium sphaerospermum	TAACCCTTTGTTGTCCGACTCTGTTGCCTCCGGGGCGACCCTGCCTTTTCACGGGCGGGGGCCCCGGGTGGACACATCAAAACTCTTGCGTAACTTTGCAGTCTGAGTAAATTTAATTAATAAATTAAAACTTTCAACAACGGATCTCTTGGTTCTGGCATCGATGAAGAACGCAGCGAAATGCGATAAGTAATGTGAATTGCAGAATTCAGTGAATCATCGAATCTTTGAACGCACATTGCGCCCCCTGGTATTCCGGGGGGCATGCCTGTTCGAGCGTCATTTCACCACTCAAGCCTCGCTTGGTATTGGGCGACGCGGTCCGCCGCGCGCCTCAAATCGACCGGCTGGGTCTTCTGTCCCCTCAGCGTTGTGGAAACTATTCGCTAAAGGGTGCCA…
Fungstrain177	Solanum lycopersicum	Natural site	China	Heilongjiang	45.80N 125.15E	Fruiting Stage	MEA	ITS1/ITS4	Fungi	Ascomycota	Dothideomycetes	Capnodiales	Cladosporiaceae	Cladosporium	Cladosporium sphaerospermum	TGTTGTCCGACTCTGTTGCCTCCGGGGCGACCCTGCCTTTTCACGGGCGGGGGCCCCGGGTGGACACATCAAAACTCTTGCGTAACTTTGCAGTCTGAGTAAATTTAATTAATAAATTAAAACTTTCAACAACGGATCTCTTGGTTCTGGCATCGATGAAGAACGCAGCGAAATGCGATAAGTAATGTGAATTGCAGAATTCAGTGAATCATCGAATCTTTGAACGCACATTGCGCCCCCTGGTATTCCGGGGGGCATGCCTGTTCGAGCGTCATTTCACCACTCAAGCCTCGCTTGGTATTGGGCGACGCGGTCCGCCGCGCGCCTCAAATCGACCGGCTGGGTCTTCTGTCCCCTCAGCGTTGTGGAAACTATTCGCTAAAGGGTGCCACGGGAGGC…
Fungstrain179	Solanum lycopersicum	Natural site	China	Heilongjiang	45.80N 125.15E	Fruiting Stage	PDA	ITS1/ITS4	Fungi	Ascomycota	Dothideomycetes	Capnodiales	Cladosporiaceae	Cladosporium	Cladosporium sphaerospermum	AGTTCATAACCCTTTGTTGTCCGACTCTGTTGCCTCCGGGGCGACCCTGCCTTTTCACGGGCGGGGGCCCCGGGTGGACACATCAAAACTCTTGCGTAACTTTGCAGTCTGAGTAAATTTAATTAATAAATTAAAACTTTCAACAACGGATCTCTTGGTTCTGGCATCGATGAAGAACGCAGCGAAATGCGATAAGTAATGTGAATTGCAGAATTCAGTGAATCATCGAATCTTTGAACGCACATTGCGCCCCCTGGTATTCCGGGGGGCATGCCTGTTCGAGCGTCATTTCACCACTCAAGCCTCGCTTGGTATTGGGCGACGCGGTCCGCCGCGCGCCTCAAATCGACCGGCTGGGTCTTCTGTCCCCTCAGCGTTGTGGAAACTATTCGCTAAAGG…
Fungstrain180	Solanum lycopersicum	Natural site	China	Heilongjiang	47.12N 124.88E	Fruiting Stage	PDA	ITS1/ITS4	Fungi	Ascomycota	Dothideomycetes	Capnodiales	Cladosporiaceae	Cladosporium	Cladosporium sphaerospermum	GGAGTTCATAACCCTTTGTTGTCCGACTCTGTTGCCTCCGGGGCGACCCTGCCTTTTCACGGGCGGGGGCCCCGGGTGGACACATCAAAACTCTTGCGTAACTTTGCAGTCTGAGTAAATTTAATTAATAAATTAAAACTTTCAACAACGGATCTCTTGGTTCTGGCATCGATGAAGAACGCAGCGAAATGCGATAAGTAATGTGAATTGCAGAATTCAGTGAATCATCGAATCTTTGAACGCACATTGCGCCCCCTGGTATTCCGGGGGGCATGCCTGTTCGAGCGTCATTTCACCACTCAAGCCTCGCTTGGTATTGGGCGACGCGGTCCGCCGCGCGCCTCAAATCGACCGGCTGGGTCTTCTGTCCCCTCAGCGTTGTGGAAACTATTCGCTAAA…
Fungstrain181	Solanum lycopersicum	Natural site	China	Heilongjiang	45.80N 125.15E	Fruiting Stage	PDA	ITS1/ITS4	Fungi	Ascomycota	Dothideomycetes	Capnodiales	Cladosporiaceae	Cladosporium	Cladosporium sphaerospermum	GAGTTCATAACCCTTTGTTGTCCGACTCTGTTGCCTCCGGGGCGACCCTGCCTTTTCACGGGCGGGGGCCCCGGGTGGACACATCAAAACTCTTGCGTAACTTTGCAGTCTGAGTAAATTTAATTAATAAATTAAAACTTTCAACAACGGATCTCTTGGTTCTGGCATCGATGAAGAACGCAGCGAAATGCGATAAGTAATGTGAATTGCAGAATTCAGTGAATCATCGAATCTTTGAACGCACATTGCGCCCCCTGGTATTCCGGGGGGCATGCCTGTTCGAGCGTCATTTCACCACTCAAGCCTCGCTTGGTATTGGGCGACGCGGTCCGCCGCGCGCCTCAAATCGACCGGCTGGGTCTTCTGTCCCCTCAGCGTTGTGGAAACTATTCGCTAAAG…
Fungstrain190	Solanum lycopersicum	Natural site	China	Shandong	36.93N 118.77E	Fruiting Stage	CMA	ITS1/ITS4	Fungi	Ascomycota	Dothideomycetes	Capnodiales	Cladosporiaceae	Cladosporium	Cladosporium tenuissimum	CGGTCTACCACCGGGATGTTCATAACCCTTTGTTGTCCGACTCTGTTGCCTCCGGGGCGACCCTGCCTTCGGGCGGGGGCTCCGGGTGGACACTTCAAACTCTTGCGTAACTTTGCAGTCTGAGTAAACTTAATTAATAAATTAAAACTTTTAACAACGGATCTCTTGGTTCTGGCATCGATGAAGAACGCAGCGAAATGCGATAAGTAATGTGAATTGCAGAATTCAGTGAATCATCGAATCTTTGAACGCACATTGCGCCCCCTGGTATTCCGGGGGGCATGCCTGTTCGAGCGTCATTTCACCACTCAAGCCTCGCTTGGTATTGGGCAACGCGGTCCGCCGCGTGCCTCAAATCGACCGGCTGGGTCTTCTGTCCCCTAAGCGTTGTGGAAACTA…
Fungstrain184	Solanum lycopersicum	Natural site	China	Heilongjiang	45.80N 125.15E	Fruiting Stage	CMA	ITS1/ITS4	Fungi	Ascomycota	Dothideomycetes	Capnodiales	Cladosporiaceae	Cladosporium	Cladosporium tenuissimum	GGATGTTCATAACCCTTTGTTGTCCGACTCTGTTGCCTCCGGGGCGACCCTGCCTTCGGGCGGGGGCTCCGGGTGGACACTTCAAACTCTTGCGTAACTTTGCAGTCTGAGTAAACTTAATTAATAAATTAAAACTTTTAACAACGGATCTCTTGGTTCTGGCATCGATGAAGAACGCAGCGAAATGCGATAAGTAATGTGAATTGCAGAATTCAGTGAATCATCGAATCTTTGAACGCACATTGCGCCCCCTGGTATTCCGGGGGGCATGCCTGTTCGAGCGTCATTTCACCACTCAAGCCTCGCTTGGTATTGGGCAACGCGGTCCGCCGCGTGCCTCAAATCGACCGGCTGGGTCTTCTGTCCCCTAAGCGTTGTGGAAACTATTCGCTAAAGGGT…
Fungstrain185	Solanum lycopersicum	Natural site	China	Shandong	36.93N 118.77E	Fruiting Stage	CMA	ITS1/ITS4	Fungi	Ascomycota	Dothideomycetes	Capnodiales	Cladosporiaceae	Cladosporium	Cladosporium tenuissimum	TCATAACCCTTTGTTGTCCGACTCTGTTGCCTCCGGGGCGACCCTGCCTTCGGGCGGGGGCTCCGGGTGGACACTTCAAACTCTTGCGTAACTTTGCAGTCTGAGTAAACTTAATTAATAAATTAAAACTTTTAACAACGGATCTCTTGGTTCTGGCATCGATGAAGAACGCAGCGAAATGCGATAAGTAATGTGAATTGCAGAATTCAGTGAATCATCGAATCTTTGAACGCACATTGCGCCCCCTGGTATTCCGGGGGGCATGCCTGTTCGAGCGTCATTTCACCACTCAAGCCTCGCTTGGTATTGGGCAACGCGGTCCGCCGCGTGCCTCAAATCGACCGGCTGGGTCTTCTGTCCCCTAAGCGTTGTGGAAACTATTCGCTAAAGGGTGCTCGG…
Fungstrain186	Solanum lycopersicum	Natural site	China	Shandong	36.93N 118.77E	Fruiting Stage	CMA	ITS1/ITS4	Fungi	Ascomycota	Dothideomycetes	Capnodiales	Cladosporiaceae	Cladosporium	Cladosporium tenuissimum	TTCATAACCCTTTGTTGTCCGACTCTGTTGCCTCCGGGGCGACCCTGCCTTCGGGCGGGGGCTCCGGGTGGACACTTCAAACTCTTGCGTAACTTTGCAGTCTGAGTAAACTTAATTAATAAATTAAAACTTTTAACAACGGATCTCTTGGTTCTGGCATCGATGAAGAACGCAGCGAAATGCGATAAGTAATGTGAATTGCAGAATTCAGTGAATCATCGAATCTTTGAACGCACATTGCGCCCCCTGGTATTCCGGGGGGCATGCCTGTTCGAGCGTCATTTCACCACTCAAGCCTCGCTTGGTATTGGGCAACGCGGTCCGCCGCGTGCCTCAAATCGACCGGCTGGGTCTTCTGTCCCCTAAGCGTTGTGGAAACTATTCGCTAAAGGGTGCTCG…
Fungstrain187	Solanum lycopersicum	Natural site	China	Shandong	36.93N 118.77E	Fruiting Stage	CMA	ITS1/ITS4	Fungi	Ascomycota	Dothideomycetes	Capnodiales	Cladosporiaceae	Cladosporium	Cladosporium tenuissimum	GGGATGTTCATAACCCTTTGTTGTCCGACTCTGTTGCCTCCGGGGCGACCCTGCCTTCGGGCGGGGGCTCCGGGTGGACACTTCAAACTCTTGCGTAACTTTGCAGTCTGAGTAAACTTAATTAATAAATTAAAACTTTTAACAACGGATCTCTTGGTTCTGGCATCGATGAAGAACGCAGCGAAATGCGATAAGTAATGTGAATTGCAGAATTCAGTGAATCATCGAATCTTTGAACGCACATTGCGCCCCCTGGTATTCCGGGGGGCATGCCTGTTCGAGCGTCATTTCACCACTCAAGCCTCGCTTGGTATTGGGCAACGCGGTCCGCCGCGTGCCTCAAATCGACCGGCTGGGTCTTCTGTCCCCTAAGCGTTGTGGAAACTATTCGCTAAAGGG…
Fungstrain188	Solanum lycopersicum	Natural site	China	Shandong	36.93N 118.77E	Fruiting Stage	CMA	ITS1/ITS4	Fungi	Ascomycota	Dothideomycetes	Capnodiales	Cladosporiaceae	Cladosporium	Cladosporium tenuissimum	GGGATGTTCATAACCCTTTGTTGTCCGACTCTGTTGCCTCCGGGGCGACCCTGCCTTCGGGCGGGGGCTCCGGGTGGACACTTCAAACTCTTGCGTAACTTTGCAGTCTGAGTAAACTTAATTAATAAATTAAAACTTTTAACAACGGATCTCTTGGTTCTGGCATCGATGAAGAACGCAGCGAAATGCGATAAGTAATGTGAATTGCAGAATTCAGTGAATCATCGAATCTTTGAACGCACATTGCGCCCCCTGGTATTCCGGGGGGCATGCCTGTTCGAGCGTCATTTCACCACTCAAGCCTCGCTTGGTATTGGGCAACGCGGTCCGCCGCGTGCCTCAAATCGACCGGCTGGGTCTTCTGTCCCCTAAGCGTTGTGGAAACTATTCGCTAAAGGG…
Fungstrain189	Solanum lycopersicum	Natural site	China	Shandong	36.93N 118.77E	Fruiting Stage	CMA	ITS1/ITS4	Fungi	Ascomycota	Dothideomycetes	Capnodiales	Cladosporiaceae	Cladosporium	Cladosporium tenuissimum	GATGTTCATAACCCTTTGTTGTCCGACTCTGTTGCCTCCGGGGCGACCCTGCCTTCGGGCGGGGGCTCCGGGTGGACACTTCAAACTCTTGCGTAACTTTGCAGTCTGAGTAAACTTAATTAATAAATTAAAACTTTTAACAACGGATCTCTTGGTTCTGGCATCGATGAAGAACGCAGCGAAATGCGATAAGTAATGTGAATTGCAGAATTCAGTGAATCATCGAATCTTTGAACGCACATTGCGCCCCCTGGTATTCCGGGGGGCATGCCTGTTCGAGCGTCATTTCACCACTCAAGCCTCGCTTGGTATTGGGCAACGCGGTCCGCCGCGTGCCTCAAATCGACCGGCTGGGTCTTCTGTCCCCTAAGCGTTGTGGAAACTATTCGCTAAAGGGTG…
Fungstrain193	Solanum lycopersicum	Natural site	China	Shandong	36.93N 118.77E	Fruiting Stage	RBM	ITS1/ITS4	Fungi	Ascomycota	Dothideomycetes	Capnodiales	Cladosporiaceae	Cladosporium	Cladosporium verrucocladosporioides	GTTCATAACCCTTTGTTGTCCGACTCTGTTGCCTCCGGGGCGACCCTGCCTTCGGGCGGGGGCTCCGGGTGGACACTTCAAACTCTTGCGTAACTTTGCAGTCTGAGTAAACTTAATTAATAAATTAAAACTTTTAACAACGGATCTCTTGGTTCTGGCATCGATGAAGAACGCAGCGAAATGCGATAAGTAATGTGAATTGCAGAATTCAGTGAATCATCGAATCTTTGAACGCACATTGCGCCCCCTGGTATTCCGGGGGGCATGCCTGTTCGAGCGTCATTTCACCACTCAAGCCTCGCTTGGTATTGGGCAACGCGGTCCGCCGCGTGCCTCAAATCGACCGGCTGGGTCTTCTGTCCCCTAAGCGTTGTGGAAACTATTCGCTAAAGGGTGTTC…
Fungstrain194	Solanum lycopersicum	Natural site	China	Shandong	36.93N 118.77E	Fruiting Stage	RBM	ITS1/ITS4	Fungi	Ascomycota	Dothideomycetes	Capnodiales	Cladosporiaceae	Cladosporium	Cladosporium verrucocladosporioides	ACCGGGATGTTCATAACCCTTTGTTGTCCGACTCTGTTGCCTCCGGGGCGACCCTGCCTTCGGGCGGGGGCTCCGGGTGGACACTTCAAACTCTTGCGTAACTTTGCAGTCTGAGTAAACTTAATTAATAAATTAAAACTTTTAACAACGGATCTCTTGGTTCTGGCATCGATGAAGAACGCAGCGAAATGCGATAAGTAATGTGAATTGCAGAATTCAGTGAATCATCGAATCTTTGAACGCACATTGCGCCCCCTGGTATTCCGGGGGGCATGCCTGTTCGAGCGTCATTTCACCACTCAAGCCTCGCTTGGTATTGGGCAACGCGGTCCGCCGCGTGCCTCAAATCGACCGGCTGGGTCTTCTGTCCCCTAAGCGTTGTGGAAACTATTCGCTAAA…
Fungstrain191	Solanum lycopersicum	Natural site	China	Heilongjiang	45.80N 125.15E	Fruiting Stage	RBM	ITS1/ITS4	Fungi	Ascomycota	Dothideomycetes	Capnodiales	Cladosporiaceae	Cladosporium	Cladosporium verrucocladosporioides	GATGTTCATAACCCTTTGTTGTCCGACTCTGTTGCCTCCGGGGCGACCCTGCCTTCGGGCGGGGGCTCCGGGTGGACACTTCAAACTCTTGCGTAACTTTGCAGTCTGAGTAAACTTAATTAATAAATTAAAACTTTTAACAACGGATCTCTTGGTTCTGGCATCGATGAAGAACGCAGCGAAATGCGATAAGTAATGTGAATTGCAGAATTCAGTGAATCATCGAATCTTTGAACGCACATTGCGCCCCCTGGTATTCCGGGGGGCATGCCTGTTCGAGCGTCATTTCACCACTCAAGCCTCGCTTGGTATTGGGCAACGCGGTCCGCCGCGTGCCTCAAATCGACCGGCTGGGTCTTCTGTCCCCTAAGCGTTGTGGAAACTATTCGCTAAAGGGTG…
Fungstrain192	Solanum lycopersicum	Natural site	China	Heilongjiang	47.12N 124.88E	Fruiting Stage	RBM	ITS1/ITS4	Fungi	Ascomycota	Dothideomycetes	Capnodiales	Cladosporiaceae	Cladosporium	Cladosporium verrucocladosporioides	GTCTACCACCGGGATGTTCATAACCCTTTGTTGTCCGACTCTGTTGCCTCCGGGGCGACCCTGCCTTCGGGCGGGGGCTCCGGGTGGACACTTCAAACTCTTGCGTAACTTTGCAGTCTGAGTAAACTTAATTAATAAATTAAAACTTTTAACAACGGATCTCTTGGTTCTGGCATCGATGAAGAACGCAGCGAAATGCGATAAGTAATGTGAATTGCAGAATTCAGTGAATCATCGAATCTTTGAACGCACATTGCGCCCCCTGGTATTCCGGGGGGCATGCCTGTTCGAGCGTCATTTCACCACTCAAGCCTCGCTTGGTATTGGGCAACGCGGTCCGCCGCGTGCCTCAAATCGACCGGCTGGGTCTTCTGTCCCCTAAGCGTTGTGGAAACTATT…
Fungstrain170	Solanum lycopersicum	Natural site	China	Shandong	36.93N 118.77E	Fruiting Stage	PDA	ITS1/ITS4	Fungi	Ascomycota	Dothideomycetes	Capnodiales	Cladosporiaceae	Cladosporium	Cladosporium domesticum	CGTAACAAGGTCTCCGTAGGTGAACCTGCGGAGGGATCATTACAAGTGACCCTGGCCTCCGGGCCGGGATGTTCATAACCCTTTGTTGTCCGACTCTGTTGCCTCCGGGGCGACCCTGCCTTCGGGCGGGGGCCCCGGGTGGACATATCAAACTCTTGCGTAACTTTGCAGTCTGAGTAAATTTAATTAATAAATTAAAACTTTCAACAACGGATCTCTTGGTTCTGGCATCGATGAAGAACGCAGCGAAATGCGATAAGTAATGTGAATTGCAGAATTCAGTGAATCATCGAATCTTTGAACGCACATTGCGCCCCCTGGTATTCCGGGGGGCATGCCTGTTCGAGCGTCATTTCACCACTCAAGCCTCGCTTGGTATTGGGCGACGCGGTCCGCCGC…
Fungstrain174	Solanum lycopersicum	Natural site	China	Shandong	36.93N 118.77E	Fruiting Stage	RBM	ITS1/ITS4	Fungi	Ascomycota	Dothideomycetes	Capnodiales	Cladosporiaceae	Cladosporium	Cladosporium domesticum	AGGTGAACCTGCGGAGGGATCATTACAAGTGACCCTGGCCTCCGGGCCGGGATGTTCATAACCCTTTGTTGTCCGACTCTGTTGCCTCCGGGGCGACCCTGCCTTCGGGCGGGGGCCCCGGGTGGACATATCAAACTCTTGCGTAACTTTGCAGTCTGAGTAAATTTAATTAATAAATTAAAACTTTCAACAACGGATCTCTTGGTTCTGGCATCGATGAAGAACGCAGCGAAATGCGATAAGTAATGTGAATTGCAGAATTCAGTGAATCATCGAATCTTTGAACGCACATTGCGCCCCCTGGTATTCCGGGGGGCATGCCTGTTCGAGCGTCATTTCACCACTCAAGCCTCGCTTGGTATTGGGCGACGCGGTCCGCCGCGCGCCTCAAATCGACCG…
Fungstrain175	Solanum lycopersicum	Natural site	China	Shandong	36.93N 118.77E	Fruiting Stage	RBM	ITS1/ITS4	Fungi	Ascomycota	Dothideomycetes	Capnodiales	Cladosporiaceae	Cladosporium	Cladosporium domesticum	GGTGAACCTGCGGAGGGATCATTACAAGTGACCCTGGCCTCCGGGCCGGGATGTTCATAACCCTTTGTTGTCCGACTCTGTTGCCTCCGGGGCGACCCTGCCTTCGGGCGGGGGCCCCGGGTGGACATATCAAACTCTTGCGTAACTTTGCAGTCTGAGTAAATTTAATTAATAAATTAAAACTTTCAACAACGGATCTCTTGGTTCTGGCATCGATGAAGAACGCAGCGAAATGCGATAAGTAATGTGAATTGCAGAATTCAGTGAATCATCGAATCTTTGAACGCACATTGCGCCCCCTGGTATTCCGGGGGGCATGCCTGTTCGAGCGTCATTTCACCACTCAAGCCTCGCTTGGTATTGGGCGACGCGGTCCGCCGCGCGCCTCAAATCGACCGG…
Fungstrain171	Solanum lycopersicum	Natural site	China	Shandong	36.93N 118.77E	Fruiting Stage	RBM	ITS1/ITS4	Fungi	Ascomycota	Dothideomycetes	Capnodiales	Cladosporiaceae	Cladosporium	Cladosporium domesticum	GTGAACCTGCGGAGGGATCATTACAAGTGACCCTGGCCTCCGGGCCGGGATGTTCATAACCCTTTGTTGTCCGACTCTGTTGCCTCCGGGGCGACCCTGCCTTCGGGCGGGGGCCCCGGGTGGACATATCAAACTCTTGCGTAACTTTGCAGTCTGAGTAAATTTAATTAATAAATTAAAACTTTCAACAACGGATCTCTTGGTTCTGGCATCGATGAAGAACGCAGCGAAATGCGATAAGTAATGTGAATTGCAGAATTCAGTGAATCATCGAATCTTTGAACGCACATTGCGCCCCCTGGTATTCCGGGGGGCATGCCTGTTCGAGCGTCATTTCACCACTCAAGCCTCGCTTGGTATTGGGCGACGCGGTCCGCCGCGCGCCTCAAATCGACCGGC…
Fungstrain172	Solanum lycopersicum	Natural site	China	Shandong	36.93N 118.77E	Fruiting Stage	RBM	ITS1/ITS4	Fungi	Ascomycota	Dothideomycetes	Capnodiales	Cladosporiaceae	Cladosporium	Cladosporium domesticum	AGGTGAACCTGCGGAGGGATCATTACAAGTGACCCTGGCCTCCGGGCCGGGATGTTCATAACCCTTTGTTGTCCGACTCTGTTGCCTCCGGGGCGACCCTGCCTTCGGGCGGGGGCCCCGGGTGGACATATCAAACTCTTGCGTAACTTTGCAGTCTGAGTAAATTTAATTAATAAATTAAAACTTTCAACAACGGATCTCTTGGTTCTGGCATCGATGAAGAACGCAGCGAAATGCGATAAGTAATGTGAATTGCAGAATTCAGTGAATCATCGAATCTTTGAACGCACATTGCGCCCCCTGGTATTCCGGGGGGCATGCCTGTTCGAGCGTCATTTCACCACTCAAGCCTCGCTTGGTATTGGGCGACGCGGTCCGCCGCGCGCCTCAAATCGACCG…
Fungstrain173	Solanum lycopersicum	Natural site	China	Shandong	36.93N 118.77E	Fruiting Stage	RBM	ITS1/ITS4	Fungi	Ascomycota	Dothideomycetes	Capnodiales	Cladosporiaceae	Cladosporium	Cladosporium domesticum	AACCTGCGGAGGGATCATTACAAGTGACCCTGGCCTCCGGGCCGGGATGTTCATAACCCTTTGTTGTCCGACTCTGTTGCCTCCGGGGCGACCCTGCCTTCGGGCGGGGGCCCCGGGTGGACATATCAAACTCTTGCGTAACTTTGCAGTCTGAGTAAATTTAATTAATAAATTAAAACTTTCAACAACGGATCTCTTGGTTCTGGCATCGATGAAGAACGCAGCGAAATGCGATAAGTAATGTGAATTGCAGAATTCAGTGAATCATCGAATCTTTGAACGCACATTGCGCCCCCTGGTATTCCGGGGGGCATGCCTGTTCGAGCGTCATTTCACCACTCAAGCCTCGCTTGGTATTGGGCGACGCGGTCCGCCGCGCGCCTCAAATCGACCGGCTGG…
Fungstrain176	Solanum lycopersicum	Natural site	China	Heilongjiang	45.80N 125.15E	Fruiting Stage	RBM	ITS1/ITS4	Fungi	Ascomycota	Dothideomycetes	Capnodiales	Cladosporiaceae	Cladosporium	Cladosporium kenpeggii	TCTACCTCCGGGATGTTCATAACCCTTTGTTGTCCGACTCTGTTGCCTCCGGGGCGACCCTGCCTTCCGGCGGGGGCTCCGGGTGGACACTTCAAACTCTTGCGTAACTTTGCAGTCTGAGTAAACTTAATTAATAAATTAAAACTTTTAAAACGGATCTCTTGGTTCTGGCATCGATGAAGAACACATCGAAATGCCATAAATAATGTGAATTGCACAATTCCTCGAATCATCTAATCTTTGAACGCACATTGCGCCCCCTGGTATTCCGGGGGGCATGCCTGTTCTAGCGTCATTTCACCACTCAAGCCTCGCTTGGTATTGGGCAACGCGGTCCGCCGCGTGCCTCAGATCTACCGGCTGGGTCTTCTGTCCCCTAATCGTTGTGGAAACTATTCG…
Fungstrain195	Solanum lycopersicum	Natural site	China	Heilongjiang	45.80N 125.15E	Fruiting Stage	RBM	ITS1/ITS4	Fungi	Ascomycota	Sordariomycetes	Hypocreales	Bionectriaceae	Clonostachys	Clonostachys rhizophaga	AACCCATGTGAACATACCTATTGTTGCTTCGGCGGGATTGCCCCGGGCGCCTCGTGTGCCCCGGATCAGGAGCCCGCCTAGGAAACTCAACTCTTGTTTTATTTTGGAATCTTCTGAGTAGTTTTTACAAATAAATAAAAACTTTCAACAACGGATCTCTTGGTTCTGGCATCGATGAAGAACGCAGCGAAATGCGATAAGTAATGTGAATTGCAGAATTCAGTGAATCATCGAATCTTTGAACGCACATTGCGCCCGCCAGTATTCTGGCGGGCATGCCTGTCTGAGCGTCATTTCAACCCTCATGCCCCTAGGGCGTGGTGTTGGGGATCGGCCAAAGCCCGTGAGGGACGGCCGGCCCCTAAATCTAGTGGCGGACCCGTCGTGGCCTCCTCTGCG…
Fungstrain196	Solanum lycopersicum	Natural site	China	Shandong	36.93N 118.77E	Fruiting Stage	RBM	ITS1/ITS4	Fungi	Ascomycota	Sordariomycetes	Hypocreales	Bionectriaceae	Clonostachys	Clonostachys rhizophaga	GTGAACATACCTATTGTTGCTTCGGCGGGATTGCCCCGGGCGCCTCGTGTGCCCCGGATCAGGAGCCCGCCTAGGAAACTCAACTCTTGTTTTATTTTGGAATCTTCTGAGTAGTTTTTACAAATAAATAAAAACTTTCAACAACGGATCTCTTGGTTCTGGCATCGATGAAGAACGCAGCGAAATGCGATAAGTAATGTGAATTGCAGAATTCAGTGAATCATCGAATCTTTGAACGCACATTGCGCCCGCCAGTATTCTGGCGGGCATGCCTGTCTGAGCGTCATTTCAACCCTCATGCCCCTAGGGCGTGGTGTTGGGGATCGGCCAAAGCCCGTGAGGGACGGCCGGCCCCTAAATCTAGTGGCGGACCCGTCGTGGCCTCCTCTGCGAAGTAGT…
Fungstrain197	Solanum lycopersicum	Natural site	China	Shandong	36.93N 118.77E	Fruiting Stage	MEA	ITS1/ITS4	Fungi	Ascomycota	Sordariomycetes	Hypocreales	Bionectriaceae	Clonostachys	Clonostachys rosea	CATACCTACTGTTGCTTCGGCGGGATTGCCCCGGGCGCCTCGTGTGCCCCGGATCAGGCGCCCGCCTAGGAAACTTAACTCTTGTTTTATTTTGGAATCTTCTGAGTAGTTTTTACAAATAAATAAAAACTTTCAACAACGGATCTCTTGGTTCTGGCATCGATGAAGAACGCAGCGAAATGCGATAAGTAATGTGAATTGCAGAATTCAGTGAATCATCGAATCTTTGAACGCACATTGCGCCCGCCAGTATTCTGGCGGGCATGCCTGTCTGAGCGTCATTTCAACCCTCATGCCCCTAGGGCGTGGTGTTGGGGATCGGCCAAAGCCCGCGAGGGAGGGCCGGCCCCTAAATCTAGTGGCGGACCCGTCGTGGCCTCCTCTGCGAAGTAGTGATAT…
Fungstrain198	Solanum lycopersicum	Natural site	China	Shandong	36.93N 118.77E	Fruiting Stage	RBM	ITS1/ITS4	Fungi	Ascomycota	Sordariomycetes	Hypocreales	Bionectriaceae	Clonostachys	Clonostachys rosea	ACATACCTACTGTTGCTTCGGCGGGATTGCCCCGGGCGCCTCGTGTGCCCCGGATCAGGCGCCCGCCTAGGAAACTTAACTCTTGTTTTATTTTGGAATCTTCTGAGTAGTTTTTACAAATAAATAAAAACTTTCAACAACGGATCTCTTGGTTCTGGCATCGATGAAGAACGCAGCGAAATGCGATAAGTAATGTGAATTGCAGAATTCAGTGAATCATCGAATCTTTGAACGCACATTGCGCCCGCCAGTATTCTGGCGGGCATGCCTGTCTGAGCGTCATTTCAACCCTCATGCCCCTAGGGCGTGGTGTTGGGGATCGGCCAAAGCCCGCGAGGGAGGGCCGGCCCCTAAATCTAGTGGCGGACCCGTCGTGGCCTCCTCTGCGAAGTAGTGATA…
Fungstrain199	Solanum lycopersicum	Natural site	China	Heilongjiang	45.80N 125.15E	Fruiting Stage	PDA	ITS1/ITS4	Fungi	Ascomycota	Sordariomycetes	Hypocreales	Bionectriaceae	Clonostachys	Clonostachys rosea	ATGTGAACATACCTACTGTTGCTTCGGCGGGATTGCCCCGGGCGCCTCGTGTGCCCCGGATCAGGCGCCCGCCTAGGAAACTTAACTCTTGTTTTATTTTGGAATCTTCTGAGTAGTTTTTACAAATAAATAAAAACTTTCAACAACGGATCTCTTGGTTCTGGCATCGATGAAGAACGCAGCGAAATGCGATAAGTAATGTGAATTGCAGAATTCAGTGAATCATCGAATCTTTGAACGCACATTGCGCCCGCCAGTATTCTGGCGGGCATGCCTGTCTGAGCGTCATTTCAACCCTCATGCCCCTAGGGCGTGGTGTTGGGGATCGGCCAAAGCCCGCGAGGGAGGGCCGGCCCCTAAATCTAGTGGCGGACCCGTCGTGGCCTCCTCTGCGAAGTA…
Fungstrain200	Solanum lycopersicum	Natural site	China	Heilongjiang	45.80N 125.15E	Fruiting Stage	PDA	ITS1/ITS4	Fungi	Ascomycota	Sordariomycetes	Hypocreales	Bionectriaceae	Clonostachys	Clonostachys rosea	AACTATATCCACTTACACCTGTGAACTGTTCTACTACTTGACGCAAGTCGAGTATTTTTACAAACAATGTGTAATGAACGTCGTTTTATTATAACAAAATAAAACTTTCAACAACGGATCTCTTGGCTCTCGCATCGATGAAGAACGCAGCGAATTGCGATAAGTAATGTGAATTGCAGAATTCAGTGAATCATCGAATCTTTGAACGCAGCTTGCGCTCTCTGGTATTCCGGAGAGCATGCCTGTTTCAGTGTCATGAAATCTCAACCACTAGGGTTTCCTAATGGATTGGATTTGGGCGTCTGCGATTTCTGATCGCTCGCCTTAAAAGAGTTAGCAAGTTTGACATTAATGTCCGGTGTAATAAGTTTCACTGGGTCCATTGTGTTGAAGCGTGCT…
Fungstrain201	Solanum lycopersicum	Natural site	China	Heilongjiang	47.12N 124.88E	Fruiting Stage	MEA	ITS1/ITS4	Fungi	Ascomycota	Sordariomycetes	Glomerellales	Glomerellaceae	Colletotrichum	Colletotrichum sp.	CGGAGTTCGGCTCATCAACCCTTTGTGACATACCTTAACTGTTGCTTCGGCGGGTAGGCGTCCCCTAAAAAGGACGTCTCCCGGCCCTCTCCCGTCCGCGGGTGGGGCGCCCGCCGGAGGATAACCAAACTCTGATTTAACGACGTTTCTTCTGAGTGACACAAGCAAATAATCAAAACTTTTAACAACGGATCTCTTGGTTCTGGCATCGATGAAGAACGCAGCGAAATGCGATAAGTAATGTGAATTGCAGAATTCAGTGAATCATCGAATCTTTGAACGCACATTGCGCCCGCCAGCATTCTGGCGGGCATGCCTGTTCGAGCGTCATTTCAACCCTCAAGCTCTGCTTGGTGTTGGGGCTCTACGGTTGACGTAGGCCCTTAAAGGTAGTGGCGG…
Fungstrain202	Solanum lycopersicum	Natural site	China	Shandong	36.93N 118.77E	Fruiting Stage	MEA	ITS1/ITS4	Fungi	Ascomycota	Sordariomycetes	Glomerellales	Glomerellaceae	Colletotrichum	Colletotrichum truncatum	CGGAGTTCGGCTCATCAACCCTTTGTGACATACCTTAACTGTTGCTTCGGCGGGTAGGCGTCCCCTAAAAAGGACGTCTCCCGGCCCTCTCCCGTCCGCGGGTGGGGCGCCCGCCGGAGGATAACCAAACTCTGATTTAACGACGTTTCTTCTGAGTGACACAAGCAAATAATCAAAACTTTTAACAACGGATCTCTTGGTTCTGGCATCGATGAAGAACGCAGCGAAATGCGATAAGTAATGTGAATTGCAGAATTCAGTGAATCATCGAATCTTTGAACGCACATTGCGCCCGCCAGCATTCTGGCGGGCATGCCTGTTCGAGCGTCATTTCAACCCTCAAGCTCTGCTTGGTGTTGGGGCTCTACGGTTGACGTAGGCCCTTAAAGGTAGTGGCGG…
Fungstrain203	Solanum lycopersicum	Natural site	China	Heilongjiang	45.80N 125.15E	Fruiting Stage	PDA	ITS1/ITS4	Fungi	Ascomycota	Sordariomycetes	Glomerellales	Glomerellaceae	Colletotrichum	Colletotrichum truncatum	CATCAACCCTTTGTGACATACCTTAACTGTTGCTTCGGCGGGTAGGCGTCCCCTAAAAAGGACGTCTCCCGGCCCTCTCCCGTCCGCGGGTGGGGCGCCCGCCGGAGGATAACCAAACTCTGATTTAACGACGTTTCTTCTGAGTGACACAAGCAAATAATCAAAACTTTTAACAACGGATCTCTTGGTTCTGGCATCGATGAAGAACGCAGCGAAATGCGATAAGTAATGTGAATTGCAGAATTCAGTGAATCATCGAATCTTTGAACGCACATTGCGCCCGCCAGCATTCTGGCGGGCATGCCTGTTCGAGCGTCATTTCAACCCTCAAGCTCTGCTTGGTGTTGGGGCTCTACGGTTGACGTAGGCCCTTAAAGGTAGTGGCGGACCCTCTCGGAG…
Fungstrain204	Solanum lycopersicum	Natural site	China	Heilongjiang	45.80N 125.15E	Fruiting Stage	PDA	ITS1/ITS4	Fungi	Ascomycota	Sordariomycetes	Glomerellales	Glomerellaceae	Colletotrichum	Colletotrichum truncatum	GCTCATCAACCCTTTGTGACATACCTTAACTGTTGCTTCGGCGGGTAGGCGTCCCCTAAAAAGGACGTCTCCCGGCCCTCTCCCGTCCGCGGGTGGGGCGCCCGCCGGAGGATAACCAAACTCTGATTTAACGACGTTTCTTCTGAGTGACACAAGCAAATAATCAAAACTTTTAACAACGGATCTCTTGGTTCTGGCATCGATGAAGAACGCAGCGAAATGCGATAAGTAATGTGAATTGCAGAATTCAGTGAATCATCGAATCTTTGAACGCACATTGCGCCCGCCAGCATTCTGGCGGGCATGCCTGTTCGAGCGTCATTTCAACCCTCAAGCTCTGCTTGGTGTTGGGGCTCTACGGTTGACGTAGGCCCTTAAAGGTAGTGGCGGACCCTCTCG…
Fungstrain205	Solanum lycopersicum	Natural site	China	Heilongjiang	47.12N 124.88E	Fruiting Stage	PDA	ITS1/ITS4	Fungi	Ascomycota	Sordariomycetes	Glomerellales	Glomerellaceae	Colletotrichum	Colletotrichum truncatum	ATCAACCCTTTGTGACATACCTTAACTGTTGCTTCGGCGGGTAGGCGTCCCCTAAAAAGGACGTCTCCCGGCCCTCTCCCGTCCGCGGGTGGGGCGCCCGCCGGAGGATAACCAAACTCTGATTTAACGACGTTTCTTCTGAGTGACACAAGCAAATAATCAAAACTTTTAACAACGGATCTCTTGGTTCTGGCATCGATGAAGAACGCAGCGAAATGCGATAAGTAATGTGAATTGCAGAATTCAGTGAATCATCGAATCTTTGAACGCACATTGCGCCCGCCAGCATTCTGGCGGGCATGCCTGTTCGAGCGTCATTTCAACCCTCAAGCTCTGCTTGGTGTTGGGGCTCTACGGTTGACGTAGGCCCTTAAAGGTAGTGGCGGACCCTCTCGGAGC…
Fungstrain206	Solanum lycopersicum	Natural site	China	Shandong	36.93N 118.77E	Fruiting Stage	PDA	ITS1/ITS4	Fungi	Basidiomycota	Agaricomycetes	Agaricales	Psathyrellaceae	Coprinopsis	Coprinopsis cinerea	CGGCACGAGGCTTCGATTGTCAGTTGTGCTAGGCGTAACCAAAGATGTTCCACATCCTCAGACTCGAATCAACCGTCGACTTGAGCGAGCCGCTCAAGGATAACGGCATCATCGTCTTCCAATCGGACAAGCTCGACCTTGAACCAAGCCCCAACTTGGGACCCACCGGGATCGACAACACCAACGTCAACTTGATCAATGCTAAAGGAGACGTTCTTCTCCACATCGGCATTCGACGAAGGGAGAACGCCTTTGTCTTCAACAGTATCCCGTACGGCGAAAGCCGGGGCCCTGAGGAACGAATTCCTCTCGAAGGAACCTTTGGCGACCGAAGGGACCCCTCTATTACCGTCTTCGACCACCCTGACCGTTACCAAATCATGATTGACTACAAGACGG…
Fungstrain207	Solanum lycopersicum	Natural site	China	Shandong	36.93N 118.77E	Fruiting Stage	PDA	ITS1/ITS4	Fungi	Basidiomycota	Agaricomycetes	Agaricales	Psathyrellaceae	Coprinopsis	Coprinopsis cinerea	ATTGTCAGTTGTGCTAGGCGTAACCAAAGATGTTCCACATCCTCAGACTCGAATCAACCGTCGACTTGAGCGAGCCGCTCAAGGATAACGGCATCATCGTCTTCCAATCGGACAAGCTCGACCTTGAACCAAGCCCCAACTTGGGACCCACCGGGATCGACAACACCAACGTCAACTTGATCAATGCTAAAGGAGACGTTCTTCTCCACATCGGCATTCGACGAAGGGAGAACGCCTTTGTCTTCAACAGTATCCCGTACGGCGAAAGCCGGGGCCCTGAGGAACGAATTCCTCTCGAAGGAACCTTTGGCGACCGAAGGGACCCCTCTATTACCGTCTTCGACCACCCTGACCGTTACCAAATCATGATTGACTACAAGACGGTCTACTATTACAAGA…
Fungstrain214	Solanum lycopersicum	Natural site	China	Shandong	36.93N 118.77E	Fruiting Stage	PDA	ITS1/ITS4	Fungi	Ascomycota	Dothideomycetes	Pleosporales	Pleosporaceae	Cosmospora	Cosmospora arxii	CTGTACGCGGCTGTGCTCTCGGGCCAGTTTTGCGGAGGCTGAATTATTTATTACCCTTGTCTTTTGCGCACTTGTTGTTTCCTGGGCGGGTTCGCCCGCCACCAGGACCACATCATAAACCTTTTTTATGCAGTTGCAATCAGCGTCAGTATAACAAATGTAAATCATTTACAACTTTCAACAACGGATCTCTTGGTTCTGGCATCGATGAAGAACGCAGCGAAATGCGATACGTAGTGTGAATTGCAGAATTCAGTGAATCATCGAATCTTTGAACGCACATTGCGCCCTTTGGTATTCCAAAGGGCATGCCTGTTCGAGCGTCATTTGTACCCTCAAGCTTTGCTTGGTGTTGGGCGTTTTTTGTCTTTGGTTGCCAAAGACTCGCCTTAAAAGGAT…
Fungstrain215	Solanum lycopersicum	Natural site	China	Shandong	36.93N 118.77E	Fruiting Stage	PDA	ITS1/ITS4	Fungi	Ascomycota	Dothideomycetes	Pleosporales	Pleosporaceae	Cosmospora	Cosmospora arxii	GGAGGCTGAATTATTTATTACCCTTGTCTTTTGCGCACTTGTTGTTTCCTGGGCGGGTTCGCCCGCCACCAGGACCACATCATAAACCTTTTTTATGCAGTTGCAATCAGCGTCAGTATAACAAATGTAAATCATTTACAACTTTCAACAACGGATCTCTTGGTTCTGGCATCGATGAAGAACGCAGCGAAATGCGATACGTAGTGTGAATTGCAGAATTCAGTGAATCATCGAATCTTTGAACGCACATTGCGCCCTTTGGTATTCCAAAGGGCATGCCTGTTCGAGCGTCATTTGTACCCTCAAGCTTTGCTTGGTGTTGGGCGTTTTTTGTCTTTGGTTGCCAAAGACTCGCCTTAAAAGGATTGGCAGCCGGCCTACTGGTTTCGCAGCGCAGCA…
Fungstrain208	Solanum lycopersicum	Natural site	China	Heilongjiang	47.12N 124.88E	Fruiting Stage	RBM	ITS1/ITS4	Fungi	Ascomycota	Sordariomycetes	Hypocreales	Nectriaceae	Cosmospora	Cosmospora arxii	TGTGACATACCTATTTGTTGCTTTCGGCGGGATCGTCCCGGCGCCCTCGGGCCCGGATCCAGGCGCCCGCCGGAGGACCCAAACTCTTGTCTTCGTGAGTATCTTCTGAGTAACACAAGCAAATAAATTAAAACTTTCAACAACGGATCTCTTGGTTCTGGCATCGATGAAGAACGCAGCGAAATGCGATAAGTAATGTGAATTGCAGAATTCCGTGAATCATCGAATCTTTGAACGCACATTGCGCCCGCCAGTATTCTGGCGGGCATGCCTGTTCGAGCGTCATTTCAACCCTCAAGCCCCCGGGCTTGGTGTTGGGGATCGGCCGCCCCCCCGGCGCGCCGGCCCCGAAATCTAGTGGCGGTCTCGCTGTAGCCTCCTCTGCGTAGTAGCACACCT…
Fungstrain213	Solanum lycopersicum	Natural site	China	Heilongjiang	47.12N 124.88E	Fruiting Stage	CMA	ITS1/ITS4	Fungi	Ascomycota	Dothideomycetes	Pleosporales	Pleosporaceae	Cosmospora	Cosmospora arxii	CCAGTTTTGCGGAGGCTGAATTATTTATTACCCTTGTCTTTTGCGCACTTGTTGTTTCCTGGGCGGGTTCGCCCGCCACCAGGACCACATCATAAACCTTTTTTATGCAGTTGCAATCAGCGTCAGTATAACAAATGTAAATCATTTACAACTTTCAACAACGGATCTCTTGGTTCTGGCATCGATGAAGAACGCAGCGAAATGCGATACGTAGTGTGAATTGCAGAATTCAGTGAATCATCGAATCTTTGAACGCACATTGCGCCCTTTGGTATTCCAAAGGGCATGCCTGTTCGAGCGTCATTTGTACCCTCAAGCTTTGCTTGGTGTTGGGCGTTTTTTGTCTTTGGTTGCCAAAGACTCGCCTTAAAAGGATTGGCAGCCGGCCTACTGGTTTCG…
Fungstrain210	Solanum lycopersicum	Natural site	China	Shandong	36.93N 118.77E	Fruiting Stage	RBM	ITS1/ITS4	Fungi	Ascomycota	Sordariomycetes	Hypocreales	Nectriaceae	Cosmospora	Cosmospora arxii	GTTGCTTTCGGCGGGATCGTCCCGGCGCCCTCGGGCCCGGATCCAGGCGCCCGCCGGAGGACCCAAACTCTTGTCTTCGTGAGTATCTTCTGAGTAACACAAGCAAATAAATTAAAACTTTCAACAACGGATCTCTTGGTTCTGGCATCGATGAAGAACGCAGCGAAATGCGATAAGTAATGTGAATTGCAGAATTCCGTGAATCATCGAATCTTTGAACGCACATTGCGCCCGCCAGTATTCTGGCGGGCATGCCTGTTCGAGCGTCATTTCAACCCTCAAGCCCCCGGGCTTGGTGTTGGGGATCGGCCGCCCCCCCGGCGCGCCGGCCCCGAAATCTAGTGGCGGTCTCGCTGTAGCCTCCTCTGCGTAGTAGCACACCTCGCACCGGAACGCAGC…
Fungstrain211	Solanum lycopersicum	Natural site	China	Shandong	36.93N 118.77E	Fruiting Stage	RBM	ITS1/ITS4	Fungi	Ascomycota	Sordariomycetes	Hypocreales	Nectriaceae	Cosmospora	Cosmospora arxii	GGCGGGATCGTCCCGGCGCCCTCGGGCCCGGATCCAGGCGCCCGCCGGAGGACCCAAACTCTTGTCTTCGTGAGTATCTTCTGAGTAACACAAGCAAATAAATTAAAACTTTCAACAACGGATCTCTTGGTTCTGGCATCGATGAAGAACGCAGCGAAATGCGATAAGTAATGTGAATTGCAGAATTCCGTGAATCATCGAATCTTTGAACGCACATTGCGCCCGCCAGTATTCTGGCGGGCATGCCTGTTCGAGCGTCATTTCAACCCTCAAGCCCCCGGGCTTGGTGTTGGGGATCGGCCGCCCCCCCGGCGCGCCGGCCCCGAAATCTAGTGGCGGTCTCGCTGTAGCCTCCTCTGCGTAGTAGCACACCTCGCACCGGAACGCAGCCTGGCCACG…
Fungstrain212	Solanum lycopersicum	Natural site	China	Shandong	36.93N 118.77E	Fruiting Stage	RBM	ITS1/ITS4	Fungi	Ascomycota	Sordariomycetes	Hypocreales	Nectriaceae	Cosmospora	Cosmospora arxii	CTTTCGGCGGGATCGTCCCGGCGCCCTCGGGCCCGGATCCAGGCGCCCGCCGGAGGACCCAAACTCTTGTCTTCGTGAGTATCTTCTGAGTAACACAAGCAAATAAATTAAAACTTTCAACAACGGATCTCTTGGTTCTGGCATCGATGAAGAACGCAGCGAAATGCGATAAGTAATGTGAATTGCAGAATTCCGTGAATCATCGAATCTTTGAACGCACATTGCGCCCGCCAGTATTCTGGCGGGCATGCCTGTTCGAGCGTCATTTCAACCCTCAAGCCCCCGGGCTTGGTGTTGGGGATCGGCCGCCCCCCCGGCGCGCCGGCCCCGAAATCTAGTGGCGGTCTCGCTGTAGCCTCCTCTGCGTAGTAGCACACCTCGCACCGGAACGCAGCCTGG…
Fungstrain209	Solanum lycopersicum	Natural site	China	Heilongjiang	45.80N 125.15E	Fruiting Stage	RBM	ITS1/ITS4	Fungi	Ascomycota	Sordariomycetes	Hypocreales	Nectriaceae	Cosmospora	Cosmospora arxii	GACATACCTATTTGTTGCTTTCGGCGGGATCGTCCCGGCGCCCTCGGGCCCGGATCCAGGCGCCCGCCGGAGGACCCAAACTCTTGTCTTCGTGAGTATCTTCTGAGTAACACAAGCAAATAAATTAAAACTTTCAACAACGGATCTCTTGGTTCTGGCATCGATGAAGAACGCAGCGAAATGCGATAAGTAATGTGAATTGCAGAATTCCGTGAATCATCGAATCTTTGAACGCACATTGCGCCCGCCAGTATTCTGGCGGGCATGCCTGTTCGAGCGTCATTTCAACCCTCAAGCCCCCGGGCTTGGTGTTGGGGATCGGCCGCCCCCCCGGCGCGCCGGCCCCGAAATCTAGTGGCGGTCTCGCTGTAGCCTCCTCTGCGTAGTAGCACACCTCGC…
Fungstrain217	Solanum lycopersicum	Natural site	China	Shandong	36.93N 118.77E	Fruiting Stage	PDA	ITS1/ITS4	Fungi	Basidiomycota	Cystobasidiomycetes	Cystobasidiales	Cystobasidiaceae	Cystobasidium	Cystobasidium slooffiae	CCGTAGGTGAACCTGCGGAAGGATCATTAATGAATTCTAGGACGTTCTTTTTAGAAGTCCGACCCTTTCATTTTCTTACACTGTGCACACACTTCTTTTTTACACACACTTTTAACACATTAGTATAAGAATGTAATAGTCTCTTAATTGAGCATAAATAAAAACAAAACTTTCAGCAACGGATCTCTTGGCTCTCGCATCGATGAAGAACGCAGCGAATTGCGATAAGTAATGTGAATTGCAGAATTCAGTGAATCATCGAATCTTTGAACGCACCTTGCACTCTTTGGTATTCCGAAGAGTATGTCTGTTTGAGTGTCATGAAACTCTCAACCCCCCTATTTTGTAATGAGATGGGCGTGGGCTTGGATTATGGCTGTCTGTCGGCGTAATTGCCGG…
Fungstrain218	Solanum lycopersicum	Natural site	China	Shandong	36.93N 118.77E	Fruiting Stage	PDA	ITS1/ITS4	Fungi	Basidiomycota	Cystobasidiomycetes	Cystobasidiales	Cystobasidiaceae	Cystobasidium	Cystobasidium slooffiae	GGTGAACCTGCGGAAGGATCATTAATGAATTCTAGGACGTTCTTTTTAGAAGTCCGACCCTTTCATTTTCTTACACTGTGCACACACTTCTTTTTTACACACACTTTTAACACATTAGTATAAGAATGTAATAGTCTCTTAATTGAGCATAAATAAAAACAAAACTTTCAGCAACGGATCTCTTGGCTCTCGCATCGATGAAGAACGCAGCGAATTGCGATAAGTAATGTGAATTGCAGAATTCAGTGAATCATCGAATCTTTGAACGCACCTTGCACTCTTTGGTATTCCGAAGAGTATGTCTGTTTGAGTGTCATGAAACTCTCAACCCCCCTATTTTGTAATGAGATGGGCGTGGGCTTGGATTATGGCTGTCTGTCGGCGTAATTGCCGGCTCAG…
Fungstrain219	Solanum lycopersicum	Natural site	China	Shandong	36.93N 118.77E	Fruiting Stage	PDA	ITS1/ITS4	Fungi	Basidiomycota	Cystobasidiomycetes	Cystobasidiales	Cystobasidiaceae	Cystobasidium	Cystobasidium slooffiae	AAGGTTTCCGTAGGTGAACCTGCGGAAGGATCATTAATGAATTCTAGGACGTTCTTTTTAGAAGTCCGACCCTTTCATTTTCTTACACTGTGCACACACTTCTTTTTTACACACACTTTTAACACATTAGTATAAGAATGTAATAGTCTCTTAATTGAGCATAAATAAAAACAAAACTTTCAGCAACGGATCTCTTGGCTCTCGCATCGATGAAGAACGCAGCGAATTGCGATAAGTAATGTGAATTGCAGAATTCAGTGAATCATCGAATCTTTGAACGCACCTTGCACTCTTTGGTATTCCGAAGAGTATGTCTGTTTGAGTGTCATGAAACTCTCAACCCCCCTATTTTGTAATGAGATGGGCGTGGGCTTGGATTATGGCTGTCTGTCGGCGTAA…
Fungstrain220	Solanum lycopersicum	Natural site	China	Shandong	36.93N 118.77E	Fruiting Stage	PDA	ITS1/ITS4	Fungi	Basidiomycota	Cystobasidiomycetes	Cystobasidiales	Cystobasidiaceae	Cystobasidium	Cystobasidium slooffiae	GAACCTGCGGAAGGATCATTAATGAATTCTAGGACGTTCTTTTTAGAAGTCCGACCCTTTCATTTTCTTACACTGTGCACACACTTCTTTTTTACACACACTTTTAACACATTAGTATAAGAATGTAATAGTCTCTTAATTGAGCATAAATAAAAACAAAACTTTCAGCAACGGATCTCTTGGCTCTCGCATCGATGAAGAACGCAGCGAATTGCGATAAGTAATGTGAATTGCAGAATTCAGTGAATCATCGAATCTTTGAACGCACCTTGCACTCTTTGGTATTCCGAAGAGTATGTCTGTTTGAGTGTCATGAAACTCTCAACCCCCCTATTTTGTAATGAGATGGGCGTGGGCTTGGATTATGGCTGTCTGTCGGCGTAATTGCCGGCTCAGCTG…
Fungstrain221	Solanum lycopersicum	Natural site	China	Shandong	36.93N 118.77E	Fruiting Stage	PDA	ITS1/ITS4	Fungi	Basidiomycota	Cystobasidiomycetes	Cystobasidiales	Cystobasidiaceae	Cystobasidium	Cystobasidium slooffiae	ACCTGCGGAAGGATCATTAATGAATTCTAGGACGTTCTTTTTAGAAGTCCGACCCTTTCATTTTCTTACACTGTGCACACACTTCTTTTTTACACACACTTTTAACACATTAGTATAAGAATGTAATAGTCTCTTAATTGAGCATAAATAAAAACAAAACTTTCAGCAACGGATCTCTTGGCTCTCGCATCGATGAAGAACGCAGCGAATTGCGATAAGTAATGTGAATTGCAGAATTCAGTGAATCATCGAATCTTTGAACGCACCTTGCACTCTTTGGTATTCCGAAGAGTATGTCTGTTTGAGTGTCATGAAACTCTCAACCCCCCTATTTTGTAATGAGATGGGCGTGGGCTTGGATTATGGCTGTCTGTCGGCGTAATTGCCGGCTCAGCTGAA…
Fungstrain216	Solanum lycopersicum	Natural site	China	Heilongjiang	45.80N 125.15E	Fruiting Stage	PDA	ITS1/ITS4	Fungi	Basidiomycota	Cystobasidiomycetes	Cystobasidiales	Cystobasidiaceae	Cystobasidium	Cystobasidium slooffiae	AAAAGTCGTAACAAGGTTTCCGTAGGTGAACCTGCGGAAGGATCATTAATGAATTCTAGGACGTTCTTTTTAGAAGTCCGACCCTTTCATTTTCTTACACTGTGCACACACTTCTTTTTTACACACACTTTTAACACATTAGTATAAGAATGTAATAGTCTCTTAATTGAGCATAAATAAAAACAAAACTTTCAGCAACGGATCTCTTGGCTCTCGCATCGATGAAGAACGCAGCGAATTGCGATAAGTAATGTGAATTGCAGAATTCAGTGAATCATCGAATCTTTGAACGCACCTTGCACTCTTTGGTATTCCGAAGAGTATGTCTGTTTGAGTGTCATGAAACTCTCAACCCCCCTATTTTGTAATGAGATGGGCGTGGGCTTGGATTATGGCTGT…
Fungstrain223	Solanum lycopersicum	Natural site	China	Heilongjiang	47.12N 124.88E	Fruiting Stage	RBM	ITS1/ITS4	Fungi	Basidiomycota	Tremellomycetes	Tremellales	Tremellaceae	Dioszegia	Dioszegia catarinonii	AACACCTGTGAACTATTTGCCCTTTGGGGTACAAAACAACTACAAACATAACTGTAATGAATGTAAACAACTATAATTAAATACAACTTTCAACAACGGATCTCTTGGCTCTCGCATCGATGAAGAACGCAGCGAAATGCGATAAGTAATGTGAATTGCAGAATTCAGTGAATCATCGAATCTTTGAACGCATCTTGCGCCCTTTGGTATTCCGAAGGGCATGCCTGTTTGAGTGTCATATAAACCTCACCTCTACTGTTTTTCATTGAACATGTGGATCGGTGCTTTGGGCGTCTTGCCGTTTACTCTGGCTCGCCTTAAATGTCTAAGTGGAATGCGTAATAAGTCTTCGCAACCCTCCACTCTAATACAAACTTTTATATTCTGACCTCAAATCAG…
Fungstrain224	Solanum lycopersicum	Natural site	China	Heilongjiang	47.12N 124.88E	Fruiting Stage	RBM	ITS1/ITS4	Fungi	Basidiomycota	Tremellomycetes	Tremellales	Tremellaceae	Dioszegia	Dioszegia catarinonii	TTACAACACCTGTGAACTATTTGCCCTTTGGGGTACAAAACAACTACAAACATAACTGTAATGAATGTAAACAACTATAATTAAATACAACTTTCAACAACGGATCTCTTGGCTCTCGCATCGATGAAGAACGCAGCGAAATGCGATAAGTAATGTGAATTGCAGAATTCAGTGAATCATCGAATCTTTGAACGCATCTTGCGCCCTTTGGTATTCCGAAGGGCATGCCTGTTTGAGTGTCATATAAACCTCACCTCTACTGTTTTTCATTGAACATGTGGATCGGTGCTTTGGGCGTCTTGCCGTTTACTCTGGCTCGCCTTAAATGTCTAAGTGGAATGCGTAATAAGTCTTCGCAACCCTCCACTCTAATACAAACTTTTATATTCTGACCTCAAA…
Fungstrain222	Solanum lycopersicum	Natural site	China	Shandong	36.93N 118.77E	Fruiting Stage	RBM	ITS1/ITS4	Fungi	Basidiomycota	Tremellomycetes	Tremellales	Tremellaceae	Dioszegia	Dioszegia catarinonii	TTTATATTATTCCTTACAACACCTGTGAACTATTTGCCCTTTGGGGTACAAAACAACTACAAACATAACTGTAATGAATGTAAACAACTATAATTAAATACAACTTTCAACAACGGATCTCTTGGCTCTCGCATCGATGAAGAACGCAGCGAAATGCGATAAGTAATGTGAATTGCAGAATTCAGTGAATCATCGAATCTTTGAACGCATCTTGCGCCCTTTGGTATTCCGAAGGGCATGCCTGTTTGAGTGTCATATAAACCTCACCTCTACTGTTTTTCATTGAACATGTGGATCGGTGCTTTGGGCGTCTTGCCGTTTACTCTGGCTCGCCTTAAATGTCTAAGTGGAATGCGTAATAAGTCTTCGCAACCCTCCACTCTAATACAAACTTTTATA…
Fungstrain226	Solanum lycopersicum	Natural site	China	Shandong	36.93N 118.77E	Fruiting Stage	RBM	ITS1/ITS4	Fungi	Basidiomycota	Tremellomycetes	Tremellales	Tremellaceae	Dioszegia	Dioszegia zsoltii	TGAACTATTTGCCCTTTGGGGTACAAAACAACTACAAACATAACTGTAATGAATGTAAACAACTATAATTAAATACAACTTTCAACAACGGATCTCTTGGCTCTCGCATCGATGAAGAACGCAGCGAAATGCGATAAGTAATGTGAATTGCAGAATTCAGTGAATCATCGAATCTTTGAACGCATCTTGCGCCCTTTGGTATTCCGAAGGGCATGCCTGTTTGAGTGTCATATAAACCTCACCTCTACTGTTTTTCATTGAACATGTGGATCGGTGCTTTGGGCGTCTTGCCGTTTACTCTGGCTCGCCTTAAATGTCTAAGTGGAATGCGTAATAAGTCTTCGCAACCCTCCACTCTAATACAAACTTTTATATTCTGACCTCAAATCAGGTAGGACT…
Fungstrain227	Solanum lycopersicum	Natural site	China	Shandong	36.93N 118.77E	Fruiting Stage	RBM	ITS1/ITS4	Fungi	Basidiomycota	Tremellomycetes	Tremellales	Tremellaceae	Dioszegia	Dioszegia zsoltii	TTACAACACCTGTGAACTATTTGCCCTTTGGGGTACAAAACAACTACAAACATAACTGTAATGAATGTAAACAACTATAATTAAATACAACTTTCAACAACGGATCTCTTGGCTCTCGCATCGATGAAGAACGCAGCGAAATGCGATAAGTAATGTGAATTGCAGAATTCAGTGAATCATCGAATCTTTGAACGCATCTTGCGCCCTTTGGTATTCCGAAGGGCATGCCTGTTTGAGTGTCATATAAACCTCACCTCTACTGTTTTTCATTGAACATGTGGATCGGTGCTTTGGGCGTCTTGCCGTTTACTCTGGCTCGCCTTAAATGTCTAAGTGGAATGCGTAATAAGTCTTCGCAACCCTCCACTCTAATACAAACTTTTATATTCTGACCTCAAA…
Fungstrain225	Solanum lycopersicum	Natural site	China	Heilongjiang	45.80N 125.15E	Fruiting Stage	RBM	ITS1/ITS4	Fungi	Basidiomycota	Tremellomycetes	Tremellales	Tremellaceae	Dioszegia	Dioszegia zsoltii	ACAACACCTGTGAACTATTTGCCCTTTGGGGTACAAAACAACTACAAACATAACTGTAATGAATGTAAACAACTATAATTAAATACAACTTTCAACAACGGATCTCTTGGCTCTCGCATCGATGAAGAACGCAGCGAAATGCGATAAGTAATGTGAATTGCAGAATTCAGTGAATCATCGAATCTTTGAACGCATCTTGCGCCCTTTGGTATTCCGAAGGGCATGCCTGTTTGAGTGTCATATAAACCTCACCTCTACTGTTTTTCATTGAACATGTGGATCGGTGCTTTGGGCGTCTTGCCGTTTACTCTGGCTCGCCTTAAATGTCTAAGTGGAATGCGTAATAAGTCTTCGCAACCCTCCACTCTAATACAAACTTTTATATTCTGACCTCAAATC…
Fungstrain228	Solanum lycopersicum	Natural site	China	Heilongjiang	45.80N 125.15E	Fruiting Stage	PDA	ITS1/ITS4	Fungi	Ascomycota	Dothideomycetes	Pleosporales	Pleosporaceae	Edenia	Edenia gomezpompae	GGGCTGTAAGCTCTCGTCTACACCCATGTCTTTTGCGTACTCTTGTTTCCTCGGTGGCGCAAGCTGCCGATTGGACAAACCAAAACCTTTTTTGTAATTGCAATCAGCGTCTGAAAATAATCTAATTATTTACAACTTTCAACAACGGATCTCTTGGTTCTGGCATCGATGAAGAACGCAGCGAAATGCGATAAGTAGTGTGAATTGCAGAATTCAGTGAATCATCGAATCTTTGAACGCACATTGCGCCCCTTGGTATTCCATGGGGCATGCCTGTTCGAGCGTCATTTGTACCCTCAAGCTTTGCTTGGTGTTGGGCGTCTTGTCGTATTACGACTCGCCTTAAATTTATTGGCAGCCGGCACTTTGGCCTAGGAGCGCAGCACATTTTGCGATCGT…
Fungstrain229	Solanum lycopersicum	Natural site	China	Shandong	36.93N 118.77E	Fruiting Stage	PDA	ITS1/ITS4	Fungi	Ascomycota	Dothideomycetes	Pleosporales	Pleosporaceae	Edenia	Edenia gomezpompae	GCTCTCGTCTACACCCATGTCTTTTGCGTACTCTTGTTTCCTCGGTGGCGCAAGCTGCCGATTGGACAAACCAAAACCTTTTTTGTAATTGCAATCAGCGTCTGAAAATAATCTAATTATTTACAACTTTCAACAACGGATCTCTTGGTTCTGGCATCGATGAAGAACGCAGCGAAATGCGATAAGTAGTGTGAATTGCAGAATTCAGTGAATCATCGAATCTTTGAACGCACATTGCGCCCCTTGGTATTCCATGGGGCATGCCTGTTCGAGCGTCATTTGTACCCTCAAGCTTTGCTTGGTGTTGGGCGTCTTGTCGTATTACGACTCGCCTTAAATTTATTGGCAGCCGGCACTTTGGCCTAGGAGCGCAGCACATTTTGCGATCGTAGCCCGTTG…
Fungstrain230	Solanum lycopersicum	Natural site	China	Shandong	36.93N 118.77E	Fruiting Stage	PDA	ITS1/ITS4	Fungi	Ascomycota	Dothideomycetes	Pleosporales	Pleosporaceae	Edenia	Edenia gomezpompae	ACCCATGTCTTTTGCGTACTCTTGTTTCCTCGGTGGCGCAAGCTGCCGATTGGACAAACCAAAACCTTTTTTGTAATTGCAATCAGCGTCTGAAAATAATCTAATTATTTACAACTTTCAACAACGGATCTCTTGGTTCTGGCATCGATGAAGAACGCAGCGAAATGCGATAAGTAGTGTGAATTGCAGAATTCAGTGAATCATCGAATCTTTGAACGCACATTGCGCCCCTTGGTATTCCATGGGGCATGCCTGTTCGAGCGTCATTTGTACCCTCAAGCTTTGCTTGGTGTTGGGCGTCTTGTCGTATTACGACTCGCCTTAAATTTATTGGCAGCCGGCACTTTGGCCTAGGAGCGCAGCACATTTTGCGATCGTAGCCCGTTGTACTGGCGTCCA…
Fungstrain232	Solanum lycopersicum	Natural site	China	Shandong	36.93N 118.77E	Fruiting Stage	RBM	ITS1/ITS4	Fungi	Ascomycota	Sordariomycetes	Hypocreales	Hypocreaceae	Eosmithia	Eosmithia rufescens	ACTGTTGCTTCGGCGGCCGCGCCCCGGGACGACCTTGTCCCGGACCCAGGCGCCCGCCGGAGGCCCTAAACTCCACTGTAACTACTGTATACATCTGAGTGGCATAAGCAAATAAATCAAAACTTTCAGCAACGGATCTCTTGGTTCTGGCATCGATGAAGAACGCAGCAAAATGCGATAAGTAATGTGAATTGCAGAATTCAGTGAATCATCGAATCTTTGAACGCACATTGCGCCCGCCAGTACTCTGGCGGGCATGCCTGTCTGAGCGTCATTTCAACCCTCAGGGCCCCTCTCTCGGGGGGGTGCCCTGGCGTTGGGGATCGGCCGCCCCCCGCGGCGCGCCGGCCCCGAAATGCAGTGGCGGTCCGCCCCGCGACCCTCCGTGCAGTAGCGATA…
Fungstrain233	Solanum lycopersicum	Natural site	China	Shandong	36.93N 118.77E	Fruiting Stage	RBM	ITS1/ITS4	Fungi	Ascomycota	Sordariomycetes	Hypocreales	Hypocreaceae	Eosmithia	Eosmithia rufescens	ACTGTTGCTTCGGCGGCCGCGCCCCGGGACGACCTTGTCCCGGACCCAGGCGCCCGCCGGAGGCCCTAAACTCCACTGTAACTACTGTATACATCTGAGTGGCATAAGCAAATAAATCAAAACTTTCAGCAACGGATCTCTTGGTTCTGGCATCGATGAAGAACGCAGCAAAATGCGATAAGTAATGTGAATTGCAGAATTCAGTGAATCATCGAATCTTTGAACGCACATTGCGCCCGCCAGTACTCTGGCGGGCATGCCTGTCTGAGCGTCATTTCAACCCTCAGGGCCCCTCTCTCGGGGGGGTGCCCTGGCGTTGGGGATCGGCCGCCCCCCGCGGCGCGCCGGCCCCGAAATGCAGTGGCGGTCCGCCCCGCGACCCTCCGTGCAGTAGCGATA…
Fungstrain231	Solanum lycopersicum	Natural site	China	Heilongjiang	47.12N 124.88E	Fruiting Stage	RBM	ITS1/ITS4	Fungi	Ascomycota	Sordariomycetes	Hypocreales	Hypocreaceae	Eosmithia	Eosmithia rufescens	CATTGTGACATACCACTGTTGCTTCGGCGGCCGCGCCCCGGGACGACCTTGTCCCGGACCCAGGCGCCCGCCGGAGGCCCTAAACTCCACTGTAACTACTGTATACATCTGAGTGGCATAAGCAAATAAATCAAAACTTTCAGCAACGGATCTCTTGGTTCTGGCATCGATGAAGAACGCAGCAAAATGCGATAAGTAATGTGAATTGCAGAATTCAGTGAATCATCGAATCTTTGAACGCACATTGCGCCCGCCAGTACTCTGGCGGGCATGCCTGTCTGAGCGTCATTTCAACCCTCAGGGCCCCTCTCTCGGGGGGGTGCCCTGGCGTTGGGGATCGGCCGCCCCCCGCGGCGCGCCGGCCCCGAAATGCAGTGGCGGTCCGCCCCGCGACCCTCC…
Fungstrain234	Solanum lycopersicum	Greenhouse	China	Shandong	36.93N 118.77E	Fruiting Stage	RBM	ITS1/ITS4	Fungi	Ascomycota	Sordariomycetes	Hypocreales	Niessliaceae	Eucasphaeria	Eucasphaeria capensis	ATCATTACAGAGTTTACAACTCCCAAACCCCTGTGAACATACCTCTTGTTGCTTCGGCGGACAGCCCCGGCCCCCGCGCCGATCGAGGGCCCCGCCGAAGGCCGAAGAAACCATTGTCTTTTATAGAGAATCATCTGAGTCTAAAAACAAATAATCAAAACTTTCAACAACGGATCTCTTGGTTCTGGCATCGATGAAGAACGCAGCGAAATGCGATAAGTAATGTGAATTGCAGAATTCAGTGAATCATCGAATCTTTGAACGCACATTGCGCCCGCCAGCATTCTGGCGGGCATGCCTGTTCGAGCGTCATTTCAACCCTCGCGCCCATCCGGGCTGCGGTGTTGGGGACCGGCCCAACCGACCCTCCCGGGGGCCGGCGCCGCCCCCCAAATCCAG…
Fungstrain235	Solanum lycopersicum	Greenhouse	China	Heilongjiang	45.80N 125.15E	Fruiting Stage	RBM	ITS1/ITS4	Fungi	Ascomycota	Sordariomycetes	Hypocreales	Niessliaceae	Eucasphaeria	Eucasphaeria capensis	ACCCCTGTGAACATACCTCTTGTTGCTTCGGCGGACAGCCCCGGCCCCCGCGCCGATCGAGGGCCCCGCCGAAGGCCGAAGAAACCATTGTCTTTTATAGAGAATCATCTGAGTCTAAAAACAAATAATCAAAACTTTCAACAACGGATCTCTTGGTTCTGGCATCGATGAAGAACGCAGCGAAATGCGATAAGTAATGTGAATTGCAGAATTCAGTGAATCATCGAATCTTTGAACGCACATTGCGCCCGCCAGCATTCTGGCGGGCATGCCTGTTCGAGCGTCATTTCAACCCTCGCGCCCATCCGGGCTGCGGTGTTGGGGACCGGCCCAACCGACCCTCCCGGGGGCCGGCGCCGCCCCCCAAATCCAGTGGCGGTCTCGCTGCAGCCTCCCTTG…
Fungstrain236	Solanum lycopersicum	Greenhouse	China	Heilongjiang	47.12N 124.88E	Fruiting Stage	RBM	ITS1/ITS4	Fungi	Ascomycota	Sordariomycetes	Hypocreales	Niessliaceae	Eucasphaeria	Eucasphaeria capensis	AAACCCCTGTGAACATACCTCTTGTTGCTTCGGCGGACAGCCCCGGCCCCCGCGCCGATCGAGGGCCCCGCCGAAGGCCGAAGAAACCATTGTCTTTTATAGAGAATCATCTGAGTCTAAAAACAAATAATCAAAACTTTCAACAACGGATCTCTTGGTTCTGGCATCGATGAAGAACGCAGCGAAATGCGATAAGTAATGTGAATTGCAGAATTCAGTGAATCATCGAATCTTTGAACGCACATTGCGCCCGCCAGCATTCTGGCGGGCATGCCTGTTCGAGCGTCATTTCAACCCTCGCGCCCATCCGGGCTGCGGTGTTGGGGACCGGCCCAACCGACCCTCCCGGGGGCCGGCGCCGCCCCCCAAATCCAGTGGCGGTCTCGCTGCAGCCTCCCT…
Fungstrain336	Solanum lycopersicum	Greenhouse	China	Heilongjiang	47.12N 124.88E	Fruiting Stage	RBM	ITS1/ITS4	Fungi	Ascomycota	Sordariomycetes	Hypocreales	Nectriaceae	Fusarium	Fusarium equiseti	CGGCGGATCAGCCCGCGCCCCGTAAAAAGGGACGGCCCGCCCGAGGACCCCTAAACTCTGTTTTTAGTGGAACTTCTGAGTAAAACAAACAAATAAATCAAAACTTTCAACAACGGATCTCTTGGTTCTGGCATCGATGAAGAACGCAGCAAAATGCGATAAGTAATGTGAATTGCAGAATTCAGTGAATCATCGAATCTTTGAACGCACATTGCGCCCGCCAGTATTCTGGCGGGCATGCCTGTTCGAGCGTCATTTCAACCCTCAAGCTCAGCTTGGTGTTGGGACTCGCGGTAACCCGCGTTCCCCAAATCGATTGGCGGTCACGTCGAGCTTCCATAGCGTAGTAATCATACACCTCGTTACTGGTAATCGTCGCGGCCACGCCGTAAAACCCCA…
Fungstrain335	Solanum lycopersicum	Greenhouse	China	Heilongjiang	45.80N 125.15E	Fruiting Stage	MEA	ITS1/ITS4	Fungi	Ascomycota	Sordariomycetes	Hypocreales	Nectriaceae	Fusarium	Fusarium equiseti	TGTGACATACCTATACGTTGCCTCGGCGGATCAGCCCGCGCCCTGTAAAAAGGGACGGCCCGCCCGAGGACCCTAAACTCTGTTTTTAGTGGAACTTCTGAGTAAAACAAACAAATAAATCAAAACTTTCAACAACGGATCTCTTGGTTCTGGCATCGATGAAGAACGCAGCAAAATGCGATAAGTAATGTGAATTGCAGAATTCAGTGAATCATCGAATCTTTGAACGCACATTGCGCCCGCCAGTATTCTGGCGGGCATGCCTGTTCGAGCGTCATTTCAACCCTCAAGCTCAGCTTGGTGTTGGGACTCGCGGTAACCCGCGTTCCCCAAATCGATTGGCGGTCACGTCGAGCTTCCATAGCGTAGTAATCATACACCTCGTTACTGGTAATCGTC…
Fungstrain337	Solanum lycopersicum	Greenhouse	China	Heilongjiang	45.80N 125.15E	Fruiting Stage	RBM	ITS1/ITS4	Fungi	Ascomycota	Sordariomycetes	Hypocreales	Nectriaceae	Fusarium	Fusarium domesticum	TGTGACATACCTTATGTTGCCTCGGCGGTGCCCGCTCCCCGTAAAACGGGACGGCCCGCCAGAGGATCCACAAACTCTATTGTTTCCGCAGTATCTTCTGAGTAAACACAAGTAAATAATCAAAACTTTCAACAACGGATCTCTTGGTTCTGGCATCGATGAAGAACGCAGCGAAATGCGATAAGTAATGTGAATTGCAGAATTCAGTGAATCATCGAATCTTTGAACGCACATTGCGCCCGCCAGTACTCTGGCGGGCATGCCTGTCCGAGCGTCATTTCAACCCTCAAGCCCCAGCGGTTTGGTGTTGGGCGTCGGCCGTCCTCGCGGCGGCCGTGCCCCAAATACAGTGGCGGACTCGCTGTTGCCTCCTCTGCGTAGTAATTACACCTCGCACCG…
Fungstrain338	Solanum lycopersicum	Natural site	China	Shandong	37.35N 119.23E	Fruiting Stage	CMA	ITS1/ITS4	Fungi	Ascomycota	Sordariomycetes	Hypocreales	Nectriaceae	Fusarium	Fusarium domesticum	TTGCCTCGGCGGTGCCCGCTCCCCGTAAAACGGGACGGCCCGCCAGAGGATCCACAAACTCTATTGTTTCCGCAGTATCTTCTGAGTAAACACAAGTAAATAATCAAAACTTTCAACAACGGATCTCTTGGTTCTGGCATCGATGAAGAACGCAGCGAAATGCGATAAGTAATGTGAATTGCAGAATTCAGTGAATCATCGAATCTTTGAACGCACATTGCGCCCGCCAGTACTCTGGCGGGCATGCCTGTCCGAGCGTCATTTCAACCCTCAAGCCCCAGCGGTTTGGTGTTGGGCGTCGGCCGTCCTCGCGGCGGCCGTGCCCCAAATACAGTGGCGGACTCGCTGTTGCCTCCTCTGCGTAGTAATTACACCTCGCACCGGAACGACACGAAGTCC…
Fungstrain339	Solanum lycopersicum	Natural site	China	Shandong	37.35N 119.23E	Fruiting Stage	CMA	ITS1/ITS4	Fungi	Ascomycota	Sordariomycetes	Hypocreales	Nectriaceae	Fusarium	Fusarium domesticum	CCCGCTCCCCGTAAAACGGGACGGCCCGCCAGAGGATCCACAAACTCTATTGTTTCCGCAGTATCTTCTGAGTAAACACAAGTAAATAATCAAAACTTTCAACAACGGATCTCTTGGTTCTGGCATCGATGAAGAACGCAGCGAAATGCGATAAGTAATGTGAATTGCAGAATTCAGTGAATCATCGAATCTTTGAACGCACATTGCGCCCGCCAGTACTCTGGCGGGCATGCCTGTCCGAGCGTCATTTCAACCCTCAAGCCCCAGCGGTTTGGTGTTGGGCGTCGGCCGTCCTCGCGGCGGCCGTGCCCCAAATACAGTGGCGGACTCGCTGTTGCCTCCTCTGCGTAGTAATTACACCTCGCACCGGAACGACACGAAGTCCACGCCGTAAAACAA…
Fungstrain340	Solanum lycopersicum	Natural site	China	Shandong	37.35N 119.23E	Fruiting Stage	CMA	ITS1/ITS4	Fungi	Ascomycota	Sordariomycetes	Hypocreales	Nectriaceae	Fusarium	Fusarium domesticum	CCCGCTCCCCGTAAAACGGGACGGCCCGCCAGAGGATCCACAAACTCTATTGTTTCCGCAGTATCTTCTGAGTAAACACAAGTAAATAATCAAAACTTTCAACAACGGATCTCTTGGTTCTGGCATCGATGAAGAACGCAGCGAAATGCGATAAGTAATGTGAATTGCAGAATTCAGTGAATCATCGAATCTTTGAACGCACATTGCGCCCGCCAGTACTCTGGCGGGCATGCCTGTCCGAGCGTCATTTCAACCCTCAAGCCCCAGCGGTTTGGTGTTGGGCGTCGGCCGTCCTCGCGGCGGCCGTGCCCCAAATACAGTGGCGGACTCGCTGTTGCCTCCTCTGCGTAGTAATTACACCTCGCACCGGAACGACACGAAGTCCACGCCGTAAAACAA…
Fungstrain341	Solanum lycopersicum	Natural site	China	Shandong	37.35N 119.23E	Fruiting Stage	CMA	ITS1/ITS4	Fungi	Ascomycota	Sordariomycetes	Hypocreales	Nectriaceae	Fusarium	Fusarium domesticum	CCTTATGTTGCCTCGGCGGTGCCCGCTCCCCGTAAAACGGGACGGCCCGCCAGAGGATCCACAAACTCTATTGTTTCCGCAGTATCTTCTGAGTAAACACAAGTAAATAATCAAAACTTTCAACAACGGATCTCTTGGTTCTGGCATCGATGAAGAACGCAGCGAAATGCGATAAGTAATGTGAATTGCAGAATTCAGTGAATCATCGAATCTTTGAACGCACATTGCGCCCGCCAGTACTCTGGCGGGCATGCCTGTCCGAGCGTCATTTCAACCCTCAAGCCCCAGCGGTTTGGTGTTGGGCGTCGGCCGTCCTCGCGGCGGCCGTGCCCCAAATACAGTGGCGGACTCGCTGTTGCCTCCTCTGCGTAGTAATTACACCTCGCACCGGAACGACAC…
Fungstrain342	Solanum lycopersicum	Natural site	China	Shandong	37.35N 119.23E	Fruiting Stage	CMA	ITS1/ITS4	Fungi	Ascomycota	Sordariomycetes	Hypocreales	Nectriaceae	Fusarium	Fusarium domesticum	CCCGCTCCCCGTAAAACGGGACGGCCCGCCAGAGGATCCACAAACTCTATTGTTTCCGCAGTATCTTCTGAGTAAACACAAGTAAATAATCAAAACTTTCAACAACGGATCTCTTGGTTCTGGCATCGATGAAGAACGCAGCGAAATGCGATAAGTAATGTGAATTGCAGAATTCAGTGAATCATCGAATCTTTGAACGCACATTGCGCCCGCCAGTACTCTGGCGGGCATGCCTGTCCGAGCGTCATTTCAACCCTCAAGCCCCAGCGGTTTGGTGTTGGGCGTCGGCCGTCCTCGCGGCGGCCGTGCCCCAAATACAGTGGCGGACTCGCTGTTGCCTCCTCTGCGTAGTAATTACACCTCGCACCGGAACGACACGAAGTCCACGCCGTAAAACAA…
Fungstrain344	Solanum lycopersicum	Natural site	China	Heilongjiang	45.80N 125.15E	Fruiting Stage	PDA	ITS1/ITS4	Fungi	Ascomycota	Sordariomycetes	Hypocreales	Nectriaceae	Fusarium	Fusarium equiseti	TGTGACATACCTATACGTTGCCTCGGCGGATCAGCCCGCGCCCCGTAAAAAGGGACGGCCCGCCCGAGGACCCCTAAACTCTGTTTTTAGTGGAACTTCTGAGTAAAACAAACAAATAAATCAAAACTTTCAACAACGGATCTCTTGGTTCTGGCATCGATGAAGAACGCAGCAAAATGCGATAAGTAATGTGAATTGCAGAATTCAGTGAATCATCGAATCTTTGAACGCACATTGCGCCCGCCAGTATTCTGGCGGGCATGCCTGTTCGAGCGTCATTTCAACCCTCAAGCTCAGCTTGGTGTTGGGACTCGCGGTAACCCGCGTTCCCCAAATCGATTGGCGGTCACGTCGAGCTTCCATAGCGTAGTAATCATACACCTCGTTACTGGTAATCGT…
Fungstrain346	Solanum lycopersicum	Natural site	China	Heilongjiang	45.80N 125.15E	Fruiting Stage	PDA	ITS1/ITS4	Fungi	Ascomycota	Sordariomycetes	Hypocreales	Nectriaceae	Fusarium	Fusarium equiseti	ACATACCTATACGTTGCCTCGGCGGATCAGCCCGCGCCCCGTAAAAAGGGACGGCCCGCCCGAGGACCCCTAAACTCTGTTTTTAGTGGAACTTCTGAGTAAAACAAACAAATAAATCAAAACTTTCAACAACGGATCTCTTGGTTCTGGCATCGATGAAGAACGCAGCAAAATGCGATAAGTAATGTGAATTGCAGAATTCAGTGAATCATCGAATCTTTGAACGCACATTGCGCCCGCCAGTATTCTGGCGGGCATGCCTGTTCGAGCGTCATTTCAACCCTCAAGCTCAGCTTGGTGTTGGGACTCGCGGTAACCCGCGTTCCCCAAATCGATTGGCGGTCACGTCGAGCTTCCATAGCGTAGTAATCATACACCTCGTTACTGGTAATCGTCGCG…
Fungstrain345	Solanum lycopersicum	Natural site	China	Heilongjiang	45.80N 125.15E	Fruiting Stage	MEA	ITS1/ITS4	Fungi	Ascomycota	Sordariomycetes	Hypocreales	Nectriaceae	Fusarium	Fusarium equiseti	CTACCTCCCAACCCCTGTGAACATACCTATACGTTGCCTCGGCGGATCAGCCCGCGCCCCGTAAAAAGGGACGGCCCGCCCGAGGACCCCTAAACTCTGTTTTTAGTGGAACTTCTGAGTAAAACAAACAAATAAATCAAAACTTTCAACAACGGATCTCTTGGTTCTGGCATCGATGAAGAACGCAGCAAAATGCGATAAGTAATGTGAATTGCAGAATTCAGTGAATCATCGAATCTTTGAACGCACATTGCGCCCGCCAGTATTCTGGCGGGCATGCCTGTTCGAGCGTCATTTCAACCCTCAAGCTCAGCTTGGTGTTGGGACTCGCGGTAACCCGCGTTCCCCAAATCGATTGGCGGTCACGTCGAGCTTCCATAGCGTAGTAATCATACACCT…
Fungstrain343	Solanum lycopersicum	Natural site	China	Heilongjiang	45.80N 125.15E	Fruiting Stage	CMA	ITS1/ITS4	Fungi	Ascomycota	Sordariomycetes	Hypocreales	Nectriaceae	Fusarium	Fusarium equiseti	GACATACCTATACGTTGCCTCGGCGGATCAGCCCGCGCCCCGTAAAACGGGACGGCCCGCCCGAGGACCCTAAACTCTGTTTTTAGTGGAACTTCTGAGTAAAACAAACAAATAAATCAAAACTTTCAACAACGGATCTCTTGGTTCTGGCATCGATGAAGAACGCAGCAAAATGCGATAAGTAATGTGAATTGCAGAATTCAGTGAATCATCGAATCTTTGAACGCACATTGCGCCCGCCAGTATTCTGGCGGGCATGCCTGTTCGAGCGTCATTTCAACCCTCAAGCTCAGCTTGGTGTTGGGACTCGCGGTAACCCGCGTTCCCCAAATCGATTGGCGGTCACGTCGAGCTTCCATAGCGTAGTAATCATACACCTCGCTACTGGTAATCGTCGCG…
Fungstrain347	Solanum lycopersicum	Natural site	China	Heilongjiang	45.80N 125.15E	Fruiting Stage	PDA	ITS1/ITS4	Fungi	Ascomycota	Sordariomycetes	Hypocreales	Nectriaceae	Fusarium	Fusarium equiseti	ATAAGGTCTCGTTGGTGACCAGCGGAGGGTCATTACCGAGTTTACAACTCCCAAACCCCTGTGAACATACCTATACGTTGCCTCGGGGGATCACCCCGCGCCCCGTAAAACGGGACGGCCCCCCCAAAGACCCCTAAACTCTGTTTTTTATGGAACTTCTGAGTAAAACAAACAAATAATTCATAACTTTTTTCAACGGATCTCTTGGTTCTGGCGTCAATGAAGAACACCGCAAAATGCTATAATAAATGTGAATTGCTGAATTCTTTGAATCATCAAATCTTTGAACGCCCATTGCGCCCCCCACTATTCTGGCGGGCATGCTGGTTCAACCGTCATTTCTACCCTCCTGCTCCCCTTGGGGTTGGGACTCGGGGTAACCCGCGTTCCCCAAATCAA…
Fungstrain246	Solanum lycopersicum	Natural site	China	Shandong	36.93N 118.77E	Fruiting Stage	CMA	ITS1/ITS4	Fungi	Ascomycota	Sordariomycetes	Hypocreales	Nectriaceae	Fusarium	Fusarium delphinoides	TGTGAACATACCTACAACGTTGCCTCGGCGGCTCCCCGCTTCCCCGTAAAACGGGAGCGGCCCGCCAGAGGACCCAACAAACTCTGTTATTTTCAGTATCTTCTGAGTAAAAACACAATCAATTAAAACTTTCAACAACGGATCTCTTGGTTCTGGCATCGATGAAGAACGCAGCGAAATGCGATAAGTAATGTGAATTGCAGAATTCAGTGAATCATCGAATCTTTGAACGCACATTGCGCCCGCCAGTACTCTGGCGGGCATGCCTGTTCGAGCGTCATTACATCCCTCAAGCCCCAGCGGCTTGGTGTTGGGCTTCGGCCGTCCTCAGCGGCGGCCGTGCCCCAAATACAGTGGCGGTCTCGCCCCCGGCTCCTCTGCGTAGTAATAACATCTCGC…
Fungstrain249	Solanum lycopersicum	Natural site	China	Shandong	36.93N 118.77E	Fruiting Stage	PDA	ITS1/ITS4	Fungi	Ascomycota	Sordariomycetes	Hypocreales	Nectriaceae	Fusarium	Fusarium dlaminii	TACCTCCCAACCCCTGTGACATACCAATTGTTGCCTCGGCGGATCAGCCCGCTCCCGGTAAAACGGGACGGCCCGCCAGAGGACCCCTAAACTCTGTTTCTATATGTAACTTCTGAGTAAAACCATAAATAAATCAAAACTTTCAACAACGGATCTCTTGGTTCTGGCATCGATGAAGAACGCAGCAAAATGCGATAAGTAATGTGAATTGCAGAATTCAGTGAATCATCGAATCTTTGAACGCACATTGCGCCCGCCAGTATTCTGGCGGGCATGCCTGTTCGAGCGTCATTTCAACCCTCAAGCCCCCGGGTTTGGTGTTGGGGATCGGCGAGCCCTTGCGGCAAGCCGGCCCCGAAATCTAGTGGCGGTCTCGCTGCAGCTTCCATTGCGTAGTAG…
Fungstrain247	Solanum lycopersicum	Natural site	China	Heilongjiang	47.12N 124.88E	Fruiting Stage	PDA	ITS1/ITS4	Fungi	Ascomycota	Sordariomycetes	Hypocreales	Nectriaceae	Fusarium	Fusarium dlaminii	TGTGACATACCAATTGTTGCCTCGGCGGATCAGCCCGCTCCCGGTAAAACGGGACGGCCCGCCAGAGGACCCCTAAACTCTGTTTCTATATGTAACTTCTGAGTAAAACCATAAATAAATCAAAACTTTCAACAACGGATCTCTTGGTTCTGGCATCGATGAAGAACGCAGCAAAATGCGATAAGTAATGTGAATTGCAGAATTCAGTGAATCATCGAATCTTTGAACGCACATTGCGCCCGCCAGTATTCTGGCGGGCATGCCTGTTCGAGCGTCATTTCAACCCTCAAGCCCCCGGGTTTGGTGTTGGGGATCGGCGAGCCCTTGCGGCAAGCCGGCCCCGAAATCTAGTGGCGGTCTCGCTGCAGCTTCCATTGCGTAGTAGTAAAACCCTCGCAA…
Fungstrain250	Solanum lycopersicum	Natural site	China	Heilongjiang	47.12N 124.88E	Fruiting Stage	PDA	ITS1/ITS4	Fungi	Ascomycota	Sordariomycetes	Hypocreales	Nectriaceae	Fusarium	Fusarium dlaminii	TGTGACATACCAATTGTTGCCTCGGCGGATCAGCCCGCTCCCGGTAAAACGGGACGGCCCGCCAGAGGACCCCTAAACTCTGTTTCTATATGTAACTTCTGAGTAAAACCATAAATAAATCAAAACTTTCAACAACGGATCTCTTGGTTCTGGCATCGATGAAGAACGCAGCAAAATGCGATAAGTAATGTGAATTGCAGAATTCAGTGAATCATCGAATCTTTGAACGCACATTGCGCCCGCCAGTATTCTGGCGGGCATGCCTGTTCGAGCGTCATTTCAACCCTCAAGCCCCCGGGTTTGGTGTTGGGGATCGGCGAGCCCTTGCGGCAAGCCGGCCCCGAAATCTAGTGGCGGTCTCGCTGCAGCTTCCATTGCGTAGTAGTAAAACCCTCGCAA…
Fungstrain248	Solanum lycopersicum	Natural site	China	Heilongjiang	45.80N 125.15E	Fruiting Stage	PDA	ITS1/ITS4	Fungi	Ascomycota	Sordariomycetes	Hypocreales	Nectriaceae	Fusarium	Fusarium dlaminii	TTTCTTCGGGCTCACTCCAACCCCTGTGACATACCAATTGTTGCCTCGGCGGATCAGCCCGCTCCCGGTAAAACGGGACGGCCCGCCAGAGGACCCCTAAACTCTGTTTCTATATGTAACTTCTGAGTAAAACCATAAATAAATCAAAACTTTCAACAACGGATCTCTTGGTTCTGGCATCGATGAAGAACGCAGCAAAATGCGATAAGTAATGTGAATTGCAGAATTCAGTGAATCATCGAATCTTTGAACGCACATTGCGCCCGCCAGTATTCTGGCGGGCATGCCTGTTCGAGCGTCATTTCAACCCTCAAGCCCCCGGGTTTGGTGTTGGGGATCGGCGAGCCCTTGCGGCAAGCCGGCCCCGAAATCTAGTGGCGGTCTCGCTGCAGCTTCCAT…
Fungstrain251	Solanum lycopersicum	Natural site	China	Heilongjiang	45.80N 125.15E	Fruiting Stage	PDA	ITS1/ITS4	Fungi	Ascomycota	Sordariomycetes	Hypocreales	Nectriaceae	Fusarium	Fusarium dlaminii	CCAATTGTTGCCTCGGCGGATCAGCCCGCTCCCGGTAAAACGGGACGGCCCGCCAGAGGACCCCTAAACTCTGTTTCTATATGTAACTTCTGAGTAAAACCATAAATAAATCAAAACTTTCAACAACGGATCTCTTGGTTCTGGCATCGATGAAGAACGCAGCAAAATGCGATAAGTAATGTGAATTGCAGAATTCAGTGAATCATCGAATCTTTGAACGCACATTGCGCCCGCCAGTATTCTGGCGGGCATGCCTGTTCGAGCGTCATTTCAACCCTCAAGCCCCCGGGTTTGGTGTTGGGGATCGGCGAGCCCTTGCGGCAAGCCGGCCCCGAAATCTAGTGGCGGTCTCGCTGCAGCTTCCATTGCGTAGTAGTAAAACCCTCGCAACTGGTACGC…
Fungstrain252	Solanum lycopersicum	Natural site	China	Shandong	36.93N 118.77E	Fruiting Stage	PDA	ITS1/ITS4	Fungi	Ascomycota	Sordariomycetes	Hypocreales	Nectriaceae	Fusarium	Fusarium dlaminii	CCGCTCCCGGTAAAACGGGACGGCCCGCCAGAGGACCCCTAAACTCTGTTTCTATATGTAACTTCTGAGTAAAACCATAAATAAATCAAAACTTTCAACAACGGATCTCTTGGTTCTGGCATCGATGAAGAACGCAGCAAAATGCGATAAGTAATGTGAATTGCAGAATTCAGTGAATCATCGAATCTTTGAACGCACATTGCGCCCGCCAGTATTCTGGCGGGCATGCCTGTTCGAGCGTCATTTCAACCCTCAAGCCCCCGGGTTTGGTGTTGGGGATCGGCGAGCCCTTGCGGCAAGCCGGCCCCGAAATCTAGTGGCGGTCTCGCTGCAGCTTCCATTGCGTAGTAGTAAAACCCTCGCAACTGGTACGCGGCGCGGCCAAGCCGTTAAACCCCC…
Fungstrain253	Solanum lycopersicum	Natural site	China	Shandong	36.93N 118.77E	Fruiting Stage	PDA	ITS1/ITS4	Fungi	Ascomycota	Sordariomycetes	Hypocreales	Nectriaceae	Fusarium	Fusarium dlaminii	CCGGTAAAACGGGACGGCCCGCCAGAGGACCCCTAAACTCTGTTTCTATATGTAACTTCTGAGTAAAACCATAAATAAATCAAAACTTTCAACAACGGATCTCTTGGTTCTGGCATCGATGAAGAACGCAGCAAAATGCGATAAGTAATGTGAATTGCAGAATTCAGTGAATCATCGAATCTTTGAACGCACATTGCGCCCGCCAGTATTCTGGCGGGCATGCCTGTTCGAGCGTCATTTCAACCCTCAAGCCCCCGGGTTTGGTGTTGGGGATCGGCGAGCCCTTGCGGCAAGCCGGCCCCGAAATCTAGTGGCGGTCTCGCTGCAGCTTCCATTGCGTAGTAGTAAAACCCTCGCAACTGGTACGCGGCGCGGCCAAGCCGTTAAACCCCCAACTTC…
Fungstrain254	Solanum lycopersicum	Natural site	China	Shandong	36.93N 118.77E	Fruiting Stage	PDA	ITS1/ITS4	Fungi	Ascomycota	Sordariomycetes	Hypocreales	Nectriaceae	Fusarium	Fusarium dlaminii	CCCGCTCCCGGTAAAACGGGACGGCCCGCCAGAGGACCCCTAAACTCTGTTTCTATATGTAACTTCTGAGTAAAACCATAAATAAATCAAAACTTTCAACAACGGATCTCTTGGTTCTGGCATCGATGAAGAACGCAGCAAAATGCGATAAGTAATGTGAATTGCAGAATTCAGTGAATCATCGAATCTTTGAACGCACATTGCGCCCGCCAGTATTCTGGCGGGCATGCCTGTTCGAGCGTCATTTCAACCCTCAAGCCCCCGGGTTTGGTGTTGGGGATCGGCGAGCCCTTGCGGCAAGCCGGCCCCGAAATCTAGTGGCGGTCTCGCTGCAGCTTCCATTGCGTAGTAGTAAAACCCTCGCAACTGGTACGCGGCGCGGCCAAGCCGTTAAACCCC…
Fungstrain255	Solanum lycopersicum	Natural site	China	Shandong	36.93N 118.77E	Fruiting Stage	PDA	ITS1/ITS4	Fungi	Ascomycota	Sordariomycetes	Hypocreales	Nectriaceae	Fusarium	Fusarium dlaminii	GCGGATCAGCCCGCTCCCGGTAAAACGGGACGGCCCGCCAGAGGACCCCTAAACTCTGTTTCTATATGTAACTTCTGAGTAAAACCATAAATAAATCAAAACTTTCAACAACGGATCTCTTGGTTCTGGCATCGATGAAGAACGCAGCAAAATGCGATAAGTAATGTGAATTGCAGAATTCAGTGAATCATCGAATCTTTGAACGCACATTGCGCCCGCCAGTATTCTGGCGGGCATGCCTGTTCGAGCGTCATTTCAACCCTCAAGCCCCCGGGTTTGGTGTTGGGGATCGGCGAGCCCTTGCGGCAAGCCGGCCCCGAAATCTAGTGGCGGTCTCGCTGCAGCTTCCATTGCGTAGTAGTAAAACCCTCGCAACTGGTACGCGGCGCGGCCAAGCCG…
Fungstrain258	Solanum lycopersicum	Natural site	China	Shandong	37.35N 119.23E	Fruiting Stage	PDA	ITS1/ITS4	Fungi	Ascomycota	Sordariomycetes	Hypocreales	Nectriaceae	Fusarium	Fusarium domesticum	CTCCCCGTAAAACGGGACGGCCCGCCAGAGGATCCACAAACTCTATTGTTTCCGCAGTATCTTCTGAGTAAACACAAGTAAATAATCAAAACTTTCAACAACGGATCTCTTGGTTCTGGCATCGATGAAGAACGCAGCGAAATGCGATAAGTAATGTGAATTGCAGAATTCAGTGAATCATCGAATCTTTGAACGCACATTGCGCCCGCCAGTACTCTGGCGGGCATGCCTGTCCGAGCGTCATTTCAACCCTCAAGCCCCAGCGGTTTGGTGTTGGGCGTCGGCCGTCCTCGCGGCGGCCGTGCCCCAAATACAGTGGCGGACTCGCTGTTGCCTCCTCTGCGTAGTAATTACACCTCGCACCGGAACGACACGAAGTCCACGCCGTAAAACAACCCA…
Fungstrain259	Solanum lycopersicum	Natural site	China	Shandong	37.35N 119.23E	Fruiting Stage	PDA	ITS1/ITS4	Fungi	Ascomycota	Sordariomycetes	Hypocreales	Nectriaceae	Fusarium	Fusarium domesticum	CGCTCCCCGTAAAACGGGACGGCCCGCCAGAGGATCCACAAACTCTATTGTTTCCGCAGTATCTTCTGAGTAAACACAAGTAAATAATCAAAACTTTCAACAACGGATCTCTTGGTTCTGGCATCGATGAAGAACGCAGCGAAATGCGATAAGTAATGTGAATTGCAGAATTCAGTGAATCATCGAATCTTTGAACGCACATTGCGCCCGCCAGTACTCTGGCGGGCATGCCTGTCCGAGCGTCATTTCAACCCTCAAGCCCCAGCGGTTTGGTGTTGGGCGTCGGCCGTCCTCGCGGCGGCCGTGCCCCAAATACAGTGGCGGACTCGCTGTTGCCTCCTCTGCGTAGTAATTACACCTCGCACCGGAACGACACGAAGTCCACGCCGTAAAACAACC…
Fungstrain260	Solanum lycopersicum	Natural site	China	Shandong	37.35N 119.23E	Fruiting Stage	PDA	ITS1/ITS4	Fungi	Ascomycota	Sordariomycetes	Hypocreales	Nectriaceae	Fusarium	Fusarium domesticum	CCCGCTCCCCGTAAAACGGGACGGCCCGCCAGAGGATCCACAAACTCTATTGTTTCCGCAGTATCTTCTGAGTAAACACAAGTAAATAATCAAAACTTTCAACAACGGATCTCTTGGTTCTGGCATCGATGAAGAACGCAGCGAAATGCGATAAGTAATGTGAATTGCAGAATTCAGTGAATCATCGAATCTTTGAACGCACATTGCGCCCGCCAGTACTCTGGCGGGCATGCCTGTCCGAGCGTCATTTCAACCCTCAAGCCCCAGCGGTTTGGTGTTGGGCGTCGGCCGTCCTCGCGGCGGCCGTGCCCCAAATACAGTGGCGGACTCGCTGTTGCCTCCTCTGCGTAGTAATTACACCTCGCACCGGAACGACACGAAGTCCACGCCGTAAAACAA…
Fungstrain261	Solanum lycopersicum	Natural site	China	Shandong	36.93N 118.77E	Fruiting Stage	PDA	ITS1/ITS4	Fungi	Ascomycota	Sordariomycetes	Hypocreales	Nectriaceae	Fusarium	Fusarium domesticum	TCCCCGTAAAACGGGACGGCCCGCCAGAGGATCCACAAACTCTATTGTTTCCGCAGTATCTTCTGAGTAAACACAAGTAAATAATCAAAACTTTCAACAACGGATCTCTTGGTTCTGGCATCGATGAAGAACGCAGCGAAATGCGATAAGTAATGTGAATTGCAGAATTCAGTGAATCATCGAATCTTTGAACGCACATTGCGCCCGCCAGTACTCTGGCGGGCATGCCTGTCCGAGCGTCATTTCAACCCTCAAGCCCCAGCGGTTTGGTGTTGGGCGTCGGCCGTCCTCGCGGCGGCCGTGCCCCAAATACAGTGGCGGACTCGCTGTTGCCTCCTCTGCGTAGTAATTACACCTCGCACCGGAACGACACGAAGTCCACGCCGTAAAACAACCCAA…
Fungstrain256	Solanum lycopersicum	Natural site	China	Heilongjiang	47.12N 124.88E	Fruiting Stage	RBM	ITS1/ITS4	Fungi	Ascomycota	Sordariomycetes	Hypocreales	Nectriaceae	Fusarium	Fusarium domesticum	ATACCTTATGTTGCCTCGGCGGTGCCCGCTCCCCGTAAAACGGGACGGCCCGCCAGAGGATCCACAAACTCTATTGTTTCCGCAGTATCTTCTGAGTAAACACAAGTAAATAATCAAAACTTTCAACAACGGATCTCTTGGTTCTGGCATCGATGAAGAACGCAGCGAAATGCGATAAGTAATGTGAATTGCAGAATTCAGTGAATCATCGAATCTTTGAACGCACATTGCGCCCGCCAGTACTCTGGCGGGCATGCCTGTCCGAGCGTCATTTCAACCCTCAAGCCCCAGCGGTTTGGTGTTGGGCGTCGGCCGTCCTCGCGGCGGCCGTGCCCCAAATACAGTGGCGGACTCGCTGTTGCCTCCTCTGCGTAGTAATTACACCTCGCACCGGAACGA…
Fungstrain257	Solanum lycopersicum	Natural site	China	Heilongjiang	45.80N 125.15E	Fruiting Stage	PDA	ITS1/ITS4	Fungi	Ascomycota	Sordariomycetes	Hypocreales	Nectriaceae	Fusarium	Fusarium domesticum	TGTGACATACCTTATGTTGCCTCGGCGGTGCCCGCTCCCCGTAAAACGGGACGGCCCGCCAGAGGATCCACAAACTCTATTGTTTCCGCAGTATCTTCTGAGTAAACACAAGTAAATAATCAAAACTTTCAACAACGGATCTCTTGGTTCTGGCATCGATGAAGAACGCAGCGAAATGCGATAAGTAATGTGAATTGCAGAATTCAGTGAATCATCGAATCTTTGAACGCACATTGCGCCCGCCAGTACTCTGGCGGGCATGCCTGTCCGAGCGTCATTTCAACCCTCAAGCCCCAGCGGTTTGGTGTTGGGCGTCGGCCGTCCTCGCGGCGGCCGTGCCCCAAATACAGTGGCGGACTCGCTGTTGCCTCCTCTGCGTAGTAATTACACCTCGCACCG…
Fungstrain275	Solanum lycopersicum	Natural site	China	Shandong	37.35N 119.23E	Fruiting Stage	PDA	ITS1/ITS4	Fungi	Ascomycota	Sordariomycetes	Hypocreales	Nectriaceae	Fusarium	Fusarium falciforme	CGAGCTTCACTCATCACCCTGTGACATACCTATAACGTTGCCTCGGCGGGAACAGACGGCCCCGTAACACGGGCCGCCCCCGCCAGAGGACCCCCTAACTCTGTTTCTATAATGTTTCTTCTGAGTAAACAAGCAAATAAATTAAAACTTTCAACAACGGATCTCTTGGCTCTGGCATCGATGAAGAACGCAGCGAAATGCGATAAGTAATGTGAATTGCAGAATTCAGTGAATCATCGAATCTTTGAACGCACATTGCGCCCGCCAGTATTCTGGCGGGCATGCCTGTTCGAGCGTCATTACAACCCTCAGGCCCCCGGGCCTGGCGTTGGGGATCGGCGGAAGCCCCCTGCGGGCACAACGCCGTCCCCCAAATACAGTGGCGGTCCCGCCGCAGCT…
Fungstrain277	Solanum lycopersicum	Natural site	China	Heilongjiang	45.80N 125.15E	Fruiting Stage	PDA	ITS1/ITS4	Fungi	Ascomycota	Sordariomycetes	Hypocreales	Nectriaceae	Fusarium	Fusarium falciforme	CCTGTGACATACCTATAACGTTGCCTCGGCGGGAACAGACGGCCCCGTAACACGGGCCGCCCCCGCCAGAGGACCCCCTAACTCTGTTTCTATAATGTTTCTTCTGAGTAAACAAGCAAATAAATTAAAACTTTCAACAACGGATCTCTTGGCTCTGGCATCGATGAAGAACGCAGCGAAATGCGATAAGTAATGTGAATTGCAGAATTCAGTGAATCATCGAATCTTTGAACGCACATTGCGCCCGCCAGTATTCTGGCGGGCATGCCTGTTCGAGCGTCATTACAACCCTCAGGCCCCCGGGCCTGGCGTTGGGGATCGGCGGAAGCCCCCTGCGGGCACAACGCCGTCCCCCAAATACAGTGGCGGTCCCGCCGCAGCTTCCATTGCGTAGTAGCT…
Fungstrain278	Solanum lycopersicum	Natural site	China	Heilongjiang	45.80N 125.15E	Fruiting Stage	PDA	ITS1/ITS4	Fungi	Ascomycota	Sordariomycetes	Hypocreales	Nectriaceae	Fusarium	Fusarium falciforme	ACCTATAACGTTGCCTCGGCGGGAACAGACGGCCCCGTAACACGGGCCGCCCCCGCCAGAGGACCCCCTAACTCTGTTTCTATAATGTTTCTTCTGAGTAAACAAGCAAATAAATTAAAACTTTCAACAACGGATCTCTTGGCTCTGGCATCGATGAAGAACGCAGCGAAATGCGATAAGTAATGTGAATTGCAGAATTCAGTGAATCATCGAATCTTTGAACGCACATTGCGCCCGCCAGTATTCTGGCGGGCATGCCTGTTCGAGCGTCATTACAACCCTCAGGCCCCCGGGCCTGGCGTTGGGGATCGGCGGAAGCCCCCTGCGGGCACAACGCCGTCCCCCAAATACAGTGGCGGTCCCGCCGCAGCTTCCATTGCGTAGTAGCTAACACCTCGC…
Fungstrain279	Solanum lycopersicum	Natural site	China	Heilongjiang	47.12N 124.88E	Fruiting Stage	PDA	ITS1/ITS4	Fungi	Ascomycota	Sordariomycetes	Hypocreales	Nectriaceae	Fusarium	Fusarium falciforme	TGACATACCTATAACGTTGCCTCGGCGGGAACAGACGGCCCCGTAACACGGGCCGCCCCCGCCAGAGGACCCCCTAACTCTGTTTCTATAATGTTTCTTCTGAGTAAACAAGCAAATAAATTAAAACTTTCAACAACGGATCTCTTGGCTCTGGCATCGATGAAGAACGCAGCGAAATGCGATAAGTAATGTGAATTGCAGAATTCAGTGAATCATCGAATCTTTGAACGCACATTGCGCCCGCCAGTATTCTGGCGGGCATGCCTGTTCGAGCGTCATTACAACCCTCAGGCCCCCGGGCCTGGCGTTGGGGATCGGCGGAAGCCCCCTGCGGGCACAACGCCGTCCCCCAAATACAGTGGCGGTCCCGCCGCAGCTTCCATTGCGTAGTAGCTAACA…
Fungstrain280	Solanum lycopersicum	Natural site	China	Shandong	36.93N 118.77E	Fruiting Stage	PDA	ITS1/ITS4	Fungi	Ascomycota	Sordariomycetes	Hypocreales	Nectriaceae	Fusarium	Fusarium falciforme	ACTCATCACCCTGTGACATACCTATAACGTTGCCTCGGCGGGAACAGACGGCCCCGTAACACGGGCCGCCCCCGCCAGAGGACCCCCTAACTCTGTTTCTATAATGTTTCTTCTGAGTAAACAAGCAAATAAATTAAAACTTTCAACAACGGATCTCTTGGCTCTGGCATCGATGAAGAACGCAGCGAAATGCGATAAGTAATGTGAATTGCAGAATTCAGTGAATCATCGAATCTTTGAACGCACATTGCGCCCGCCAGTATTCTGGCGGGCATGCCTGTTCGAGCGTCATTACAACCCTCAGGCCCCCGGGCCTGGCGTTGGGGATCGGCGGAAGCCCCCTGCGGGCACAACGCCGTCCCCCAAATACAGTGGCGGTCCCGCCGCAGCTTCCATTGC…
Fungstrain276	Solanum lycopersicum	Natural site	China	Shandong	37.35N 119.23E	Fruiting Stage	CMA	ITS1/ITS4	Fungi	Ascomycota	Sordariomycetes	Hypocreales	Nectriaceae	Fusarium	Fusarium falciforme	TCACCTCCCACCCGTGTTTATCGTACCTTGTTGCTTCGGCGGGCCCGCCTCACGGCCGCCGGGGGGCATCCGCCCCCGGGCCCGCGCCCGCCGAAGACACACAAACGAACTCTTGTCTGAAGATTGCAGTCTGAGTACTTGACTAAATCAGTTAAAACTTTCAACAACGGATCTCTTGGTTCCGGCATCGATGAAGAACGCAGCGAAATGCGATAAGTAATGTGAATTGCAGAATTCAGTGAATCATCGAGTCTTTGAACGCACATTGCGCCCCCTGGTATTCCGGGGGGCATGCCTGTCCGAGCGTCATTGCTGCCCTCAAGCACGGCTTGTGTGTTGGGCTCTCGCCCCCCGCTTCCGGGGGGCGGGCCCGAAAGGCAGCGGCGGCACCGCGTCCGG…
Fungstrain281	Solanum lycopersicum	Natural site	China	Shandong	36.93N 118.77E	Fruiting Stage	RBM	ITS1/ITS4	Fungi	Ascomycota	Sordariomycetes	Hypocreales	Nectriaceae	Fusarium	Fusarium falciforme	TCATCAGCCCTGTGACATACCTATAACGTTGCCTCGGCGGGAACAAACGGCCCCGTAACACGGGCCGCCCCCGCCAAAGGACCCCCTAACTCTGTTTCTATAATGTTTCTTCTGAATAAACAAGCAAATAAATTAAAACTTTCAACAACGGATCTCTGGGTTCTGGCATCGATAAAAAACGCACCGAAATGCAATAAGTAAGGTGAATTGCAAAATTCAGTGAATCATCAAATCTTTAAACGCACATTGCGCCCGCCAGTATTCTGGCGGGCATGCCTGTTCAAGCGCCATTACAACCCTCAGGCCCCCGGGCCTGGCGTTGGGGATCGGCGGAAGCCCCCTGGGGGCACAACGCCGCCCCCCAAATACGGTGGCGGCCCCGCCGCATCTTCCATTGCG…
Fungstrain285	Solanum lycopersicum	Natural site	China	Shandong	36.93N 118.77E	Fruiting Stage	PDA	ITS1/ITS4	Fungi	Ascomycota	Sordariomycetes	Hypocreales	Nectriaceae	Fusarium	Fusarium foetens	AGCTACCTCCAACCCCTGTGACATACCACTTGTTGCCTCGGCGGATCAGCCCGCTCCCGGTAAAACGGGACGGCCCGCCAGAGGACCCCTAAACTCTGTTTCTATATGTAACTTCTGAGTAAAACCATAAATAAATCAAAACTTTCAACAACGGATCTCTTGGTTCTGGCATCGATGAAGAACGCAGCAAAATGCGATAAGTAATGTGAATTGCAGAATTCAGTGAATCATCGAATCTTTGAACGCACATTGCGCCCGCCAGTATTCTGGCGGGCATGCCTGTTCGAGCGTCATTTCAACCCTCAAGCACAGCTTGGTGTTGGGACTCGCGTTAATTCGCGTTCCTCAAATTGATTGGCGGTCACGTCGAGCTTCCATAGCGTAGTAGTAAAACCCTCG…
Fungstrain286	Solanum lycopersicum	Natural site	China	Heilongjiang	45.80N 125.15E	Fruiting Stage	PDA	ITS1/ITS4	Fungi	Ascomycota	Sordariomycetes	Hypocreales	Nectriaceae	Fusarium	Fusarium foetens	CCACTTGTTGCCTCGGCGGATCAGCCCGCTCCCGGTAAAACGGGACGGCCCGCCAGAGGACCCCTAAACTCTGTTTCTATATGTAACTTCTGAGTAAAACCATAAATAAATCAAAACTTTCAACAACGGATCTCTTGGTTCTGGCATCGATGAAGAACGCAGCAAAATGCGATAAGTAATGTGAATTGCAGAATTCAGTGAATCATCGAATCTTTGAACGCACATTGCGCCCGCCAGTATTCTGGCGGGCATGCCTGTTCGAGCGTCATTTCAACCCTCAAGCACAGCTTGGTGTTGGGACTCGCGTTAATTCGCGTTCCTCAAATTGATTGGCGGTCACGTCGAGCTTCCATAGCGTAGTAGTAAAACCCTCGTTACTGGTAATCGTCGCGGCCACGC…
Fungstrain287	Solanum lycopersicum	Natural site	China	Heilongjiang	45.80N 125.15E	Fruiting Stage	PDA	ITS1/ITS4	Fungi	Ascomycota	Sordariomycetes	Hypocreales	Nectriaceae	Fusarium	Fusarium foetens	TGTGACATACCACTTGTTGCCTCGGCGGATCAGCCCGCTCCCGGTAAAACGGGACGGCCCGCCAGAGGACCCCTAAACTCTGTTTCTATATGTAACTTCTGAGTAAAACCATAAATAAATCAAAACTTTCAACAACGGATCTCTTGGTTCTGGCATCGATGAAGAACGCAGCAAAATGCGATAAGTAATGTGAATTGCAGAATTCAGTGAATCATCGAATCTTTGAACGCACATTGCGCCCGCCAGTATTCTGGCGGGCATGCCTGTTCGAGCGTCATTTCAACCCTCAAGCACAGCTTGGTGTTGGGACTCGCGTTAATTCGCGTTCCTCAAATTGATTGGCGGTCACGTCGAGCTTCCATAGCGTAGTAGTAAAACCCTCGTTACTGGTAATCGTCG…
Fungstrain288	Solanum lycopersicum	Natural site	China	Heilongjiang	45.80N 125.15E	Fruiting Stage	PDA	ITS1/ITS4	Fungi	Ascomycota	Sordariomycetes	Hypocreales	Nectriaceae	Fusarium	Fusarium foetens	ATTTCCTATTTTAACTTCCCAACCCCTGTGACATACCACTTGTTGCCTCGGCGGATCAGCCCGCTCCCGGTAAAACGGGACGGCCCGCCAGAGGACCCCTAAACTCTGTTTCTATATGTAACTTCTGAGTAAAACCATAAATAAATCAAAACTTTCAACAACGGATCTCTTGGTTCTGGCATCGATGAAGAACGCAGCAAAATGCGATAAGTAATGTGAATTGCAGAATTCAGTGAATCATCGAATCTTTGAACGCACATTGCGCCCGCCAGTATTCTGGCGGGCATGCCTGTTCGAGCGTCATTTCAACCCTCAAGCACAGCTTGGTGTTGGGACTCGCGTTAATTCGCGTTCCCCAAATTGATTGGCGGTCACGTCGAGCTTCCATAGCGTAGTAGT…
Fungstrain283	Solanum lycopersicum	Natural site	China	Heilongjiang	47.12N 124.88E	Fruiting Stage	PDA	ITS1/ITS4	Fungi	Ascomycota	Sordariomycetes	Hypocreales	Nectriaceae	Fusarium	Fusarium foetens	ATACCACTTGTTGCCTCGGCGGATCAGCCCGCTCCCGGTAAAACGGGACGGCCCGCCAGAGGACCCCTAAACTCTGTTTCTATATGTAACTTCTGAGTAAAACCATAAATAAATCAAAACTTTCAACAACGGATCTCTTGGTTCTGGCATCGATGAAGAACGCAGCAAAATGCGATAAGTAATGTGAATTGCAGAATTCAGTGAATCATCGAATCTTTGAACGCACATTGCGCCCGCCAGTATTCTGGCGGGCATGCCTGTTCGAGCGTCATTTCAACCCTCAAGCACAGCTTGGTGTTGGGACTCGCGTTAATTCGCGTTCCTCAAATTGATTGGCGGTCACGTCGAGCTTCCATAGCGTAGTAGTAAAACCCTCGTTACTGGTAATCGTCGCGGCCA…
Fungstrain282	Solanum lycopersicum	Natural site	China	Heilongjiang	47.12N 124.88E	Fruiting Stage	PDA	ITS1/ITS4	Fungi	Ascomycota	Sordariomycetes	Hypocreales	Nectriaceae	Fusarium	Fusarium foetens	TGTGACTACCACTTGTTGCCTCGGCGGATCAGCCCGCTCCCGGTAAAACGGGACGGCCCGCCAGAGGACCCCTAAACTCTGTTTCTATATGTAACTTCTGAGTAAAACCATAAATAAATCAAAACTTTCAACAACGGATCTCTTGGTTCTGGCATCGATGAAGAACGCAGCAAAATGCGATAAGTAATGTGAATTGCAGAATTCAGTGAATCATCGAATCTTTGAACGCACATTGCGCCCGCCAGTATTCTGGCGGGCATGCCTGTTCGAGCGTCATTTCAACCCTCAAGCACAGCTTGGTGTTGGGACTCGCGTTAATTCGCGTTCCTCAAATTGATTGGCGGTCACGTCGAGCTTCCATAGCGTAGTAGTAAAACCCTCGTTACTGGTAATCGTCGC…
Fungstrain284	Solanum lycopersicum	Natural site	China	Heilongjiang	45.80N 125.15E	Fruiting Stage	PDA	ITS1/ITS4	Fungi	Ascomycota	Sordariomycetes	Hypocreales	Nectriaceae	Fusarium	Fusarium foetens	ATTTCCTATTTTAACTTCCCAACCCCTGTGACATACCACTTGTTGCCTCGGCGGATCAGCCCGCTCCCGGTAAAACGGGACGGCCCGCCAGAGGACCCCTAAACTCTGTTTCTATATGTAACTTCTGAGTAAAACCATAAATAAATCAAAACTTTCAACAACGGATCTCTTGGTTCTGGCATCGATGAAGAACGCAGCAAAATGCGATAAGTAATGTGAATTGCAGAATTCAGTGAATCATCGAATCTTTGAACGCACATTGCGCCCGCCAGTATTCTGGCGGGCATGCCTGTTCGAGCGTCATTTCAACCCTCAAGCACAGCTTGGTGTTGGGACTCGCGTTAATTCGCGTTCCCCAAATTGATTGGCGGTCACGTCGAGCTTCCATAGCGTAGTAGT…
Fungstrain291	Solanum lycopersicum	Natural site	China	Heilongjiang	45.80N 125.15E	Fruiting Stage	PDA	ITS1/ITS4	Fungi	Ascomycota	Sordariomycetes	Hypocreales	Nectriaceae	Fusarium	Fusarium fujikuroi	TTGCCTCGGCGGATCAGCCCGCTCCCGGTAAAACGGGACGGCCCGCCAGAGGACCCCTAAACTCTGTTTCTATATGTAACTTCTGAGTAAAACCATAAATAAATCAAAACTTTCAACAACGGATCTCTTGGTTCTGGCATCGATGAAGAACGCAGCAAAATGCGATAAGTAATGTGAATTGCAGAATTCAGTGAATCATCGAATCTTTGAACGCACATTGCGCCCGCCAGTATTCTGGCGGGCATGCCTGTTCGAGCGTCATTTCAACCCTCAAGCCCCCGGGTTTGGTGTTGGGGATCGGCGAGCCCTCGCGGCAAGCCGGCCCCGAAATCTAGTGGCGGTCTCGCTGCAGCTTCCATTGCGTAGTAGTAAAACCCTCGCAACTGGTACGCGGCGCGG…
Fungstrain292	Solanum lycopersicum	Natural site	China	Heilongjiang	45.80N 125.15E	Fruiting Stage	PDA	ITS1/ITS4	Fungi	Ascomycota	Sordariomycetes	Hypocreales	Nectriaceae	Fusarium	Fusarium fujikuroi	GCCTCGGCGGATCAGCCCGCTCCCGGTAAAACGGGACGGCCCGCCAGAGGACCCCTAAACTCTGTTTCTATATGTAACTTCTGAGTAAAACCATAAATAAATCAAAACTTTCAACAACGGATCTCTTGGTTCTGGCATCGATGAAGAACGCAGCAAAATGCGATAAGTAATGTGAATTGCAGAATTCAGTGAATCATCGAATCTTTGAACGCACATTGCGCCCGCCAGTATTCTGGCGGGCATGCCTGTTCGAGCGTCATTTCAACCCTCAAGCCCCCGGGTTTGGTGTTGGGGATCGGCGAGCCCTCGCGGCAAGCCGGCCCCGAAATCTAGTGGCGGTCTCGCTGCAGCTTCCATTGCGTAGTAGTAAAACCCTCGCAACTGGTACGCGGCGCGGCC…
Fungstrain293	Solanum lycopersicum	Natural site	China	Heilongjiang	45.80N 125.15E	Fruiting Stage	PDA	ITS1/ITS4	Fungi	Ascomycota	Sordariomycetes	Hypocreales	Nectriaceae	Fusarium	Fusarium fujikuroi	CGGATCAGCCCGCTCCCGGTAAAACGGGACGGCCCGCCAGAGGACCCCTAAACTCTGTTTCTATATGTAACTTCTGAGTAAAACCATAAATAAATCAAAACTTTCAACAACGGATCTCTTGGTTCTGGCATCGATGAAGAACGCAGCAAAATGCGATAAGTAATGTGAATTGCAGAATTCAGTGAATCATCGAATCTTTGAACGCACATTGCGCCCGCCAGTATTCTGGCGGGCATGCCTGTTCGAGCGTCATTTCAACCCTCAAGCCCCCGGGTTTGGTGTTGGGGATCGGCGAGCCCTCGCGGCAAGCCGGCCCCGAAATCTAGTGGCGGTCTCGCTGCAGCTTCCATTGCGTAGTAGTAAAACCCTCGCAACTGGTACGCGGCGCGGCCAAGCCGT…
Fungstrain289	Solanum lycopersicum	Natural site	China	Shandong	37.35N 119.23E	Fruiting Stage	CMA	ITS1/ITS4	Fungi	Ascomycota	Sordariomycetes	Hypocreales	Nectriaceae	Fusarium	Fusarium fujikuroi	CCACTTGTTGCCTCGGCGGATCAGCCCGCTCCCGGTAAAACGGGACGGCCCGCCAGAGGACCCCTAAACTCTGTTTCTATATGTAACTTCTGAGTAAAACCATAAATAAATCAAAACTTTCAACAACGGATCTCTTGGTTCTGGCATCGATGAAGAACGCAGCAAAATGCGATAAGTAATGTGAATTGCAGAATTCAGTGAATCATCGAATCTTTGAACGCACATTGCGCCCGCCAGTATTCTGGCGGGCATGCCTGTTCGAGCGTCATTTCAACCCTCAAGCCCTCGGGTTTGGTGTTGGGGATCGGCGAGCCCTTGCGGCAAGCCGGCCCCGAAATCTAGTGGCGGTCTCGCTGCAGCCTCCATTGCGTAGTAGTAAAACCCTCGCAACTGGAACGC…
Fungstrain290	Solanum lycopersicum	Natural site	China	Shandong	37.35N 119.23E	Fruiting Stage	PDA	ITS1/ITS4	Fungi	Ascomycota	Sordariomycetes	Hypocreales	Nectriaceae	Fusarium	Fusarium fujikuroi	TGTGACATACCAATTGTTGCCTCGGCGGATCAGCCCGCTCCCGGTAAAACGGGACGGCCCGCCAGAGGACCCCTAAACTCTGTTTCTATATGTAACTTCTGAGTAAAACCATAAATAAATCAAAACTTTCAACAACGGATCTCTTGGTTCTGGCATCGATGAAGAACGCAGCAAAATGCGATAAGTAATGTGAATTGCAGAATTCAGTGAATCATCGAATCTTTGAACGCACATTGCGCCCGCCAGTATTCTGGCGGGCATGCCTGTTCGAGCGTCATTTCAACCCTCAAGCCCCCGGGTTTGGTGTTGGGGATCGGCGAGCCCTCGCGGCAAGCCGGCCCCGAAATCTAGTGGCGGTCTCGCTGCAGCTTCCATTGCGTAGTAGTAAAACCCTCGCAA…
Fungstrain296	Solanum lycopersicum	Natural site	China	Shandong	36.93N 118.77E	Fruiting Stage	PDA	ITS1/ITS4	Fungi	Ascomycota	Sordariomycetes	Hypocreales	Nectriaceae	Fusarium	Fusarium keratoplasticum	GTGTGACATACCTATAACGTTGCCTCGGCGGGAACAGACGGCCCCGTAACACGGGCCGCCCCCGCCAGAGGACCCCCTAACTCTGTTTCTATAATGTTTCTTCTGAGTAAACAAGCAAATAAATTAAAACTTTCAACAACGGATCTCTTGGCTCTGGCATCGATGAAGAACGCAGCGAAATGCGATAAGTAATGTGAATTGCAGAATTCAGTGAATCATCGAATCTTTGAACGCACATTGCGCCCGCCAGTATTCTGGCGGGCATGCCTGTTCGAGCGTCATTACAACCCTCAGGCCCCCGGGCCTGGCGTTGGGGATCGGCGGAAGCCCCCTGCGGGCACAACGCCGTCCCCCAAATACAGTGGCGGTCCCGCCGCAGCTTCCATTGCGTAGTAGCTA…
Fungstrain294	Solanum lycopersicum	Natural site	China	Heilongjiang	47.12N 124.88E	Fruiting Stage	PDA	ITS1/ITS4	Fungi	Ascomycota	Sordariomycetes	Hypocreales	Nectriaceae	Fusarium	Fusarium keratoplasticum	CTGTGACATACCTATAACGTTGCCTCGGCGGGAACAGACGGCCCCGTAACACGGGCCGCCCCCGCCAGAGGACCCCCTAACTCTGTTTCTATAATGTTTCTTCTGAGTAAACAAGCAAATAAATTAAAACTTTCAACAACGGATCTCTTGGCTCTGGCATCGATGAAGAACGCAGCGAAATGCGATAAGTAATGTGAATTGCAGAATTCAGTGAATCATCGAATCTTTGAACGCACATTGCGCCCGCCAGTATTCTGGCGGGCATGCCTGTTCGAGCGTCATTACAACCCTCAGGCCCCCGGGCCTGGCGTTGGGGATCGGCGGAAGCCCCCTGCGGGCACAACGCCGTCCCCCAAATACAGTGGCGGTCCCGCCGCAGCTTCCATTGCGTAGTAGCTA…
Fungstrain297	Solanum lycopersicum	Natural site	China	Shandong	37.35N 119.23E	Fruiting Stage	PDA	ITS1/ITS4	Fungi	Ascomycota	Sordariomycetes	Hypocreales	Nectriaceae	Fusarium	Fusarium keratoplasticum	ACGTTGCCTCGGCGGGAACAGACGGCCCCGTAACACGGGCCGCCCCCGCCAGAGGACCCCCTAACTCTGTTTCTATAATGTTTCTTCTGAGTAAACAAGCAAATAAATTAAAACTTTCAACAACGGATCTCTTGGCTCTGGCATCGATGAAGAACGCAGCGAAATGCGATAAGTAATGTGAATTGCAGAATTCAGTGAATCATCGAATCTTTGAACGCACATTGCGCCCGCCAGTATTCTGGCGGGCATGCCTGTTCGAGCGTCATTACAACCCTCAGGCCCCCGGGCCTGGCGTTGGGGATCGGCGGAAGCCCCCTGCGGGCACAACGCCGTCCCCCAAATACAGTGGCGGTCCCGCCGCAGCTTCCATTGCGTAGTAGCTAACACCTCGCAACTGGA…
Fungstrain298	Solanum lycopersicum	Natural site	China	Shandong	37.35N 119.23E	Fruiting Stage	PDA	ITS1/ITS4	Fungi	Ascomycota	Sordariomycetes	Hypocreales	Nectriaceae	Fusarium	Fusarium keratoplasticum	ATAACGTTGCCTCGGCGGGAACAGACGGCCCCGTAACACGGGCCGCCCCCGCCAGAGGACCCCCTAACTCTGTTTCTATAATGTTTCTTCTGAGTAAACAAGCAAATAAATTAAAACTTTCAACAACGGATCTCTTGGCTCTGGCATCGATGAAGAACGCAGCGAAATGCGATAAGTAATGTGAATTGCAGAATTCAGTGAATCATCGAATCTTTGAACGCACATTGCGCCCGCCAGTATTCTGGCGGGCATGCCTGTTCGAGCGTCATTACAACCCTCAGGCCCCCGGGCCTGGCGTTGGGGATCGGCGGAAGCCCCCTGCGGGCACAACGCCGTCCCCCAAATACAGTGGCGGTCCCGCCGCAGCTTCCATTGCGTAGTAGCTAACACCTCGCAACT…
Fungstrain299	Solanum lycopersicum	Natural site	China	Shandong	37.35N 119.23E	Fruiting Stage	PDA	ITS1/ITS4	Fungi	Ascomycota	Sordariomycetes	Hypocreales	Nectriaceae	Fusarium	Fusarium keratoplasticum	TATAACGTTGCCTCGGCGGGAACAGACGGCCCCGTAACACGGGCCGCCCCCGCCAGAGGACCCCCTAACTCTGTTTCTATAATGTTTCTTCTGAGTAAACAAGCAAATAAATTAAAACTTTCAACAACGGATCTCTTGGCTCTGGCATCGATGAAGAACGCAGCGAAATGCGATAAGTAATGTGAATTGCAGAATTCAGTGAATCATCGAATCTTTGAACGCACATTGCGCCCGCCAGTATTCTGGCGGGCATGCCTGTTCGAGCGTCATTACAACCCTCAGGCCCCCGGGCCTGGCGTTGGGGATCGGCGGAAGCCCCCTGCGGGCACAACGCCGTCCCCCAAATACAGTGGCGGTCCCGCCGCAGCTTCCATTGCGTAGTAGCTAACACCTCGCAAC…
Fungstrain300	Solanum lycopersicum	Natural site	China	Shandong	37.35N 119.23E	Fruiting Stage	PDA	ITS1/ITS4	Fungi	Ascomycota	Sordariomycetes	Hypocreales	Nectriaceae	Fusarium	Fusarium keratoplasticum	TATAACGTTGCCTCGGCGGGAACAGACGGCCCCGTAACACGGGCCGCCCCCGCCAGAGGACCCCCTAACTCTGTTTCTATAATGTTTCTTCTGAGTAAACAAGCAAATAAATTAAAACTTTCAACAACGGATCTCTTGGCTCTGGCATCGATGAAGAACGCAGCGAAATGCGATAAGTAATGTGAATTGCAGAATTCAGTGAATCATCGAATCTTTGAACGCACATTGCGCCCGCCAGTATTCTGGCGGGCATGCCTGTTCGAGCGTCATTACAACCCTCAGGCCCCCGGGCCTGGCGTTGGGGATCGGCGGAAGCCCCCTGCGGGCACAACGCCGTCCCCCAAATACAGTGGCGGTCCCGCCGCAGCTTCCATTGCGTAGTAGCTAACACCTCGCAAC…
Fungstrain295	Solanum lycopersicum	Natural site	China	Shandong	37.35N 119.23E	Fruiting Stage	RBM	ITS1/ITS4	Fungi	Ascomycota	Sordariomycetes	Hypocreales	Nectriaceae	Fusarium	Fusarium keratoplasticum	TGTGAACATACCTAAAACGTTGCTTCGGCGGGAACAGACGGCCCCGTAACACGGGCCGCCCCCGCCAGAGGACCCCCTAACTCTGTTTCTATTATGTTTCTTCTGAGTAAAACAAGCAAATAAATTAAAACTTTCAACAACGGATCTCTTGGCTCTGGCATCGATGAAGAACGCAGCGAAATGCGATAAGTAATGTGAATTGCAGAATTCAGTGAATCATCGAATCTTTGAACGCACATTGCGCCCGCCAGTATTCTGGCGGGCATGCCTGTTCGAGCGTCATTACAACCCTCAGGCCCCCGGGCCTGGCGTTGGGGATCGGCGAGGCGCCCCCTGCGGGCACACGCCGTCCCCCAAATACAGTGGCGGTCCCGCCGCAGCTTCCATTGCGTAGTAGCT…
Fungstrain302	Solanum lycopersicum	Natural site	China	Shandong	Shandong	Fruiting Stage	PDA	ITS1/ITS4	Fungi	Ascomycota	Sordariomycetes	Hypocreales	Nectriaceae	Fusarium	Fusarium napiforme	ATACCACTTGTTGCCTCGGCGGATCAGCCCGCTCCCGGTAAAACGGGACGGCCCGCCAGAGGACCCCTAAACTCTGTTTCTATATGTAACTTCTGAGTAAAACCATAAATAAATCAAAACTTTCAACAACGGATCTCTTGGTTCTGGCATCGATGAAGAACGCAGCAAAATGCGATAAGTAATGTGAATTGCAGAATTCAGTGAATCATCGAATCTTTGAACGCACATTGCGCCCGCCAGTATTCTGGCGGGCATGCCTGTTCGAGCGTCATTTCAACCCTCAAGCACAGCTTGGTGTTGGGACTCGCGTTAATTCGCGTTCCCCAAATTGATTGGCGGTCACGTCGAGCTTCCATAGCGTAGTAGTAAAACCCTCGTTACTGGTAATCGTCGCGGCCA…
Fungstrain303	Solanum lycopersicum	Natural site	China	Shandong	37.35N 119.23E	Fruiting Stage	PDA	ITS1/ITS4	Fungi	Ascomycota	Sordariomycetes	Hypocreales	Nectriaceae	Fusarium	Fusarium napiforme	TACCACTTGTTGCCTCGGCGGATCAGCCCGCTCCCGGTAAAACGGGACGGCCCGCCAGAGGACCCCTAAACTCTGTTTCTATATGTAACTTCTGAGTAAAACCATAAATAAATCAAAACTTTCAACAACGGATCTCTTGGTTCTGGCATCGATGAAGAACGCAGCAAAATGCGATAAGTAATGTGAATTGCAGAATTCAGTGAATCATCGAATCTTTGAACGCACATTGCGCCCGCCAGTATTCTGGCGGGCATGCCTGTTCGAGCGTCATTTCAACCCTCAAGCACAGCTTGGTGTTGGGACTCGCGTTAATTCGCGTTCCTCAAATTGATTGGCGGTCACGTCGAGCTTCCATAGCGTAGTAGTAAAACCCTCGTTACTGGTAATCGTCGCGGCCAC…
Fungstrain304	Solanum lycopersicum	Natural site	China	Shandong	37.35N 119.23E	Fruiting Stage	PDA	ITS1/ITS4	Fungi	Ascomycota	Sordariomycetes	Hypocreales	Nectriaceae	Fusarium	Fusarium napiforme	CACTTGTTGCCTCGGCGGATCAGCCCGCTCCCGGTAAAACGGGACGGCCCGCCAGAGGACCCCTAAACTCTGTTTCTATATGTAACTTCTGAGTAAAACCATAAATAAATCAAAACTTTCAACAACGGATCTCTTGGTTCTGGCATCGATGAAGAACGCAGCAAAATGCGATAAGTAATGTGAATTGCAGAATTCAGTGAATCATCGAATCTTTGAACGCACATTGCGCCCGCCAGTATTCTGGCGGGCATGCCTGTTCGAGCGTCATTTCAACCCTCAAGCACAGCTTGGTGTTGGGACTCGCGTTAATTCGCGTTCCTCAAATTGATTGGCGGTCACGTCGAGCTTCCATAGCGTAGTAGTAAAACCCTCGTTACTGGTAATCGTCGCGGCCACGCC…
Fungstrain305	Solanum lycopersicum	Natural site	China	Shandong	37.35N 119.23E	Fruiting Stage	PDA	ITS1/ITS4	Fungi	Ascomycota	Sordariomycetes	Hypocreales	Nectriaceae	Fusarium	Fusarium napiforme	TGCCTCGGCGGATCAGCCCGCTCCCGGTAAAACGGGACGGCCCGCCAGAGGACCCCTAAACTCTGTTTCTATATGTAACTTCTGAGTAAAACCATAAATAAATCAAAACTTTCAACAACGGATCTCTTGGTTCTGGCATCGATGAAGAACGCAGCAAAATGCGATAAGTAATGTGAATTGCAGAATTCAGTGAATCATCGAATCTTTGAACGCACATTGCGCCCGCCAGTATTCTGGCGGGCATGCCTGTTCGAGCGTCATTTCAACCCTCAAGCACAGCTTGGTGTTGGGACTCGCGTTAATTCGCGTTCCTCAAATTGATTGGCGGTCACGTCGAGCTTCCATAGCGTAGTAGTAAAACCCTCGTTACTGGTAATCGTCGCGGCCACGCCGTTAAAC…
Fungstrain306	Solanum lycopersicum	Natural site	China	Shandong	37.35N 119.23E	Fruiting Stage	PDA	ITS1/ITS4	Fungi	Ascomycota	Sordariomycetes	Hypocreales	Nectriaceae	Fusarium	Fusarium napiforme	CTTGTTGCCTCGGCGGATCAGCCCGCTCCCGGTAAAACGGGACGGCCCGCCAGAGGACCCCTAAACTCTGTTTCTATATGTAACTTCTGAGTAAAACCATAAATAAATCAAAACTTTCAACAACGGATCTCTTGGTTCTGGCATCGATGAAGAACGCAGCAAAATGCGATAAGTAATGTGAATTGCAGAATTCAGTGAATCATCGAATCTTTGAACGCACATTGCGCCCGCCAGTATTCTGGCGGGCATGCCTGTTCGAGCGTCATTTCAACCCTCAAGCACAGCTTGGTGTTGGGACTCGCGTTAATTCGCGTTCCTCAAATTGATTGGCGGTCACGTCGAGCTTCCATAGCGTAGTAGTAAAACCCTCGTTACTGGTAATCGTCGCGGCCACGCCGT…
Fungstrain307	Solanum lycopersicum	Natural site	China	Heilongjiang	47.12N 124.88E	Fruiting Stage	PDA	ITS1/ITS4	Fungi	Ascomycota	Sordariomycetes	Hypocreales	Nectriaceae	Fusarium	Fusarium napiforme	ACTTGTTGCCTCGGCGGATCAGCCCGCTCCCGGTAAAACGGGACGGCCCGCCAGAGGACCCCTAAACTCTGTTTCTATATGTAACTTCTGAGTAAAACCATAAATAAATCAAAACTTTCAACAACGGATCTCTTGGTTCTGGCATCGATGAAGAACGCAGCAAAATGCGATAAGTAATGTGAATTGCAGAATTCAGTGAATCATCGAATCTTTGAACGCACATTGCGCCCGCCAGTATTCTGGCGGGCATGCCTGTTCGAGCGTCATTTCAACCCTCAAGCACAGCTTGGTGTTGGGACTCGCGTTAATTCGCGTTCCTCAAATTGATTGGCGGTCACGTCGAGCTTCCATAGCGTAGTAGTAAAACCCTCGTTACTGGTAATCGTCGCGGCCACGCCG…
Fungstrain308	Solanum lycopersicum	Natural site	China	Heilongjiang	47.12N 124.88E	Fruiting Stage	PDA	ITS1/ITS4	Fungi	Ascomycota	Sordariomycetes	Hypocreales	Nectriaceae	Fusarium	Fusarium napiforme	CCTCGGCGGATCAGCCCGCTCCCGGTAAAACGGGACGGCCCGCCAGAGGACCCCTAAACTCTGTTTCTATATGTAACTTCTGAGTAAAACCATAAATAAATCAAAACTTTCAACAACGGATCTCTTGGTTCTGGCATCGATGAAGAACGCAGCAAAATGCGATAAGTAATGTGAATTGCAGAATTCAGTGAATCATCGAATCTTTGAACGCACATTGCGCCCGCCAGTATTCTGGCGGGCATGCCTGTTCGAGCGTCATTTCAACCCTCAAGCACAGCTTGGTGTTGGGACTCGCGTTAATTCGCGTTCCCCAAATTGATTGGCGGTCACGTCGAGCTTCCATAGCGTAGTAGTAAAACCCTCGTTACTGGTAATCGTCGCGGCCACGCCGTTAAACCC…
Fungstrain309	Solanum lycopersicum	Natural site	China	Heilongjiang	47.12N 124.88E	Fruiting Stage	PDA	ITS1/ITS4	Fungi	Ascomycota	Sordariomycetes	Hypocreales	Nectriaceae	Fusarium	Fusarium napiforme	ATACCACTTGTTGCCTCGGCGGATCAGCCCGCTCCCGGTAAAACGGGACGGCCCGCCAGAGGACCCCTAAACTCTGTTTCTATATGTAACTTCTGAGTAAAACCATAAATAAATCAAAACTTTCAACAACGGATCTCTTGGTTCTGGCATCGATGAAGAACGCAGCAAAATGCGATAAGTAATGTGAATTGCAGAATTCAGTGAATCATCGAATCTTTGAACGCACATTGCGCCCGCCAGTATTCTGGCGGGCATGCCTGTTCGAGCGTCATTTCAACCCTCAAGCACAGCTTGGTGTTGGGACTCGCGTTAATTCGCGTTCCTCAAATTGATTGGCGGTCACGTCGAGCTTCCATAGCGTAGTAGTAAAACCCTCGTTACTGGTAATCGTCGCGGCCA…
Fungstrain310	Solanum lycopersicum	Natural site	China	Heilongjiang	45.80N 125.15E	Fruiting Stage	PDA	ITS1/ITS4	Fungi	Ascomycota	Sordariomycetes	Hypocreales	Nectriaceae	Fusarium	Fusarium napiforme	ACCACTTGTTGCCTCGGCGGATCAGCCCGCTCCCGGTAAAACGGGACGGCCCGCCAGAGGACCCCTAAACTCTGTTTCTATATGTAACTTCTGAGTAAAACCATAAATAAATCAAAACTTTCAACAACGGATCTCTTGGTTCTGGCATCGATGAAGAACGCAGCAAAATGCGATAAGTAATGTGAATTGCAGAATTCAGTGAATCATCGAATCTTTGAACGCACATTGCGCCCGCCAGTATTCTGGCGGGCATGCCTGTTCGAGCGTCATTTCAACCCTCAAGCACAGCTTGGTGTTGGGACTCGCGTTAATTCGCGTTCCTCAAATTGATTGGCGGTCACGTCGAGCTTCCATAGCGTAGTAGTAAAACCCTCGTTACTGGTAATCGTCGCGGCCACG…
Fungstrain311	Solanum lycopersicum	Natural site	China	Heilongjiang	45.80N 125.15E	Fruiting Stage	PDA	ITS1/ITS4	Fungi	Ascomycota	Sordariomycetes	Hypocreales	Nectriaceae	Fusarium	Fusarium napiforme	CGGCGGATCAGCCCGCTCCCGGTAAAACGGGACGGCCCGCCAGAGGACCCCTAAACTCTGTTTCTATATGTAACTTCTGAGTAAAACCATAAATAAATCAAAACTTTCAACAACGGATCTCTTGGTTCTGGCATCGATGAAGAACGCAGCAAAATGCGATAAGTAATGTGAATTGCAGAATTCAGTGAATCATCGAATCTTTGAACGCACATTGCGCCCGCCAGTATTCTGGCGGGCATGCCTGTTCGAGCGTCATTTCAACCCTCAAGCACAGCTTGGTGTTGGGACTCGCGTTAATTCGCGTTCCTCAAATTGATTGGCGGTCACGTCGAGCTTCCATAGCGTAGTAGTAAAACCCTCGTTACTGGTAATCGTCGCGGCCACGCCGTTAAACCCCAA…
Fungstrain312	Solanum lycopersicum	Natural site	China	Heilongjiang	45.80N 125.15E	Fruiting Stage	PDA	ITS1/ITS4	Fungi	Ascomycota	Sordariomycetes	Hypocreales	Nectriaceae	Fusarium	Fusarium napiforme	TGCCTCGGCGGATCAGCCCGCTCCCGGTAAAACGGGACGGCCCGCCAGAGGACCCCTAAACTCTGTTTCTATATGTAACTTCTGAGTAAAACCATAAATAAATCAAAACTTTCAACAACGGATCTCTTGGTTCTGGCATCGATGAAGAACGCAGCAAAATGCGATAAGTAATGTGAATTGCAGAATTCAGTGAATCATCGAATCTTTGAACGCACATTGCGCCCGCCAGTATTCTGGCGGGCATGCCTGTTCGAGCGTCATTTCAACCCTCAAGCACAGCTTGGTGTTGGGACTCGCGTTAATTCGCGTTCCTCAAATTGATTGGCGGTCACGTCGAGCTTCCATAGCGTAGTAGTAAAACCCTCGTTACTGGTAATCGTCGCGGCCACGCCGTTAAAC…
Fungstrain313	Solanum lycopersicum	Natural site	China	Heilongjiang	45.80N 125.15E	Fruiting Stage	PDA	ITS1/ITS4	Fungi	Ascomycota	Sordariomycetes	Hypocreales	Nectriaceae	Fusarium	Fusarium napiforme	TACCACTTGTTGCCTCGGCGGATCAGCCCGCTCCCGGTAAAACGGGACGGCCCGCCAGAGGACCCCTAAACTCTGTTTCTATATGTAACTTCTGAGTAAAACCATAAATAAATCAAAACTTTCAACAACGGATCTCTTGGTTCTGGCATCGATGAAGAACGCAGCAAAATGCGATAAGTAATGTGAATTGCAGAATTCAGTGAATCATCGAATCTTTGAACGCACATTGCGCCCGCCAGTATTCTGGCGGGCATGCCTGTTCGAGCGTCATTTCAACCCTCAAGCACAGCTTGGTGTTGGGACTCGCGTTAATTCGCGTTCCTCAAATTGATTGGCGGTCACGTCGAGCTTCCATAGCGTAGTAGTAAAACCCTCGTTACTGGTAATCGTCGCGGCCAC…
Fungstrain314	Solanum lycopersicum	Natural site	China	Heilongjiang	45.80N 125.15E	Fruiting Stage	PDA	ITS1/ITS4	Fungi	Ascomycota	Sordariomycetes	Hypocreales	Nectriaceae	Fusarium	Fusarium napiforme	TGACTTGTTGCCTCGGCGGATCAGCCCGCTCCCGGTAAAACGGGACGGCCCGCCAGAGGACCCCTAAACTCTGTTTCTATATGTAACTTCTGAGTAAAACCATAAATAAATCAAAACTTTCAACAACGGATCTCTTGGTTCTGGCATCGATGAAGAACGCAGCAAAATGCGATAAGTAATGTGAATTGCAGAATTCAGTGAATCATCGAATCTTTGAACGCACATTGCGCCCGCCAGTATTCTGGCGGGCATGCCTGTTCGAGCGTCATTTCAACCCTCAAGCACAGCTTGGTGTTGGGACTCGCGTTAATTCGCGTTCCCCAAATTGATTGGCGGTCACGTCGAGCTTCCATAGCGTAGTAGTAAAACCCTCGTTACTGGTAATCGTCGCGGCCACGC…
Fungstrain315	Solanum lycopersicum	Natural site	China	Heilongjiang	45.80N 125.15E	Fruiting Stage	RBM	ITS1/ITS4	Fungi	Ascomycota	Sordariomycetes	Hypocreales	Nectriaceae	Fusarium	Fusarium napiforme	CACTTGTTGCCTCGGCGGATCAGCCCGCTCCCGGTAAAACGGGACGGCCCGCCAGAGGACCCCTAAACTCTGTTTCTATATGTAACTTCTGAGTAAAACCATAAATAAATCAAAACTTTCAACAACGGATCTCTTGGTTCTGGCATCGATGAAGAACGCAGCAAAATGCGATAAGTAATGTGAATTGCAGAATTCAGTGAATCATCGAATCTTTGAACGCACATTGCGCCCGCCAGTATTCTGGCGGGCATGCCTGTTCGAGCGTCATTTCAACCCTCAAGCACAGCTTGGTGTTGGGACTCGCGTTAATTCGCGTTCCTCAAATTGATTGGCGGTCACGTCGAGCTTCCATAGCGTAGTAGTAAAACCCTCGTTACTGGTAATCGTCGCGGCCACGCC…
Fungstrain316	Solanum lycopersicum	Natural site	China	Heilongjiang	45.80N 125.15E	Fruiting Stage	PDA	ITS1/ITS4	Fungi	Ascomycota	Sordariomycetes	Hypocreales	Nectriaceae	Fusarium	Fusarium napiforme	GGCGGATCAGCCCGCTCCCGGTAAAACGGGACGGCCCGCCAGAGGACCCCTAAACTCTGTTTCTATATGTAACTTCTGAGTAAAACCATAAATAAATCAAAACTTTCAACAACGGATCTCTTGGTTCTGGCATCGATGAAGAACGCAGCAAAATGCGATAAGTAATGTGAATTGCAGAATTCAGTGAATCATCGAATCTTTGAACGCACATTGCGCCCGCCAGTATTCTGGCGGGCATGCCTGTTCGAGCGTCATTTCAACCCTCAAGCACAGCTTGGTGTTGGGACTCGCGTTAATTCGCGTTCCCCAAATTGATTGGCGGTCACGTCGAGCTTCCATAGCGTAGTAGTAAAACCCTCGTTACTGGTAATCGTCGCGGCCACGCCGTTAAACCCCAAC…
Fungstrain317	Solanum lycopersicum	Natural site	China	Shandong	36.93N 118.77E	Fruiting Stage	PDA	ITS1/ITS4	Fungi	Ascomycota	Sordariomycetes	Hypocreales	Nectriaceae	Fusarium	Fusarium napiforme	TGCCTCGGCGGATCAGCCCGCTCCCGGTAAAACGGGACGGCCCGCCAGAGGACCCCTAAACTCTGTTTCTATATGTAACTTCTGAGTAAAACCATAAATAAATCAAAACTTTCAACAACGGATCTCTTGGTTCTGGCATCGATGAAGAACGCAGCAAAATGCGATAAGTAATGTGAATTGCAGAATTCAGTGAATCATCGAATCTTTGAACGCACATTGCGCCCGCCAGTATTCTGGCGGGCATGCCTGTTCGAGCGTCATTTCAACCCTCAAGCACAGCTTGGTGTTGGGACTCGCGTTAATTCGCGTTCCTCAAATTGATTGGCGGTCACGTCGAGCTTCCATAGCGTAGTAGTAAAACCCTCGTTACTGGTAATCGTCGCGGCCACGCCGTTAAAC…
Fungstrain318	Solanum lycopersicum	Natural site	China	Shandong	36.93N 118.77E	Fruiting Stage	PDA	ITS1/ITS4	Fungi	Ascomycota	Sordariomycetes	Hypocreales	Nectriaceae	Fusarium	Fusarium napiforme	CATACCACTTGTTGCCTCGGCGGATCAGCCCGCTCCCGGTAAAACGGGACGGCCCGCCAGAGGACCCCTAAACTCTGTTTCTATATGTAACTTCTGAGTAAAACCATAAATAAATCAAAACTTTCAACAACGGATCTCTTGGTTCTGGCATCGATGAAGAACGCAGCAAAATGCGATAAGTAATGTGAATTGCAGAATTCAGTGAATCATCGAATCTTTGAACGCACATTGCGCCCGCCAGTATTCTGGCGGGCATGCCTGTTCGAGCGTCATTTCAACCCTCAAGCACAGCTTGGTGTTGGGACTCGCGTTAATTCGCGTTCCTCAAATTGATTGGCGGTCACGTCGAGCTTCCATAGCGTAGTAGTAAAACCCTCGTTACTGGTAATCGTCGCGGCC…
Fungstrain319	Solanum lycopersicum	Natural site	China	Shandong	36.93N 118.77E	Fruiting Stage	PDA	ITS1/ITS4	Fungi	Ascomycota	Sordariomycetes	Hypocreales	Nectriaceae	Fusarium	Fusarium napiforme	CACTTGTTGCCTCGGCGGATCAGCCCGCTCCCGGTAAAACGGGACGGCCCGCCAGAGGACCCCTAAACTCTGTTTCTATATGTAACTTCTGAGTAAAACCATAAATAAATCAAAACTTTCAACAACGGATCTCTTGGTTCTGGCATCGATGAAGAACGCAGCAAAATGCGATAAGTAATGTGAATTGCAGAATTCAGTGAATCATCGAATCTTTGAACGCACATTGCGCCCGCCAGTATTCTGGCGGGCATGCCTGTTCGAGCGTCATTTCAACCCTCAAGCACAGCTTGGTGTTGGGACTCGCGTTAATTCGCGTTCCTCAAATTGATTGGCGGTCACGTCGAGCTTCCATAGCGTAGTAGTAAAACCCTCGTTACTGGTAATCGTCGCGGCCACGCC…
Fungstrain322	Solanum lycopersicum	Greenhouse	China	Shandong	36.93N 118.77E	Fruiting Stage	CMA	ITS1/ITS4	Fungi	Ascomycota	Sordariomycetes	Hypocreales	Nectriaceae	Fusarium	Fusarium oxysporum	ATGTTCATAACCCTTTGTTGTCCGACTCTGTTGCCTCCGGGGCGACCCTGCCTTCGGGCGGGGGCTCCGGGTGGACACTTCAAACTCTTGCGTAACTTTGCAGTCTGAGTAAACTTAATTAATAAATTAAAACTTTTAACAACGGATCTCTTGGTTCTGGCATCGATGAAGAACGCAGCGAAATGCGATAAGTAATGTGAATTGCAGAATTCAGTGAATCATCGAATCTTTGAACGCACATTGCGCCCCCTGGTATTCCGGGGGGCATGCCTGTTCGAGCGTCATTTCACCACTCAAGCCTCGCTTGGTATTGGGCAACGCGGTCCGCCGCGTGCCTCAAATCGACCGGCTGGGTCTTCTGTCCCCTAAGCGTTGTGGAAACTATTCGCTAAAGGGTGC…
Fungstrain321	Solanum lycopersicum	Greenhouse	China	Heilongjiang	45.80N 125.15E	Fruiting Stage	PDA	ITS1/ITS4	Fungi	Ascomycota	Sordariomycetes	Hypocreales	Nectriaceae	Fusarium	Fusarium oxysporum	AATCGGAGTTAACTCACAACTCCTGTGACATACCACTTGTTGCCTCGGCGGATCACCCGCTCCCGGTAAAACGGGACGGCCCGCCAAAAGACCCCTAAACTCTGTTTCTATATGTAACTTCTGAGTAAAACCATAAATAAATCAAAACTTTCAACAACGGATCTCTTGGTTCTGGCATCGATGAACAACGCAGCAAAATGCGATAAGTAATGTGAATTGCAGAATTCAGTGAATCATCGAATCTTTGAACGCACATTGCGCCCGCCAGTATTCTGGCGGGCATGCCTGTTCGAGCGTATTTCAACCCTCAAGCACAGCTTGGTGTTGGGACTCGCGTTAATTCGCGTTCCCCAAATTGATTGGCGGTCACGTCGAGCTTCCATAGCGTAGTAGTAAAAC…
Fungstrain320	Solanum lycopersicum	Greenhouse	China	Heilongjiang	45.80N 125.15E	Fruiting Stage	CMA	ITS1/ITS4	Fungi	Ascomycota	Sordariomycetes	Hypocreales	Nectriaceae	Fusarium	Fusarium oxysporum	ACATACCACTTGTTGCCTCGGCGGATCAGCCCGCTCCCGGTAAAACGGGACGGCCCGCCAGAGGACCCCTAAACTCTGTTTCTATATGTAACTTCTGAGTAAAACCATAAATAAATCAAAACTTTCAACAACGGATCTCTTGGTTCTGGCATCGATGAAGAACGCAGCAAAATGCGATAAGTAATGTGAATTGCAGAATTCAGTGAATCATCGAATCTTTGAACGCACATTGCGCCCGCCAGTATTCTGGCGGGCATGCCTGTTCGAGCGTCATTTCAACCCTCAAGCCCTCGGGTTTGGTGTTGGGGATCGGCGAGCCCTTGCGGCAAGCCGGCCCCGAAATCTAGTGGCGGTCTCGCTGCAGCCTCCATTGCGTAGTAGTAAAACCCTCGCAACTGG…
Fungstrain324	Solanum lycopersicum	Natural site	China	Shandong	36.93N 118.77E	Fruiting Stage	PDA	ITS1/ITS4	Fungi	Ascomycota	Sordariomycetes	Hypocreales	Nectriaceae	Fusarium	Fusarium poae	AACGTTGCCTCGGCGGCTCCCCGCCTCCCCGTAACACGGGAGCGGCCCGCCAGAGGACCCAACAAACTCTGTTATTTTCAGTATCTTCTGAGTAAAAACACAATCAATTAAAACTTTCAACAACGGATCTCTTGGTTCTGGCATCGATGAAGAACGCAGCGAAATGCGATAAGTAATGTGAATTGCAGAATTCAGTGAATCATCGAATCTTTGAACGCACATTGCGCCCGCCAGTACTCTGGCGGGCATGCCTGTTCGAGCGTCATTACATCCCTCAAGCCCCAGCGGCTTGGTGTTGGGCTTCGGCCGTCCTCAGCGGCGGCCGTGCCCCAAATACAGTGGCGGTCTCGCCCCCGGCTCCTCTGCGTAGTAGTAACATCTCGCACTGGGACGGAGCGA…
Fungstrain325	Solanum lycopersicum	Natural site	China	Shandong	36.93N 118.77E	Fruiting Stage	PDA	ITS1/ITS4	Fungi	Ascomycota	Sordariomycetes	Hypocreales	Nectriaceae	Fusarium	Fusarium poae	CTATAACGTTGCCTCGGCGGCTCCCCGCCTCCCCGTAACACGGGAGCGGCCCGCCAGAGGACCCAACAAACTCTGTTATTTTCAGTATCTTCTGAGTAAAAACACAATCAATTAAAACTTTCAACAACGGATCTCTTGGTTCTGGCATCGATGAAGAACGCAGCGAAATGCGATAAGTAATGTGAATTGCAGAATTCAGTGAATCATCGAATCTTTGAACGCACATTGCGCCCGCCAGTACTCTGGCGGGCATGCCTGTTCGAGCGTCATTACATCCCTCAAGCCCCAGCGGCTTGGTGTTGGGCTTCGGCCGTCCTCAGCGGCGGCCGTGCCCCAAATACAGTGGCGGTCTCGCCCCCGGCTCCTCTGCGTAGTAGTAACATCTCGCACTGGGACGGA…
Fungstrain326	Solanum lycopersicum	Natural site	China	Shandong	36.93N 118.77E	Fruiting Stage	PDA	ITS1/ITS4	Fungi	Ascomycota	Sordariomycetes	Hypocreales	Nectriaceae	Fusarium	Fusarium poae	CGTTGCCTCGGCGGCTCCCCGCCTCCCCGTAACACGGGAGCGGCCCGCCAGAGGACCCAACAAACTCTGTTATTTTCAGTATCTTCTGAGTAAAAACACAATCAATTAAAACTTTCAACAACGGATCTCTTGGTTCTGGCATCGATGAAGAACGCAGCGAAATGCGATAAGTAATGTGAATTGCAGAATTCAGTGAATCATCGAATCTTTGAACGCACATTGCGCCCGCCAGTACTCTGGCGGGCATGCCTGTTCGAGCGTCATTACATCCCTCAAGCCCCAGCGGCTTGGTGTTGGGCTTCGGCCGTCCTCAGCGGCGGCCGTGCCCCAAATACAGTGGCGGTCTCGCCCCCGGCTCCTCTGCGTAGTAGTAACATCTCGCACTGGGACGGAGCGAAG…
Fungstrain327	Solanum lycopersicum	Natural site	China	Shandong	36.93N 118.77E	Fruiting Stage	PDA	ITS1/ITS4	Fungi	Ascomycota	Sordariomycetes	Hypocreales	Nectriaceae	Fusarium	Fusarium poae	TATAACGTTGCCTCGGCGGCTCCCCGCCTCCCCGTAACACGGGAGCGGCCCGCCAGAGGACCCAACAAACTCTGTTATTTTCAGTATCTTCTGAGTAAAAACACAATCAATTAAAACTTTCAACAACGGATCTCTTGGTTCTGGCATCGATGAAGAACGCAGCGAAATGCGATAAGTAATGTGAATTGCAGAATTCAGTGAATCATCGAATCTTTGAACGCACATTGCGCCCGCCAGTACTCTGGCGGGCATGCCTGTTCGAGCGTCATTACATCCCTCAAGCCCCAGCGGCTTGGTGTTGGGCTTCGGCCGTCCTCAGCGGCGGCCGTGCCCCAAATACAGTGGCGGTCTCGCCCCCGGCTCCTCTGCGTAGTAGTAACATCTCGCACTGGGACGGAG…
Fungstrain323	Solanum lycopersicum	Natural site	China	Heilongjiang	47.12N 124.88E	Fruiting Stage	PDA	ITS1/ITS4	Fungi	Ascomycota	Sordariomycetes	Hypocreales	Nectriaceae	Fusarium	Fusarium poae	ACCCCTGTGACATACCTATAACGTTGCCTCGGCGGCTCCCCGCCTCCCCGTAACACGGGAGCGGCCCGCCAGAGGACCCAACAAACTCTGTTATTTTCAGTATCTTCTGAGTAAAAACACAATCAATTAAAACTTTCAACAACGGATCTCTTGGTTCTGGCATCGATGAAGAACGCAGCGAAATGCGATAAGTAATGTGAATTGCAGAATTCAGTGAATCATCGAATCTTTGAACGCACATTGCGCCCGCCAGTACTCTGGCGGGCATGCCTGTTCGAGCGTCATTACATCCCTCAAGCCCCAGCGGCTTGGTGTTGGGCTTCGGCCGTCCTCAGCGGCGGCCGTGCCCCAAATACAGTGGCGGTCTCGCCCCCGGCTCCTCTGCGTAGTAGTAACATC…
Fungstrain329	Solanum lycopersicum	Natural site	China	Heilongjiang	47.12N 124.88E	Fruiting Stage	PDA	ITS1/ITS4	Fungi	Ascomycota	Sordariomycetes	Hypocreales	Nectriaceae	Fusarium	Fusarium solani	ATGTGACGTTACCAAACTGTTGCCTCGGCGGGATCTCTGCCCCGGGTGCGTCGCAGCCCCGGACCAAGGCGCCCGCCGGAGGACCAACCAAAACTCTTATTGTATACCCCCTCGCGGGTTTTTTTTATAATCTGAGCCTTCTCGGCGCCTCTCGTAGGCGTTTCGAAAATGAATCAAAACTTTCAACAACGGATCTCTTGGTTCTGGCATCGATGAAGAACGCAGCGAAATGCGATAAGTAATGTGAATTGCAGAATTCAGTGAATCATCGAATCTTTGAACGCACATTGCGCCCGCCAGTATTCTGGCGGGCATGCCTGTCCGAGCGTCATTTCAACCCTCGAACCCCTCCGGGGGGTCGGCGTTGGGGATCGGCCCTGCCTTGGCGGTGGCCGTCTC…
Fungstrain330	Solanum lycopersicum	Natural site	China	Heilongjiang	45.80N 125.15E	Fruiting Stage	PDA	ITS1/ITS4	Fungi	Ascomycota	Sordariomycetes	Hypocreales	Nectriaceae	Fusarium	Fusarium solani	AATGTGACGTTACCAAACTGTTGCCTCGGCGGGATCTCTGCCCCGGGTGCGTCGCAGCCCCGGACCAAGGCGCCCGCCGGAGGACCAACCAAAACTCTTATTGTATACCCCCTCGCGGGTTTTTTTTATAATCTGAGCCTTCTCGGCGCCTCTCGTAGGCGTTTCGAAAATGAATCAAAACTTTCAACAACGGATCTCTTGGTTCTGGCATCGATGAAGAACGCAGCGAAATGCGATAAGTAATGTGAATTGCAGAATTCAGTGAATCATCGAATCTTTGAACGCACATTGCGCCCGCCAGTATTCTGGCGGGCATGCCTGTCCGAGCGTCATTTCAACCCTCGAACCCCTCCGGGGGGTCGGCGTTGGGGATCGGCCCTGCCTTGGCGGTGGCCGTCT…
Fungstrain328	Solanum lycopersicum	Natural site	China	Heilongjiang	45.80N 125.15E	Fruiting Stage	PDA	ITS1/ITS4	Fungi	Ascomycota	Sordariomycetes	Hypocreales	Nectriaceae	Fusarium	Fusarium solani	CCCAATGTGACGTTACCAAACTGTTGCCTCGGCGGGATCTCTGCCCCGGGTGCGTCGCAGCCCCGGACCAAGGCGCCCGCCGGAGGACCAACCAAAACTCTTATTGTATACCCCCTCGCGGGTTTTTTTTATAATCTGAGCCTTCTCGGCGCCTCTCGTAGGCGTTTCGAAAATGAATCAAAACTTTCAACAACGGATCTCTTGGTTCTGGCATCGATGAAGAACGCAGCGAAATGCGATAAGTAATGTGAATTGCAGAATTCAGTGAATCATCGAATCTTTGAACGCACATTGCGCCCGCCAGTATTCTGGCGGGCATGCCTGTCCGAGCGTCATTTCAACCCTCGAACCCCTCCGGGGGGTCGGCGTTGGGGATCGGCCCTGCCTTGGCGGTGGCCG…
Fungstrain332	Solanum lycopersicum	Natural site	China	Shandong	36.93N 118.77E	Fruiting Stage	PDA	ITS1/ITS4	Fungi	Ascomycota	Sordariomycetes	Hypocreales	Nectriaceae	Fusarium	Fusarium sp.	GTTGCTTCGGCGGCGCCCGCTAGGGTGCCCGCCGGTCTCATCAGAATCTCTGTTTTCGAACCCGACGATACTTCTGAGTGTTCTTAGCGAACTGTCAAAACTTTTAACAACGGATCTCTTGGCTCCAGCATCGATGAAGAACGCAGCGAAACGCGATATGTAATGTGAATTGCAGAATTCAGTGAATCATCGAATCTTTGAACGCACATGGCGCCTTCCAGTATCCTGGGAGGCATGCCTGTCCGAGCGTCGTTTCAACCCTCGAGCCCCTGTGGCCCGGCGTTGGGGATCTGCCACGGCAGGCCCCTAAAACCAGTGGCGGACCCGATGGGCCCTCTCCTTTACGTAGTAGCATTCGCCTCGTATTGGGAGTCCTCGGCGTCCTGCCTCTAAACCCCC…
Fungstrain333	Solanum lycopersicum	Natural site	China	Shandong	36.93N 118.77E	Fruiting Stage	PDA	ITS1/ITS4	Fungi	Ascomycota	Sordariomycetes	Hypocreales	Nectriaceae	Fusarium	Fusarium sp.	TGTGACTATTATACCTGTTGCTTCGGCGGCGCCCGCAAGGGTGCCCGCCGGTCTCATCAGAATCTCTGTTTTCGAACCCGACGATACTTCTGAGTGTTCTTAGCGAACTGTCAAAACTTTTAACAACGGATCTCTTGGCTCCAGCATCGATGAAGAACGCAGCGAAACGCGATATGTAATGTGAATTGCAGAATTCAGTGAATCATCGAATCTTTGAACGCACATGGCGCCTTCCAGTATCCTGGGAGGCATGCCTGTCCGAGCGTCGTTTCAACCCTCGAGCCCCTGTGGCCCGGCGTTGGGGATCTGCCACGGCAGGCCCCTAAAACCAGTGGCGGACCCGATGGGCCCTCTCCTTTACGTAGTAGCATCAGCCTCGTATCGGGAGTCCTCGGCGTC…
Fungstrain331	Solanum lycopersicum	Natural site	China	Heilongjiang	47.12N 124.88E	Fruiting Stage	PDA	ITS1/ITS4	Fungi	Ascomycota	Sordariomycetes	Hypocreales	Nectriaceae	Fusarium	Fusarium sp.	GTGACTATTATACCTGTTGCTTCGGCGGCGCCCGCTAGGGTGCCCGCCGGTCTCATCAGAATCTCTGTTTTCGAACCCGACGATACTTCTGAGTGTTCTTAGCGAACTGTCAAAACTTTTAACAACGGATCTCTTGGCTCCAGCATCGATGAAGAACGCAGCGAAACGCGATATGTAATGTGAATTGCAGAATTCAGTGAATCATCGAATCTTTGAACGCACATGGCGCCTTCCAGTATCCTGGGAGGCATGCCTGTCCGAGCGTCGTTTCAACCCTCGAGCCCCTGTGGCCCGGCGTTGGGGATCTGCCACGGCAGGCCCCTAAAACCAGTGGCGGACCCGATGGGCCCTCTCCTTTACGTAGTAGCATTCGCCTCGTATTGGGAGTCCTCGGCGTCC…
Fungstrain334	Solanum lycopersicum	Natural site	China	Shandong	36.93N 118.77E	Fruiting Stage	PDA	ITS1/ITS4	Fungi	Ascomycota	Sordariomycetes	Hypocreales	Nectriaceae	Fusarium	Fusarium sp.	AATCGGAGTTAACTCACAACTCCTGTGACATACCACTTGTTGCCTCGGCGGATCACCCGCTCCCGGTAAAACGGGACGGCCCGCCAAAAGACCCCTAAACTCTGTTTCTATATGTAACTTCTGAGTAAAACCATAAATAAATCAAAACTTTCAACAACGGATCTCTTGGTTCTGGCATCGATGAACAACGCAGCAAAATGCGATAAGTAATGTGAATTGCAGAATTCAGTGAATCATCGAATCTTTGAACGCACATTGCGCCCGCCAGTATTCTGGCGGGCATGCCTGTTCGAGCGTATTTCAACCCTCAAGCACAGCTTGGTGTTGGGACTCGCGTTAATTCGCGTTCCCCAAATTGATTGGCGGTCACGTCGAGCTTCCATAGCGTAGTAGTAAAAC…
Fungstrain348	Solanum lycopersicum	Greenhouse	China	Shandong	36.93N 118.77E	Fruiting Stage	RBM	ITS1/ITS4	Fungi	Ascomycota	Sordariomycetes	Hypocreales	Nectriaceae	Fusarium	Fusarium domesticum	CCCTGTGACATACCTATAACGTTGCCTCGGCGGCGCCCGTCTCCCCGTAAAACGGGAGCGGCCCGCCAGAGGAAAACCAAACTCTTGTTTTAGAAGTATCTTCTGAGTAACAAAAATAATCAATTAAAACTTTCAACAACGGATCTCTTGGTTCTGGCATCGATGAAGAACGCAGCGAAATGCGATAAGTAATGTGAATTGCAGAATTCAGTGAATCATCGAATCTTTGAACGCACATTGCGCCCGCCAGTACTCTGGCGGGCATGCCTGTTCGAGCGTCATTTCAACCCTCAAGCCCCAGCGGTTTGGTGTTGGGCGTCGGCCGTCCTCTGCGGCGGCCGTGCCCCAAATACAGTGGCGGACTCGCTGTTGCCTCCTCTGCGTAGTAGTAATATCTCG…
Fungstrain349	Solanum lycopersicum	Greenhouse	China	Shandong	36.93N 118.77E	Fruiting Stage	RBM	ITS1/ITS4	Fungi	Ascomycota	Sordariomycetes	Hypocreales	Nectriaceae	Fusarium	Fusarium domesticum	GGCGCCCGTCTCCCCGTAAAACGGGAGCGGCCCGCCAGAGGAAAACCAAACTCTTGTTTTAGAAGTATCTTCTGAGTAACAAAAATAATCAATTAAAACTTTCAACAACGGATCTCTTGGTTCTGGCATCGATGAAGAACGCAGCGAAATGCGATAAGTAATGTGAATTGCAGAATTCAGTGAATCATCGAATCTTTGAACGCACATTGCGCCCGCCAGTACTCTGGCGGGCATGCCTGTTCGAGCGTCATTTCAACCCTCAAGCCCCAGCGGTTTGGTGTTGGGCGTCGGCCGTCCTCTGCGGCGGCCGTGCCCCAAATACAGTGGCGGACTCGCTGTTGCCTCCTCTGCGTAGTAGTAATATCTCGCACCGGAAAAGCAGCGTGCCCACGCCGTAAA…
Fungstrain350	Solanum lycopersicum	Greenhouse	China	Shandong	36.93N 118.77E	Fruiting Stage	PDA	ITS1/ITS4	Fungi	Ascomycota	Sordariomycetes	Hypocreales	Nectriaceae	Fusarium	Fusarium napiforme	GTGACATACCACTTGTTGCCTCGGCGGATCAGCCCGCTCCCGGTAAAACGGGACGGCCCGCCAGAGGACCCCTAAACTCTGTTTCTATATGTAACTTCTGAGTAAAACCATAAATAAATCAAAACTTTCAACAACGGATCTCTTGGTTCTGGCATCGATGAAGAACGCAGCAAAATGCGATAAGTAATGTGAATTGCAGAATTCAGTGAATCATCGAATCTTTGAACGCACATTGCGCCCGCCAGTATTCTGGCGGGCATGCCTGTTCGAGCGTCATTTCAACCCTCAAGCACAGCTTGGTGTTGGGACTCGCGTTAATTCGCGTTCCCCAAATTGATTGGCGGTCACGTCGAGCTTCCATAGCGTAGTAGTAAAACCCTCGTTACTGGTAATCGTCGC…
Fungstrain357	Solanum lycopersicum	Greenhouse	China	Shandong	37.35N 119.23E	Fruiting Stage	PDA	ITS1/ITS4	Fungi	Ascomycota	Sordariomycetes	Hypocreales	Nectriaceae	Fusarium	Fusarium oxysporum	GTGACATACCACTTGTTGCCTCGGCGGATCAGCCCGCTCCCGGTAAAACGGGACGGCCCGCCAGAGGACCCCTAAACTCTGTTTCTATATGTAACTTCTGAGTAAAACCATAAATAAATCAAAACTTTCAACAACGGATCTCTTGGTTCTGGCATCGATGAAGAACGCAGCAAAATGCGATAAGTAATGTGAATTGCAGAATTCAGTGAATCATCGAATCTTTGAACGCACATTGCGCCCGCCAGTATTCTGGCGGGCATGCCTGTTCGAGCGTCATTTCAACCCTCAAGCACAGCTTGGTGTTGGGACTCGCGTTAATTCGCGTTCCCCAAATTGATTGGCGGTCACGTCGAGCTTCCATAGCGTAGTAGTAAAACCCTCGTTACTGGTAATCGTCGC…
Fungstrain358	Solanum lycopersicum	Greenhouse	China	Shandong	37.35N 119.23E	Fruiting Stage	PDA	ITS1/ITS4	Fungi	Ascomycota	Sordariomycetes	Hypocreales	Nectriaceae	Fusarium	Fusarium oxysporum	TTGCCTCGGCGGATCAGCCCGCTCCCGGTAAAACGGGACGGCCCGCCAGAGGACCCCTAAACTCTGTTTCTATATGTAACTTCTGAGTAAAACCATAAATAAATCAAAACTTTCAACAACGGATCTCTTGGTTCTGGCATCGATGAAGAACGCAGCAAAATGCGATAAGTAATGTGAATTGCAGAATTCAGTGAATCATCGAATCTTTGAACGCACATTGCGCCCGCCAGTATTCTGGCGGGCATGCCTGTTCGAGCGTCATTTCAACCCTCAAGCACAGCTTGGTGTTGGGACTCGCGTTAATTCGCGTTCCCCAAATTGATTGGCGGTCACGTCGAGCTTCCATAGCGTAGTAGTAAAACCCTCGTTACTGGTAATCGTCGCGGCCACGCCGTTAAA…
Fungstrain359	Solanum lycopersicum	Greenhouse	China	Shandong	37.35N 119.23E	Fruiting Stage	PDA	ITS1/ITS4	Fungi	Ascomycota	Sordariomycetes	Hypocreales	Nectriaceae	Fusarium	Fusarium oxysporum	AACCCCTGTGACATACCACTTGTTGCCTCGGCGGATCAGCCCGCTCCCGGTAAAACGGGACGGCCCGCCAGAGGACCCCTAAACTCTGTTTCTATATGTAACTTCTGAGTAAAACCATAAATAAATCAAAACTTTCAACAACGGATCTCTTGGTTCTGGCATCGATGAAGAACGCAGCAAAATGCGATAAGTAATGTGAATTGCAGAATTCAGTGAATCATCGAATCTTTGAACGCACATTGCGCCCGCCAGTATTCTGGCGGGCATGCCTGTTCGAGCGTCATTTCAACCCTCAAGCACAGCTTGGTGTTGGGACTCGCGTTAATTCGCGTTCCCCAAATTGATTGGCGGTCACGTCGAGCTTCCATAGCGTAGTAGTAAAACCCTCGTTACTGGTAA…
Fungstrain360	Solanum lycopersicum	Greenhouse	China	Shandong	37.35N 119.23E	Fruiting Stage	PDA	ITS1/ITS4	Fungi	Ascomycota	Sordariomycetes	Hypocreales	Nectriaceae	Fusarium	Fusarium oxysporum	CCCTGTGACATACCACTTGTTGCCTCGGCGGATCAGCCCGCTCCCGGTAAAACGGGACGGCCCGCCAGAGGACCCCTAAACTCTGTTTCTATATGTAACTTCTGAGTAAAACCATAAATAAATCAAAACTTTCAACAACGGATCTCTTGGTTCTGGCATCGATGAAGAACGCAGCAAAATGCGATAAGTAATGTGAATTGCAGAATTCAGTGAATCATCGAATCTTTGAACGCACATTGCGCCCGCCAGTATTCTGGCGGGCATGCCTGTTCGAGCGTCATTTCAACCCTCAAGCACAGCTTGGTGTTGGGACTCGCGTTAATTCGCGTTCCCCAAATTGATTGGCGGTCACGTCGAGCTTCCATAGCGTAGTAGTAAAACCCTCGTTACTGGTAATCG…
Fungstrain361	Solanum lycopersicum	Greenhouse	China	Heilongjiang	47.12N 124.88E	Fruiting Stage	PDA	ITS1/ITS4	Fungi	Ascomycota	Sordariomycetes	Hypocreales	Nectriaceae	Fusarium	Fusarium oxysporum	TTGCCTCGGCGGATCAGCCCGCTCCCGGTAAAACGGGACGGCCCGCCAGAGGACCCCTAAACTCTGTTTCTATATGTAACTTCTGAGTAAAACCATAAATAAATCAAAACTTTCAACAACGGATCTCTTGGTTCTGGCATCGATGAAGAACGCAGCAAAATGCGATAAGTAATGTGAATTGCAGAATTCAGTGAATCATCGAATCTTTGAACGCACATTGCGCCCGCCAGTATTCTGGCGGGCATGCCTGTTCGAGCGTCATTTCAACCCTCAAGCACAGCTTGGTGTTGGGACTCGCGTTAATTCGCGTTCCCCAAATTGATTGGCGGTCACGTCGAGCTTCCATAGCGTAGTAGTAAAACCCTCGTTACTGGTAATCGTCGCGGCCACGCCGTTAAA…
Fungstrain362	Solanum lycopersicum	Greenhouse	China	Heilongjiang	45.80N 125.15E	Fruiting Stage	PDA	ITS1/ITS4	Fungi	Ascomycota	Sordariomycetes	Hypocreales	Nectriaceae	Fusarium	Fusarium oxysporum	CCACCTTGTTGCCTCAGGCGGATCAGCCCGCTCCCGGTAAAACGGGACGGCCCGCCAGAGGACCCCTAAACTCTGTTTCTATATGTAACTTCTGAGTAAAACCATAAATAAATCAAAACTTTCAACAACGGATCTCTTGGTTCTGGCATCGATGAAGAACGCAGCAAAATGCGATAAGTAATGTGAATTGCAGAATTCAGTGAATCATCGAATCTTTGAACGCACATTGCGCCCGCCAGTATTCTGGCGGGCATGCCTGTTCGAGCGTCATTTCAACCCTCAAGCACAGCTTGGTGTTGGGACTCGCGTTAATTCGCGTTCCCCAAATTGATTGGCGGTCACGTCGAGCTTCCATAGCGTAGTAGTAAAACCCTCGTTACTGGTAATCGTCGCGGCCAC…
Fungstrain363	Solanum lycopersicum	Greenhouse	China	Heilongjiang	45.80N 125.15E	Fruiting Stage	PDA	ITS1/ITS4	Fungi	Ascomycota	Sordariomycetes	Hypocreales	Nectriaceae	Fusarium	Fusarium oxysporum	GTGACATACCACTTGTTGCCTCGGCGGATCAGCCCGCTCCCGGTAAAACGGGACGGCCCGCCAGAGGACCCCTAAACTCTGTTTCTATATGTAACTTCTGAGTAAAACCATAAATAAATCAAAACTTTCAACAACGGATCTCTTGGTTCTGGCATCGATGAAGAACGCAGCAAAATGCGATAAGTAATGTGAATTGCAGAATTCAGTGAATCATCGAATCTTTGAACGCACATTGCGCCCGCCAGTATTCTGGCGGGCATGCCTGTTCGAGCGTCATTTCAACCCTCAAGCACAGCTTGGTGTTGGGACTCGCGTTAATTCGCGTTCCCCAAATTGATTGGCGGTCACGTCGAGCTTCCATAGCGTAGTAGTAAAACCCTCGTTACTGGTAATCGTCGC…
Fungstrain352	Solanum lycopersicum	Greenhouse	China	Shandong	37.35N 119.23E	Fruiting Stage	PDA	ITS1/ITS4	Fungi	Ascomycota	Sordariomycetes	Hypocreales	Nectriaceae	Fusarium	Fusarium oxysporum	ATCCGTGTCTATTGTACCCTGTTGCTTCGGCGGGCCCGCCGCTTGTCGGCCGCCGGGGGGGCGCCTCTGCCCCCCGGGCCCGTGCCCGCCGGAGACCCCAACACGAACACTGTCTGAAAGCGTGCAGTCTGAGTTGATTGAATGCAATCAGTTAAAACTTTCAACAATGGATCTCTTGGTTCCGGCATCGATGAAGAACGCAGCGAAATGCGATAACTAATGTGAATTGCAGAATTCAGTGAATCATCGAGTCTTTGAACGCACATTGCGCCCCCTGGTATTCCGGGGGGCATGCCTGTCCGAGCGTCATTGCTGCCCTCAAGCCCGGCTTGTGTGTTGGGTCGCCGTCCCCCTCTCCGGGGGGACGGGCCCGAAAGGCAGCGGCGGCACCGCGTCCGA…
Fungstrain353	Solanum lycopersicum	Greenhouse	China	Shandong	37.35N 119.23E	Fruiting Stage	PDA	ITS1/ITS4	Fungi	Ascomycota	Sordariomycetes	Hypocreales	Nectriaceae	Fusarium	Fusarium oxysporum	GTGACATACCACTTGTTGCCTCGGCGGATCAGCCCGCTCCCGGTAAAACGGGACGGCCCGCCAGAGGACCCCTAAACTCTGTTTCTATATGTAACTTCTGAGTAAAACCATAAATAAATCAAAACTTTCAACAACGGATCTCTTGGTTCTGGCATCGATGAAGAACGCAGCAAAATGCGATAAGTAATGTGAATTGCAGAATTCAGTGAATCATCGAATCTTTGAACGCACATTGCGCCCGCCAGTATTCTGGCGGGCATGCCTGTTCGAGCGTCATTTCAACCCTCAAGCACAGCTTGGTGTTGGGACTCGCGTTAATTCGCGTTCCTCAAATTGATTGGCGGTCACGTCGAGCTTCCATAGCGTAGTAGTAAAACCCTCGTTACTGGTAATCGTCGC…
Fungstrain354	Solanum lycopersicum	Greenhouse	China	Shandong	37.35N 119.23E	Fruiting Stage	PDA	ITS1/ITS4	Fungi	Ascomycota	Sordariomycetes	Hypocreales	Nectriaceae	Fusarium	Fusarium oxysporum	CCCTGTTGACATACCACTTGTTGCCTCGGCGGATCAGCCCGCTCCCGGTAAAACGGGACGGCCCGCCAGAGGACCCCTAAACTCTGTTTCTATATGTAACTTCTGAGTAAAACCATAAATAAATCAAAACTTTCAACAACGGATCTCTTGGTTCTGGCATCGATGAAGAACGCAGCAAAATGCGATAAGTAATGTGAATTGCAGAATTCAGTGAATCATCGAATCTTTGAACGCACATTGCGCCCGCCAGTATTCTGGCGGGCATGCCTGTTCGAGCGTCATTTCAACCCTCAAGCACAGCTTGGTGTTGGGACTCGCGTTAATTCGCGTTCCTCAAATTGATTGGCGGTCACGTCGAGCTTCCATAGCGTAGTAGTAAAACCCTCGTTACTGGTAATC…
Fungstrain355	Solanum lycopersicum	Greenhouse	China	Shandong	37.35N 119.23E	Fruiting Stage	PDA	ITS1/ITS4	Fungi	Ascomycota	Sordariomycetes	Hypocreales	Nectriaceae	Fusarium	Fusarium oxysporum	CCTGTGACATACCACTTGTTGCCTCGGCGGATCAGCCCGCTCCCGGTAAAACGGGACGGCCCGCCAGAGGACCCCTAAACTCTGTTTCTATATGTAACTTCTGAGTAAAACCATAAATAAATCAAAACTTTCAACAACGGATCTCTTGGTTCTGGCATCGATGAAGAACGCAGCAAAATGCGATAAGTAATGTGAATTGCAGAATTCAGTGAATCATCGAATCTTTGAACGCACATTGCGCCCGCCAGTATTCTGGCGGGCATGCCTGTTCGAGCGTCATTTCAACCCTCAAGCACAGCTTGGTGTTGGGACTCGCGTTAATTCGCGTTCCTCAAATTGATTGGCGGTCACGTCGAGCTTCCATAGCGTAGTAGTAAAACCCTCGTTACTGGTAATCGT…
Fungstrain356	Solanum lycopersicum	Greenhouse	China	Shandong	37.35N 119.23E	Fruiting Stage	PDA	ITS1/ITS4	Fungi	Ascomycota	Sordariomycetes	Hypocreales	Nectriaceae	Fusarium	Fusarium oxysporum	CCCCTGTGACATACCACTTGTTGCCTCGGCGGATCAGCCCGCTCCCGGTAAAACGGGACGGCCCGCCAGAGGACCCCTAAACTCTGTTTCTATATGTAACTTCTGAGTAAAACCATAAATAAATCAAAACTTTCAACAACGGATCTCTTGGTTCTGGCATCGATGAAGAACGCAGCAAAATGCGATAAGTAATGTGAATTGCAGAATTCAGTGAATCATCGAATCTTTGAACGCACATTGCGCCCGCCAGTATTCTGGCGGGCATGCCTGTTCGAGCGTCATTTCAACCCTCAAGCACAGCTTGGTGTTGGGACTCGCGTTAATTCGCGTTCCCCAAATTGATTGGCGGTCACGTCGAGCTTCCATAGCGTAGTAGTAAAACCCTCGTTACTGGTAATC…
Fungstrain351	Solanum lycopersicum	Greenhouse	China	Shandong	37.35N 119.23E	Fruiting Stage	PDA	ITS1/ITS4	Fungi	Ascomycota	Sordariomycetes	Hypocreales	Nectriaceae	Fusarium	Fusarium oxysporum	TACCACTTGTTGCCTCGGCGGATCAGCCCGCTCCCGGTAAAACGGGACGGCCCGCCAGAGGACCCCTAAACTCTGTTTCTATATGTAACTTCTGAGTAAAACCATAAATAAATCAAAACTTTCAACAACGGATCTCTTGGTTCTGGCATCGATGAAGAACGCAGCAAAATGCGATAAGTAATGTGAATTGCAGAATTCAGTGAATCATCGAATCTTTGAACGCACATTGCGCCCGCCAGTATTCTGGCGGGCATGCCTGTTCGAGCGTCATTTCAACCCTCAAGCACAGCTTGGTGTTGGGACTCGCGTTAATTCGCGTTCCCCAAATTGATTGGCGGTCACGTCGAGCTTCCATAGCGTAGTAGTAAAACCCTCGTTACTGGTAATCGTCGCGGCCAC…
Fungstrain364	Solanum lycopersicum	Greenhouse	China	Heilongjiang	47.12N 124.88E	Fruiting Stage	PDA	ITS1/ITS4	Fungi	Ascomycota	Sordariomycetes	Hypocreales	Nectriaceae	Fusarium	Fusarium proliferatum	CCCCTGTGACATACCAATTGTTGCCTCGGCGGATCAGCCCGCTCCCGGTAAAACGGGACGGCCCGCCAGAGGACCCCTAAACTCTGTTTCTATATGTAACTTCTGAGTAAAACCATAAATAAATCAAAACTTTCAACAACGGATCTCTTGGTTCTGGCATCGATGAAGAACGCAGCAAAATGCGATAAGTAATGTGAATTGCAGAATTCAGTGAATCATCGAATCTTTGAACGCACATTGCGCCCGCCAGTATTCTGGCGGGCATGCCTGTTCGAGCGTCATTTCAACCCTCAAGCCCCCGGGTTTGGTGTTGGGGATCGGCGAGCCCTCGCGGCAAGCCGGCCCCGAAATCTAGTGGCGGTCTCGCTGCAGCTTCCATTGCGTAGTAGTAAAACCCTC…
Fungstrain365	Solanum lycopersicum	Greenhouse	China	Heilongjiang	47.12N 124.88E	Fruiting Stage	MEA	ITS1/ITS4	Fungi	Ascomycota	Sordariomycetes	Hypocreales	Nectriaceae	Fusarium	Fusarium solani	TTTGTGACTATTATACCTGTTGCTTCGGCGGCGCCCGCTAGGGTGCCCGCCGGTCTCATCAGAATCTCTGTTTTCGAACCCGACGATACTTCTGAGTGTTCTTAGCGAACTGTCAAAACTTTTAACAACGGATCTCTTGGCTCCAGCATCGATGAAGAACGCAGCGAAACGCGATATGTAATGTGAATTGCAGAATTCAGTGAATCATCGAATCTTTGAACGCACATGGCGCCTTCCAGTATCCTGGGAGGCATGCCTGTCCGAGCGTCGTTTCAACCCTCGAGCCCCTGTGGCCCGGCGTTGGGGATCTGCCACGGCAGGCCCCTAAAACCAGTGGCGGACCCGATGGGCCCTCTCCTTTACGTAGTAGCATTCGCCTCGTATTGGGAGTCCTCGGCG…
Fungstrain366	Solanum lycopersicum	Greenhouse	China	Heilongjiang	47.12N 124.88E	Fruiting Stage	PDA	ITS1/ITS4	Fungi	Ascomycota	Sordariomycetes	Hypocreales	Nectriaceae	Fusarium	Fusarium solani	TTTGTGACTATTATACCTGTTGCTTCGGCGGCGCCCGCTAGGGTGCCCGCCGGTCTCATCAGAATCTCTGTTTTCGAACCCGACGATACTTCTGAGTGTTCTTAGCGAACTGTCAAAACTTTTAACAACGGATCTCTTGGCTCCAGCATCGATGAAGAACGCAGCGAAACGCGATATGTAATGTGAATTGCAGAATTCAGTGAATCATCGAATCTTTGAACGCACATGGCGCCTTCCAGTATCCTGGGAGGCATGCCTGTCCGAGCGTCGTTTCAACCCTCGAGCCCCTGTGGCCCGGCGTTGGGGATCTGCCACGGCAGGCCCCTAAAACCAGTGGCGGACCCGATGGGCCCTCTCCTTTACGTAGTAGCATTCGCCTCGTATTGGGAGTCCTCGGCG…
Fungstrain262	Solanum lycopersicum	Greenhouse	China	Shandong	45.80N 125.15E	Fruiting Stage	PDA	ITS1/ITS4	Fungi	Ascomycota	Sordariomycetes	Hypocreales	Nectriaceae	Fusarium	Fusarium equiseti	TGCCTCGGCGGATCAGCCCGCGCCCCGTAAAAAGGGACGGCCCGCCCGAGGACCCCTAAACTCTGTTTTTAGTGGAACTTCTGAGTAAAACAAACAAATAAATCAAAACTTTCAACAACGGATCTCTTGGTTCTGGCATCGATGAAGAACGCAGCAAAATGCGATAAGTAATGTGAATTGCAGAATTCAGTGAATCATCGAATCTTTGAACGCACATTGCGCCCGCCAGTATTCTGGCGGGCATGCCTGTTCGAGCGTCATTTCAACCCTCAAGCTCAGCTTGGTGTTGGGACTCGCGGTAACCCGCGTTCCCCAAATCGATTGGCGGTCACGTCGAGCTTCCATAGCGTAGTAATCATACACCTCGTTACTGGTAATCGTCGCGGCCACGCCGTAAAA…
Fungstrain263	Solanum lycopersicum	Greenhouse	China	Heilongjiang	45.80N 125.15E	Fruiting Stage	PDA	ITS1/ITS4	Fungi	Ascomycota	Sordariomycetes	Hypocreales	Nectriaceae	Fusarium	Fusarium equiseti	TACCTATACGTTGCCTCGGCGGATCAGCCCGCGCCCCGTAAAAAGGGACGGCCCGCCCGAGGACCCCTAAACTCTGTTTTTAGTGGAACTTCTGAGTAAAACAAACAAATAAATCAAAACTTTCAACAACGGATCTCTTGGTTCTGGCATCGATGAAGAACGCAGCAAAATGCGATAAGTAATGTGAATTGCAGAATTCAGTGAATCATCGAATCTTTGAACGCACATTGCGCCCGCCAGTATTCTGGCGGGCATGCCTGTTCGAGCGTCATTTCAACCCTCAAGCTCAGCTTGGTGTTGGGACTCGCGGTAACCCGCGTTCCCCAAATCGATTGGCGGTCACGTCGAGCTTCCATAGCGTAGTAATCATACACCTCGTTACTGGTAATCGTCGCGGCC…
Fungstrain264	Solanum lycopersicum	Greenhouse	China	Heilongjiang	45.80N 125.15E	Fruiting Stage	PDA	ITS1/ITS4	Fungi	Ascomycota	Sordariomycetes	Hypocreales	Nectriaceae	Fusarium	Fusarium equiseti	GTTGCCTCGGCGGATCAGCCCGCGCCCCGTAAAAAGGGACGGCCCGCCCGAGGACCCCTAAACTCTGTTTTTAGTGGAACTTCTGAGTAAAACAAACAAATAAATCAAAACTTTCAACAACGGATCTCTTGGTTCTGGCATCGATGAAGAACGCAGCAAAATGCGATAAGTAATGTGAATTGCAGAATTCAGTGAATCATCGAATCTTTGAACGCACATTGCGCCCGCCAGTATTCTGGCGGGCATGCCTGTTCGAGCGTCATTTCAACCCTCAAGCTCAGCTTGGTGTTGGGACTCGCGGTAACCCGCGTTCCCCAAATCGATTGGCGGTCACGTCGAGCTTCCATAGCGTAGTAATCATACACCTCGTTACTGGTAATCGTCGCGGCCACGCCGTAA…
Fungstrain265	Solanum lycopersicum	Greenhouse	China	Heilongjiang	45.80N 125.15E	Fruiting Stage	PDA	ITS1/ITS4	Fungi	Ascomycota	Sordariomycetes	Hypocreales	Nectriaceae	Fusarium	Fusarium equiseti	CTATACGTTGCCTCGGCGGATCAGCCCGCGCCCCGTAAAAAGGGACGGCCCGCCCGAGGACCCCTAAACTCTGTTTTTAGTGGAACTTCTGAGTAAAACAAACAAATAAATCAAAACTTTCAACAACGGATCTCTTGGTTCTGGCATCGATGAAGAACGCAGCAAAATGCGATAAGTAATGTGAATTGCAGAATTCAGTGAATCATCGAATCTTTGAACGCACATTGCGCCCGCCAGTATTCTGGCGGGCATGCCTGTTCGAGCGTCATTTCAACCCTCAAGCTCAGCTTGGTGTTGGGACTCGCGGTAACCCGCGTTCCCCAAATCGATTGGCGGTCACGTCGAGCTTCCATAGCGTAGTAATCATACACCTCGTTACTGGTAATCGTCGCGGCCACG…
Fungstrain266	Solanum lycopersicum	Greenhouse	China	Shandong	36.93N 118.77E	Fruiting Stage	MEA	ITS1/ITS4	Fungi	Ascomycota	Sordariomycetes	Hypocreales	Nectriaceae	Fusarium	Fusarium equiseti	CCCAACCCCTGTGAACATACCTATACGTTGCCTCGGCGGATCAGCCCGCGCCCCGTAAAAAGGGACGGCCCGCCCGAGGACCCCTAAACTCTGTTTTTAGTGGAACTTCTGAGTAAAACAAACAAATAAATCAAAACTTTCAACAACGGATCTCTTGGTTCTGGCATCGATGAAGAACGCAGCAAAATGCGATAAGTAATGTGAATTGCAGAATTCAGTGAATCATCGAATCTTTGAACGCACATTGCGCCCGCCAGTATTCTGGCGGGCATGCCTGTTCGAGCGTCATTTCAACCCTCAAGCTCAGCTTGGTGTTGGGACTCGCGGTAACCCGCGTTCCCCAAATCGATTGGCGGTCACGTCGAGCTTCCATAGCGTAGTAATCATACACCTCGTTAC…
Fungstrain267	Solanum lycopersicum	Greenhouse	China	Shandong	36.93N 118.77E	Fruiting Stage	PDA	ITS1/ITS4	Fungi	Ascomycota	Sordariomycetes	Hypocreales	Nectriaceae	Fusarium	Fusarium equiseti	CAACCCCTGTGAACATACCTATACGTTGCCTCGGCGGATCAGCCCGCGCCCCGTAAAAAGGGACGGCCCGCCCGAGGACCCCTAAACTCTGTTTTTAGTGGAACTTCTGAGTAAAACAAACAAATAAATCAAAACTTTCAACAACGGATCTCTTGGTTCTGGCATCGATGAAGAACGCAGCAAAATGCGATAAGTAATGTGAATTGCAGAATTCAGTGAATCATCGAATCTTTGAACGCACATTGCGCCCGCCAGTATTCTGGCGGGCATGCCTGTTCGAGCGTCATTTCAACCCTCAAGCTCAGCTTGGTGTTGGGACTCGCGGTAACCCGCGTTCCCCAAATCGATTGGCGGTCACGTCGAGCTTCCATAGCGTAGTAATCATACACCTCGTTACTG…
Fungstrain268	Solanum lycopersicum	Greenhouse	China	Shandong	36.93N 118.77E	Fruiting Stage	PDA	ITS1/ITS4	Fungi	Ascomycota	Sordariomycetes	Hypocreales	Nectriaceae	Fusarium	Fusarium equiseti	CAACCCCTGTGAACATACCTATACGTTGCCTCGGCGGATCAGCCCGCGCCCCGTAAAAAGGGACGGCCCGCCCGAGGACCCCTAAACTCTGTTTTTAGTGGAACTTCTGAGTAAAACAAACAAATAAATCAAAACTTTCAACAACGGATCTCTTGGTTCTGGCATCGATGAAGAACGCAGCAAAATGCGATAAGTAATGTGAATTGCAGAATTCAGTGAATCATCGAATCTTTGAACGCACATTGCGCCCGCCAGTATTCTGGCGGGCATGCCTGTTCGAGCGTCATTTCAACCCTCAAGCTCAGCTTGGTGTTGGGACTCGCGGTAACCCGCGTTCCCCAAATCGATTGGCGGTCACGTCGAGCTTCCATAGCGTAGTAATCATACACCTCGTTACTG…
Fungstrain270	Solanum lycopersicum	Greenhouse	China	Heilongjiang	45.80N 125.15E	Fruiting Stage	RBM	ITS1/ITS4	Fungi	Ascomycota	Sordariomycetes	Hypocreales	Nectriaceae	Fusarium	Fusarium equiseti	TGTGACATACCTATACGTTGCCTCGGCGGATCAGCCCGCGCCCCGTAAAAAGGGACGGCCCGCCCGAGGACCCCTAAACTCTGTTTTTAGTGGAACTTCTGAGTAAAACAAACAAATAAATCAAAACTTTCAACAACGGATCTCTTGGTTCTGGCATCGATGAAGAACGCAGCAAAATGCGATAAGTAATGTGAATTGCAGAATTCAGTGAATCATCGAATCTTTGAACGCACATTGCGCCCGCCAGTATTCTGGCGGGCATGCCTGTTCGAGCGTCATTTCAACCCTCAAGCTCAGCTTGGTGTTGGGACTCGCGGTAACCCGCGTTCCCCAAATCGATTGGCGGTCACGTCGAGCTTCCATAGCGTAGTAATCATACACCTCGTTACTGGTAATCGT…
Fungstrain273	Solanum lycopersicum	Greenhouse	China	Heilongjiang	47.12N 124.88E	Fruiting Stage	PDA	ITS1/ITS4	Fungi	Ascomycota	Sordariomycetes	Hypocreales	Nectriaceae	Fusarium	Fusarium equiseti	CTATACGTTGCCTCGGCGGATCAGCCCGCGCCCCGTAAAACGGGACGGCCCGCCCGAGGACCCCTAAACTCTGTTTTTAGTGGAACTTCTGAGTAAAACAAACAAATAAATCAAAACTTTCAACAACGGATCTCTTGGTTCTGGCATCGATGAAGAACGCAGCAAAATGCGATAAGTAATGTGAATTGCAGAATTCAGTGAATCATCGAATCTTTGAACGCACATTGCGCCCGCCAGTATTCTGGCGGGCATGCCTGTTCGAGCGTCATTTCAACCCTCAAGCTCAGCTTGGTGTTGGGACTCGCGGTAACCCGCGTTCCCCAAATCGATTGGCGGTCACGTCGAGCTTCCATAGCGTAGTAATCATACACCTCGTTACTGGTAATCGTCGCGGCCACG…
Fungstrain271	Solanum lycopersicum	Greenhouse	China	Shandong	36.93N 118.77E	Fruiting Stage	MEA	ITS1/ITS4	Fungi	Ascomycota	Sordariomycetes	Hypocreales	Nectriaceae	Fusarium	Fusarium equiseti	ACATACCTATACGTTGCCTCGGCGGATCAGCCCGCGCCCTGTAAAAAGGGACGGCCCGCCCGAGGACCCTAAACTCTGTTTTTAGTGGAACTTCTGAGTAAAACAAACAAATAAATCAAAACTTTCAACAACGGATCTCTTGGTTCTGGCATCGATGAAGAACGCAGCAAAATGCGATAAGTAATGTGAATTGCAGAATTCAGTGAATCATCGAATCTTTGAACGCACATTGCGCCCGCCAGTATTCTGGCGGGCATGCCTGTTCGAGCGTCATTTCAACCCTCAAGCTCAGCTTGGTGTTGGGACTCGCGGTAACCCGCGTTCCCCAAATCGATTGGCGGTCACGTCGAGCTTCCATAGCGTAGTAATCATACACCTCGTTACTGGTAATCGTCGCGG…
Fungstrain269	Solanum lycopersicum	Natural site	China	Shandong	36.93N 118.77E	Fruiting Stage	CMA	ITS1/ITS4	Fungi	Ascomycota	Sordariomycetes	Hypocreales	Nectriaceae	Fusarium	Fusarium equiseti	GACATACCTATACGTTGCCTCGGCGGATCAGCCCGCGCCCCGTAAAACGGGACGGCCCGCCCGAGGACCCTAAACTCTGTTTTTAGTGGAACTTCTGAGTAAAACAAACAAATAAATCAAAACTTTCAACAACGGATCTCTTGGTTCTGGCATCGATGAAGAACGCAGCAAAATGCGATAAGTAATGTGAATTGCAGAATTCAGTGAATCATCGAATCTTTGAACGCACATTGCGCCCGCCAGTATTCTGGCGGGCATGCCTGTTCGAGCGTCATTTCAACCCTCAAGCTCAGCTTGGTGTTGGGACTCGCGGTAACCCGCGTTCCCCAAATCGATTGGCGGTCACGTCGAGCTTCCATAGCGTAGTAATCATACACCTCGCTACTGGTAATCGTCGCG…
Fungstrain238	Solanum lycopersicum	Natural site	China	Heilongjiang	47.12N 124.88E	Fruiting Stage	PDA	ITS1/ITS4	Fungi	Ascomycota	Sordariomycetes	Hypocreales	Nectriaceae	Fusarium	Fusarium equiseti	TGTGACATACCTATACGTTGCCTCGGCGGATCAGCCCGCGCCCCGTAAAAAGGGACGGCCCGCCCGAGGACCCCTAAACTCTGTTTTTAGTGGAACTTCTGAGTAAAACAAACAAATAAATCAAAACTTTCAACAACGGATCTCTTGGTTCTGGCATCGATGAAGAACGCAGCAAAATGCGATAAGTAATGTGAATTGCAGAATTCAGTGAATCATCGAATCTTTGAACGCACATTGCGCCCGCCAGTATTCTGGCGGGCATGCCTGTTCGAGCGTCATTTCAACCCTCAAGCTCAGCTTGGTGTTGGGACTCGCGGTAACCCGCGTTCCCCAAATCGATTGGCGGTCACGTCGAGCTTCCATAGCGTAGTAATCATACACCTCGTTACTGGTAATCGT…
Fungstrain237	Solanum lycopersicum	Natural site	China	Heilongjiang	47.12N 124.88E	Fruiting Stage	PDA	ITS1/ITS4	Fungi	Ascomycota	Sordariomycetes	Hypocreales	Nectriaceae	Fusarium	Fusarium equiseti	TGTGACATACCTATACGTTGCCTCGGCGGATCAGCCCGCGCCCTGTAAAAAGGGACGGCCCGCCCGAGGACCCTAAACTCTGTTTTTAGTGGAACTTCTGAGTAAAACAAACAAATAAATCAAAACTTTCAACAACGGATCTCTTGGTTCTGGCATCGATGAAGAACGCAGCAAAATGCGATAAGTAATGTGAATTGCAGAATTCAGTGAATCATCGAATCTTTGAACGCACATTGCGCCCGCCAGTATTCTGGCGGGCATGCCTGTTCGAGCGTCATTTCAACCCTCAAGCTCAGCTTGGTGTTGGGACTCGCGGTAACCCGCGTTCCCCAAATCGATTGGCGGTCACGTCGAGCTTCCATAGCGTAGTAATCATACACCTCGTTACTGGTAATCGTC…
Fungstrain272	Solanum lycopersicum	Natural site	China	Heilongjiang	45.80N 125.15E	Fruiting Stage	PDA	ITS1/ITS4	Fungi	Ascomycota	Sordariomycetes	Hypocreales	Nectriaceae	Fusarium	Fusarium equiseti	CGTTGCCTCGGCGGATCAGCCCGCGCCCCGTAAAAAGGGACGGCCCGCCCGAGGACCCCTAAACTCTGTTTTTAGTGGAACTTCTGAGTAAAACAAACAAATAAATCAAAACTTTCAACAACGGATCTCTTGGTTCTGGCATCGATGAAGAACGCAGCAAAATGCGATAAGTAATGTGAATTGCAGAATTCAGTGAATCATCGAATCTTTGAACGCACATTGCGCCCGCCAGTATTCTGGCGGGCATGCCTGTTCGAGCGTCATTTCAACCCTCAAGCTCAGCTTGGTGTTGGGACTCGCGGTAACCCGCGTTCCCCAAATCGATTGGCGGTCACGTCGAGCTTCCATAGCGTAGTAATCATACACCTCGTTACTGGTAATCGTCGCGGCCACGCCGTA…
Fungstrain274	Solanum lycopersicum	Natural site	China	Shandong	37.35N 119.23E	Fruiting Stage	PDA	ITS1/ITS4	Fungi	Ascomycota	Sordariomycetes	Hypocreales	Nectriaceae	Fusarium	Fusarium equiseti	ACATACCTATACGTTGCCTCGGCGGATCAGCCCGCGCCCCGTAAAACGGGACGGCCCGCCCGAGGACCCCTAAACTCTGTTTTTAGTGGAACTTCTGAGTAAAACAAACAAATAAATCAAAACTTTCAACAACGGATCTCTTGGTTCTGGCATCGATGAAGAACGCAGCAAAATGCGATAAGTAATGTGAATTGCAGAATTCAGTGAATCATCGAATCTTTGAACGCACATTGCGCCCGCCAGTATTCTGGCGGGCATGCCTGTTCGAGCGTCATTTCAACCCTCAAGCTCAGCTTGGTGTTGGGACTCGCGGTAACCCGCGTTCCCCAAATCGATTGGCGGTCACGTCGAGCTTCCATAGCGTAGTAATCATACACCTCGTTACTGGTAATCGTCGCG…
Fungstrain240	Solanum lycopersicum	Natural site	China	Shandong	37.35N 119.23E	Fruiting Stage	PDA	ITS1/ITS4	Fungi	Ascomycota	Sordariomycetes	Hypocreales	Nectriaceae	Fusarium	Fusarium falciforme	TTGCCTCGGCGGGAACAGACGGCCCCGTAACACGGGCCGCCCCCGCCAGAGGACCCCCTAACTCTGTTTCTATAATGTTTCTTCTGAGTAAACAAGCAAATAAATTAAAACTTTCAACAACGGATCTCTTGGCTCTGGCATCGATGAAGAACGCAGCGAAATGCGATAAGTAATGTGAATTGCAGAATTCAGTGAATCATCGAATCTTTGAACGCACATTGCGCCCGCCAGTATTCTGGCGGGCATGCCTGTTCGAGCGTCATTACAACCCTCAGGCCCCCGGGCCTGGCGTTGGGGATCGGCGGAAGCCCCCTGCGGGCACAACGCCGTCCCCCAAATACAGTGGCGGTCCCGCCGCAGCTTCCATTGCGTAGTAGCTAACACCTCGCAACTGGAGAG…
Fungstrain241	Solanum lycopersicum	Natural site	China	Shandong	37.35N 119.23E	Fruiting Stage	PDA	ITS1/ITS4	Fungi	Ascomycota	Sordariomycetes	Hypocreales	Nectriaceae	Fusarium	Fusarium falciforme	TGCCTCGGCGGGAACAGACGGCCCCGTAACACGGGCCGCCCCCGCCAGAGGACCCCCTAACTCTGTTTCTATAATGTTTCTTCTGAGTAAACAAGCAAATAAATTAAAACTTTCAACAACGGATCTCTTGGCTCTGGCATCGATGAAGAACGCAGCGAAATGCGATAAGTAATGTGAATTGCAGAATTCAGTGAATCATCGAATCTTTGAACGCACATTGCGCCCGCCAGTATTCTGGCGGGCATGCCTGTTCGAGCGTCATTACAACCCTCAGGCCCCCGGGCCTGGCGTTGGGGATCGGCGGAAGCCCCCTGCGGGCACAACGCCGTCCCCCAAATACAGTGGCGGTCCCGCCGCAGCTTCCATTGCGTAGTAGCTAACACCTCGCAACTGGAGAGC…
Fungstrain242	Solanum lycopersicum	Natural site	China	Shandong	37.35N 119.23E	Fruiting Stage	PDA	ITS1/ITS4	Fungi	Ascomycota	Sordariomycetes	Hypocreales	Nectriaceae	Fusarium	Fusarium falciforme	TCGGCGGGAACAGACGGCCCCGTAACACGGGCCGCCCCCGCCAGAGGACCCCCTAACTCTGTTTCTATAATGTTTCTTCTGAGTAAACAAGCAAATAAATTAAAACTTTCAACAACGGATCTCTTGGCTCTGGCATCGATGAAGAACGCAGCGAAATGCGATAAGTAATGTGAATTGCAGAATTCAGTGAATCATCGAATCTTTGAACGCACATTGCGCCCGCCAGTATTCTGGCGGGCATGCCTGTTCGAGCGTCATTACAACCCTCAGGCCCCCGGGCCTGGCGTTGGGGATCGGCGGAAGCCCCCTGCGGGCACAACGCCGTCCCCCAAATACAGTGGCGGTCCCGCCGCAGCTTCCATTGCGTAGTAGCTAACACCTCGCAACTGGAGAGCGGCG…
Fungstrain243	Solanum lycopersicum	Natural site	China	Shandong	37.35N 119.23E	Fruiting Stage	PDA	ITS1/ITS4	Fungi	Ascomycota	Sordariomycetes	Hypocreales	Nectriaceae	Fusarium	Fusarium falciforme	CCTCGGCGGGAACAGACGGCCCCGTAACACGGGCCGCCCCCGCCAGAGGACCCCCTAACTCTGTTTCTATAATGTTTCTTCTGAGTAAACAAGCAAATAAATTAAAACTTTCAACAACGGATCTCTTGGCTCTGGCATCGATGAAGAACGCAGCGAAATGCGATAAGTAATGTGAATTGCAGAATTCAGTGAATCATCGAATCTTTGAACGCACATTGCGCCCGCCAGTATTCTGGCGGGCATGCCTGTTCGAGCGTCATTACAACCCTCAGGCCCCCGGGCCTGGCGTTGGGGATCGGCGGAAGCCCCCTGCGGGCACAACGCCGTCCCCCAAATACAGTGGCGGTCCCGCCGCAGCTTCCATTGCGTAGTAGCTAACACCTCGCAACTGGAGAGCGG…
Fungstrain239	Solanum lycopersicum	Natural site	China	Shandong	37.35N 119.23E	Fruiting Stage	PDA	ITS1/ITS4	Fungi	Ascomycota	Sordariomycetes	Hypocreales	Nectriaceae	Fusarium	Fusarium falciforme	TGTGACATACCTATAACGTTGCCTCGGCGGGAACAGACGGCCCCGTAACACGGGCCGCCCCCGCCAGAGGACCCCCTAACTCTGTTTCTATAATGTTTCTTCTGAGTAAACAAGCAAATAAATTAAAACTTTCAACAACGGATCTCTTGGCTCTGGCATCGATGAAGAACGCAGCGAAATGCGATAAGTAATGTGAATTGCAGAATTCAGTGAATCATCGAATCTTTGAACGCACATTGCGCCCGCCAGTATTCTGGCGGGCATGCCTGTTCGAGCGTCATTACAACCCTCAGGCCCCCGGGCCTGGCGTTGGGGATCGGCGGAAGCCCCCTGCGGGCACAACGCCGTCCCCCAAATACAGTGGCGGTCCCGCCGCAGCTTCCATTGCGTAGTAGCTAA…
Fungstrain301	Solanum lycopersicum	Natural site	China	Heilongjiang	47.12N 124.88E	Fruiting Stage	PDA	ITS1/ITS4	Fungi	Ascomycota	Sordariomycetes	Hypocreales	Nectriaceae	Fusarium	Fusarium merismoides	TACCTATCGTTGCTTCGGCGGATCCGCCCCGGCGCCCTCGGGCCCGGATCAGGCGCCCGCCGGAGACCCAAAACTCTTGTATTTCTTTAGTATCTTCTGAGTAAACAAGCAAATAAATTAAAACTTTCAACAACGGATCTCTTGGTTCTGGCATCGATGAAGAACGCAGCGAAATGCGATAAGTAATGTGAATTGCAGAATTCCGTGAATCATCGAATCTTTGAACGCACATTGCGCCCGCCAGTATTCTGGCGGGCATGCCTGTTCGAGCGTCATTTCAACCCTCAAGCCCCCGGGCTTGGTGTTGGGGCTCGGCCCGTCCCTCGTGGCGCGCCGTCCCCGAAATCCAGTGGCGGTCACGCTGTACTCCTCTGCGTAGTAATCCAACCTCGCAACGGG…
Fungstrain244	Solanum lycopersicum	Natural site	China	Heilongjiang	45.80N 125.15E	Fruiting Stage	PDA	ITS1/ITS4	Fungi	Ascomycota	Sordariomycetes	Hypocreales	Nectriaceae	Fusarium	Fusarium napiforme	GTGACATACCACTTGTTGCCTCGGCGGATCAGCCCGCTCCCGGTAAAACGGGACGGCCCGCCAGAGGACCCCTAAACTCTGTTTCTATATGTAACTTCTGAGTAAAACCATAAATAAATCAAAACTTTCAACAACGGATCTCTTGGTTCTGGCATCGATGAAGAACGCAGCAAAATGCGATAAGTAATGTGAATTGCAGAATTCAGTGAATCATCGAATCTTTGAACGCACATTGCGCCCGCCAGTATTCTGGCGGGCATGCCTGTTCGAGCGTCATTTCAACCCTCAAGCACAGCTTGGTGTTGGGACTCGCGTTAATTCGCGTTCCCCAAATTGATTGGCGGTCACGTCGAGCTTCCATAGCGTAGTAGTAAAACCCTCGTTACTGGTAATCGTCGC…
Fungstrain245	Solanum lycopersicum	Natural site	China	Heilongjiang	45.80N 125.15E	Fruiting Stage	PDA	ITS1/ITS4	Fungi	Ascomycota	Sordariomycetes	Hypocreales	Nectriaceae	Fusarium	Fusarium napiforme	ACCACTTGTTGCCTCGGCGGATCAGCCCGCTCCCGGTAAAACGGGACGGCCCGCCAGAGGACCCCTAAACTCTGTTTCTATATGTAACTTCTGAGTAAAACCATAAATAAATCAAAACTTTCAACAACGGATCTCTTGGTTCTGGCATCGATGAAGAACGCAGCAAAATGCGATAAGTAATGTGAATTGCAGAATTCAGTGAATCATCGAATCTTTGAACGCACATTGCGCCCGCCAGTATTCTGGCGGGCATGCCTGTTCGAGCGTCATTTCAACCCTCAAGCACAGCTTGGTGTTGGGACTCGCGTTAATTCGCGTTCCTCAAATTGATTGGCGGTCACGTCGAGCTTCCATAGCGTAGTAGTAAAACCCTCGTTACTGGTAATCGTCGCGGCCACG…
Fungstrain367	Solanum lycopersicum	Natural site	China	Shandong	36.93N 118.77E	Fruiting Stage	PDA	ITS1/ITS4	Fungi	Ascomycota	Pezizomycotina	Incertae sedis	Incertae sedis	Gamsia	Gamsia aggregata	ATCATTACCGAAGTTACCCTTCAAAACCCACTGTGAACCATACCTCTTGCCGCGTTGTCTCGGCGGGAGGCGCTGGGGCCTCACGGCTCCGCGTCCCCGCCGGCAGCGCCAAACTCTAAACTGCAAAGCGTACTGCATGTTCTGATTTACAAAAAAAACAAGTTAAAACTTTCAACAACGGATCTCTTGGTTCTGGCATCGATGAAGAACGCAGCGAAATGCGATAAGTAATGTGAATTGCAGAATTCAGTGAACCATCGAATCTTTGAACGCACATTGCGCCCGGCAGTAATCTGCCGGGCATGCCTGTCCGAGCGTCATTTCTGCCCTCGAGCGCGGTTAGCTTGCTATCCGCTGCCCGGTGTTGGGGCGCTACGGTTCAGGGCCTCGTGCCCTGTC…
Fungstrain368	Solanum lycopersicum	Natural site	China	Shandong	36.93N 118.77E	Fruiting Stage	PDA	ITS1/ITS4	Fungi	Ascomycota	Pezizomycotina	Incertae sedis	Incertae sedis	Gamsia	Gamsia aggregata	CCTTCAAAACCCACTGTGAACCATACCTCTTGCCGCGTTGTCTCGGCGGGAGGCGCTGGGGCCTCACGGCTCCGCGTCCCCGCCGGCAGCGCCAAACTCTAAACTGCAAAGCGTACTGCATGTTCTGATTTACAAAAAAAACAAGTTAAAACTTTCAACAACGGATCTCTTGGTTCTGGCATCGATGAAGAACGCAGCGAAATGCGATAAGTAATGTGAATTGCAGAATTCAGTGAACCATCGAATCTTTGAACGCACATTGCGCCCGGCAGTAATCTGCCGGGCATGCCTGTCCGAGCGTCATTTCTGCCCTCGAGCGCGGTTAGCTTGCTATCCGCTGCCCGGTGTTGGGGCGCTACGGTTCAGGGCCTCGTGCCCTGTCGTAGGCCCCGAAATGAA…
Fungstrain369	Solanum lycopersicum	Natural site	China	Shandong	36.93N 118.77E	Fruiting Stage	PDA	ITS1/ITS4	Fungi	Ascomycota	Pezizomycotina	Incertae sedis	Incertae sedis	Gamsia	Gamsia aggregata	CTTCAAAACCCACTGTGAACCATACCTCTTGCCGCGTTGTCTCGGCGGGAGGCGCTGGGGCCTCACGGCTCCGCGTCCCCGCCGGCAGCGCCAAACTCTAAACTGCAAAGCGTACTGCATGTTCTGATTTACAAAAAAAACAAGTTAAAACTTTCAACAACGGATCTCTTGGTTCTGGCATCGATGAAGAACGCAGCGAAATGCGATAAGTAATGTGAATTGCAGAATTCAGTGAACCATCGAATCTTTGAACGCACATTGCGCCCGGCAGTAATCTGCCGGGCATGCCTGTCCGAGCGTCATTTCTGCCCTCGAGCGCGGTTAGCTTGCTATCCGCTGCCCGGTGTTGGGGCGCTACGGTTCAGGGCCTCGTGCCCTGTCGTAGGCCCCGAAATGAAG…
Fungstrain370	Solanum lycopersicum	Natural site	China	Shandong	36.93N 118.77E	Fruiting Stage	PDA	ITS1/ITS4	Fungi	Ascomycota	Pezizomycotina	Incertae sedis	Incertae sedis	Gamsia	Gamsia aggregata	CCCACTGTGAACCATACCTCTTGCCGCGTTGTCTCGGCGGGAGGCGCTGGGGCCTCACGGCTCCGCGTCCCCGCCGGCAGCGCCAAACTCTAAACTGCAAAGCGTACTGCATGTTCTGATTTACAAAAAAAACAAGTTAAAACTTTCAACAACGGATCTCTTGGTTCTGGCATCGATGAAGAACGCAGCGAAATGCGATAAGTAATGTGAATTGCAGAATTCAGTGAACCATCGAATCTTTGAACGCACATTGCGCCCGGCAGTAATCTGCCGGGCATGCCTGTCCGAGCGTCATTTCTGCCCTCGAGCGCGGTTAGCTTGCTATCCGCTGCCCGGTGTTGGGGCGCTACGGTTCAGGGCCTCGTGCCCTGTCGTAGGCCCCGAAATGAAGTGGCGGTC…
Fungstrain372	Solanum lycopersicum	Natural site	China	Heilongjiang	45.80N 125.15E	Fruiting Stage	PDA	ITS1/ITS4	Fungi	Basidiomycota	Agaricomycetes	Geastrales	Geastraceae	Geastrum	Geastrum thanatophilum	TCGGCTGTGTGCTCGGCTCTTACTCTTCCCTATCCACACCTTTGTGCACCATGGGATGAAATAAAAGTCCCCTTTTTATATTAATACCTAGTTATATGCATGTCTTTATATACTCTAAGGAGTTAATACAACTTTCAACAACGGATCTCTTGGCTTTCGCATCGATGAAGAACGCAGCGAATGTGCGAGACGTAATGTGAATTGCAGAATTCAGTGAATCATCGAATCTTTGAACGCATCTTGCGCTCCTTGGCATTCCGAGGAGCATGCCTGTTTGAGTGTCGTGATACTGTCAATTTCACTCTTTTTGTTTGAAATTGGACTTGAATGCTGTCGTGGGAGTGCCTTACGACTCATTCTAAATGCATTAGCGATCTGCCTTTGATCACACAATGTGAT…
Fungstrain373	Solanum lycopersicum	Natural site	China	Shandong	36.93N 118.77E	Fruiting Stage	PDA	ITS1/ITS4	Fungi	Basidiomycota	Agaricomycetes	Geastrales	Geastraceae	Geastrum	Geastrum thanatophilum	GGCTGTGTGCTCGGCTCTTACTCTTCCCTATCCACACCTTTGTGCACCATGGGATGAAATAAAAGTCCCCTTTTTATATTAATACCTAGTTATATGCATGTCTTTATATACTCTAAGGAGTTAATACAACTTTCAACAACGGATCTCTTGGCTTTCGCATCGATGAAGAACGCAGCGAATGTGCGAGACGTAATGTGAATTGCAGAATTCAGTGAATCATCGAATCTTTGAACGCATCTTGCGCTCCTTGGCATTCCGAGGAGCATGCCTGTTTGAGTGTCGTGATACTGTCAATTTCACTCTTTTTGTTTGAAATTGGACTTGAATGCTGTCGTGGGAGTGCCTTACGACTCATTCTAAATGCATTAGCGATCTGCCTTTGATCACACAATGTGATAA…
Fungstrain374	Solanum lycopersicum	Natural site	China	Shandong	36.93N 118.77E	Fruiting Stage	PDA	ITS1/ITS4	Fungi	Basidiomycota	Agaricomycetes	Geastrales	Geastraceae	Geastrum	Geastrum thanatophilum	TGTGCTCGGCTCTTACTCTTCCCTATCCACACCTTTGTGCACCATGGGATGAAATAAAAGTCCCCTTTTTATATTAATACCTAGTTATATGCATGTCTTTATATACTCTAAGGAGTTAATACAACTTTCAACAACGGATCTCTTGGCTTTCGCATCGATGAAGAACGCAGCGAATGTGCGAGACGTAATGTGAATTGCAGAATTCAGTGAATCATCGAATCTTTGAACGCATCTTGCGCTCCTTGGCATTCCGAGGAGCATGCCTGTTTGAGTGTCGTGATACTGTCAATTTCACTCTTTTTGTTTGAAATTGGACTTGAATGCTGTCGTGGGAGTGCCTTACGACTCATTCTAAATGCATTAGCGATCTGCCTTTGATCACACAATGTGATAATCAAA…
Fungstrain375	Solanum lycopersicum	Natural site	China	Shandong	36.93N 118.77E	Fruiting Stage	PDA	ITS1/ITS4	Fungi	Basidiomycota	Agaricomycetes	Geastrales	Geastraceae	Geastrum	Geastrum thanatophilum	CGTCTTCATCGGCTGTGTGCTCGGCTCTTACTCTTCCCTATCCACACCTTTGTGCACCATGGGATGAAATAAAAGTCCCCTTTTTATATTAATACCTAGTTATATGCATGTCTTTATATACTCTAAGGAGTTAATACAACTTTCAACAACGGATCTCTTGGCTTTCGCATCGATGAAGAACGCAGCGAATGTGCGAGACGTAATGTGAATTGCAGAATTCAGTGAATCATCGAATCTTTGAACGCATCTTGCGCTCCTTGGCATTCCGAGGAGCATGCCTGTTTGAGTGTCGTGATACTGTCAATTTCACTCTTTTTGTTTGAAATTGGACTTGAATGCTGTCGTGGGAGTGCCTTACGACTCATTCTAAATGCATTAGCGATCTGCCTTTGATCACAC…
Fungstrain376	Solanum lycopersicum	Natural site	China	Shandong	36.93N 118.77E	Fruiting Stage	PDA	ITS1/ITS4	Fungi	Basidiomycota	Agaricomycetes	Geastrales	Geastraceae	Geastrum	Geastrum thanatophilum	CGTCTTCATCGGCTGTGTGCTCGGCTCTTACTCTTCCCTATCCACACCTTTGTGCACCATGGGATGAAATAAAAGTCCCCTTTTTATATTAATACCTAGTTATATGCATGTCTTTATATACTCTAAGGAGTTAATACAACTTTCAACAACGGATCTCTTGGCTTTCGCATCGATGAAGAACGCAGCGAATGTGCGAGACGTAATGTGAATTGCAGAATTCAGTGAATCATCGAATCTTTGAACGCATCTTGCGCTCCTTGGCATTCCGAGGAGCATGCCTGTTTGAGTGTCGTGATACTGTCAATTTCACTCTTTTTGTTTGAAATTGGACTTGAATGCTGTCGTGGGAGTGCCTTACGACTCATTCTAAATGCATTAGCGATCTGCCTTTGATCACAC…
Fungstrain371	Solanum lycopersicum	Natural site	China	Shandong	36.93N 118.77E	Fruiting Stage	PDA	ITS1/ITS4	Fungi	Basidiomycota	Agaricomycetes	Geastrales	Geastraceae	Geastrum	Geastrum thanatophilum	TCATACAAGCTTTGCCGACTGCGTCTTCATCGGCTGTGTGCTCGGCTCTTACTCTTCCCTATCCACACCTTTGTGCACCATGGGATGAAATAAAAGTCCCCTTTTTATATTAATACCTAGTTATATGCATGTCTTTATATACTCTAAGGAGTTAATACAACTTTCAACAACGGATCTCTTGGCTTTCGCATCGATGAAGAACGCAGCGAATGTGCGAGACGTAATGTGAATTGCAGAATTCAGTGAATCATCGAATCTTTGAACGCATCTTGCGCTCCTTGGCATTCCGAGGAGCATGCCTGTTTGAGTGTCGTGATACTGTCAATTTCACTCTTTTTGTTTGAAATTGGACTTGAATGCTGTCGTGGGAGTGCCTTACGACTCATTCTAAATGCATTA…
Fungstrain379	Solanum lycopersicum	Natural site	China	Shandong	36.93N 118.77E	Fruiting Stage	PDA	ITS1/ITS4	Fungi	Ascomycota	Sordariomycetes	Hypocreales	Incertae sedis	Geosmithia	Geosmithia rufescens	ATACCCTACGTTGCTTCGGCGGTCACGCCCCGGGACGCGCGCTCCGGCGCCGTGCTCCCGGGCCAAGGCGTCCGCCGGAGGCCCCAAACTACACTGCAACTATGGATCTATCTGAGTGGCATAAGCAAATAAATCAAAACTTTCAGCAACGGATCTCTTGGTTCTGGCATCGATGAAGAACGCAGCAAAATGCGATAAGTAATGTGAATTGCAGAATTCAGTGAATCATCGAATCTTTGAACGCACATTGCGCCCGCCAGTACTCTGGCGGGCATGCCTGTCTGAGCGTCATTTCAACCCTCAGGGCACCCTCTCACGGGGGTCGCCCTGGCGTTGGGGATCGGCCGCCCCCCGCGGCGCGCCGGCCCCGAAATGCAGTGGCGGTCCGTCCCGCGACCT…
Fungstrain380	Solanum lycopersicum	Natural site	China	Shandong	36.93N 118.77E	Fruiting Stage	PDA	ITS1/ITS4	Fungi	Ascomycota	Sordariomycetes	Hypocreales	Incertae sedis	Geosmithia	Geosmithia rufescens	TGACATACCCTACGTTGCTTCGGCGGTCACGCCCCGGGACGCGCGCTCCGGCGCCGTGCTCCCGGGCCAAGGCGTCCGCCGGAGGCCCCAAACTACACTGCAACTATGGATCTATCTGAGTGGCATAAGCAAATAAATCAAAACTTTCAGCAACGGATCTCTTGGTTCTGGCATCGATGAAGAACGCAGCAAAATGCGATAAGTAATGTGAATTGCAGAATTCAGTGAATCATCGAATCTTTGAACGCACATTGCGCCCGCCAGTACTCTGGCGGGCATGCCTGTCTGAGCGTCATTTCAACCCTCAGGGCACCCTCTCACGGGGGTCGCCCTGGCGTTGGGGATCGGCCGCCCCCCGCGGCGCGCCGGCCCCGAAATGCAGTGGCGGTCCGTCCCGCG…
Fungstrain381	Solanum lycopersicum	Natural site	China	Shandong	36.93N 118.77E	Fruiting Stage	PDA	ITS1/ITS4	Fungi	Ascomycota	Sordariomycetes	Hypocreales	Incertae sedis	Geosmithia	Geosmithia rufescens	ACATACCCTACGTTGCTTCGGCGGTCACGCCCCGGGACGCGCGCTCCGGCGCCGTGCTCCCGGGCCAAGGCGTCCGCCGGAGGCCCCAAACTACACTGCAACTATGGATCTATCTGAGTGGCATAAGCAAATAAATCAAAACTTTCAGCAACGGATCTCTTGGTTCTGGCATCGATGAAGAACGCAGCAAAATGCGATAAGTAATGTGAATTGCAGAATTCAGTGAATCATCGAATCTTTGAACGCACATTGCGCCCGCCAGTACTCTGGCGGGCATGCCTGTCTGAGCGTCATTTCAACCCTCAGGGCACCCTCTCACGGGGGTCGCCCTGGCGTTGGGGATCGGCCGCCCCCCGCGGCGCGCCGGCCCCGAAATGCAGTGGCGGTCCGTCCCGCGAC…
Fungstrain377	Solanum lycopersicum	Natural site	China	Shandong	36.93N 118.77E	Fruiting Stage	PDA	ITS1/ITS4	Fungi	Ascomycota	Sordariomycetes	Hypocreales	Incertae sedis	Geosmithia	Geosmithia rufescens	CCATTGTGACATACCCTACGTTGCTTCGGCGGTCACGCCCCGGGACGCGCGCTCCGGCGCCGTGCTCCCGGGCCAAGGCGTCCGCCGGAGGCCCCAAACTACACTGCAACTATGGATCTATCTGAGTGGCATAAGCAAATAAATCAAAACTTTCAGCAACGGATCTCTTGGTTCTGGCATCGATGAAGAACGCAGCAAAATGCGATAAGTAATGTGAATTGCAGAATTCAGTGAATCATCGAATCTTTGAACGCACATTGCGCCCGCCAGTACTCTGGCGGGCATGCCTGTCTGAGCGTCATTTCAACCCTCAGGGCACCCTCTCACGGGGGTCGCCCTGGCGTTGGGGATCGGCCGCCCCCCGCGGCGCGCCGGCCCCGAAATGCAGTGGCGGTCCGT…
Fungstrain378	Solanum lycopersicum	Natural site	China	Heilongjiang	47.12N 124.88E	Fruiting Stage	PDA	ITS1/ITS4	Fungi	Ascomycota	Sordariomycetes	Hypocreales	Incertae sedis	Geosmithia	Geosmithia rufescens	ATACCCTACGTTGCTTCGGCGGTCACGCCCCGGGACGCGCGCTCCGGCGCCGTGCTCCCGGGCCAAGGCGTCCGCCGGAGGCCCCAAACTACACTGCAACTATGGATCTATCTGAGTGGCATAAGCAAATAAATCAAAACTTTCAGCAACGGATCTCTTGGTTCTGGCATCGATGAAGAACGCAGCAAAATGCGATAAGTAATGTGAATTGCAGAATTCAGTGAATCATCGAATCTTTGAACGCACATTGCGCCCGCCAGTACTCTGGCGGGCATGCCTGTCTGAGCGTCATTTCAACCCTCAGGGCACCCTCTCACGGGGGTCGCCCTGGCGTTGGGGATCGGCCGCCCCCCGCGGCGCGCCGGCCCCGAAATGCAGTGGCGGTCCGTCCCGCGACCT…
Fungstrain382	Solanum lycopersicum	Natural site	China	Shandong	37.35N 119.23E	Fruiting Stage	CMA	ITS1/ITS4	Fungi	Ascomycota	Sordariomycetes	Glomerellales	Plectosphaerellaceae	Gibellulopsis	Gibellulopsis nigerscens	ATTCTATACTCATACCCTTTGTGACCTTCATACCTGTTGCTTCGGCGGCGCGCCTCCCGGGGCGTGCCCGCCGGCATTATCAGAATCTCTGTTCGAACCCGACGATACTTCTGAGTGTTCTAAGCGAACTGTTAAAACTTTCAACAACGGATCTCTTGGCTCCAGCATCGATGAAGAACGCAGCGAAACGCGATATGTAATGTGAATTGCAGAATTCAGTGAATCATCGAATCTTTGAACGCACATGGCGCCTTCCAGTATCCTGGGAGGCATGCCTGTCCGAGCGTCGTTTCAACCCTCGAGCCCCCGTGGCCCGGCGTTGGGGACCTGCCCAGGCAGTCCCCGAAAACCAGTGGCGGACCCGACGGGCCCTTCCTTTGCGTAGTAACATCTGCCTCG…
Fungstrain383	Solanum lycopersicum	Natural site	China	Shandong	37.35N 119.23E	Fruiting Stage	CMA	ITS1/ITS4	Fungi	Ascomycota	Sordariomycetes	Glomerellales	Plectosphaerellaceae	Gibellulopsis	Gibellulopsis nigerscens	GTGACCTTCATACCTGTTGCTTCGGCGGCGCGCCTCCCGGGGCGTGCCCGCCGGCATTATCAGAATCTCTGTTCGAACCCGACGATACTTCTGAGTGTTCTAAGCGAACTGTTAAAACTTTCAACAACGGATCTCTTGGCTCCAGCATCGATGAAGAACGCAGCGAAACGCGATATGTAATGTGAATTGCAGAATTCAGTGAATCATCGAATCTTTGAACGCACATGGCGCCTTCCAGTATCCTGGGAGGCATGCCTGTCCGAGCGTCGTTTCAACCCTCGAGCCCCCGTGGCCCGGCGTTGGGGACCTGCCCAGGCAGTCCCCGAAAACCAGTGGCGGACCCGACGGGCCCTTCCTTTGCGTAGTAACATCTGCCTCGCATCGGGAGCCCCCGGGCTA…
Fungstrain384	Solanum lycopersicum	Natural site	China	Shandong	37.35N 119.23E	Fruiting Stage	CMA	ITS1/ITS4	Fungi	Ascomycota	Sordariomycetes	Glomerellales	Plectosphaerellaceae	Gibellulopsis	Gibellulopsis nigerscens	TTGTGACCTTCATACCTGTTGCTTCGGCGGCGCGCCTCCCGGGGCGTGCCCGCCGGCATTATCAGAATCTCTGTTCGAACCCGACGATACTTCTGAGTGTTCTAAGCGAACTGTTAAAACTTTCAACAACGGATCTCTTGGCTCCAGCATCGATGAAGAACGCAGCGAAACGCGATATGTAATGTGAATTGCAGAATTCAGTGAATCATCGAATCTTTGAACGCACATGGCGCCTTCCAGTATCCTGGGAGGCATGCCTGTCCGAGCGTCGTTTCAACCCTCGAGCCCCCGTGGCCCGGCGTTGGGGACCTGCCCAGGCAGTCCCCGAAAACCAGTGGCGGACCCGACGGGCCCTTCCTTTGCGTAGTAACATCTGCCTCGCATCGGGAGCCCCCGGGC…
Fungstrain385	Solanum lycopersicum	Natural site	China	Shandong	37.35N 119.23E	Fruiting Stage	CMA	ITS1/ITS4	Fungi	Ascomycota	Sordariomycetes	Glomerellales	Plectosphaerellaceae	Gibellulopsis	Gibellulopsis nigerscens	CCTGTTGCTTCGGCGGCGCGCCTCCCGGGGCGTGCCCGCCGGCATTATCAGAATCTCTGTTCGAACCCGACGATACTTCTGAGTGTTCTAAGCGAACTGTTAAAACTTTCAACAACGGATCTCTTGGCTCCAGCATCGATGAAGAACGCAGCGAAACGCGATATGTAATGTGAATTGCAGAATTCAGTGAATCATCGAATCTTTGAACGCACATGGCGCCTTCCAGTATCCTGGGAGGCATGCCTGTCCGAGCGTCGTTTCAACCCTCGAGCCCCCGTGGCCCGGCGTTGGGGACCTGCCCAGGCAGTCCCCGAAAACCAGTGGCGGACCCGACGGGCCCTTCCTTTGCGTAGTAACATCTGCCTCGCATCGGGAGCCCCCGGGCTATCCGGCCTCTAA…
Fungstrain386	Solanum lycopersicum	Natural site	China	Shandong	37.35N 119.23E	Fruiting Stage	CMA	ITS1/ITS4	Fungi	Ascomycota	Sordariomycetes	Glomerellales	Plectosphaerellaceae	Gibellulopsis	Gibellulopsis nigerscens	GACCTTCATACCTGTTGCTTCGGCGGCGCGCCTCCCGGGGCGTGCCCGCCGGCATTATCAGAATCTCTGTTCGAACCCGACGATACTTCTGAGTGTTCTAAGCGAACTGTTAAAACTTTCAACAACGGATCTCTTGGCTCCAGCATCGATGAAGAACGCAGCGAAACGCGATATGTAATGTGAATTGCAGAATTCAGTGAATCATCGAATCTTTGAACGCACATGGCGCCTTCCAGTATCCTGGGAGGCATGCCTGTCCGAGCGTCGTTTCAACCCTCGAGCCCCCGTGGCCCGGCGTTGGGGACCTGCCCAGGCAGTCCCCGAAAACCAGTGGCGGACCCGACGGGCCCTTCCTTTGCGTAGTAACATCTGCCTCGCATCGGGAGCCCCCGGGCTATC…
Fungstrain387	Solanum lycopersicum	Natural site	China	Shandong	37.35N 119.23E	Fruiting Stage	CMA	ITS1/ITS4	Fungi	Ascomycota	Sordariomycetes	Glomerellales	Plectosphaerellaceae	Gibellulopsis	Gibellulopsis nigerscens	TACCCTTTGTGACCTTCATACCTGTTGCTTCGGCGGCGCGCCTCCCGGGGCGTGCCCGCCGGCATTATCAGAATCTCTGTTCGAACCCGACGATACTTCTGAGTGTTCTAAGCGAACTGTTAAAACTTTCAACAACGGATCTCTTGGCTCCAGCATCGATGAAGAACGCAGCGAAACGCGATATGTAATGTGAATTGCAGAATTCAGTGAATCATCGAATCTTTGAACGCACATGGCGCCTTCCAGTATCCTGGGAGGCATGCCTGTCCGAGCGTCGTTTCAACCCTCGAGCCCCCGTGGCCCGGCGTTGGGGACCTGCCCAGGCAGTCCCCGAAAACCAGTGGCGGACCCGACGGGCCCTTCCTTTGCGTAGTAACATCTGCCTCGCATCGGGAGCCC…
Fungstrain388	Solanum lycopersicum	Natural site	China	Shandong	37.35N 119.23E	Fruiting Stage	CMA	ITS1/ITS4	Fungi	Ascomycota	Sordariomycetes	Glomerellales	Plectosphaerellaceae	Gibellulopsis	Gibellulopsis nigerscens	TGACCTTCATACCTGTTGCTTCGGCGGCGCGCCTCCCGGGGCGTGCCCGCCGGCATTATCAGAATCTCTGTTCGAACCCGACGATACTTCTGAGTGTTCTAAGCGAACTGTTAAAACTTTCAACAACGGATCTCTTGGCTCCAGCATCGATGAAGAACGCAGCGAAACGCGATATGTAATGTGAATTGCAGAATTCAGTGAATCATCGAATCTTTGAACGCACATGGCGCCTTCCAGTATCCTGGGAGGCATGCCTGTCCGAGCGTCGTTTCAACCCTCGAGCCCCCGTGGCCCGGCGTTGGGGACCTGCCCAGGCAGTCCCCGAAAACCAGTGGCGGACCCGACGGGCCCTTCCTTTGCGTAGTAACATCTGCCTCGCATCGGGAGCCCCCGGGCTAT…
Fungstrain389	Solanum lycopersicum	Natural site	China	Shandong	37.35N 119.23E	Fruiting Stage	RBM	ITS1/ITS4	Fungi	Ascomycota	Sordariomycetes	Glomerellales	Plectosphaerellaceae	Gibellulopsis	Gibellulopsis simonii	ACCAGCGGAGGGATCATTACCGAGTACTATAACTCATAACCCTTTGTGAACCTTCATACCTGTTGCTTCGGCGGCGCGCCTCCCGGGGCGTGCCCGCCGGCATTATCAGAATCTCTGTTCGAACCCGACGATACTTCTGAGTGTTCTAAGCGAACTGTTAAAACTTTCAACAACGGATCTCTTGGCTCCAGCATCGATGAAGAACGCAGCGAAACGCGATATGTAATGTGAATTGCAGAATTCAGTGAATCATCGAATCTTTGAACGCACATGGCGCCTTCCAGTATCCTGGGAGGCATGCCTGTCCGAGCGTCGTTTCAACCCTCGAGCCCCCGTGGCCCGGCGTTGGGGACCTGCCCAGGCAGTCCCCGAAAACCAGTGGCGGACCCGACGGGCCCT…
Fungstrain390	Solanum lycopersicum	Natural site	China	Shandong	37.35N 119.23E	Fruiting Stage	PDA	ITS1/ITS4	Fungi	Ascomycota	Sordariomycetes	Glomerellales	Plectosphaerellaceae	Gibellulopsis	Gibellulopsis simonii	GGAGGGATCATTACCGAGTACTATAACTCATAACCCTTTGTGAACCTTCATACCTGTTGCTTCGGCGGCGCGCCTCCCGGGGCGTGCCCGCCGGCATTATCAGAATCTCTGTTCGAACCCGACGATACTTCTGAGTGTTCTAAGCGAACTGTTAAAACTTTCAACAACGGATCTCTTGGCTCCAGCATCGATGAAGAACGCAGCGAAACGCGATATGTAATGTGAATTGCAGAATTCAGTGAATCATCGAATCTTTGAACGCACATGGCGCCTTCCAGTATCCTGGGAGGCATGCCTGTCCGAGCGTCGTTTCAACCCTCGAGCCCCCGTGGCCCGGCGTTGGGGACCTGCCCAGGCAGTCCCCGAAAACCAGTGGCGGACCCGACGGGCCCTTCCTTT…
Fungstrain391	Solanum lycopersicum	Natural site	China	Heilongjiang	47.12N 124.88E	Fruiting Stage	PDA	ITS1/ITS4	Fungi	Ascomycota	Sordariomycetes	Glomerellales	Plectosphaerellaceae	Gibellulopsis	Gibellulopsis simonii	AGTCTTACTCATACCCTTTGTGACCTTCATACCTGTTGCTTCGGCGGCGCGCCTCCCGGGGCGTGCCCGCCGGCATTATCAGAATCTCTGTTCGAACCCGACGATACTTCTGAGTGTTCTAAGCGAACTGTTAAAACTTTCAACAACGGATCTCTTGGCTCCAGCATCGATGAAGAACGCAGCGAAACGCGATATGTAATGTGAATTGCAGAATTCAGTGAATCATCGAATCTTTGAACGCACATGGCGCCTTCCAGTATCCTGGGAGGCATGCCTGTCCGAGCGTCGTTTCAACCCTCGAGCCCCCGTGGCCCGGCGTTGGGGACCTGCCCAGGCAGTCCCCGAAAACCAGTGGCGGACCCGACGGGCCCTTCCTTTGCGTAGTAACATCTGCCTCGC…
Fungstrain395	Solanum lycopersicum	Natural site	China	Heilongjiang	47.12N 124.88E	Fruiting Stage	PDA	ITS1/ITS4	Fungi	Ascomycota	Sordariomycetes	Glomerellales	Plectosphaerellaceae	Gibellulopsis	Gibellulopsis simonii	AGTCTTACTCATACCCTTTGTGACCTTCATACCTGTTGCTTCGGCGGCGCGCCTCCCGGGGCGTGCCCGCCGGCATTATCAGAATCTCTGTTCGAACCCGACGATACTTCTGAGTGTTCTAAGCGAACTGTTAAAACTTTCAACAACGGATCTCTTGGCTCCAGCATCGATGAAGAACGCAGCGAAACGCGATATGTAATGTGAATTGCAGAATTCAGTGAATCATCGAATCTTTGAACGCACATGGCGCCTTCCAGTATCCTGGGAGGCATGCCTGTCCGAGCGTCGTTTCAACCCTCGAGCCCCCGTGGCCCGGCGTTGGGGACCTGCCCAGGCAGTCCCCGAAAACCAGTGGCGGACCCGACGGGCCCTTCCTTTGCGTAGTAACATCTGCCTCGC…
Fungstrain392	Solanum lycopersicum	Natural site	China	Shandong	37.35N 119.23E	Fruiting Stage	PDA	ITS1/ITS4	Fungi	Ascomycota	Sordariomycetes	Glomerellales	Plectosphaerellaceae	Gibellulopsis	Gibellulopsis simonii	CCTTTGTGACCTTCATACCTGTTGCTTCGGCGGCGCGCCTCCCGGGGCGTGCCCGCCGGCATTATCAGAATCTCTGTTCGAACCCGACGATACTTCTGAGTGTTCTAAGCGAACTGTTAAAACTTTCAACAACGGATCTCTTGGCTCCAGCATCGATGAAGAACGCAGCGAAACGCGATATGTAATGTGAATTGCAGAATTCAGTGAATCATCGAATCTTTGAACGCACATGGCGCCTTCCAGTATCCTGGGAGGCATGCCTGTCCGAGCGTCGTTTCAACCCTCGAGCCCCCGTGGCCCGGCGTTGGGGACCTGCCCAGGCAGTCCCCGAAAACCAGTGGCGGACCCGACGGGCCCTTCCTTTGCGTAGTAACATCTGCCTCGCATCGGGAGCCCCCG…
Fungstrain396	Solanum lycopersicum	Natural site	China	Heilongjiang	45.80N 125.15E	Fruiting Stage	PDA	ITS1/ITS4	Fungi	Ascomycota	Sordariomycetes	Glomerellales	Plectosphaerellaceae	Gibellulopsis	Gibellulopsis simonii	CCGTGTCTATTGTACCCTGTTGCTTCGGCGGGCCCGCCGCTTGTCGGCCGCCGGGGGGGCGCCTCTGCCCCCCGGGCCCGTGCCCGCCGGAGACCCCAACACGAACACTGTCTGAAAGCGTGCAGTCTGAGTTGATTGAATGCAATCAGTTAAAACTTTCAACAATGGATCTCTTGGTTCCGGCATCGATGAAGAACGCAGCGAAATGCGATAACTAATGTGAATTGCAGAATTCAGTGAATCATCGAGTCTTTGAACGCACATTGCGCCCCCTGGTATTCCGGGGGGCATGCCTGTCCGAGCGTCATTGCTGCCCTCAAGCCCGGCTTGTGTGTTGGGTCGCCGTCCCCCTCTCCGGGGGGACGGGCCCGAAAGGCAGCGGCGGCACCGCGTCCGATC…
Fungstrain397	Solanum lycopersicum	Natural site	China	Heilongjiang	45.80N 125.15E	Fruiting Stage	RBM	ITS1/ITS4	Fungi	Ascomycota	Sordariomycetes	Glomerellales	Plectosphaerellaceae	Gibellulopsis	Gibellulopsis simonii	GAAAAATCCGCTTTGTGAACCTTCATACCTGTTGCTTCGGCGGCGCGCCTCCCGGGGCGTGCCCGCCGGCATTATCAGAATCTCTGTTCGAACCCGACGATACTTCTGAGTGTTCTAAGCGAACTGTTAAAACTTTCAACAACGGATCTCTTGGCTCCAGCATCGATGAAGAACGCAGCGAAACGCGATATGTAATGTGAATTGCAGAATTCAGTGAATCATCGAATCTTTGAACGCACATGGCGCCTTCCAGTATCCTGGGAGGCATGCCTGTCCGAGCGTCGTTTCAACCCTCGAGCCCCCGTGGCCCGGCGTTGGGGACCTGCCCAGGCAGTCCCCGAAAACCAGTGGCGGACCCGACGGGCCCTTCCTTTGCGTAGTAACATCTGCCTCGCATCG…
Fungstrain398	Solanum lycopersicum	Natural site	China	Shandong	36.93N 118.77E	Fruiting Stage	RBM	ITS1/ITS4	Fungi	Ascomycota	Sordariomycetes	Glomerellales	Plectosphaerellaceae	Gibellulopsis	Gibellulopsis simonii	CATACCTGTTGCTTCGGCGGCGCGCCTCCCGGGGCGTGCCCGCCGGCATTATCAGAATCTCTGTTCGAACCCGACGATACTTCTGAGTGTTCTAAGCGAACTGTTAAAACTTTCAACAACGGATCTCTTGGCTCCAGCATCGATGAAGAACGCAGCGAAACGCGATATGTAATGTGAATTGCAGAATTCAGTGAATCATCGAATCTTTGAACGCACATGGCGCCTTCCAGTATCCTGGGAGGCATGCCTGTCCGAGCGTCGTTTCAACCCTCGAGCCCCCGTGGCCCGGCGTTGGGGACCTGCCCAGGCAGTCCCCGAAAACCAGTGGCGGACCCGACGGGCCCTTCCTTTGCGTAGTAACATCTGCCTCGCATCGGGAGCCCCCGGGCTATCCGGCCT…
Fungstrain399	Solanum lycopersicum	Natural site	China	Shandong	36.93N 118.77E	Fruiting Stage	RBM	ITS1/ITS4	Fungi	Ascomycota	Sordariomycetes	Glomerellales	Plectosphaerellaceae	Gibellulopsis	Gibellulopsis simonii	ATACCTGTTGCTTCGGCGGCGCGCCTCCCGGGGCGTGCCCGCCGGCATTATCAGAATCTCTGTTCGAACCCGACGATACTTCTGAGTGTTCTAAGCGAACTGTTAAAACTTTCAACAACGGATCTCTTGGCTCCAGCATCGATGAAGAACGCAGCGAAACGCGATATGTAATGTGAATTGCAGAATTCAGTGAATCATCGAATCTTTGAACGCACATGGCGCCTTCCAGTATCCTGGGAGGCATGCCTGTCCGAGCGTCGTTTCAACCCTCGAGCCCCCGTGGCCCGGCGTTGGGGACCTGCCCAGGCAGTCCCCGAAAACCAGTGGCGGACCCGACGGGCCCTTCCTTTGCGTAGTAACATCTGCCTCGCATCGGGAGCCCCCGGGCTATCCGGCCTC…
Fungstrain400	Solanum lycopersicum	Natural site	China	Shandong	36.93N 118.77E	Fruiting Stage	RBM	ITS1/ITS4	Fungi	Ascomycota	Sordariomycetes	Glomerellales	Plectosphaerellaceae	Gibellulopsis	Gibellulopsis simonii	TGCTTCGGCGGCGCGCCTCCCGGGGCGTGCCCGCCGGCATTATCAGAATCTCTGTTCGAACCCGACGATACTTCTGAGTGTTCTAAGCGAACTGTTAAAACTTTCAACAACGGATCTCTTGGCTCCAGCATCGATGAAGAACGCAGCGAAACGCGATATGTAATGTGAATTGCAGAATTCAGTGAATCATCGAATCTTTGAACGCACATGGCGCCTTCCAGTATCCTGGGAGGCATGCCTGTCCGAGCGTCGTTTCAACCCTCGAGCCCCCGTGGCCCGGCGTTGGGGACCTGCCCAGGCAGTCCCCGAAAACCAGTGGCGGACCCGACGGGCCCTTCCTTTGCGTAGTAACATCTGCCTCGCATCGGGAGCCCCCGGGCTATCCGGCCTCTAAACCCC…
Fungstrain393	Solanum lycopersicum	Natural site	China	Shandong	36.93N 118.77E	Fruiting Stage	MEA	ITS1/ITS4	Fungi	Ascomycota	Sordariomycetes	Glomerellales	Plectosphaerellaceae	Gibellulopsis	Gibellulopsis simonii	TTTGTGAACCTTCATACCTGTTGCTTCGGCGGCGCGCCTCCCGGGGCGTGCCCGCCGGCATTATCAAAATCTCTGTTCGAACCCGACGATACTTCTGAGTGTTCTAAGCGAACTGTTAAAACTTTCAACAACGGATCTCTTGGCTCCAGCATCGATGAAGAACGCATCGAAACGCGATATGTAATGTGAATTGCAGAATTCAGTGAATCATCGAATCTTTGAACGCACATGGCGCCTTCTGGATCCTGGGAGGCATGCCTGTTGGAGCGTCCTTTCAACCCTCGAGCCCCCGTGGACCAGCGTTGGGGACCTGCCCATGCGGTCCCCGAAAACCACTGGCGGAACCGACGGGCCCTTCCTTTGCGTAGTAACATCTGCCTCGCATCGGGAGCCCCCGGG…
Fungstrain394	Solanum lycopersicum	Natural site	China	Shandong	36.93N 118.77E	Fruiting Stage	RBM	ITS1/ITS4	Fungi	Ascomycota	Sordariomycetes	Glomerellales	Plectosphaerellaceae	Gibellulopsis	Gibellulopsis simonii	GTGACCTTTATACCTGTTGCTTCGGCGGCGCGCCCCCCGGGGCGTGCCCGCCGGCATTATCAGAATCTCTGTTCGAACCCGACGATACTTCTGAGTGTTCTAAGCGAACTGTTAAAACTTTCAACAACGGATCTCTTGGCTCCAGCATCGATGAAGAACGCAGCGAAACGCGATAAGTAATGTGAATTGCAGAATTCAGTGAATCATCGAATCTTTGAACGCACATGGCGCCTTCCAGTATCCTGGGAGGCATGCCTGTCCGAGCGTCGTTTCAACCCTCGAGCCCCCGTGGCCCGGCGTTGGGGACCTGCCCAGGCAGGCCCCGAAAACCAGTGGCGGACCCGTTGGGCGCCCTTTTTTTGCATAAACATATGGCTTCCATTCGGAACCCCGGGGGTT…
Fungstrain401	Solanum lycopersicum	Natural site	China	Shandong	36.93N 118.77E	Fruiting Stage	CMA	ITS1/ITS4	Fungi	Ascomycota	Sordariomycetes	Hypocreales	Incertae sedis	Hapsidospora	Hapsidospora irregularis	GAACATACCATCGTTGCTTCGGCGGGGACACCCGCCCCAGGACGCCCCGGCGCCCTGGGGAACCCGCCGGGGGACCCAAACTCTTGTTTCATTTTGGATACTCTGAGTATTATACAAATAAGCAATCAAAACTTTCAGCAACGGATCTCTTGGCTCTGGCATCGATGAAGAACGCAGCGAAATGCGATAAGTAATGTGAATTGCAGAATTCAGTGAATCATCGAATCTTTGAACGCACATTGCGCCCGCCAGCACTCTGGCGGGCATGCCTGTCCGAGCGTCATTTCAACCCTCAGGACCCCTTCGGGGGTGCCTGGCGTTGGGGATCGGCCCGCCTCCGCGCGGGCCGGCCCCGAATCCCAGTGGCGGCCCCACAGCGAGCTCCCCTGCGCAGTAGCG…
Fungstrain402	Solanum lycopersicum	Natural site	China	Heilongjiang	45.80N 125.15E	Fruiting Stage	CMA	ITS1/ITS4	Fungi	Ascomycota	Sordariomycetes	Hypocreales	Incertae sedis	Hapsidospora	Hapsidospora irregularis	GCGGGGACACCCGCCCCAGGACGCCCCGGCGCCCTGGGGAACCCGCCGGGGGACCCAAACTCTTGTTTCATTTTGGATACTCTGAGTATTATACAAATAAGCAATCAAAACTTTCAGCAACGGATCTCTTGGCTCTGGCATCGATGAAGAACGCAGCGAAATGCGATAAGTAATGTGAATTGCAGAATTCAGTGAATCATCGAATCTTTGAACGCACATTGCGCCCGCCAGCACTCTGGCGGGCATGCCTGTCCGAGCGTCATTTCAACCCTCAGGACCCCTTCGGGGGTGCCTGGCGTTGGGGATCGGCCCGCCTCCGCGCGGGCCGGCCCCGAATCCCAGTGGCGGCCCCACAGCGAGCTCCCCTGCGCAGTAGCGATACCTCGCAGCCGGACGAGC…
Fungstrain403	Solanum lycopersicum	Natural site	China	Heilongjiang	47.12N 124.88E	Fruiting Stage	CMA	ITS1/ITS4	Fungi	Ascomycota	Sordariomycetes	Hypocreales	Incertae sedis	Hapsidospora	Hapsidospora irregularis	ATCGTTGCTTCGGCGGGGACACCCGCCCCAGGACGCCCCGGCGCCCTGGGGAACCCGCCGGGGGACCCAAACTCTTGTTTCATTTTGGATACTCTGAGTATTATACAAATAAGCAATCAAAACTTTCAGCAACGGATCTCTTGGCTCTGGCATCGATGAAGAACGCAGCGAAATGCGATAAGTAATGTGAATTGCAGAATTCAGTGAATCATCGAATCTTTGAACGCACATTGCGCCCGCCAGCACTCTGGCGGGCATGCCTGTCCGAGCGTCATTTCAACCCTCAGGACCCCTTCGGGGGTGCCTGGCGTTGGGGATCGGCCCGCCTCCGCGCGGGCCGGCCCCGAATCCCAGTGGCGGCCCCACAGCGAGCTCCCCTGCGCAGTAGCGATACCTCGC…
Fungstrain405	Solanum lycopersicum	Natural site	China	Shandong	37.35N 119.23E	Fruiting Stage	CMA	ITS1/ITS4	Fungi	Ascomycota	Sordariomycetes	Sordariales	Chaetomiaceae	Humicola	Humicola piriformis	CATTGTGAACGTTACCTAAACCGTTGCTTCGGCGGGCGGCCCGGGTCCTGCCCGGCGCCCCTCGGCCCTCGCGGGCGCCCGCCGGAGGAAAACCAAACTATTGCATTGTATGGCCTCTCTGAGTCTTCTGTACTGAATAAGTCAAAACTTTCAACAACGGATCTCTTGGTTCTGGCATCGATGAAGAACGCAGCGAAATGCGATAAGTAATGTGAATTGCAGAATTCAGTGAATCATCGAATCTTTGAACGCACATTGCGCCCGCCAGTATTCTGGCGGGCATGCCTGTTCGAGCGTCATTTCAACCATCAAGCCCCGGGCTTGTGTTGGGGACCTGCGGCTGCCGCAGGCCCTGAAATGCAGTGGCGGGCTCGCTGTCACTCCGAGCGTAGTAGTTAC…
Fungstrain406	Solanum lycopersicum	Natural site	China	Shandong	37.35N 119.23E	Fruiting Stage	CMA	ITS1/ITS4	Fungi	Ascomycota	Sordariomycetes	Sordariales	Chaetomiaceae	Humicola	Humicola piriformis	TGAACGTTACCTAAACCGTTGCTTCGGCGGGCGGCCCGGGTCCTGCCCGGCGCCCCTCGGCCCTCGCGGGCGCCCGCCGGAGGAAAACCAAACTATTGCATTGTATGGCCTCTCTGAGTCTTCTGTACTGAATAAGTCAAAACTTTCAACAACGGATCTCTTGGTTCTGGCATCGATGAAGAACGCAGCGAAATGCGATAAGTAATGTGAATTGCAGAATTCAGTGAATCATCGAATCTTTGAACGCACATTGCGCCCGCCAGTATTCTGGCGGGCATGCCTGTTCGAGCGTCATTTCAACCATCAAGCCCCGGGCTTGTGTTGGGGACCTGCGGCTGCCGCAGGCCCTGAAATGCAGTGGCGGGCTCGCTGTCACTCCGAGCGTAGTAGTTACATCTC…
Fungstrain404	Solanum lycopersicum	Natural site	China	Heilongjiang	47.12N 124.88E	Fruiting Stage	CMA	ITS1/ITS4	Fungi	Ascomycota	Sordariomycetes	Sordariales	Chaetomiaceae	Humicola	Humicola piriformis	CTCCCTAACCATTGTGAACGTTACCTAAACCGTTGCTTCGGCGGGCGGCCCGGGTCCTGCCCGGCGCCCCTCGGCCCTCGCGGGCGCCCGCCGGAGGAAAACCAAACTATTGCATTGTATGGCCTCTCTGAGTCTTCTGTACTGAATAAGTCAAAACTTTCAACAACGGATCTCTTGGTTCTGGCATCGATGAAGAACGCAGCGAAATGCGATAAGTAATGTGAATTGCAGAATTCAGTGAATCATCGAATCTTTGAACGCACATTGCGCCCGCCAGTATTCTGGCGGGCATGCCTGTTCGAGCGTCATTTCAACCATCAAGCCCCGGGCTTGTGTTGGGGACCTGCGGCTGCCGCAGGCCCTGAAATGCAGTGGCGGGCTCGCTGTCACTCCGAGCGT…
Fungstrain407	Solanum lycopersicum	Natural site	China	Shandong	36.93N 118.77E	Fruiting Stage	RBM	ITS1/ITS4	Fungi	Ascomycota	Ascomycetes	Hypocreales	Cordycipitaceae	Lecanicillium	Lecanicillium aphanocladii	CCGTATTGGTGACCGGCGGAGGGACATTACAGAGTTTACAACTCCCAAACCCTCATGTGAACATACCACGATGTTGCTTCGGCGGACTCGCCCCGGCGTCCGGACGGCCTAGCGCCGCCCGCGGCCCGGATCCAGGCGGCCGCCGGAGACCACCAAAACTATTTTGTATCAGCAGTTTTTTCTGAATCCGCCGCAAGGCAAAACAAATGAATCAAAACTTTCAACAACGGATCTCTTGGTTCTGGCATCGATGAAGAACGCAGCGAAATGCGATAAGTAATGTGAATTGCAGAATTCAGTGAATCATCGAATCTTTGAACGCACATTGCGCCCGCCAGCATTCTGGCGGGCATGCCTGTTCGAGCGTCATTTCAACCCTCGACTTCCCTTTGGGGAAAT…
Fungstrain408	Solanum lycopersicum	Natural site	China	Shandong	36.93N 118.77E	Fruiting Stage	MEA	ITS1/ITS4	Fungi	Ascomycota	Ascomycetes	Hypocreales	Cordycipitaceae	Lecanicillium	Lecanicillium aphanocladii	ACCGGCGGAGGGACATTACAGAGTTTACAACTCCCAAACCCTCATGTGAACATACCACGATGTTGCTTCGGCGGACTCGCCCCGGCGTCCGGACGGCCTAGCGCCGCCCGCGGCCCGGATCCAGGCGGCCGCCGGAGACCACCAAAACTATTTTGTATCAGCAGTTTTTTCTGAATCCGCCGCAAGGCAAAACAAATGAATCAAAACTTTCAACAACGGATCTCTTGGTTCTGGCATCGATGAAGAACGCAGCGAAATGCGATAAGTAATGTGAATTGCAGAATTCAGTGAATCATCGAATCTTTGAACGCACATTGCGCCCGCCAGCATTCTGGCGGGCATGCCTGTTCGAGCGTCATTTCAACCCTCGACTTCCCTTTGGGGAAATCGGCGTTGGGG…
Fungstrain409	Solanum lycopersicum	Natural site	China	Shandong	36.93N 118.77E	Fruiting Stage	RBM	ITS1/ITS4	Fungi	Ascomycota	Ascomycetes	Hypocreales	Cordycipitaceae	Lecanicillium	Lecanicillium aphanocladii	GGAGGGACATTACAGAGTTTACAACTCCCAAACCCTCATGTGAACATACCACGATGTTGCTTCGGCGGACTCGCCCCGGCGTCCGGACGGCCTAGCGCCGCCCGCGGCCCGGATCCAGGCGGCCGCCGGAGACCACCAAAACTATTTTGTATCAGCAGTTTTTTCTGAATCCGCCGCAAGGCAAAACAAATGAATCAAAACTTTCAACAACGGATCTCTTGGTTCTGGCATCGATGAAGAACGCAGCGAAATGCGATAAGTAATGTGAATTGCAGAATTCAGTGAATCATCGAATCTTTGAACGCACATTGCGCCCGCCAGCATTCTGGCGGGCATGCCTGTTCGAGCGTCATTTCAACCCTCGACTTCCCTTTGGGGAAATCGGCGTTGGGGACTGGC…
Fungstrain411	Solanum lycopersicum	Natural site	China	Heilongjiang	45.80N 125.15E	Fruiting Stage	RBM	ITS1/ITS4	Fungi	Ascomycota	Ascomycetes	Hypocreales	Cordycipitaceae	Lecanicillium	Lecanicillium dimorphum	ATGTGACATACCACGATGTTGCTTCGGCGGACTCGCCCCGGCGTCCGGACGGCCTAGCGCCGCCCGCGGCCCGGATCCAGGCGGCCGCCGGAGACCACCAAAACTATTTTGTATCAGCAGTTTTTTCTGAATCCGCCGCAAGGCAAAACAAATGAATCAAAACTTTCAACAACGGATCTCTTGGTTCTGGCATCGATGAAGAACGCAGCGAAATGCGATAAGTAATGTGAATTGCAGAATTCAGTGAATCATCGAATCTTTGAACGCACATTGCGCCCGCCAGCATTCTGGCGGGCATGCCTGTTCGAGCGTCATTTCAACCCTCGACTTCCCTTTGGGGAAATCGGCGTTGGGGACTGGCAGCATACCGCCGGCCCCGAAATGGAGTGGCGGCCCGTC…
Fungstrain410	Solanum lycopersicum	Natural site	China	Heilongjiang	47.12N 124.88E	Fruiting Stage	PDA	ITS1/ITS4	Fungi	Ascomycota	Ascomycetes	Hypocreales	Cordycipitaceae	Lecanicillium	Lecanicillium dimorphum	TTATGTGACATACCACGATGTTGCTTCGGCGGACTCGCCCCGGCGTCCGGACGGCCTAGCGCCGCCCGCGGCCCGGATCCAGGCGGCCGCCGGAGACCACCAAAACTATTTTGTATCAGCAGTTTTTTCTGAATCCGCCGCAAGGCAAAACAAATGAATCAAAACTTTCAACAACGGATCTCTTGGTTCTGGCATCGATGAAGAACGCAGCGAAATGCGATAAGTAATGTGAATTGCAGAATTCAGTGAATCATCGAATCTTTGAACGCACATTGCGCCCGCCAGCATTCTGGCGGGCATGCCTGTTCGAGCGTCATTTCAACCCTCGACTTCCCTTTGGGGAAATCGGCGTTGGGGACTGGCAGCATACCGCCGGCCCCGAAATGGAGTGGCGGCCCG…
Fungstrain412	Solanum lycopersicum	Natural site	China	Shandong	36.93N 118.77E	Fruiting Stage	PDA	ITS1/ITS4	Fungi	Ascomycota	Ascomycetes	Hypocreales	Cordycipitaceae	Lecanicillium	Lecanicillium dimorphum	TTATGTGACATACCACGATGTTGCTTCGGCGGACTCGCCCCGGCGTCCGGACGGCCTAGCGCCGCCCGCGGCCCGGATCCAGGCGGCCGCCGGAGACCACCAAAACTATTTTGTATCAGCAGTTTTTTCTGAATCCGCCGCAAGGCAAAACAAATGAATCAAAACTTTCAACAACGGATCTCTTGGTTCTGGCATCGATGAAGAACGCAGCGAAATGCGATAAGTAATGTGAATTGCAGAATTCAGTGAATCATCGAATCTTTGAACGCACATTGCGCCCGCCAGCATTCTGGCGGGCATGCCTGTTCGAGCGTCATTTCAACCCTCGACTTCCCTTTGGGGAAATCGGCGTTGGGGACTGGCAGCATACCGCCGGCCCCGAAATGGAGTGGCGGCCCG…
Fungstrain413	Solanum lycopersicum	Natural site	China	Heilongjiang	47.12N 124.88E	Fruiting Stage	MEA	ITS1/ITS4	Fungi	Ascomycota	Ascomycetes	Hypocreales	Cordycipitaceae	Lecanicillium	Lecanicillium fungicola	GTGAACGTTACCAAACTGTTGCCTCGGCGGGATCTCTGCCCCGGGTGCGTCGCAGCCCCGGACCAAGGCGCCCGCCGGAGGACCAACCAAAACTCTTATTGTATACCCCCTCGCGGGTTTTTTACTATCTGAGCCATCTCGGCGCCCCTCGTGGGCGTTTCGAAAATGAATCAAAACTTTCAACAACGGATCTCTTGGTTCTGGCATCGATGAAGAACGCAGCGAAATGCGATAAGTAATGTGAATTGCAGAATTCAGTGAATCATCGAATCTTTGAACGCACATTGCGCCCGCCAGTATTCTGGCGGGCATGCCTGTCCGAGCGTCATTTCAACCCTCGAACCCCTCCGGGGGGTCGGCGTTGGGGATCGGCCCTTTACGGGGCCGGCCCCGAAATAC…
Fungstrain414	Solanum lycopersicum	Natural site	China	Heilongjiang	47.12N 124.88E	Fruiting Stage	MEA	ITS1/ITS4	Fungi	Ascomycota	Ascomycetes	Hypocreales	Cordycipitaceae	Lecanicillium	Lecanicillium psalliotae	GTGAACATACCACGATGTTGCTTCGGCGGACTCGCCCCGGCGTCCGGACGGCCTAGCGCCGCCCGCGGCCCGGATCCAGGCGGCCGCCGGAGACCACCAAAACTATTTTGTATCAGCAGTTTTTTCTGAATCCGCCGCAAGGCAAAACAAATGAATCAAAACTTTCAACAACGGATCTCTTGGTTCTGGCATCGATGAAGAACGCAGCGAAATGCGATAAGTAATGTGAATTGCAGAATTCAGTGAATCATCGAATCTTTGAACGCACATTGCGCCCGCCAGCATTCTGGCGGGCATGCCTGTTCGAGCGTCATTTCAACCCTCGACTTCCCTTTGGGGAAATCGGCGTTGGGGACTGGCAGCATACCGCCGGCCCCGAAATGGAGTGGCGGCCCGTCC…
Fungstrain416	Solanum lycopersicum	Natural site	China	Shandong	36.93N 118.77E	Fruiting Stage	PDA	ITS1/ITS4	Fungi	Ascomycota	Sordariomycetes	Glomerellales	Plectosphaerellaceae	Lectera	Lectera capsici	TTATAACTTGTTGCTTCGGCGGCTTCTTCGGGAGCCCGCCGGCGTTTCAGTATCTCTGTTTGTACCCGACGATACATCTGAGTGTTCTTAGCGAACTATAAAAACTTTTAACAACGGATCTCTTGGTTCTAGCATCGATGAAGAACGCAGCGAAACGCGATATGTAATGTGAATTGCAGAATTCAGTGAATCATCGAATCTTTGAACGCACATTGCGCCTTCCAGTATTCTGGGAGGCATGCCTGTCCGAGCGTCGTTTCAACCCTCAAGCCCTCGTGGTTTGGTGTTGGAGTCCTACAGTCTTGTAGTCTCCCAAAACCAGTGGCGGACCCGTCGCGGCCCTTCCTTTGCGTAGTAGCATTCGCCTCGCATCGGGAGCCCACGGGACTTTCTGGCCTC…
Fungstrain417	Solanum lycopersicum	Natural site	China	Shandong	36.93N 118.77E	Fruiting Stage	PDA	ITS1/ITS4	Fungi	Ascomycota	Sordariomycetes	Glomerellales	Plectosphaerellaceae	Lectera	Lectera capsici	GTTGCTTCGGCGGCTTCTTCGGGAGCCCGCCGGCGTTTCAGTATCTCTGTTTGTACCCGACGATACATCTGAGTGTTCTTAGCGAACTATAAAAACTTTTAACAACGGATCTCTTGGTTCTAGCATCGATGAAGAACGCAGCGAAACGCGATATGTAATGTGAATTGCAGAATTCAGTGAATCATCGAATCTTTGAACGCACATTGCGCCTTCCAGTATTCTGGGAGGCATGCCTGTCCGAGCGTCGTTTCAACCCTCAAGCCCTCGTGGTTTGGTGTTGGAGTCCTACAGTCTTGTAGTCTCCCAAAACCAGTGGCGGACCCGTCGCGGCCCTTCCTTTGCGTAGTAGCATTCGCCTCGCATCGGGAGCCCACGGGACTTTCTGGCCTCTAAACCCCC…
Fungstrain415	Solanum lycopersicum	Natural site	China	Heilongjiang	45.80N 125.15E	Fruiting Stage	PDA	ITS1/ITS4	Fungi	Ascomycota	Sordariomycetes	Glomerellales	Plectosphaerellaceae	Lectera	Lectera capsici	GTGACATTATAACTTGTTGCTTCGGCGGCTTCTTCGGGAGCCCGCCGGCGTTTCAGTATCTCTGTTTGTACCCGACGATACATCTGAGTGTTCTTAGCGAACTATAAAAACTTTTAACAACGGATCTCTTGGTTCTAGCATCGATGAAGAACGCAGCGAAACGCGATATGTAATGTGAATTGCAGAATTCAGTGAATCATCGAATCTTTGAACGCACATTGCGCCTTCCAGTATTCTGGGAGGCATGCCTGTCCGAGCGTCGTTTCAACCCTCAAGCCCTCGTGGTTTGGTGTTGGAGTCCTACAGTCTTGTAGTCTCCCAAAACCAGTGGCGGACCCGTCGCGGCCCTTCCTTTGCGTAGTAGCATTCGCCTCGCATCGGGAGCCCACGGGACTTTCT…
Fungstrain418	Solanum lycopersicum	Natural site	China	Heilongjiang	45.80N 125.15E	Fruiting Stage	PDA	ITS1/ITS4	Fungi	Ascomycota	Sordariomycetes	Hypocreales	Clavicipitaceae	Metarhizium	Metarhizium anisopliae	TTAAGGAAGTAAAAGTCGTAACAAGGTCTCCGTTGGTGAACCAGCGGAGGGATCATTACCGAGTTATCCAACTCCCAACCCCTGTGAATTATACCTTTAATTGTTGCTTCGGCGGGACTTCGCGCCCGCCGGGGACCCAAACCTTCTGAATTTTTTAATAAGTATCTTCTGAGTGGTTAAAAAAATGAATCAAAACTTTCAACAACGGATCTCTTGGTTCTGGCATCGATGAAGAACGCAGCGAAATGCGATAAGTAATGTGAATTGCAGAATTCAGTGAATCATCGAATCTTTGAACGCACATTGCGCCCGTCAGTATTCTGGCGGGCATGCCTGTTCGAGCGTCATTACGCCCCTCAAGTCCCCTGTGGACTTGGTGTTGGGGATCGGCGAGGCTGG…
Fungstrain419	Solanum lycopersicum	Natural site	China	Shandong	36.93N 118.77E	Fruiting Stage	PDA	ITS1/ITS4	Fungi	Ascomycota	Sordariomycetes	Hypocreales	Clavicipitaceae	Metarhizium	Metarhizium anisopliae	AAAGTCGTAACAAGGTCTCCGTTGGTGAACCAGCGGAGGGATCATTACCGAGTTATCCAACTCCCAACCCCTGTGAATTATACCTTTAATTGTTGCTTCGGCGGGACTTCGCGCCCGCCGGGGACCCAAACCTTCTGAATTTTTTAATAAGTATCTTCTGAGTGGTTAAAAAAATGAATCAAAACTTTCAACAACGGATCTCTTGGTTCTGGCATCGATGAAGAACGCAGCGAAATGCGATAAGTAATGTGAATTGCAGAATTCAGTGAATCATCGAATCTTTGAACGCACATTGCGCCCGTCAGTATTCTGGCGGGCATGCCTGTTCGAGCGTCATTACGCCCCTCAAGTCCCCTGTGGACTTGGTGTTGGGGATCGGCGAGGCTGGTTTTCCAGCAC…
Fungstrain420	Solanum lycopersicum	Natural site	China	Heilongjiang	47.12N 124.88E	Fruiting Stage	RBM	ITS1/ITS4	Fungi	Ascomycota	Sordariomycetes	Hypocreales	Niessliaceae	Monocillium	Monocillium mucidum	ACCAGCGGAGGGATCATTACCGAGTTTACAACTCCCAAACCCCATGTGAACCTTACCTCAACGTTGCTTCGGCGGTCACGCCCCGGCGCCCCAGTGGCCCGGACCCAGGCGCCCGCCGGAGGACCTCCAAACCATTGTGTTATTTAGTGGCATTGTCTGAGTGGCGTAAAGCAAAATAAATCAAAACTTTCAACAACGGATCTCTTGGCTCTGGCATCGATGAAGAACGCAGCGAAATGCGATAAGTAATGTGAATTGCAGAATTCAGTGAATCATCGAATCTTTGAACGCACATTGCGCCCGCCAGCATTCTGGCGGGCATGCCTGTTCGAGCGTCATTTCAACCCTCGCAGCCCATCTGGGCAGCGGTGTTGGGGACCGGCACCACCGGCGAAGCCC…
Fungstrain421	Solanum lycopersicum	Natural site	China	Shandong	36.93N 118.77E	Fruiting Stage	RBM	ITS1/ITS4	Fungi	Ascomycota	Sordariomycetes	Hypocreales	Niessliaceae	Monocillium	Monocillium mucidum	GGATCATTACCGAGTTTACAACTCCCAAACCCCATGTGAACCTTACCTCAACGTTGCTTCGGCGGTCACGCCCCGGCGCCCCAGTGGCCCGGACCCAGGCGCCCGCCGGAGGACCTCCAAACCATTGTGTTATTTAGTGGCATTGTCTGAGTGGCGTAAAGCAAAATAAATCAAAACTTTCAACAACGGATCTCTTGGCTCTGGCATCGATGAAGAACGCAGCGAAATGCGATAAGTAATGTGAATTGCAGAATTCAGTGAATCATCGAATCTTTGAACGCACATTGCGCCCGCCAGCATTCTGGCGGGCATGCCTGTTCGAGCGTCATTTCAACCCTCGCAGCCCATCTGGGCAGCGGTGTTGGGGACCGGCACCACCGGCGAAGCCCTTAGGGGCCC…
Fungstrain422	Solanum lycopersicum	Natural site	China	Shandong	36.93N 118.77E	Fruiting Stage	RBM	ITS1/ITS4	Fungi	Ascomycota	Sordariomycetes	Hypocreales	Niessliaceae	Monocillium	Monocillium mucidum	CCGAGTTTACAACTCCCAAACCCCATGTGAACCTTACCTCAACGTTGCTTCGGCGGTCACGCCCCGGCGCCCCAGTGGCCCGGACCCAGGCGCCCGCCGGAGGACCTCCAAACCATTGTGTTATTTAGTGGCATTGTCTGAGTGGCGTAAAGCAAAATAAATCAAAACTTTCAACAACGGATCTCTTGGCTCTGGCATCGATGAAGAACGCAGCGAAATGCGATAAGTAATGTGAATTGCAGAATTCAGTGAATCATCGAATCTTTGAACGCACATTGCGCCCGCCAGCATTCTGGCGGGCATGCCTGTTCGAGCGTCATTTCAACCCTCGCAGCCCATCTGGGCAGCGGTGTTGGGGACCGGCACCACCGGCGAAGCCCTTAGGGGCCCAGCCGGCGC…
Fungstrain423	Solanum lycopersicum	Natural site	China	Shandong	36.93N 118.77E	Fruiting Stage	RBM	ITS1/ITS4	Fungi	Ascomycota	Sordariomycetes	Hypocreales	Niessliaceae	Monocillium	Monocillium mucidum	CGAGTTTACAACTCCCAAACCCCATGTGAACCTTACCTCAACGTTGCTTCGGCGGTCACGCCCCGGCGCCCCAGTGGCCCGGACCCAGGCGCCCGCCGGAGGACCTCCAAACCATTGTGTTATTTAGTGGCATTGTCTGAGTGGCGTAAAGCAAAATAAATCAAAACTTTCAACAACGGATCTCTTGGCTCTGGCATCGATGAAGAACGCAGCGAAATGCGATAAGTAATGTGAATTGCAGAATTCAGTGAATCATCGAATCTTTGAACGCACATTGCGCCCGCCAGCATTCTGGCGGGCATGCCTGTTCGAGCGTCATTTCAACCCTCGCAGCCCATCTGGGCAGCGGTGTTGGGGACCGGCACCACCGGCGAAGCCCTTAGGGGCCCAGCCGGCGCC…
Fungstrain430	Solanum lycopersicum	Natural site	China	Heilongjiang	47.12N 124.88E	Fruiting Stage	PDA	ITS1/ITS4	Fungi	Mucoromyceta	Mortierellomycetes	Mortierellales	Mortierellaceae	Mortierella	Mortierella alpina	ACTGGGGGCCGCCGGCTGTCAAAAGCCGTGTGGTCACCTTTGGGATTTATATCTACTCAGAACTTTAGTGATTTTGTCTGAAACATATTATGAATACTTAATTCAAAATACAACTTTCAACAACGGATCTCTTGGCTCTCGCATCGATGAAGAACGCAGCGAAATGCGATACGTAATGTGAATTGCAGAATTCAGTGAATCATCGAATCTTTGAACGCATATTGCGCTCTCTGGTATTCCGGAGAGCATGCTTGTTTGAGTATCAGTAAACACCTCAACTTCCATATCTTTTTTGAAATGGGAGCTGGACTTGAGTGATCCCAACGCTTTTCCTCACCGAAAAGTGGCGGGTTACTTGAAATGCAGGTGCAGCTGGACTTTTCTCTGAGCTATAAGCAT…
Fungstrain426	Solanum lycopersicum	Natural site	China	Heilongjiang	47.12N 124.88E	Fruiting Stage	PDA	ITS1/ITS4	Fungi	Mucoromyceta	Mortierellomycetes	Mortierellales	Mortierellaceae	Mortierella	Mortierella alpina	CATATCCACCTTGTGTGCAATGTCATCTCACTGGGGGCCGCCGGCTGTCAAAAGCCGTGTGGTCACCTTTGGGATTTATATCTACTCAGAACTTTAGTGATTTTGTCTGAAACATATTATGAATACTTAATTCAAAATACAACTTTCAACAACGGATCTCTTGGCTCTCGCATCGATGAAGAACGCAGCGAAATGCGATACGTAATGTGAATTGCAGAATTCAGTGAATCATCGAATCTTTGAACGCATATTGCGCTCTCTGGTATTCCGGAGAGCATGCTTGTTTGAGTATCAGTAAACACCTCAACTTCCATATCTTTTTTGAAATGGGAGCTGGACTTGAGTGATCCCAACGCTTTTCCTCACCGAAAAGTGGCGGGTTACTTGAAATGCAGGTGC…
Fungstrain424	Solanum lycopersicum	Natural site	China	Heilongjiang	47.12N 124.88E	Fruiting Stage	PDA	ITS1/ITS4	Fungi	Mucoromyceta	Mortierellomycetes	Mortierellales	Mortierellaceae	Mortierella	Mortierella alpina	TCATTACCGAGTTATACAACTCATCAACCCTGTGAACATACCTATAACGTTGCCTCGGCGGGAACAGACGGCCCCGTAACACGGGCCGCCCCCGCCAGAGGACCCCCTAACTCTGTTTCTATAATGTTTCTTCTGAGTAAACAAGCAAATAAATTAAAACTTTCAACAACGGATCTCTTGGCTCTGGCATCGATGAAGAACGCAGCGAAATGCGATAAGTAATGTGAATTGCAGAATTCAGTGAATCATCGAATCTTTGAACGCACATTGCGCCCGCCAGTATTCTGGCGGGCATGCCTGTTCGAGCGTCATTACAACCCTCAGGCCCCCGGGCCTGGCGTTGGGGATCGGCGGAAGCCCCCTGCGGGCACAACGCCGTCCCCCAAATACAGTGGCGGT…
Fungstrain427	Solanum lycopersicum	Natural site	China	Heilongjiang	45.80N 125.15E	Fruiting Stage	PDA	ITS1/ITS4	Fungi	Mucoromyceta	Mortierellomycetes	Mortierellales	Mortierellaceae	Mortierella	Mortierella alpina	TGTGCAATGTCATCTCACTGGGGGCCGCCGGCTGTCAAAAGCCGTGTGGTCACCTTTGGGATTTATATCTACTCAGAACTTTAGTGATTTTGTCTGAAACATATTATGAATACTTAATTCAAAATACAACTTTCAACAACGGATCTCTTGGCTCTCGCATCGATGAAGAACGCAGCGAAATGCGATACGTAATGTGAATTGCAGAATTCAGTGAATCATCGAATCTTTGAACGCATATTGCGCTCTCTGGTATTCCGGAGAGCATGCTTGTTTGAGTATCAGTAAACACCTCAACTTCCATATCTTTTTTGAAATGGGAGCTGGACTTGAGTGATCCCAACGCTTTTCCTCACCGAAAAGTGGCGGGTTACTTGAAATGCAGGTGCAGCTGGACTTTTC…
Fungstrain428	Solanum lycopersicum	Natural site	China	Heilongjiang	45.80N 125.15E	Fruiting Stage	PDA	ITS1/ITS4	Fungi	Mucoromyceta	Mortierellomycetes	Mortierellales	Mortierellaceae	Mortierella	Mortierella alpina	GTCATCTCACTGGGGGCCGCCGGCTGTCAAAAGCCGTGTGGTCACCTTTGGGATTTATATCTACTCAGAACTTTAGTGATTTTGTCTGAAACATATTATGAATACTTAATTCAAAATACAACTTTCAACAACGGATCTCTTGGCTCTCGCATCGATGAAGAACGCAGCGAAATGCGATACGTAATGTGAATTGCAGAATTCAGTGAATCATCGAATCTTTGAACGCATATTGCGCTCTCTGGTATTCCGGAGAGCATGCTTGTTTGAGTATCAGTAAACACCTCAACTTCCATATCTTTTTTGAAATGGGAGCTGGACTTGAGTGATCCCAACGCTTTTCCTCACCGAAAAGTGGCGGGTTACTTGAAATGCAGGTGCAGCTGGACTTTTCTCTGAGCT…
Fungstrain429	Solanum lycopersicum	Natural site	China	Heilongjiang	45.80N 125.15E	Fruiting Stage	PDA	ITS1/ITS4	Fungi	Mucoromyceta	Mortierellomycetes	Mortierellales	Mortierellaceae	Mortierella	Mortierella alpina	TGTCATCTCACTGGGGGCCGCCGGCTGTCAAAAGCCGTGTGGTCACCTTTGGGATTTATATCTACTCAGAACTTTAGTGATTTTGTCTGAAACATATTATGAATACTTAATTCAAAATACAACTTTCAACAACGGATCTCTTGGCTCTCGCATCGATGAAGAACGCAGCGAAATGCGATACGTAATGTGAATTGCAGAATTCAGTGAATCATCGAATCTTTGAACGCATATTGCGCTCTCTGGTATTCCGGAGAGCATGCTTGTTTGAGTATCAGTAAACACCTCAACTTCCATATCTTTTTTGAAATGGGAGCTGGACTTGAGTGATCCCAACGCTTTTCCTCACCGAAAAGTGGCGGGTTACTTGAAATGCAGGTGCAGCTGGACTTTTCTCTGAGC…
Fungstrain425	Solanum lycopersicum	Natural site	China	Shandong	36.93N 118.77E	Fruiting Stage	CMA	ITS1/ITS4	Fungi	Mucoromyceta	Mortierellomycetes	Mortierellales	Mortierellaceae	Mortierella	Mortierella alpina	CAAAATCCATATCCACCTTGTGTGCAATGTCATCTCACTGGGGGCCGCCGGCTGTCAAAAGCCGTGTGGTCACCTTTGGGATTTATATCTACTCAGAACTTTAGTGATTTTGTCTGAAACATATTATGAATACTTAATTCAAAATACAACTTTCAACAACGGATCTCTTGGCTCTCGCATCGATGAAGAACGCAGCGAAATGCGATACGTAATGTGAATTGCAGAATTCAGTGAATCATCGAATCTTTGAACGCATATTGCGCTCTCTGGTATTCCGGAGAGCATGCTTGTTTGAGTATCAGTAAACACCTCAACTTCCATATCTTTTTTGAAATGGGAGCTGGACTTGAGTGATCCCAACGCTTTTCCTCACCGAAAAGTGGCGGGTTACTTGAAATG…
Fungstrain436	Solanum lycopersicum	Natural site	China	Shandong	36.93N 118.77E	Fruiting Stage	PDA	ITS1/ITS4	Fungi	Mucoromyceta	Mortierellomycetes	Mortierellales	Mortierellaceae	Mortierella	Mortierella antarctica	TCTTGGTCATTTAGAGGAAGTAAAAGTCGTAACAAGGTTTCCGTAGGTGAACCTGCGGAAGGATCATTCATAATCAAGTGTTTTTATGGCACTTTAAATCCATATCCACCTTGTGTGCAATGTCATCTCACTGGGGTTACGTTTGTAAAATTTCGTGATCCGTTTGGGATTTATATCTACTCAGAACTTTAGTCATTTTGTCTGAAACATATTATGAATAACTTAATTCAAAATACAACTTTCAACAACGGATCTCTTGGCTCTCGCATCGATGAAGAACGCAGCGAAATGCGATACGTAATGTGAATTGCAGAATTCAGTGAATCATCGAATCTTTGAACGCATATTGCGCTCTCTGGTATTCCGGAGAGCATGCTTGTTTGAGTATCAGTAAACACC…
Fungstrain438	Solanum lycopersicum	Natural site	China	Heilongjiang	45.80N 125.15E	Fruiting Stage	PDA	ITS1/ITS4	Fungi	Mucoromyceta	Mortierellomycetes	Mortierellales	Mortierellaceae	Mortierella	Mortierella fluviae	ACCTTGTGTGCAATGTCAGTCGATCTTCTTTATGGAGATTGGCCAAACATCAACCATATCTTTTAACTCTTTGTCTGAAAAATATTATGAATAAACAATTCAAAATACAACTTTCAACAACGGATCTCTTGGCTCTCGCATCGATGAAGAACGCAGCGAAATGCGATACGTAATGTGAATTGCAGAATTCAGTGAATCATCGAATCTTTGAACGCATATTGCGCTCTTTGGTATTCCGAAGAGCATGCTTGTTTGAGTATCAGTAAACACCTCAAAGCTTTTGATTTTTTTTTGAAAGCTTTGGACTTGAGCAATCCCAACACCAGTCTTTTTTAGATCGGAGGCGGGTTGCTTGAAATGCAGGTGCAGCTGGACATTCTCCTGAGCTAAAAGCATATT…
Fungstrain437	Solanum lycopersicum	Natural site	China	Heilongjiang	47.12N 124.88E	Fruiting Stage	PDA	ITS1/ITS4	Fungi	Mucoromyceta	Mortierellomycetes	Mortierellales	Mortierellaceae	Mortierella	Mortierella fluviae	AATCCATATCCACCTTGTGTGCAATGTCAGTCGATCTTCTTTATGGAGATTGGCCAAACATCAACCATATCTTTTAACTCTTTGTCTGAAAAATATTATGAATAAACAATTCAAAATACAACTTTCAACAACGGATCTCTTGGCTCTCGCATCGATGAAGAACGCAGCGAAATGCGATACGTAATGTGAATTGCAGAATTCAGTGAATCATCGAATCTTTGAACGCATATTGCGCTCTTTGGTATTCCGAAGAGCATGCTTGTTTGAGTATCAGTAAACACCTCAAAGCTTTTGATTTTTTTTTGAAAGCTTTGGACTTGAGCAATCCCAACACCAGTCTTTTTTAGATCGGAGGCGGGTTGCTTGAAATGCAGGTGCAGCTGGACATTCTCCTGAGCT…
Fungstrain439	Solanum lycopersicum	Natural site	China	Shandong	36.93N 118.77E	Fruiting Stage	PDA	ITS1/ITS4	Fungi	Mucoromyceta	Mortierellomycetes	Mortierellales	Mortierellaceae	Mortierella	Mortierella fluviae	AGTCGATCTTCTTTATGGAGATTGGCCAAACATCAACCATATCTTTTAACTCTTTGTCTGAAAAATATTATGAATAAACAATTCAAAATACAACTTTCAACAACGGATCTCTTGGCTCTCGCATCGATGAAGAACGCAGCGAAATGCGATACGTAATGTGAATTGCAGAATTCAGTGAATCATCGAATCTTTGAACGCATATTGCGCTCTTTGGTATTCCGAAGAGCATGCTTGTTTGAGTATCAGTAAACACCTCAAAGCTTTTGATTTTTTTTTGAAAGCTTTGGACTTGAGCAATCCCAACACCAGTCTTTTTTAGATCGGAGGCGGGTTGCTTGAAATGCAGGTGCAGCTGGACATTCTCCTGAGCTAAAAGCATATTCATTTAGTCCCGTCAAA…
Fungstrain440	Solanum lycopersicum	Natural site	China	Shandong	36.93N 118.77E	Fruiting Stage	PDA	ITS1/ITS4	Fungi	Mucoromyceta	Mortierellomycetes	Mortierellales	Mortierellaceae	Mortierella	Mortierella fluviae	TGTCAGTCGATCTTCTTTATGGAGATTGGCCAAACATCAACCATATCTTTTAACTCTTTGTCTGAAAAATATTATGAATAAACAATTCAAAATACAACTTTCAACAACGGATCTCTTGGCTCTCGCATCGATGAAGAACGCAGCGAAATGCGATACGTAATGTGAATTGCAGAATTCAGTGAATCATCGAATCTTTGAACGCATATTGCGCTCTTTGGTATTCCGAAGAGCATGCTTGTTTGAGTATCAGTAAACACCTCAAAGCTTTTGATTTTTTTTTGAAAGCTTTGGACTTGAGCAATCCCAACACCAGTCTTTTTTAGATCGGAGGCGGGTTGCTTGAAATGCAGGTGCAGCTGGACATTCTCCTGAGCTAAAAGCATATTCATTTAGTCCCGT…
Fungstrain441	Solanum lycopersicum	Natural site	China	Shandong	36.93N 118.77E	Fruiting Stage	PDA	ITS1/ITS4	Fungi	Mucoromyceta	Mortierellomycetes	Mortierellales	Mortierellaceae	Mortierella	Mortierella fluviae	TCAGTCGATCTTCTTTATGGAGATTGGCCAAACATCAACCATATCTTTTAACTCTTTGTCTGAAAAATATTATGAATAAACAATTCAAAATACAACTTTCAACAACGGATCTCTTGGCTCTCGCATCGATGAAGAACGCAGCGAAATGCGATACGTAATGTGAATTGCAGAATTCAGTGAATCATCGAATCTTTGAACGCATATTGCGCTCTTTGGTATTCCGAAGAGCATGCTTGTTTGAGTATCAGTAAACACCTCAAAGCTTTTGATTTTTTTTTGAAAGCTTTGGACTTGAGCAATCCCAACACCAGTCTTTTTTAGATCGGAGGCGGGTTGCTTGAAATGCAGGTGCAGCTGGACATTCTCCTGAGCTAAAAGCATATTCATTTAGTCCCGTCA…
Fungstrain447	Solanum lycopersicum	Natural site	China	Heilongjiang	45.80N 125.15E	Fruiting Stage	PDA	ITS1/ITS4	Fungi	Mucoromyceta	Mortierellomycetes	Mortierellales	Mortierellaceae	Mortierella	Mortierella rishikesha	AATCCATATCCACCTTGTGTGCAATGTCAGTCGATCTTCTTCATGGAGATCGACCAAACATCAACCTTTATTTTTTAACTCTTTGTCTGAAAAATATTATGAATAAACAATTCAAAATACAACTTTCAACAACGGATCTCTTGGCTCTCGCATCGATGAAGAACGCAGCGAAATGCGATACGTAATGTGAATTGCAGAATTCAGTGAATCATCGAATCTTTGAACGCATATTGCGCTCTTTGGTATTCCGAAGAGCATGCTTGTTTGAGTATCAGTAAACACCTCAAAGCTTTTGGATTTTTTAATCGAAAAGCTTTGGACTTGAGCAATCCCAACACCAATCTTTTTGAGATCGGTGGCGGGTTGCTTGAAATGCAGGTGCAGCTGGACATTCTCCTG…
Fungstrain448	Solanum lycopersicum	Natural site	China	Shandong	36.93N 118.77E	Fruiting Stage	PDA	ITS1/ITS4	Fungi	Mucoromyceta	Mortierellomycetes	Mortierellales	Mortierellaceae	Mortierella	Mortierella rishikesha	CCACCTTGTGTGCAATGTCAGTCGATCTTCTTCATGGAGATCGACCAAACATCAACCTTTATTTTTTAACTCTTTGTCTGAAAAATATTATGAATAAACAATTCAAAATACAACTTTCAACAACGGATCTCTTGGCTCTCGCATCGATGAAGAACGCAGCGAAATGCGATACGTAATGTGAATTGCAGAATTCAGTGAATCATCGAATCTTTGAACGCATATTGCGCTCTTTGGTATTCCGAAGAGCATGCTTGTTTGAGTATCAGTAAACACCTCAAAGCTTTTGGATTTTTTAATCGAAAAGCTTTGGACTTGAGCAATCCCAACACCAATCTTTTTGAGATCGGTGGCGGGTTGCTTGAAATGCAGGTGCAGCTGGACATTCTCCTGAGCTAAAAG…
Fungstrain449	Solanum lycopersicum	Natural site	China	Shandong	37.35N 119.23E	Fruiting Stage	PDA	ITS1/ITS4	Fungi	Mucoromyceta	Mortierellomycetes	Mortierellales	Mortierellaceae	Mortierella	Mortierella rishikesha	GTCGATCTTCTTCATGGAGATCGACCAAACATCAACCTTTATTTTTTAACTCTTTGTCTGAAAAATATTATGAATAAACAATTCAAAATACAACTTTCAACAACGGATCTCTTGGCTCTCGCATCGATGAAGAACGCAGCGAAATGCGATACGTAATGTGAATTGCAGAATTCAGTGAATCATCGAATCTTTGAACGCATATTGCGCTCTTTGGTATTCCGAAGAGCATGCTTGTTTGAGTATCAGTAAACACCTCAAAGCTTTTGGATTTTTTAATCGAAAAGCTTTGGACTTGAGCAATCCCAACACCAATCTTTTTGAGATCGGTGGCGGGTTGCTTGAAATGCAGGTGCAGCTGGACATTCTCCTGAGCTAAAAGCATATTCATTTAGTCCCGTC…
Fungstrain450	Solanum lycopersicum	Natural site	China	Shandong	37.35N 119.23E	Fruiting Stage	PDA	ITS1/ITS4	Fungi	Mucoromyceta	Mortierellomycetes	Mortierellales	Mortierellaceae	Mortierella	Mortierella rishikesha	CAATGTCAGTCGATCTTCTTCATGGAGATCGACCAAACATCAACCTTTATTTTTTAACTCTTTGTCTGAAAAATATTATGAATAAACAATTCAAAATACAACTTTCAACAACGGATCTCTTGGCTCTCGCATCGATGAAGAACGCAGCGAAATGCGATACGTAATGTGAATTGCAGAATTCAGTGAATCATCGAATCTTTGAACGCATATTGCGCTCTTTGGTATTCCGAAGAGCATGCTTGTTTGAGTATCAGTAAACACCTCAAAGCTTTTGGATTTTTTAATCGAAAAGCTTTGGACTTGAGCAATCCCAACACCAATCTTTTTGAGATCGGTGGCGGGTTGCTTGAAATGCAGGTGCAGCTGGACATTCTCCTGAGCTAAAAGCATATTCATTTA…
Fungstrain451	Solanum lycopersicum	Natural site	China	Shandong	37.35N 119.23E	Fruiting Stage	PDA	ITS1/ITS4	Fungi	Mucoromyceta	Mortierellomycetes	Mortierellales	Mortierellaceae	Mortierella	Mortierella rishikesha	GTGCAATGTCAGTCGATCTTCTTCATGGAGATCGACCAAACATCAACCTTTATTTTTTAACTCTTTGTCTGAAAAATATTATGAATAAACAATTCAAAATACAACTTTCAACAACGGATCTCTTGGCTCTCGCATCGATGAAGAACGCAGCGAAATGCGATACGTAATGTGAATTGCAGAATTCAGTGAATCATCGAATCTTTGAACGCATATTGCGCTCTTTGGTATTCCGAAGAGCATGCTTGTTTGAGTATCAGTAAACACCTCAAAGCTTTTGGATTTTTTAATCGAAAAGCTTTGGACTTGAGCAATCCCAACACCAATCTTTTTGAGATCGGTGGCGGGTTGCTTGAAATGCAGGTGCAGCTGGACATTCTCCTGAGCTAAAAGCATATTCAT…
Fungstrain452	Solanum lycopersicum	Natural site	China	Heilongjiang	47.12N 124.88E	Fruiting Stage	PDA	ITS1/ITS4	Fungi	Mucoromyceta	Mortierellomycetes	Mortierellales	Mortierellaceae	Mortierella	Mortierella sp.	TATATCTACTCAGAACTTTAGTGATTTTGTCTGAAACATATTATGAATAACTTAATTCAAAATACAACTTTCAACAACGGATCTCTTGGCTCTCGCATCGATGAAGAACGCAGCGAAATGCGATACGTAATGTGAATTGCAGAATTCAGTGAATCATCGAATCTTTGAACGCATATTGCGCTCTCTGGTATTCCGGAGAGCATGCTTGTTTGAGTATCAGTAAACACCTCAACTCCCTTTTCTTTTTTGAAATTGGAGCTGGACTTGAGTGATCCCAACGCTTTCTTCCAAGAAAGTGGCGGGTTGCTTGAAATGCAGGTGCAGCTGAACTTTTCTCTGAGCTATAAGCATATCTATTTAGTCTGCCTAAAAAACAGATTATTACCTTTGCTGCAGCTA…
Fungstrain454	Solanum lycopersicum	Natural site	China	Shandong	37.35N 119.23E	Fruiting Stage	PDA	ITS1/ITS4	Fungi	Mucoromyceta	Mortierellomycetes	Mortierellales	Mortierellaceae	Mortierella	Mortierella sp.	GATCTTTATACCCGTTGCGTCCGCTGTCATCCCCCCGGGGGCCGCCCGCTGGCATCATCCGAGTCTCCGCCTTTGGGATTTAATTCTACTCAGAGTTTTAATGATTTTGTCTGACTTTATTATGAATACTTCTTTCCTCCTACATCTTTCAACAACGGATCTCTTGGCTCTCGTTCGTTGATTAACGAATTCAATTGCGATACGTATCGTGAATTGCACAAGTCACCGAATCATCTCCTCTTTGAACTGCTATTGCGATCTCTGGTATTCCCCACAACCCGCCTGGTTGAGTATCAGGGGATCTGCCAACTTCCATATCTTTTTTGAAATGGGAGCTGGACTTGAGTGATCCCTTTGCTTTTCATCACCGCCTCGTGGCGGGAGACTTGAGACGTCCGT…
Fungstrain453	Solanum lycopersicum	Natural site	China	Shandong	37.35N 119.23E	Fruiting Stage	CMA	ITS1/ITS4	Fungi	Mucoromyceta	Mortierellomycetes	Mortierellales	Mortierellaceae	Mortierella	Mortierella sp.	CCCGTTGCGTCCGCTGTCATCCCCCCGGGGGCCGCCCGCTGGCATCATCCGAGTCTCCGCCTTTGGGATTTAATTCTACTCAGAGTTTTAATGATTTTGTCTGACTTTATTATGAATACTTCTTTCCTCCTACATCTTTCAACAACGGATCTCTTGGCTCTCGTTCGTTGATTAACGAATTCAATTGCGATACGTATCGTGAATTGCACAAGTCACCGAATCATCTCCTCTTTGAACTGCTATTGCGATCTCTGGTATTCCCCACAACCCGCCTGGTTGAGTATCAGGGGATCTGCCAACTTCCATATCTTTTTTGAAATGGGAGCTGGACTTGAGTGATCCCTTTGCTTTTCATCACCGCCTCGTGGCGGGAGACTTGAGACGTCCGTGCTCCTGGAC…
Fungstrain455	Solanum lycopersicum	Natural site	China	Heilongjiang	45.80N 125.15E	Fruiting Stage	MEA	ITS1/ITS4	Fungi	Mucoromyceta	Mortierellomycetes	Mortierellales	Mortierellaceae	Mortierella	Mortierella sp.	GCTGTCATCCCCCCGGGGGCCGCCCGCTGGCATCATCCGAGTCTCCGCCTTTGGGATTTAATTCTACTCAGAGTTTTAATGATTTTGTCTGACTTTATTATGAATACTTCTTTCCTCCTACATCTTTCAACAACGGATCTCTTGGCTCTCGTTCGTTGATTAACGAATTCAATTGCGATACGTATCGTGAATTGCACAAGTCACCGAATCATCTCCTCTTTGAACTGCTATTGCGATCTCTGGTATTCCCCACAACCCGCCTGGTTGAGTATCAGGGGATCTGCCAACTTCCATATCTTTTTTGAAATGGGAGCTGGACTTGAGTGATCCCTTTGCTTTTCATCACCGCCTCGTGGCGGGAGACTTGAGACGTCCGTGCTCCTGGACCTTTCTCTGTCC…
Fungstrain456	Solanum lycopersicum	Natural site	China	Heilongjiang	45.80N 125.15E	Fruiting Stage	MEA	ITS1/ITS4	Fungi	Mucoromyceta	Mortierellomycetes	Mortierellales	Mortierellaceae	Mortierella	Mortierella sp.	GATCTTTATACCATCCCCCCGGGGGCCGCCCGCTGGCATCATCCGAGTCTCCGCCTTTGGGATTTAATTCTACTCAGAGTTTTAATGATTTTGTCTGACTTTATTATGAATACTTCTTTCCTCCTACATCTTTCAACAACGGATCTCTTGGCTCTCGTTCGTTGATTAACGAATTCAATTGCGATACGTATCGTGAATTGCACAAGTCACCGAATCATCTCCTCTTTGAACTGCTATTGCGATCTCTGGTATTCCCCACAACCCGCCTGGTTGAGTATCAGGGGATCTGCCAACTTCCATATCTTTTTTGAAATGGGAGCTGGACTTGAGTGATCCCTTTGCTTTTCATCACCGCCTCGTGGCGGGAGACTTGAGACGTCCGTGCTCCTGGACCTTTCT…
Fungstrain458	Solanum lycopersicum	Natural site	China	Shandong	36.93N 118.77E	Fruiting Stage	MEA	ITS1/ITS4	Fungi	Mucoromyceta	Mortierellomycetes	Mortierellales	Mortierellaceae	Mortierella	Mortierella elongata	CCACCTTGTGTGCAATGTCAGTCGATCTTCTTTATGGAGATTGGCCAAACATCAACCATATCTTTTAACTCTTTGTCTGAAAAATATTATGAATAAACAATTCAAAATACAACTTTCAACAACGGATCTCTTGGCTCTCGCATCGATGAAGAACGCAGCGAAATGCGATACGTAATGTGAATTGCAGAATTCAGTGAATCATCGAATCTTTGAACGCATATTGCGCTCTTTGGTATTCCGAAGAGCATGCTTGTTTGAGTATCAGTAAACACCTCAAAGCTTTTGATTTTTTTTTGAAAGCTTTGGACTTGAGCAATCCCAACACCAGTCTTTTTTAGATCGGAGGCGGGTTGCTTGAAATGCAGGTGCAGCTGGACATTCTCCTGAGCTAAAAGCATA…
Fungstrain459	Solanum lycopersicum	Natural site	China	Shandong	36.93N 118.77E	Fruiting Stage	MEA	ITS1/ITS4	Fungi	Mucoromyceta	Mortierellomycetes	Mortierellales	Mortierellaceae	Mortierella	Mortierella elongata	TTGTGTGCAATGTCAGTCGATCTTCTTTATGGAGATTGGCCAAACATCAACCATATCTTTTAACTCTTTGTCTGAAAAATATTATGAATAAACAATTCAAAATACAACTTTCAACAACGGATCTCTTGGCTCTCGCATCGATGAAGAACGCAGCGAAATGCGATACGTAATGTGAATTGCAGAATTCAGTGAATCATCGAATCTTTGAACGCATATTGCGCTCTTTGGTATTCCGAAGAGCATGCTTGTTTGAGTATCAGTAAACACCTCAAAGCTTTTGATTTTTTTTTGAAAGCTTTGGACTTGAGCAATCCCAACACCAGTCTTTTTTAGATCGGAGGCGGGTTGCTTGAAATGCAGGTGCAGCTGGACATTCTCCTGAGCTAAAAGCATATTCAT…
Fungstrain460	Solanum lycopersicum	Natural site	China	Shandong	36.93N 118.77E	Fruiting Stage	MEA	ITS1/ITS4	Fungi	Mucoromyceta	Mortierellomycetes	Mortierellales	Mortierellaceae	Mortierella	Mortierella elongata	GCAATGTCAGTCGATCTTCTTTATGGAGATTGGCCAAACATCAACCATATCTTTTAACTCTTTGTCTGAAAAATATTATGAATAAACAATTCAAAATACAACTTTCAACAACGGATCTCTTGGCTCTCGCATCGATGAAGAACGCAGCGAAATGCGATACGTAATGTGAATTGCAGAATTCAGTGAATCATCGAATCTTTGAACGCATATTGCGCTCTTTGGTATTCCGAAGAGCATGCTTGTTTGAGTATCAGTAAACACCTCAAAGCTTTTGATTTTTTTTTGAAAGCTTTGGACTTGAGCAATCCCAACACCAGTCTTTTTTAGATCGGAGGCGGGTTGCTTGAAATGCAGGTGCAGCTGGACATTCTCCTGAGCTAAAAGCATATTCATTTAGTC…
Fungstrain461	Solanum lycopersicum	Natural site	China	Shandong	36.93N 118.77E	Fruiting Stage	MEA	ITS1/ITS4	Fungi	Mucoromyceta	Mortierellomycetes	Mortierellales	Mortierellaceae	Mortierella	Mortierella elongata	CAATGTCAGTCGATCTTCTTTATGGAGATTGGCCAAACATCAACCATATCTTTTAACTCTTTGTCTGAAAAATATTATGAATAAACAATTCAAAATACAACTTTCAACAACGGATCTCTTGGCTCTCGCATCGATGAAGAACGCAGCGAAATGCGATACGTAATGTGAATTGCAGAATTCAGTGAATCATCGAATCTTTGAACGCATATTGCGCTCTTTGGTATTCCGAAGAGCATGCTTGTTTGAGTATCAGTAAACACCTCAAAGCTTTTGATTTTTTTTTGAAAGCTTTGGACTTGAGCAATCCCAACACCAGTCTTTTTTAGATCGGAGGCGGGTTGCTTGAAATGCAGGTGCAGCTGGACATTCTCCTGAGCTAAAAGCATATTCATTTAGTCC…
Fungstrain457	Solanum lycopersicum	Natural site	China	Heilongjiang	45.80N 125.15E	Fruiting Stage	MEA	ITS1/ITS4	Fungi	Mucoromyceta	Mortierellomycetes	Mortierellales	Mortierellaceae	Mortierella	Mortierella elongata	TTTTTTTTAATCCATATCCACCTTGTGTGCAATGTCAGTCGATCTTCTTTATGGAGATTGGCCAAACATCAACCATATCTTTTAACTCTTTGTCTGAAAAATATTATGAATAAACAATTCAAAATACAACTTTCAACAACGGATCTCTTGGCTCTCGCATCGATGAAGAACGCAGCGAAATGCGATACGTAATGTGAATTGCAGAATTCAGTGAATCATCGAATCTTTGAACGCATATTGCGCTCTTTGGTATTCCGAAGAGCATGCTTGTTTGAGTATCAGTAAACACCTCAAAGCTTTTGATTTTTTTTTGAAAGCTTTGGACTTGAGCAATCCCAACACCAGTCTTTTTTAGATCGGAGGCGGGTTGCTTGAAATGCAGGTGCAGCTGGACATTCT…
Fungstrain431	Solanum lycopersicum	Natural site	China	Heilongjiang	47.12N 124.88E	Fruiting Stage	PDA	ITS1/ITS4	Fungi	Mucoromyceta	Mortierellomycetes	Mortierellales	Mortierellaceae	Mortierella	Mortierella amoeboidea	TTCAAAATCCATATCCACCTTGTGTGCAATGTCATCTCTCTGGGGGCCGCCGGTTGTCAAAAGCCGTGTGGTCACCTTTGGGATTTATATCTACTCAGAACTTTAGTGATTTTGTCTGAAACATATTATGAATACTTAATTCAAAATACAACTTTCAACAACGGATCTCTTGGCTCTCGCATCGATGAAGAACGCAGCGAAATGCGATACGTAATGTGAATTGCAGAATTCAGTGAATCATCGAATCTTTGAACGCATATTGCGCTCTCTGGTATTCCGGAGAGCATGCTTGTTTGAGTATCAGTAAACACCTCAACTTCCATATCTTTTTTTGAAATGGGAGTTGGACTTGAGTGATCCCAACGCTTTTCCTCACCGAAAAGTGGCGGGTTACTTGAA…
Fungstrain432	Solanum lycopersicum	Natural site	China	Shandong	37.35N 119.23E	Fruiting Stage	PDA	ITS1/ITS4	Fungi	Mucoromyceta	Mortierellomycetes	Mortierellales	Mortierellaceae	Mortierella	Mortierella amoeboidea	AAATCCATATCCACCTTGTGTGCAATGTCATCTCTCTGGGGGCCGCCGGTTGTCAAAAGCCGTGTGGTCACCTTTGGGATTTATATCTACTCAGAACTTTAGTGATTTTGTCTGAAACATATTATGAATACTTAATTCAAAATACAACTTTCAACAACGGATCTCTTGGCTCTCGCATCGATGAAGAACGCAGCGAAATGCGATACGTAATGTGAATTGCAGAATTCAGTGAATCATCGAATCTTTGAACGCATATTGCGCTCTCTGGTATTCCGGAGAGCATGCTTGTTTGAGTATCAGTAAACACCTCAACTTCCATATCTTTTTTTGAAATGGGAGTTGGACTTGAGTGATCCCAACGCTTTTCCTCACCGAAAAGTGGCGGGTTACTTGAAATGC…
Fungstrain433	Solanum lycopersicum	Natural site	China	Shandong	37.35N 119.23E	Fruiting Stage	MEA	ITS1/ITS4	Fungi	Mucoromyceta	Mortierellomycetes	Mortierellales	Mortierellaceae	Mortierella	Mortierella amoeboidea	ACTTTCAAAATCCATATCCACCTTGTGTGCAATGTCATCTCTCTGGGGGCCGCCGGTTGTCAAAAGCCGTGTGGTCACCTTTGGGATTTATATCTACTCAGAACTTTAGTGATTTTGTCTGAAACATATTATGAATACTTAATTCAAAATACAACTTTCAACAACGGATCTCTTGGCTCTCGCATCGATGAAGAACGCAGCGAAATGCGATACGTAATGTGAATTGCAGAATTCAGTGAATCATCGAATCTTTGAACGCATATTGCGCTCTCTGGTATTCCGGAGAGCATGCTTGTTTGAGTATCAGTAAACACCTCAACTTCCATATCTTTTTTTGAAATGGGAGTTGGACTTGAGTGATCCCAACGCTTTTCCTCACCGAAAAGTGGCGGGTTACTT…
Fungstrain434	Solanum lycopersicum	Natural site	China	Shandong	36.93N 118.77E	Fruiting Stage	PDA	ITS1/ITS4	Fungi	Mucoromyceta	Mortierellomycetes	Mortierellales	Mortierellaceae	Mortierella	Mortierella amoeboidea	TTTCAAAATCCATATCCACCTTGTGTGCAATGTCATCTCTCTGGGGGCCGCCGGTTGTCAAAAGCCGTGTGGTCACCTTTGGGATTTATATCTACTCAGAACTTTAGTGATTTTGTCTGAAACATATTATGAATACTTAATTCAAAATACAACTTTCAACAACGGATCTCTTGGCTCTCGCATCGATGAAGAACGCAGCGAAATGCGATACGTAATGTGAATTGCAGAATTCAGTGAATCATCGAATCTTTGAACGCATATTGCGCTCTCTGGTATTCCGGAGAGCATGCTTGTTTGAGTATCAGTAAACACCTCAACTTCCATATCTTTTTTTGAAATGGGAGTTGGACTTGAGTGATCCCAACGCTTTTCCTCACCGAAAAGTGGCGGGTTACTTGA…
Fungstrain435	Solanum lycopersicum	Natural site	China	Shandong	36.93N 118.77E	Fruiting Stage	PDA	ITS1/ITS4	Fungi	Mucoromyceta	Mortierellomycetes	Mortierellales	Mortierellaceae	Mortierella	Mortierella amoeboidea	AAATCCATATCCACCTTGTGTGCAATGTCATCTCTCTGGGGGCCGCCGGTTGTCAAAAGCCGTGTGGTCACCTTTGGGATTTATATCTACTCAGAACTTTAGTGATTTTGTCTGAAACATATTATGAATACTTAATTCAAAATACAACTTTCAACAACGGATCTCTTGGCTCTCGCATCGATGAAGAACGCAGCGAAATGCGATACGTAATGTGAATTGCAGAATTCAGTGAATCATCGAATCTTTGAACGCATATTGCGCTCTCTGGTATTCCGGAGAGCATGCTTGTTTGAGTATCAGTAAACACCTCAACTTCCATATCTTTTTTTGAAATGGGAGTTGGACTTGAGTGATCCCAACGCTTTTCCTCACCGAAAAGTGGCGGGTTACTTGAAATGC…
Fungstrain442	Solanum lycopersicum	Natural site	China	Heilongjiang	47.12N 124.88E	Fruiting Stage	PDA	ITS1/ITS4	Fungi	Mucoromyceta	Mortierellomycetes	Mortierellales	Mortierellaceae	Mortierella	Mortierella horticola	CTCTTTATACTCCATATCCACCTTGTGTGCAATGTTTGTTGGGAAACCCTTTTCTTTCCCTTCATAAATATCAACCTATATCTTTAACAACTTTCGTCTGATAACATATTATGAATATACTTAATTCAAAATATAACTTTCAACAACGGATCTCTTGGCTCTCGCATCGATGAAGAACGCAGCGAAATGCGATACGTAATGTGAATTGCAGAATTCAGTGAATCATCCAATCTTTGAACGCATATTGCGCTCTTTGGTATTCCGAAGAGCATGCTTGTTTGAGTATCAGTAAACACCTCAACCTCTCTTTTTGACAAAAAAAGGGAGGGTGGACTTGAGCTATCCCAACGACCTTCACCGGTAGGCGGGCGGCTTGAAATGCAGGTGCAGCTGGACTTT…
Fungstrain443	Solanum lycopersicum	Natural site	China	Shandong	36.93N 118.77E	Fruiting Stage	PDA	ITS1/ITS4	Fungi	Mucoromyceta	Mortierellomycetes	Mortierellales	Mortierellaceae	Mortierella	Mortierella horticola	CCACCTTGTGTGCAATGTTTGTTGGGAAACCCTTTTCTTTCCCTTCATAAATATCAACCTATATCTTTAACAACTTTCGTCTGATAACATATTATGAATATACTTAATTCAAAATATAACTTTCAACAACGGATCTCTTGGCTCTCGCATCGATGAAGAACGCAGCGAAATGCGATACGTAATGTGAATTGCAGAATTCAGTGAATCATCCAATCTTTGAACGCATATTGCGCTCTTTGGTATTCCGAAGAGCATGCTTGTTTGAGTATCAGTAAACACCTCAACCTCTCTTTTTGACAAAAAAAGGGAGGGTGGACTTGAGCTATCCCAACGACCTTCACCGGTAGGCGGGCGGCTTGAAATGCAGGTGCAGCTGGACTTTTATCTGACCTAAAAGCT…
Fungstrain445	Solanum lycopersicum	Natural site	China	Shandong	36.93N 118.77E	Fruiting Stage	PDA	ITS1/ITS4	Fungi	Mucoromyceta	Mortierellomycetes	Mortierellales	Mortierellaceae	Mortierella	Mortierella horticola	CAATGTTTGTTGGGAAACCCTTTTCTTTCCCTTCATAAATATCAACCTATATCTTTAACAACTTTCGTCTGATAACATATTATGAATATACTTAATTCAAAATATAACTTTCAACAACGGATCTCTTGGCTCTCGCATCGATGAAGAACGCAGCGAAATGCGATACGTAATGTGAATTGCAGAATTCAGTGAATCATCCAATCTTTGAACGCATATTGCGCTCTTTGGTATTCCGAAGAGCATGCTTGTTTGAGTATCAGTAAACACCTCAACCTCTCTTTTTGACAAAAAAAGGGAGGGTGGACTTGAGCTATCCCAACGACCTTCACCGGTAGGCGGGCGGCTTGAAATGCAGGTGCAGCTGGACTTTTATCTGACCTAAAAGCTATCTATTTAGTC…
Fungstrain446	Solanum lycopersicum	Natural site	China	Heilongjiang	45.80N 125.15E	Fruiting Stage	PDA	ITS1/ITS4	Fungi	Mucoromyceta	Mortierellomycetes	Mortierellales	Mortierellaceae	Mortierella	Mortierella horticola	TTGTGTGCAATGTTTGTTGGGAAACCCTTTTCTTTCCCTTCATAAATATCAACCTATATCTTTAACAACTTTCGTCTGATAACATATTATGAATATACTTAATTCAAAATATAACTTTCAACAACGGATCTCTTGGCTCTCGCATCGATGAAGAACGCAGCGAAATGCGATACGTAATGTGAATTGCAGAATTCAGTGAATCATCCAATCTTTGAACGCATATTGCGCTCTTTGGTATTCCGAAGAGCATGCTTGTTTGAGTATCAGTAAACACCTCAACCTCTCTTTTTGACAAAAAAAGGGAGGGTGGACTTGAGCTATCCCAACGACCTTCACCGGTAGGCGGGCGGCTTGAAATGCAGGTGCAGCTGGACTTTTATCTGACCTAAAAGCTATCTA…
Fungstrain444	Solanum lycopersicum	Natural site	China	Shandong	37.35N 119.23E	Fruiting Stage	PDA	ITS1/ITS4	Fungi	Mucoromyceta	Mortierellomycetes	Mortierellales	Mortierellaceae	Mortierella	Mortierella horticola	CCACCTTGTGTGCAATGTTTGTTGGGAAACCCTTTTCTTTCCCTTCATAAATATCAACCTATATCTTTAACAACTTTCGTCTGATAACATATTATGAATATACTTAATTCAAAATATAACTTTCAACAACGGATCTCTTGGCTCTCGCATCGATGAAGAACGCAGCGAAATGCGATACGTAATGTGAATTGCAGAATTCAGTGAATCATCCAATCTTTGAACGCATATTGCGCTCTTTGGTATTCCGAAGAGCATGCTTGTTTGAGTATCAGTAAACACCTCAACCTCTCTTTTTGACAAAAAAAGGGAGGGTGGACTTGAGCTATCCCAACGACCTTCACCGGTAGGCGGGCGGCTTGAAATGCAGGTGCAGCTGGACTTTTATCTGACCTAAAAGCT…
Fungstrain470	Solanum lycopersicum	Natural site	China	Shandong	36.93N 118.77E	Fruiting Stage	MEA	ITS1/ITS4	Fungi	Mucoromycota	Mucoromycetes	Mucorales	Mucoraceae	Mucor	Mucor sp.	TACGGGCTTGGTTTTTCTCTTATTTTTTACCGTGAACTGTCTTATAGCATGGCGCTAGTAGAGATGCCTGAGCCGCCATACGGGGTAGGCGGCACAGGATGATTTTAATCGAAGCCATGGTCAAGCCGACTTTTTTTCAGCTTGGTACCCCAAAAATTAATTATTCTACCAAATGAATTCAGTATTAATATTGTAACATGGGCTCGCTGAAAGGTGGCCTATAAAACAACTTTTAACAACGGATCTCTTGGTTCTCGCATCGATGAAGAACGTAGCAAAGTGCGATAACTAGTGTGAATTGCATATTCAGTGAATCATCGAGTCTTTGAACGCATCTTGCACCTGCTGGTATTCCAGCAGGTACGCCTGTTTCAGTATCAGAAACAACTCTTCCCTTAA…
Fungstrain471	Solanum lycopersicum	Natural site	China	Shandong	36.93N 118.77E	Fruiting Stage	MEA	ITS1/ITS4	Fungi	Mucoromycota	Mucoromycetes	Mucorales	Mucoraceae	Mucor	Mucor sp.	GGGACTGGGCTTACGGGCTTGGTTTTTCTCTTATTTTTTACCGTGAACTGTCTTATAGCATGGCGCTAGTAGAGATGCCTGAGCCGCCATACGGGGTAGGCGGCACAGGATGATTTTAATCGAAGCCATGGTCAAGCCGACTTTTTTTCAGCTTGGTACCCCAAAAATTAATTATTCTACCAAATGAATTCAGTATTAATATTGTAACATGGGCTCGCTGAAAGGTGGCCTATAAAACAACTTTTAACAACGGATCTCTTGGTTCTCGCATCGATGAAGAACGTAGCAAAGTGCGATAACTAGTGTGAATTGCATATTCAGTGAATCATCGAGTCTTTGAACGCATCTTGCACCTGCTGGTATTCCAGCAGGTACGCCTGTTTCAGTATCAGAAACAAC…
Fungstrain472	Solanum lycopersicum	Natural site	China	Shandong	36.93N 118.77E	Fruiting Stage	MEA	ITS1/ITS4	Fungi	Mucoromycota	Mucoromycetes	Mucorales	Mucoraceae	Mucor	Mucor sp.	CTGGGCTTACGGGCTTGGTTTTTCTCTTATTTTTTACCGTGAACTGTCTTATAGCATGGCGCTAGTAGAGATGCCTGAGCCGCCATACGGGGTAGGCGGCACAGGATGATTTTAATCGAAGCCATGGTCAAGCCGACTTTTTTTCAGCTTGGTACCCCAAAAATTAATTATTCTACCAAATGAATTCAGTATTAATATTGTAACATGGGCTCGCTGAAAGGTGGCCTATAAAACAACTTTTAACAACGGATCTCTTGGTTCTCGCATCGATGAAGAACGTAGCAAAGTGCGATAACTAGTGTGAATTGCATATTCAGTGAATCATCGAGTCTTTGAACGCATCTTGCACCTGCTGGTATTCCAGCAGGTACGCCTGTTTCAGTATCAGAAACAACTCTT…
Fungstrain473	Solanum lycopersicum	Natural site	China	Shandong	36.93N 118.77E	Fruiting Stage	MEA	ITS1/ITS4	Fungi	Mucoromycota	Mucoromycetes	Mucorales	Mucoraceae	Mucor	Mucor sp.	GGACTGGGCTTACGGGCTTGGTTTTTCTCTTATTTTTTACCGTGAACTGTCTTATAGCATGGCGCTAGTAGAGATGCCTGAGCCGCCATACGGGGTAGGCGGCACAGGATGATTTTAATCGAAGCCATGGTCAAGCCGACTTTTTTTCAGCTTGGTACCCCAAAAATTAATTATTCTACCAAATGAATTCAGTATTAATATTGTAACATGGGCTCGCTGAAAGGTGGCCTATAAAACAACTTTTAACAACGGATCTCTTGGTTCTCGCATCGATGAAGAACGTAGCAAAGTGCGATAACTAGTGTGAATTGCATATTCAGTGAATCATCGAGTCTTTGAACGCATCTTGCACCTGCTGGTATTCCAGCAGGTACGCCTGTTTCAGTATCAGAAACAACT…
Fungstrain465	Solanum lycopersicum	Natural site	China	Heilongjiang	47.12N 124.88E	Fruiting Stage	PDA	ITS1/ITS4	Fungi	Mucoromycota	Mucoromycetes	Mucorales	Mucoraceae	Mucor	Mucor sp.	GTAACTGGCCTCTGATTATCTCGGGGGCTGCGCACGCCTTGCTCTATCTCCGATACTACCTGTGCACCTGTGACACAGATGTTTTCTAGGAGGGCAGGGTGATAAAATCACCTCCCTGCTTGGACCTACTTTTTTTTAACTTGGTACCCCCCAAATTAATTATTCTACCAAATGAATGCTGTATTAATATTGTAACATGGGCTCGCTGAAAGGTGGCCTATATCTTCCTTTTTGAAAAACATCTCTTGGTTCTCGCATCAATGAAGATTTAGAATTTGCGATAACTACAGTGAATTGATATTCCTGGAATCCCTGGTCTCCGAGGCATCTTGCCCTGCTGGTATTCCAAAGGTACGCCTGATTCATTATCTTAAACAACTCTTCCCTTATATTTTTTTC…
Fungstrain474	Solanum lycopersicum	Natural site	China	Heilongjiang	47.12N 124.88E	Fruiting Stage	PDA	ITS1/ITS4	Fungi	Mucoromycota	Mucoromycetes	Mucorales	Mucoraceae	Mucor	Mucor sp.	GTAACTGGCCTCTGATTATCTCGGGGGCTGCGCACGCCTTGCTCTATCTCCGATACTACCTGTGCACCTGTGACACAGATGTTTTCTAGGAGGGCAGGGTGATAAAATCACCTCCCTGCTTGGACCTACTTTTTTTTAACTTGGTACCCCCCAAATTAATTATTCTACCAAATGAATGCTGTATTAATATTGTAACATGGGCTCGCTGAAAGGTGGCCTATATCTTCCTTTTTGAAAAACATCTCTTGGTTCTCGCATCAATGAAGATTTAGAATTTGCGATAACTACAGTGAATTGATATTCCTGGAATCCCTGGTCTCCGAGGCATCTTGCCCTGCTGGTATTCCAAAGGTACGCCTGATTCATTATCTTAAACAACTCTTCCCTTATATTTTTTTC…
Fungstrain466	Solanum lycopersicum	Natural site	China	Heilongjiang	45.80N 125.15E	Fruiting Stage	MEA	ITS1/ITS4	Fungi	Mucoromycota	Mucoromycetes	Mucorales	Mucoraceae	Mucor	Mucor sp.	ACTGGGCTTACGGGCTTGGTTTTTCTCTTATTTTTTACCGTGAACTGTCTTATAGCATGGCGCTAGTAGAGATGCCTGAGCCACCATACGGGGTAGGCGGCACAGGATGATTTTAATCGAAGCCATGGTCAAGCCGACTTTTTTTCAGCTTGGTACCCCAAAAATTAATTATTCTACCAAATGAATTCAGTATTAATATTGTAACATGGGCTCGCTGAAAGGTGGCCTATAAAACAACTTTTAACAACGGATCTCTTGGTTCTCGCATCGATGAAGAACGTAGCAAAGTGCGATAACTAGTGTGAATTGCATATTCAGTGAATCATCGAGTCTTTGAACGCATCTTGCACCTGCTGGTATTCCAGCAGGTACGCCTGTTTCAGTATCAGAAACAACTCT…
Fungstrain467	Solanum lycopersicum	Natural site	China	Heilongjiang	45.80N 125.15E	Fruiting Stage	MEA	ITS1/ITS4	Fungi	Mucoromycota	Mucoromycetes	Mucorales	Mucoraceae	Mucor	Mucor sp.	CGGGCTTGGTTTTTCTCTTATTTTTTACCGTGAACTGTCTTATAGCATGGCGCTAGTAGAGATGCCTGAGCCACCATACGGGGTAGGCGGCACAGGATGATTTTAATCGAAGCCATGGTCAAGCCGACTTTTTTTCAGCTTGGTACCCCAAAAATTAATTATTCTACCAAATGAATTCAGTATTAATATTGTAACATGGGCTCGCTGAAAGGTGGCCTATAAAACAACTTTTAACAACGGATCTCTTGGTTCTCGCATCGATGAAGAACGTAGCAAAGTGCGATAACTAGTGTGAATTGCATATTCAGTGAATCATCGAGTCTTTGAACGCATCTTGCACCTGCTGGTATTCCAGCAGGTACGCCTGTTTCAGTATCAGAAACAACTCTTCCCTTAAGA…
Fungstrain468	Solanum lycopersicum	Natural site	China	Heilongjiang	45.80N 125.15E	Fruiting Stage	MEA	ITS1/ITS4	Fungi	Mucoromycota	Mucoromycetes	Mucorales	Mucoraceae	Mucor	Mucor sp.	AGGGGACTGGGCTTACGGGCTTGGTTTTTCTCTTATTTTTTACCGTGAACTGTCTTATAGCATGGCGCTAGTAGAGATGCCTGAGCCGCCATACGGGGTAGGCGGCACAGGATGATTTTAATCGAAGCCATGGTCAAGCCGACTTTTTTTCAGCTTGGTACCCCAAAAATTAATTATTCTACCAAATGAATTCAGTATTAATATTGTAACATGGGCTCGCTGAAAGGTGGCCTATAAAACAACTTTTAACAACGGATCTCTTGGTTCTCGCATCGATGAAGAACGTAGCAAAGTGCGATAACTAGTGTGAATTGCATATTCAGTGAATCATCGAGTCTTTGAACGCATCTTGCACCTGCTGGTATTCCAGCAGGTACGCCTGTTTCAGTATCAGAAACA…
Fungstrain469	Solanum lycopersicum	Natural site	China	Heilongjiang	45.80N 125.15E	Fruiting Stage	MEA	ITS1/ITS4	Fungi	Mucoromycota	Mucoromycetes	Mucorales	Mucoraceae	Mucor	Mucor sp.	GACTGGGCTTACGGGCTTGGTTTTTCTCTTATTTTTTACCGTGAACTGTCTTATAGCATGGCGCTAGTAGAGATGCCTGAGCCGCCATACGGGGTAGGCGGCACAGGATGATTTTAATCGAAGCCATGGTCAAGCCGACTTTTTTTCAGCTTGGTACCCCAAAAATTAATTATTCTACCAAATGAATTCAGTATTAATATTGTAACATGGGCTCGCTGAAAGGTGGCCTATAAAACAACTTTTAACAACGGATCTCTTGGTTCTCGCATCGATGAAGAACGTAGCAAAGTGCGATAACTAGTGTGAATTGCATATTCAGTGAATCATCGAGTCTTTGAACGCATCTTGCACCTGCTGGTATTCCAGCAGGTACGCCTGTTTCAGTATCAGAAACAACTC…
Fungstrain462	Solanum lycopersicum	Natural site	China	Heilongjiang	45.80N 125.15E	Fruiting Stage	MEA	ITS1/ITS4	Fungi	Mucoromycota	Mucoromycetes	Mucorales	Mucoraceae	Mucor	Mucor hiemalis	TGTTGGAGTATGCTCTCAGCATATTTCTAATTTACTGTGAACTGTTTTACTGTTTAGCGTTTTGAGGGATTGCCTAAAGATTATAGGGATAGGTCTTTAGGATGTTAACCTAGCTAAAGTCAGGCTTAGGCCTGGTATCCTAATTCATTATTTACCAAAAGAATTCAGAATTAATATTGTAACATAAGCGTAAAAAACTTATAAAACAACTTTTAACAACGGATCTCTTGGTTCTCGCATCGATGAAGAACGTAGCAAAGTGCGATAACTAGTGTGAATTGCATATTCAGTGAATCATCGAGTCTTTGAACGCATCTTGCGCTCAATGGTATTCCATTGAGCACGCCTGTTTCAGTATCAACAACAACCCACATCCACAATTTTGTTGTGAATGGAAGT…
Fungstrain463	Solanum lycopersicum	Natural site	China	Shandong	36.93N 118.77E	Fruiting Stage	MEA	ITS1/ITS4	Fungi	Mucoromycota	Mucoromycetes	Mucorales	Mucoraceae	Mucor	Mucor hiemalis	TCTAATTTACTGTGAACTGTTTTACTGTTTAGCGTTTTGAGGGATTGCCTAAAGATTATAGGGATAGGTCTTTAGGATGTTAACCTAGCTAAAGTCAGGCTTAGGCCTGGTATCCTAATTCATTATTTACCAAAAGAATTCAGAATTAATATTGTAACATAAGCGTAAAAAACTTATAAAACAACTTTTAACAACGGATCTCTTGGTTCTCGCATCGATGAAGAACGTAGCAAAGTGCGATAACTAGTGTGAATTGCATATTCAGTGAATCATCGAGTCTTTGAACGCATCTTGCGCTCAATGGTATTCCATTGAGCACGCCTGTTTCAGTATCAACAACAACCCACATCCACAATTTTGTTGTGAATGGAAGTGAGAGTATCGACCTTAAAATTGAAC…
Fungstrain464	Solanum lycopersicum	Natural site	China	Shandong	36.93N 118.77E	Fruiting Stage	MEA	ITS1/ITS4	Fungi	Mucoromycota	Mucoromycetes	Mucorales	Mucoraceae	Mucor	Mucor hiemalis	TTACTGTGAACTGTTTTACTGTTTAGCGTTTTGAGGGATTGCCTAAAGATTATAGGGATAGGTCTTTAGGATGTTAACCTAGCTAAAGTCAGGCTTAGGCCTGGTATCCTAATTCATTATTTACCAAAAGAATTCAGAATTAATATTGTAACATAAGCGTAAAAAACTTATAAAACAACTTTTAACAACGGATCTCTTGGTTCTCGCATCGATGAAGAACGTAGCAAAGTGCGATAACTAGTGTGAATTGCATATTCAGTGAATCATCGAGTCTTTGAACGCATCTTGCGCTCAATGGTATTCCATTGAGCACGCCTGTTTCAGTATCAACAACAACCCACATCCACAATTTTGTTGTGAATGGAAGTGAGAGTATCGACCTTAAAATTGAACTCTTTA…
Fungstrain475	Solanum lycopersicum	Natural site	China	Shandong	36.93N 118.77E	Fruiting Stage	CMA	ITS1/ITS4	Fungi	Ascomycota	Sordariomycetes	Hypocreales	Stachybotryaceae	Myrothecium	Myrothecium carmichaelii	CCCTTTGTGACCTTACCTATCGTTGCTTCGGCGGGACCGCCCCGGCGCCTTCGGGCAACGGAACCAGGCGCCCGCCGGAGAACCCAAACTCTTATGTCTTTAGTGGTTTTCTCCTCTGAGTGACACATAAACAAATAAATAAAAACTTTCAACAACGGATCTCTTGGTTCTGGCATCGATGAAGAACGCAGCGAAATGCGATAAGTAATGTGAATTGCAGAATTCAGTGAATCATCGAATCTTTGAACGCACATTGCGCCCGCCAGTATTCTGGCGGGCATGCCTGTTCGAGCGTCATTTCAACCCTCAGGCCCCCAGTGCCTGGCGTTGGGGATCGGCGTGGGCCGGGGCTGTCCTCCGGGACGGTCCCCGCGCCTGCCGGCCCCGAAATTCAGTGGC…
Fungstrain476	Solanum lycopersicum	Natural site	China	Heilongjiang	45.80N 125.15E	Fruiting Stage	CMA	ITS1/ITS4	Fungi	Ascomycota	Sordariomycetes	Hypocreales	Stachybotryaceae	Myrothecium	Myrothecium carmichaelii	TTACCTATCGTTGCTTCGGCGGGACCGCCCCGGCGCCTTCGGGCAACGGAACCAGGCGCCCGCCGGAGAACCCAAACTCTTATGTCTTTAGTGGTTTTCTCCTCTGAGTGACACATAAACAAATAAATAAAAACTTTCAACAACGGATCTCTTGGTTCTGGCATCGATGAAGAACGCAGCGAAATGCGATAAGTAATGTGAATTGCAGAATTCAGTGAATCATCGAATCTTTGAACGCACATTGCGCCCGCCAGTATTCTGGCGGGCATGCCTGTTCGAGCGTCATTTCAACCCTCAGGCCCCCAGTGCCTGGCGTTGGGGATCGGCGTGGGCCGGGGCTGTCCTCCGGGACGGTCCCCGCGCCTGCCGGCCCCGAAATTCAGTGGCGGTCTCGCTGTA…
Fungstrain477	Solanum lycopersicum	Natural site	China	Heilongjiang	45.80N 125.15E	Fruiting Stage	CMA	ITS1/ITS4	Fungi	Ascomycota	Sordariomycetes	Hypocreales	Stachybotryaceae	Myrothecium	Myrothecium carmichaelii	CCTATCGTTGCTTCGGCGGGACCGCCCCGGCGCCTTCGGGCAACGGAACCAGGCGCCCGCCGGAGAACCCAAACTCTTATGTCTTTAGTGGTTTTCTCCTCTGAGTGACACATAAACAAATAAATAAAAACTTTCAACAACGGATCTCTTGGTTCTGGCATCGATGAAGAACGCAGCGAAATGCGATAAGTAATGTGAATTGCAGAATTCAGTGAATCATCGAATCTTTGAACGCACATTGCGCCCGCCAGTATTCTGGCGGGCATGCCTGTTCGAGCGTCATTTCAACCCTCAGGCCCCCAGTGCCTGGCGTTGGGGATCGGCGTGGGCCGGGGCTGTCCTCCGGGACGGTCCCCGCGCCTGCCGGCCCCGAAATTCAGTGGCGGTCTCGCTGTAGTC…
Fungstrain478	Solanum lycopersicum	Natural site	China	Heilongjiang	47.12N 124.88E	Fruiting Stage	PDA	ITS1/ITS4	Fungi	Ascomycota	Sordariomycetes	Hypocreales	Stachybotryaceae	Myrothecium	Myrothecium inundatum	TTTGTGACCTTACCTATCGTTGCTTCGGCGGGATCGCCCCGGGCCGGCCCCTTCGCGGGGGCCCTCCGGAGCCAGGCGCCCGCCGGAGAACCCAAACTCTTTGTTTTTTATGGTTTTCTCCTCTGAGTGGATTATAAACAAATAAATCAAAACTTTCAACAACGGATCTCTTGGTTCTGGCATCGATGAAGAACGCAGCGAAATGCGATAAGTAATGTGAATTGCAGAATTCAGTGAATCATCGAATCTTTGAACGCACATTGCGCCCGCCAGTATTCTGGCGGGCATGCCTGTTCGAGCGTCATTTCAACCCTCAGGCCCCCAGTGCCTGGCGTTGGAGATCGGCCGTACGGCGCGCAGCCCCCCCCGGGGGTTTGCGCGGCGGGCCGGCTCCGAAAT…
Fungstrain481	Solanum lycopersicum	Natural site	China	Shandong	37.35N 119.23E	Fruiting Stage	PDA	ITS1/ITS6	Fungi	Ascomycota	Sordariomycetes	Hypocreales	Stachybotryaceae	Myrothecium	Myrothecium inundatum	CTTCGGCGGGATCGCCCCGGGCCGGCCCCTTCGCGGGGGCCCTCCGGAGCCAGGCGCCCGCCGGAGAACCCAAACTCTTTGTTTTTTATGGTTTTCTCCTCTGAGTGGATTATAAACAAATAAATCAAAACTTTCAACAACGGATCTCTTGGTTCTGGCATCGATGAAGAACGCAGCGAAATGCGATAAGTAATGTGAATTGCAGAATTCAGTGAATCATCGAATCTTTGAACGCACATTGCGCCCGCCAGTATTCTGGCGGGCATGCCTGTTCGAGCGTCATTTCAACCCTCAGGCCCCCAGTGCCTGGCGTTGGAGATCGGCCGTACGGCGCGCAGCCCCCCCCGGGGGTTTGCGCGGCGGGCCGGCTCCGAAATCTAGTGGCGGTCTCGCTGTAGT…
Fungstrain482	Solanum lycopersicum	Natural site	China	Shandong	37.35N 119.23E	Fruiting Stage	PDA	ITS1/ITS7	Fungi	Ascomycota	Sordariomycetes	Hypocreales	Stachybotryaceae	Myrothecium	Myrothecium inundatum	GGGATCGCCCCGGGCCGGCCCCTTCGCGGGGGCCCTCCGGAGCCAGGCGCCCGCCGGAGAACCCAAACTCTTTGTTTTTTATGGTTTTCTCCTCTGAGTGGATTATAAACAAATAAATCAAAACTTTCAACAACGGATCTCTTGGTTCTGGCATCGATGAAGAACGCAGCGAAATGCGATAAGTAATGTGAATTGCAGAATTCAGTGAATCATCGAATCTTTGAACGCACATTGCGCCCGCCAGTATTCTGGCGGGCATGCCTGTTCGAGCGTCATTTCAACCCTCAGGCCCCCAGTGCCTGGCGTTGGAGATCGGCCGTACGGCGCGCAGCCCCCCCCGGGGGTTTGCGCGGCGGGCCGGCTCCGAAATCTAGTGGCGGTCTCGCTGTAGTCCTCCTC…
Fungstrain480	Solanum lycopersicum	Natural site	China	Shandong	37.35N 119.23E	Fruiting Stage	PDA	ITS1/ITS5	Fungi	Ascomycota	Sordariomycetes	Hypocreales	Stachybotryaceae	Myrothecium	Myrothecium inundatum	TATCGTTGCTTCGGCGGGATCGCCCCGGGCCGGCCCCTTCGCGGGGGCCCTCCGGAGCCAGGCGCCCGCCGGAGAACCCAAACTCTTTGTTTTTTATGGTTTTCTCCTCTGAGTGGATTATAAACAAATAAATCAAAACTTTCAACAACGGATCTCTTGGTTCTGGCATCGATGAAGAACGCAGCGAAATGCGATAAGTAATGTGAATTGCAGAATTCAGTGAATCATCGAATCTTTGAACGCACATTGCGCCCGCCAGTATTCTGGCGGGCATGCCTGTTCGAGCGTCATTTCAACCCTCAGGCCCCCAGTGCCTGGCGTTGGAGATCGGCCGTACGGCGCGCAGCCCCCCCCGGGGGTTTGCGCGGCGGGCCGGCTCCGAAATCTAGTGGCGGTCTC…
Fungstrain479	Solanum lycopersicum	Natural site	China	Heilongjiang	45.80N 125.15E	Fruiting Stage	PDA	ITS1/ITS4	Fungi	Ascomycota	Sordariomycetes	Hypocreales	Stachybotryaceae	Myrothecium	Myrothecium inundatum	TTTGTGACCTTACCTATCGTTGCTTCGGCGGGATCGCCCCGGGCCGGCCCCTTCGCGGGGGCCCTCCGGAGCCAGGCGCCCGCCGGAGAACCCAAACTCTTTGTTTTTTATGGTTTTCTCCTCTGAGTGGATTATAAACAAATAAATCAAAACTTTCAACAACGGATCTCTTGGTTCTGGCATCGATGAAGAACGCAGCGAAATGCGATAAGTAATGTGAATTGCAGAATTCAGTGAATCATCGAATCTTTGAACGCACATTGCGCCCGCCAGTATTCTGGCGGGCATGCCTGTTCGAGCGTCATTTCAACCCTCAGGCCCCCAGTGCCTGGCGTTGGAGATCGGCCGTACGGCGCGCAGCCCCCCCCGGGGGTTTGCGCGGCGGGCCGGCTCCGAAAT…
Fungstrain483	Solanum lycopersicum	Natural site	China	Shandong	36.93N 118.77E	Fruiting Stage	CMA	ITS1/ITS4	Fungi	Ascomycota	Sordariomycetes	Hypocreales	Stachybotryaceae	Myrothecium	Myrothecium roridum	GTGAACCTTACCTATCGTTGCTTCGGCGGGACCGCCCCGGCGCCTTCGGGCCCGGAACCAGGCGCCCGCCGGAGGCCCCAAACTCTTATGTCTTTAGTGGTTTTCTCCTCTGAGTGACACATAAACAAATAAATAAAAACTTTCAACAACGGATCTCTTGGTTCTGGCATCGATGAAGAACGCAGCGAAATGCGATAAGTAATGTGAATTGCAGAATTCAGTGAATCATCGAATCTTTGAACGCACATTGCGCCCGCCAGTATTCTGGCGGGCATGCCTGTTCGAGCGTCATTTCAACCCTCAGGCCCCCAGTGCCTGGCGTTGGGGATCGGCGTGGGCGGCGACGGGCTCTCCGGAGCCCCGAGCCAATGCCTGCCGGCCCCGAAATTCAGTGGCGGT…
Fungstrain484	Solanum lycopersicum	Natural site	China	Shandong	36.93N 118.77E	Fruiting Stage	CMA	ITS1/ITS4	Fungi	Ascomycota	Sordariomycetes	Hypocreales	Stachybotryaceae	Myrothecium	Myrothecium roridum	ATCGTTGCTTCGGCGGGACCGCCCCGGCGCCTTCGGGCCCGGAACCAGGCGCCCGCCGGAGGCCCCAAACTCTTATGTCTTTAGTGGTTTTCTCCTCTGAGTGACACATAAACAAATAAATAAAAACTTTCAACAACGGATCTCTTGGTTCTGGCATCGATGAAGAACGCAGCGAAATGCGATAAGTAATGTGAATTGCAGAATTCAGTGAATCATCGAATCTTTGAACGCACATTGCGCCCGCCAGTATTCTGGCGGGCATGCCTGTTCGAGCGTCATTTCAACCCTCAGGCCCCCAGTGCCTGGCGTTGGGGATCGGCGTGGGCGGCGACGGGCTCTCCGGAGCCCCGAGCCAATGCCTGCCGGCCCCGAAATTCAGTGGCGGTCTCGCTGTAGTCC…
Fungstrain485	Solanum lycopersicum	Natural site	China	Shandong	36.93N 118.77E	Fruiting Stage	CMA	ITS1/ITS4	Fungi	Ascomycota	Sordariomycetes	Hypocreales	Stachybotryaceae	Myrothecium	Myrothecium roridum	ATCGTTGCTTCGGCGGGACCGCCCCGGCGCCTTCGGGCCCGGAACCAGGCGCCCGCCGGAGGCCCCAAACTCTTATGTCTTTAGTGGTTTTCTCCTCTGAGTGACACATAAACAAATAAATAAAAACTTTCAACAACGGATCTCTTGGTTCTGGCATCGATGAAGAACGCAGCGAAATGCGATAAGTAATGTGAATTGCAGAATTCAGTGAATCATCGAATCTTTGAACGCACATTGCGCCCGCCAGTATTCTGGCGGGCATGCCTGTTCGAGCGTCATTTCAACCCTCAGGCCCCCAGTGCCTGGCGTTGGGGATCGGCGTGGGCGGCGACGGGCTCTCCGGAGCCCCGAGCCAATGCCTGCCGGCCCCGAAATTCAGTGGCGGTCTCGCTGTAGTCC…
Fungstrain486	Solanum lycopersicum	Natural site	China	Shandong	36.93N 118.77E	Fruiting Stage	PDA	ITS1/ITS4	Fungi	Ascomycota	Sordariomycetes	Hypocreales	Nectriaceae	Neocosmospora	Neocosmospora rubicola	TGTGACATACCTAAAACGTTGCTTCGGCGGGAACAGACGGCCCTGTAACAACGGGCCGCCCCCGCCAGAGGACCCCTAACTCTGTTTTTATAATGTTTTTCTGAGTAAACAAGCAAATAAATTAAAACTTTCAACAACGGATCTCTTGGCTCTGGCATCGATGAAGAACGCAGCGAAATGCGATAAGTAATGTGAATTGCAGAATTCAGTGAATCATCGAATCTTTGAACGCACATTGCGCCCGCCAGTATTCTGGCGGGCATGCCTGTTCGAGCGTCATTACAACCCTCAGGCCCCCGGGCCTGGCGTTGGGGATCGGCGGAAGCCCCCTGTGGGCACACGCCGTCCCTCAAATACAGTGGCGGTCCCGCCGCAGCTTCCATTGCGTAGTAGCTAACA…
Fungstrain487	Solanum lycopersicum	Natural site	China	Shandong	36.93N 118.77E	Fruiting Stage	PDA	ITS1/ITS4	Fungi	Ascomycota	Sordariomycetes	Hypocreales	Nectriaceae	Neocosmospora	Neocosmospora rubicola	CGTTGCTTCGGCGGGAACAGACGGCCCTGTAACAACGGGCCGCCCCCGCCAGAGGACCCCTAACTCTGTTTTTATAATGTTTTTCTGAGTAAACAAGCAAATAAATTAAAACTTTCAACAACGGATCTCTTGGCTCTGGCATCGATGAAGAACGCAGCGAAATGCGATAAGTAATGTGAATTGCAGAATTCAGTGAATCATCGAATCTTTGAACGCACATTGCGCCCGCCAGTATTCTGGCGGGCATGCCTGTTCGAGCGTCATTACAACCCTCAGGCCCCCGGGCCTGGCGTTGGGGATCGGCGGAAGCCCCCTGTGGGCACACGCCGTCCCTCAAATACAGTGGCGGTCCCGCCGCAGCTTCCATTGCGTAGTAGCTAACACCTCGCAACTGGAGAG…
Fungstrain491	Solanum lycopersicum	Natural site	China	Shandong	36.93N 118.77E	Fruiting Stage	PDA	ITS1/ITS4	Fungi	Ascomycota	Sordariomycetes	Hypocreales	Nectriaceae	Neocosmospora	Neocosmospora rubicola	CGGCCCTGTAACAACGGGCCGCCCCCGCCAGAGGACCCCTAACTCTGTTTTTATAATGTTTTTCTGAGTAAACAAGCAAATAAATTAAAACTTTCAACAACGGATCTCTTGGCTCTGGCATCGATGAAGAACGCAGCGAAATGCGATAAGTAATGTGAATTGCAGAATTCAGTGAATCATCGAATCTTTGAACGCACATTGCGCCCGCCAGTATTCTGGCGGGCATGCCTGTTCGAGCGTCATTACAACCCTCAGGCCCCCGGGCCTGGCGTTGGGGATCGGCGGAAGCCCCCTGTGGGCACACGCCGTCCCTCAAATACAGTGGCGGTCCCGCCGCAGCTTCCATTGCGTAGTAGCTAACACCTCGCAACTGGAGAGCGGCGCGGCCATGCCGTAAAA…
Fungstrain490	Solanum lycopersicum	Natural site	China	Shandong	36.93N 118.77E	Fruiting Stage	PDA	ITS1/ITS4	Fungi	Ascomycota	Sordariomycetes	Hypocreales	Nectriaceae	Neocosmospora	Neocosmospora rubicola	AGACGGCCCTGTAACAACGGGCCGCCCCCGCCAGAGGACCCCTAACTCTGTTTTTATAATGTTTTTCTGAGTAAACAAGCAAATAAATTAAAACTTTCAACAACGGATCTCTTGGCTCTGGCATCGATGAAGAACGCAGCGAAATGCGATAAGTAATGTGAATTGCAGAATTCAGTGAATCATCGAATCTTTGAACGCACATTGCGCCCGCCAGTATTCTGGCGGGCATGCCTGTTCGAGCGTCATTACAACCCTCAGGCCCCCGGGCCTGGCGTTGGGGATCGGCGGAAGCCCCCTGTGGGCACACGCCGTCCCTCAAATACAGTGGCGGTCCCGCCGCAGCTTCCATTGCGTAGTAGCTAACACCTCGCAACTGGAGAGCGGCGCGGCCATGCCGTA…
Fungstrain488	Solanum lycopersicum	Natural site	China	Heilongjiang	47.12N 124.88E	Fruiting Stage	MEA	ITS1/ITS4	Fungi	Ascomycota	Sordariomycetes	Hypocreales	Nectriaceae	Neocosmospora	Neocosmospora rubicola	TTGCTTCGGCGGGAACAGACGGCCCTGTAACAACGGGCCGCCCCCGCCAGAGGACCCCTAACTCTGTTTTTATAATGTTTTTCTGAGTAAACAAGCAAATAAATTAAAACTTTCAACAACGGATCTCTTGGCTCTGGCATCGATGAAGAACGCAGCGAAATGCGATAAGTAATGTGAATTGCAGAATTCAGTGAATCATCGAATCTTTGAACGCACATTGCGCCCGCCAGTATTCTGGCGGGCATGCCTGTTCGAGCGTCATTACAACCCTCAGGCCCCCGGGCCTGGCGTTGGGGATCGGCGGAAGCCCCCTGTGGGCACACGCCGTCCCTCAAATACAGTGGCGGTCCCGCCGCAGCTTCCATTGCGTAGTAGCTAACACCTCGCAACTGGAGAGCG…
Fungstrain489	Solanum lycopersicum	Natural site	China	Heilongjiang	45.80N 125.15E	Fruiting Stage	PDA	ITS1/ITS4	Fungi	Ascomycota	Sordariomycetes	Hypocreales	Nectriaceae	Neocosmospora	Neocosmospora rubicola	CTTCGGCGGGAACAGACGGCCCTGTAACAACGGGCCGCCCCCGCCAGAGGACCCCTAACTCTGTTTTTATAATGTTTTTCTGAGTAAACAAGCAAATAAATTAAAACTTTCAACAACGGATCTCTTGGCTCTGGCATCGATGAAGAACGCAGCGAAATGCGATAAGTAATGTGAATTGCAGAATTCAGTGAATCATCGAATCTTTGAACGCACATTGCGCCCGCCAGTATTCTGGCGGGCATGCCTGTTCGAGCGTCATTACAACCCTCAGGCCCCCGGGCCTGGCGTTGGGGATCGGCGGAAGCCCCCTGTGGGCACACGCCGTCCCTCAAATACAGTGGCGGTCCCGCCGCAGCTTCCATTGCGTAGTAGCTAACACCTCGCAACTGGAGAGCGGCG…
Fungstrain495	Solanum lycopersicum	Natural site	China	Heilongjiang	45.80N 125.15E	Fruiting Stage	PDA	ITS1/ITS4	Fungi	Ascomycota	Dothideomycetes	Pleosporales	Pyrenochaetopsidaceae	Neopyrenochaeta	Neopyrenochaeta acicola	TTTGTCTTTTGCGTACTGTATGTTTCCTCGGCGGGTTCGCCCGCCGATAGGACACTTCAAAACCTTTTGTAATTGCAATCAGCGTCAGAAAAACTATAATAGTTACAACTTTCAACAACGGATCTCTTGGTTCTGGCATCGATGAAGAACGCAGCGAAATGCGAAAAGTAGTGTGAATTGCAGAATTCAGTGAATCATCGAATCTTTGAACGCACATTGCGCCCCTTGGTATTCCATGGGGCATGCCTGTTCGAGCGTCATTTGTACCCTCAAGCTCTGCTTGGTGTTGGGTGTTTGTCCCGCCTTCGCGCGTGGACTCGCCTTAAAGTGATTGGCAGCCGGAATAATTCTGGGGAACGCAGCACAACTGCAGCCTCCATTTTACGCCGAGCGTCCAGT…
Fungstrain496	Solanum lycopersicum	Natural site	China	Heilongjiang	45.80N 125.15E	Fruiting Stage	PDA	ITS1/ITS4	Fungi	Ascomycota	Dothideomycetes	Pleosporales	Pyrenochaetopsidaceae	Neopyrenochaeta	Neopyrenochaeta acicola	CTTTTGCGTACTGTATGTTTCCTCGGCGGGTTCGCCCGCCGATAGGACACTTCAAAACCTTTTGTAATTGCAATCAGCGTCAGAAAAACTATAATAGTTACAACTTTCAACAACGGATCTCTTGGTTCTGGCATCGATGAAGAACGCAGCGAAATGCGAAAAGTAGTGTGAATTGCAGAATTCAGTGAATCATCGAATCTTTGAACGCACATTGCGCCCCTTGGTATTCCATGGGGCATGCCTGTTCGAGCGTCATTTGTACCCTCAAGCTCTGCTTGGTGTTGGGTGTTTGTCCCGCCTTCGCGCGTGGACTCGCCTTAAAGTGATTGGCAGCCGGAATAATTCTGGGGAACGCAGCACAACTGCAGCCTCCATTTTACGCCGAGCGTCCAGTAAGCC…
Fungstrain494	Solanum lycopersicum	Natural site	China	Shandong	36.93N 118.77E	Fruiting Stage	PDA	ITS1/ITS4	Fungi	Ascomycota	Dothideomycetes	Pleosporales	Pyrenochaetopsidaceae	Neopyrenochaeta	Neopyrenochaeta acicola	ACCCTTTGTCTTTTGCGTACTGTATGTTTCCTCGGCGGGTTCGCCCGCCGATAGGACACTTCAAAACCTTTTGTAATTGCAATCAGCGTCAGAAAAACTATAATAGTTACAACTTTCAACAACGGATCTCTTGGTTCTGGCATCGATGAAGAACGCAGCGAAATGCGAAAAGTAGTGTGAATTGCAGAATTCAGTGAATCATCGAATCTTTGAACGCACATTGCGCCCCTTGGTATTCCATGGGGCATGCCTGTTCGAGCGTCATTTGTACCCTCAAGCTCTGCTTGGTGTTGGGTGTTTGTCCCGCCTTCGCGCGTGGACTCGCCTTAAAGTGATTGGCAGCCGGAATAATTCTGGGGAACGCAGCACAACTGCAGCCTCCATTTTACGCCGAGCGTC…
Fungstrain492	Solanum lycopersicum	Natural site	China	Heilongjiang	47.12N 124.88E	Fruiting Stage	PDA	ITS1/ITS4	Fungi	Ascomycota	Dothideomycetes	Pleosporales	Pyrenochaetopsidaceae	Neopyrenochaeta	Neopyrenochaeta acicola	AAAAGCCCCCATCCCATGCTGTTCAACCCTTTGTCTTTTGCGTACTGTATGTTTCCTCGGCGGGTTCGCCCGCCGATAGGACACTTCAAAACCTTTTGTAATTGCAATCAGCGTCAGAAAAACTATAATAGTTACAACTTTCAACAACGGATCTCTTGGTTCTGGCATCGATGAAGAACGCAGCGAAATGCGAAAAGTAGTGTGAATTGCAGAATTCAGTGAATCATCGAATCTTTGAACGCACATTGCGCCCCTTGGTATTCCATGGGGCATGCCTGTTCGAGCGTCATTTGTACCCTCAAGCTCTGCTTGGTGTTGGGTGTTTGTCCCGCCTTCGCGCGTGGACTCGCCTTAAAGTGATTGGCAGCCGGAATAATTCTGGGGAACGCAGCACAACTG…
Fungstrain493	Solanum lycopersicum	Natural site	China	Heilongjiang	47.12N 124.88E	Fruiting Stage	PDA	ITS1/ITS4	Fungi	Ascomycota	Dothideomycetes	Pleosporales	Pyrenochaetopsidaceae	Neopyrenochaeta	Neopyrenochaeta acicola	CCCATCCCATGCTGTTCAACCCTTTGTCTTTTGCGTACTGTATGTTTCCTCGGCGGGTTCGCCCGCCGATAGGACACTTCAAAACCTTTTGTAATTGCAATCAGCGTCAGAAAAACTATAATAGTTACAACTTTCAACAACGGATCTCTTGGTTCTGGCATCGATGAAGAACGCAGCGAAATGCGAAAAGTAGTGTGAATTGCAGAATTCAGTGAATCATCGAATCTTTGAACGCACATTGCGCCCCTTGGTATTCCATGGGGCATGCCTGTTCGAGCGTCATTTGTACCCTCAAGCTCTGCTTGGTGTTGGGTGTTTGTCCCGCCTTCGCGCGTGGACTCGCCTTAAAGTGATTGGCAGCCGGAATAATTCTGGGGAACGCAGCACAACTGCAGCCTC…
Fungstrain497	Solanum lycopersicum	Natural site	China	Shandong	36.93N 118.77E	Fruiting Stage	CMA	ITS1/ITS4	Fungi	Ascomycota	Sordariomycetes	Hypocreales	Ophiocordycipitaceae	Paecilomyces	Paecilomyces lilacinus	ACTGTGAACCTTACCTCAGTTGCCTCGGCGGGAACGCCCCGGCCGCCTGCCCCCGCGCCGGCGCCGGACCCAGGCGCCCGCCGCAGGGACCCCAAACTCTCTTGCATTACGCCCAGCGGGCGGAATTTCTTCTCTGAGTTGCACAAGCAAAAACAAATGAATCAAAACTTTCAACAACGGATCTCTTGGTTCTGGCATCGATGAAGAACGCAGCGAAATGCGATAAGTAATGTGAATTGCAGAATTCAGTGAATCATCGAATCTTTGAACGCACATTGCGCCCGCCAGCATTCTGGCGGGCATGCCTGTTCGAGCGTCATTTCAACCCTCGAGCCCCCCCCGGGGGCCTCGGTGTTGGGGGACGGCACACCAGCCGCCCCCGAAATGCAGTGGCGACCC…
Fungstrain498	Solanum lycopersicum	Natural site	China	Heilongjiang	45.80N 125.15E	Fruiting Stage	CMA	ITS1/ITS4	Fungi	Ascomycota	Sordariomycetes	Hypocreales	Ophiocordycipitaceae	Paecilomyces	Paecilomyces lilacinus	CCTCAGTTGCCTCGGCGGGAACGCCCCGGCCGCCTGCCCCCGCGCCGGCGCCGGACCCAGGCGCCCGCCGCAGGGACCCCAAACTCTCTTGCATTACGCCCAGCGGGCGGAATTTCTTCTCTGAGTTGCACAAGCAAAAACAAATGAATCAAAACTTTCAACAACGGATCTCTTGGTTCTGGCATCGATGAAGAACGCAGCGAAATGCGATAAGTAATGTGAATTGCAGAATTCAGTGAATCATCGAATCTTTGAACGCACATTGCGCCCGCCAGCATTCTGGCGGGCATGCCTGTTCGAGCGTCATTTCAACCCTCGAGCCCCCCCCGGGGGCCTCGGTGTTGGGGGACGGCACACCAGCCGCCCCCGAAATGCAGTGGCGACCCCGCCGCAGCCTCC…
Fungstrain499	Solanum lycopersicum	Natural site	China	Heilongjiang	45.80N 125.15E	Fruiting Stage	CMA	ITS1/ITS4	Fungi	Ascomycota	Sordariomycetes	Hypocreales	Ophiocordycipitaceae	Paecilomyces	Paecilomyces lilacinus	CAGTTGCCTCGGCGGGAACGCCCCGGCCGCCTGCCCCCGCGCCGGCGCCGGACCCAGGCGCCCGCCGCAGGGACCCCAAACTCTCTTGCATTACGCCCAGCGGGCGGAATTTCTTCTCTGAGTTGCACAAGCAAAAACAAATGAATCAAAACTTTCAACAACGGATCTCTTGGTTCTGGCATCGATGAAGAACGCAGCGAAATGCGATAAGTAATGTGAATTGCAGAATTCAGTGAATCATCGAATCTTTGAACGCACATTGCGCCCGCCAGCATTCTGGCGGGCATGCCTGTTCGAGCGTCATTTCAACCCTCGAGCCCCCCCCGGGGGCCTCGGTGTTGGGGGACGGCACACCAGCCGCCCCCGAAATGCAGTGGCGACCCCGCCGCAGCCTCCCCT…
Fungstrain500	Solanum lycopersicum	Natural site	China	Heilongjiang	45.80N 125.15E	Fruiting Stage	CMA	ITS1/ITS4	Fungi	Ascomycota	Sordariomycetes	Hypocreales	Ophiocordycipitaceae	Paecilomyces	Paecilomyces lilacinus	TGCCTCGGCGGGAACGCCCCGGCCGCCTGCCCCCGCGCCGGCGCCGGACCCAGGCGCCCGCCGCAGGGACCCCAAACTCTCTTGCATTACGCCCAGCGGGCGGAATTTCTTCTCTGAGTTGCACAAGCAAAAACAAATGAATCAAAACTTTCAACAACGGATCTCTTGGTTCTGGCATCGATGAAGAACGCAGCGAAATGCGATAAGTAATGTGAATTGCAGAATTCAGTGAATCATCGAATCTTTGAACGCACATTGCGCCCGCCAGCATTCTGGCGGGCATGCCTGTTCGAGCGTCATTTCAACCCTCGAGCCCCCCCCGGGGGCCTCGGTGTTGGGGGACGGCACACCAGCCGCCCCCGAAATGCAGTGGCGACCCCGCCGCAGCCTCCCCTGCGT…
Fungstrain502	Solanum lycopersicum	Natural site	China	Shandong	36.93N 118.77E	Fruiting Stage	RBM	ITS1/ITS4	Fungi	Ascomycota	Sordariomycetes	Hypocreales	Nectriaceae	Paracamarosporium	Paracamarosporium hawaiiense	GGCGTGTCTCCCGGGTGGTAGAGGTAGAACTCGCACGCGCCACATGTCTGAATCCTTTTTTTACGAGCACCTTTCGTTCTCCTTCGGTGGGGTGACCTGCCGTTGGAACCCATCAAAACTCTTTTTGCATCTAGCATTACCTGTTCTGATACAAACAATCGTTACAACTTTCAACAATGGATCTCTTGGCTCTGGCATCGATGAAGAACGCAGCGAAATGCGATAAGTAGTGTGAATTGCAGAATTCAGTGAATCATCGAATCTTTGAACGCACATTGCGCCCCTTGGTATTCCATGGGGCATGCCTGTTCGAGCGTCATCTACACCCTCAAGCTCTGCTTGGTGTTGGGCGTCTGTCCCGCCTACGTGCGCGGACTCGCCCCAAATTCATTGGCAGCG…
Fungstrain503	Solanum lycopersicum	Natural site	China	Shandong	36.93N 118.77E	Fruiting Stage	RBM	ITS1/ITS4	Fungi	Ascomycota	Sordariomycetes	Hypocreales	Nectriaceae	Paracamarosporium	Paracamarosporium hawaiiense	GTGTCTCCCGGGTGGTAGAGGTAGAACTCGCACGCGCCACATGTCTGAATCCTTTTTTTACGAGCACCTTTCGTTCTCCTTCGGTGGGGTGACCTGCCGTTGGAACCCATCAAAACTCTTTTTGCATCTAGCATTACCTGTTCTGATACAAACAATCGTTACAACTTTCAACAATGGATCTCTTGGCTCTGGCATCGATGAAGAACGCAGCGAAATGCGATAAGTAGTGTGAATTGCAGAATTCAGTGAATCATCGAATCTTTGAACGCACATTGCGCCCCTTGGTATTCCATGGGGCATGCCTGTTCGAGCGTCATCTACACCCTCAAGCTCTGCTTGGTGTTGGGCGTCTGTCCCGCCTACGTGCGCGGACTCGCCCCAAATTCATTGGCAGCGGTC…
Fungstrain501	Solanum lycopersicum	Natural site	China	Heilongjiang	47.12N 124.88E	Fruiting Stage	RBM	ITS1/ITS4	Fungi	Ascomycota	Sordariomycetes	Hypocreales	Nectriaceae	Paracamarosporium	Paracamarosporium hawaiiense	TGGCTGCGGCCTCCGGGGGCGTGTCTCCCGGGTGGTAGAGGTAGAACTCGCACGCGCCACATGTCTGAATCCTTTTTTTACGAGCACCTTTCGTTCTCCTTCGGTGGGGTGACCTGCCGTTGGAACCCATCAAAACTCTTTTTGCATCTAGCATTACCTGTTCTGATACAAACAATCGTTACAACTTTCAACAATGGATCTCTTGGCTCTGGCATCGATGAAGAACGCAGCGAAATGCGATAAGTAGTGTGAATTGCAGAATTCAGTGAATCATCGAATCTTTGAACGCACATTGCGCCCCTTGGTATTCCATGGGGCATGCCTGTTCGAGCGTCATCTACACCCTCAAGCTCTGCTTGGTGTTGGGCGTCTGTCCCGCCTACGTGCGCGGACTCGCCC…
Fungstrain505	Solanum lycopersicum	Natural site	China	Shandong	36.93N 118.77E	Fruiting Stage	PDA	ITS1/ITS4	Fungi	Ascomycota	Sordariomycetes	Hypocreales	Stachybotryaceae	Paramyrothecium	Paramyrothecium roridum	TTTGTGACCTTACCTATCGTTGCTTCGGCGGGACCGCCCCGGCGCCTTCGGGCAACGGAACCAGGCGCCCGCCGGAGAACCCAAACTCTTATGTCTTTAGTGGTTTTCTCCTCTGAGTGACACATAAACAAATAAATAAAAACTTTCAACAACGGATCTCTTGGTTCTGGCATCGATGAAGAACGCAGCGAAATGCGATAAGTAATGTGAATTGCAGAATTCAGTGAATCATCGAATCTTTGAACGCACATTGCGCCCGCCAGTATTCTGGCGGGCATGCCTGTTCGAGCGTCATTTCAACCCTCAGGCCCCCAGTGCCTGGCGTTGGGGATCGGCGTGGGCCGGGGCTGTCCTCCGGGACGGTCCCCGCGCCTGCCGGCCCCGAAATTCAGTGGCGGT…
Fungstrain506	Solanum lycopersicum	Natural site	China	Shandong	36.93N 118.77E	Fruiting Stage	PDA	ITS1/ITS4	Fungi	Ascomycota	Sordariomycetes	Hypocreales	Stachybotryaceae	Paramyrothecium	Paramyrothecium roridum	GACCTTACCTATCGTTGCTTCGGCGGGACCGCCCCGGCGCCTTCGGGCAACGGAACCAGGCGCCCGCCGGAGAACCCAAACTCTTATGTCTTTAGTGGTTTTCTCCTCTGAGTGACACATAAACAAATAAATAAAAACTTTCAACAACGGATCTCTTGGTTCTGGCATCGATGAAGAACGCAGCGAAATGCGATAAGTAATGTGAATTGCAGAATTCAGTGAATCATCGAATCTTTGAACGCACATTGCGCCCGCCAGTATTCTGGCGGGCATGCCTGTTCGAGCGTCATTTCAACCCTCAGGCCCCCAGTGCCTGGCGTTGGGGATCGGCGTGGGCCGGGGCTGTCCTCCGGGACGGTCCCCGCGCCTGCCGGCCCCGAAATTCAGTGGCGGTCTCGC…
Fungstrain507	Solanum lycopersicum	Natural site	China	Shandong	36.93N 118.77E	Fruiting Stage	PDA	ITS1/ITS4	Fungi	Ascomycota	Sordariomycetes	Hypocreales	Stachybotryaceae	Paramyrothecium	Paramyrothecium roridum	TGACCTTACCTATCGTTGCTTCGGCGGGACCGCCCCGGCGCCTTCGGGCAACGGAACCAGGCGCCCGCCGGAGAACCCAAACTCTTATGTCTTTAGTGGTTTTCTCCTCTGAGTGACACATAAACAAATAAATAAAAACTTTCAACAACGGATCTCTTGGTTCTGGCATCGATGAAGAACGCAGCGAAATGCGATAAGTAATGTGAATTGCAGAATTCAGTGAATCATCGAATCTTTGAACGCACATTGCGCCCGCCAGTATTCTGGCGGGCATGCCTGTTCGAGCGTCATTTCAACCCTCAGGCCCCCAGTGCCTGGCGTTGGGGATCGGCGTGGGCCGGGGCTGTCCTCCGGGACGGTCCCCGCGCCTGCCGGCCCCGAAATTCAGTGGCGGTCTCG…
Fungstrain504	Solanum lycopersicum	Natural site	China	Heilongjiang	45.80N 125.15E	Fruiting Stage	PDA	ITS1/ITS4	Fungi	Ascomycota	Sordariomycetes	Hypocreales	Stachybotryaceae	Paramyrothecium	Paramyrothecium roridum	CGACTTCACTCCAACCCTTTGTGACCTTACCTATCGTTGCTTCGGCGGGACCGCCCCGGCGCCTTCGGGCAACGGAACCAGGCGCCCGCCGGAGAACCCAAACTCTTATGTCTTTAGTGGTTTTCTCCTCTGAGTGACACATAAACAAATAAATAAAAACTTTCAACAACGGATCTCTTGGTTCTGGCATCGATGAAGAACGCAGCGAAATGCGATAAGTAATGTGAATTGCAGAATTCAGTGAATCATCGAATCTTTGAACGCACATTGCGCCCGCCAGTATTCTGGCGGGCATGCCTGTTCGAGCGTCATTTCAACCCTCAGGCCCCCAGTGCCTGGCGTTGGGGATCGGCGTGGGCCGGGGCTGTCCTCCGGGACGGTCCCCGCGCCTGCCGGCCC…
Fungstrain509	Solanum lycopersicum	Natural site	China	Shandong	37.35N 119.23E	Fruiting Stage	MEA	ITS1/ITS4	Fungi	Ascomycota	Sordariomycetes	Hypocreales	Stachybotryaceae	Paramyrothecium	Paramyrothecium tellicola	TCGGCGGGACCGCCCCGGCGCCCTCGGGCCCGGAACCAGGCGCCCGCCGGAGGCCCCAAACTCTTATGTCTTTAGTGGTTTTCTCCTCTGAGTGACACATAAACAAATAAATAAAAACTTTCAACAACGGATCTCTTGGTTCTGGCATCGATGAAGAACGCAGCGAAATGCGATAAGTAATGTGAATTGCAGAATTCAGTGAATCATCGAATCTTTGAACGCACATTGCGCCCGCCAGTATTCTGGCGGGCATGCCTGTTCGAGCGTCATTTCAACCCTCAGGCCCCCAGTGCCTGGCGTTGGGGATCGGCGCGGGCGGCGCACCCTCCGGGGTGTGCCCGCCTGCCGGCCCCGAAATTCAGTGGCGGTCTCGCTGTAGTCCCCCTCTGCGTAGTAGCA…
Fungstrain510	Solanum lycopersicum	Natural site	China	Shandong	37.35N 119.23E	Fruiting Stage	MEA	ITS1/ITS4	Fungi	Ascomycota	Sordariomycetes	Hypocreales	Stachybotryaceae	Paramyrothecium	Paramyrothecium tellicola	TGCTTCGGCGGGACCGCCCCGGCGCCCTCGGGCCCGGAACCAGGCGCCCGCCGGAGGCCCCAAACTCTTATGTCTTTAGTGGTTTTCTCCTCTGAGTGACACATAAACAAATAAATAAAAACTTTCAACAACGGATCTCTTGGTTCTGGCATCGATGAAGAACGCAGCGAAATGCGATAAGTAATGTGAATTGCAGAATTCAGTGAATCATCGAATCTTTGAACGCACATTGCGCCCGCCAGTATTCTGGCGGGCATGCCTGTTCGAGCGTCATTTCAACCCTCAGGCCCCCAGTGCCTGGCGTTGGGGATCGGCGCGGGCGGCGCACCCTCCGGGGTGTGCCCGCCTGCCGGCCCCGAAATTCAGTGGCGGTCTCGCTGTAGTCCCCCTCTGCGTAGT…
Fungstrain508	Solanum lycopersicum	Natural site	China	Heilongjiang	45.80N 125.15E	Fruiting Stage	MEA	ITS1/ITS4	Fungi	Ascomycota	Sordariomycetes	Hypocreales	Stachybotryaceae	Paramyrothecium	Paramyrothecium tellicola	ACCTTACCTATCGTTGCTTCGGCGGGACCGCCCCGGCGCCCTCGGGCCCGGAACCAGGCGCCCGCCGGAGGCCCCAAACTCTTATGTCTTTAGTGGTTTTCTCCTCTGAGTGACACATAAACAAATAAATAAAAACTTTCAACAACGGATCTCTTGGTTCTGGCATCGATGAAGAACGCAGCGAAATGCGATAAGTAATGTGAATTGCAGAATTCAGTGAATCATCGAATCTTTGAACGCACATTGCGCCCGCCAGTATTCTGGCGGGCATGCCTGTTCGAGCGTCATTTCAACCCTCAGGCCCCCAGTGCCTGGCGTTGGGGATCGGCGCGGGCGGCGCACCCTCCGGGGTGTGCCCGCCTGCCGGCCCCGAAATTCAGTGGCGGTCTCGCTGTAGTC…
Fungstrain513	Solanum lycopersicum	Natural site	China	Heilongjiang	45.80N 125.15E	Fruiting Stage	CMA	ITS1/ITS4	Fungi	Ascomycota	Eurotiomycetes	Eurotiales	Aspergillaceae	Penicillium	Penicillium asturianum	CCACCTCCCACTCGTGTTTATCCGTACCTTGTTGCTTCGGCGGGCCCGCCTCACGGCCGCCGGGGGGCATCCGCCCCCGGGCCCGCGCCCGCCGAAGACACACAAACGAACTCTTGTCTGAAGATTGCAGTCTGAGTACTTGACTAAATCAGTTAAAACTTTCAACAACGGATCTCTTGGTTCCGGCATCGATGAAGAACGCAGCGAAATGCGATAAGTAATGTGAATTGCAGAATTCAGTGAATCATCGAGTCTTTGAACGCACATTGCGCCCCCTGGTATTCCGGGGGGCATGCCTGTCCGAGCGTCATTGCTGCCCTCAAGCACGGCTTGTGTGTTGGGCTCTCGCCCCCCGCTTCCGGGGGGCGGGCCCGAAAGGCAGCGGCGGCACCGCGTCCG…
Fungstrain514	Solanum lycopersicum	Natural site	China	Heilongjiang	45.80N 125.15E	Fruiting Stage	CMA	ITS1/ITS4	Fungi	Ascomycota	Eurotiomycetes	Eurotiales	Aspergillaceae	Penicillium	Penicillium asturianum	CAGCTCCACCGTGTTTATCGTACCTTGTTGCTtcggcgggcccgcctcacggccgccggggggcatccgcccccgggcccgcgcccgccgAAGACACACAAACGAACTCTTGTCTGAAGATTGCAGTCTGAGTACTTGACTAAATCAGTTAAAACTTTCACAACGGATCTCTTGGTTCCGGCATCGATGAAGAACGCAGCGAAATGCGATAAGTAATGTGAATTGCAGAATTCAGTGAATCATCGAGTCTTTGAACGCACATTGCGCCCCCTGGTATTCCGGGGGGCATGCCTGTCCGAGCGTCATTGCTGCCCTCAAGCACGGCTTGTGTGTTGGGCTCTCGCCCCCCGCTTCCGGGGGGCGGGCCCGAAAGGCAGCGGCGGCACCGCGTCCGGTCCT…
Fungstrain511	Solanum lycopersicum	Natural site	China	Heilongjiang	47.12N 124.88E	Fruiting Stage	CMA	ITS1/ITS4	Fungi	Ascomycota	Eurotiomycetes	Eurotiales	Aspergillaceae	Penicillium	Penicillium asturianum	TCTAGTGATGACTCTGGGTCCACCTCCCACCCGTGTTTATCGTACCTTGTTGCTTCGGCGGGCCCGCCTCACGGCCGCCGGGGGGCATCCGCCCCCGGGCCCGCGCCCGCCGAAGACACACAAACGAACTCTTGTCTGAAGATTGCAGTCTGAGTACTTGACTAAATCAGTTAAAACTTTCAACAACGGATCTCTTGGTTCCGGCATCGATGAAGAACGCAGCGAAATGCGATAAGTAATGTGAATTGCAGAATTCAGTGAATCATCGAGTCTTTGAACGCACATTGCGCCCCCTGGTATTCCGGGGGGCATGCCTGTCCGAGCGTCATTGCTGCCCTCAAGCACGGCTTGTGTGTTGGGCTCTCGCCCCCCGCTTCCGGGGGGCGGGCCCGAAAGGCA…
Fungstrain512	Solanum lycopersicum	Natural site	China	Heilongjiang	47.12N 124.88E	Fruiting Stage	CMA	ITS1/ITS4	Fungi	Ascomycota	Eurotiomycetes	Eurotiales	Aspergillaceae	Penicillium	Penicillium asturianum	CAGCTCCACCGTGTTTATCGTACCTTGTTGCTtcggcgggcccgcctcacggccgccggggggcatccgcccccgggcccgcgcccgccgAAGACACACAAACGAACTCTTGTCTGAAGATTGCAGTCTGAGTACTTGACTAAATCAGTTAAAACTTTCACAACGGATCTCTTGGTTCCGGCATCGATGAAGAACGCAGCGAAATGCGATAAGTAATGTGAATTGCAGAATTCAGTGAATCATCGAGTCTTTGAACGCACATTGCGCCCCCTGGTATTCCGGGGGGCATGCCTGTCCGAGCGTCATTGCTGCCCTCAAGCACGGCTTGTGTGTTGGGCTCTCGCCCCCCGCTTCCGGGGGGCGGGCCCGAAAGGCAGCGGCGGCACCGCGTCCGGTCCT…
Fungstrain538	Solanum lycopersicum	Natural site	China	Heilongjiang	45.80N 125.15E	Fruiting Stage	PDA	ITS1/ITS4	Fungi	Ascomycota	Eurotiomycetes	Eurotiales	Aspergillaceae	Penicillium	Penicillium madriti	TGTTTATTGTACCTTGTTGCTTCGGCGGGCCCGCCTTTACGGCCGCCGGGGGGCTCACGCTCCCGGGCCCGCGCCCGCCGAAGACACCCTCGAACTCTGTCTGAAGATTGTAGTCTGAGTGGAATTATAAATTATTTAAAACTTTCAACAACGGATCTCTTGGTTCCGGCATCGATGAAGAACGCAGCGAAATGCGATACGTAATGTGAATTGCAGAATTCAGTGAATCATCGAGTCTTTGAACGCACATTGCGCCCCCTGGTATTCCGGGGGGCATGCCTGTCCGAGCGTCATTGCTGCCCTCAAGCACGGCTTGTGTGTTGGGCCCCGTCCCCCAATCCCGGGGGACGGGCCCGAAAGGCAGCGGCGGCACCGCGTCCGGTCCTCGAGCGTATGGGG…
Fungstrain539	Solanum lycopersicum	Natural site	China	Heilongjiang	45.80N 125.15E	Fruiting Stage	PDA	ITS1/ITS4	Fungi	Ascomycota	Eurotiomycetes	Eurotiales	Aspergillaceae	Penicillium	Penicillium madriti	CCGTGTTTATTGTACCTTGTTGCTTCGGCGGGCCCGCCTTTACGGCCGCCGGGGGGCTCACGCTCCCGGGCCCGCGCCCGCCGAAGACACCCTCGAACTCTGTCTGAAGATTGTAGTCTGAGTGGAATTATAAATTATTTAAAACTTTCAACAACGGATCTCTTGGTTCCGGCATCGATGAAGAACGCAGCGAAATGCGATACGTAATGTGAATTGCAGAATTCAGTGAATCATCGAGTCTTTGAACGCACATTGCGCCCCCTGGTATTCCGGGGGGCATGCCTGTCCGAGCGTCATTGCTGCCCTCAAGCACGGCTTGTGTGTTGGGCCCCGTCCCCCAATCCCGGGGGACGGGCCCGAAAGGCAGCGGCGGCACCGCGTCCGGTCCTCGAGCGTATG…
Fungstrain537	Solanum lycopersicum	Natural site	China	Heilongjiang	45.80N 125.15E	Fruiting Stage	PDA	ITS1/ITS4	Fungi	Ascomycota	Eurotiomycetes	Eurotiales	Aspergillaceae	Penicillium	Penicillium madriti	GATTGTACCTTGTTGCTTCGGCGGGCCCGCCTTTACGGCCGCCGGGGGGCTCACGCTCCCGGGCCCGCGCCCGCCGAAGACACCCTCGAACTCTGTCTGAAGATTGTAGTCTGAGTGGAATTATAAATTATTTAAAACTTTCAACAACGGATCTCTTGGTTCCGGCATCGATGAAGAACGCAGCGAAATGCGATACGTAATGTGAATTGCAGAATTCAGTGAATCATCGAGTCTTTGAACGCACATTGCGCCCCCTGGTATTCCGGGGGGCATGCCTGTCCGAGCGTCATTGCTGCCCTCAAGCACGGCTTGTGTGTTGGGCCCCGTCCCCCAATCCCGGGGGACGGGCCCGAAAGGCAGCGGCGGCACCGCGTCCGGTCCTCGAGCGTATGGGGCTTT…
Fungstrain536	Solanum lycopersicum	Natural site	China	Heilongjiang	45.80N 125.15E	Fruiting Stage	PDA	ITS1/ITS4	Fungi	Ascomycota	Eurotiomycetes	Eurotiales	Aspergillaceae	Penicillium	Penicillium madriti	GGGTCAGCTCCCACCCGTGTTTATTGTACCTTGTTGCTTCGGCGGGCCCGCCTTTACGGCCGCCGGGGGGCTCACGCTCCCGGGCCCGCGCCCGCCGAAGACACCCTCGAACTCTGTCTGAAGATTGTAGTCTGAGTGGAATTATAAATTATTTAAAACTTTCAACAACGGATCTCTTGGTTCCGGCATCGATGAAGAACGCAGCGAAATGCGATACGTAATGTGAATTGCAGAATTCAGTGAATCATCGAGTCTTTGAACGCACATTGCGCCCCCTGGTATTCCGGGGGGCATGCCTGTCCGAGCGTCATTGCTGCCCTCAAGCACGGCTTGTGTGTTGGGCCCCGTCCCCCAATCCCGGGGGACGGGCCCGAAAGGCAGCGGCGGCACCGCGTCCGG…
Fungstrain547	Solanum lycopersicum	Natural site	China	Heilongjiang	47.12N 124.88E	Fruiting Stage	PDA	ITS1/ITS4	Fungi	Ascomycota	Eurotiomycetes	Eurotiales	Aspergillaceae	Penicillium	Penicillium oxalicum	GTGTTTATCGTACCTTGTTGCTTCGGCGGGCCCGCCTCACGGCCGCCGGGGGGCATCCGCCCCCGGGCCCGCGCCCGCCGAAGACACACAAACGAACTCTTGTCTGAAGATTGCAGTCTGAGTACTTGACTAAATCAGTTAAAACTTTCAACAACGGATCTCTTGGTTCCGGCATCGATGAAGAACGCAGCGAAATGCGATAAGTAATGTGAATTGCAGAATTCAGTGAATCATCGAGTCTTTGAACGCACATTGCGCCCCCTGGTATTCCGGGGGGCATGCCTGTCCGAGCGTCATTGCTGCCCTCAAGCACGGCTTGTGTGTTGGGCTCTCGCCCCCCGCTTCCGGGGGGCGGGCCCGAAAGGCAGCGGCGGCACCGCGTCCGGTCCTCGAGCGTAT…
Fungstrain569	Solanum lycopersicum	Natural site	China	Heilongjiang	47.12N 124.88E	Fruiting Stage	PDA	ITS1/ITS4	Fungi	Ascomycota	Eurotiomycetes	Eurotiales	Aspergillaceae	Penicillium	Penicillium oxalicum	GCTTCGGCGGGCCCGCCTCACGGCCGCCGGGGGGCATCCGCCCCCGGGCCCGCGCCCGCCGAAGACACACAAACGAACTCTTGTCTGAAGATTGCAGTCTGAGTACTTGACTAAATCAGTTAAAACTTTCAACAACGGATCTCTTGGTTCCGGCATCGATGAAGAACGCAGCGAAATGCGATAAGTAATGTGAATTGCAGAATTCAGTGAATCATCGAGTCTTTGAACGCACATTGCGCCCCCTGGTATTCCGGGGGGCATGCCTGTCCGAGCGTCATTGCTGCCCTCAAGCACGGCTTGTGTGTTGGGCTCTCGCCCCCCGCTTCCGGGGGGCGGGCCCGAAAGGCAGCGGCGGCACCGCGTCCGGTCCTCGAGCGTATGGGGCTTCGTCACCCGCTC…
Fungstrain603	Solanum lycopersicum	Natural site	China	Heilongjiang	45.80N 125.15E	Fruiting Stage	PDA	ITS1/ITS4	Fungi	Ascomycota	Eurotiomycetes	Eurotiales	Aspergillaceae	Penicillium	Penicillium oxalicum	CATAATCAAAGTGTTTTTATGGCACTTTTAAAAAAATCCATATCCACCTTGTGTGCAATGTCATCTCACTGGAGACCAGCGGCTGTAAAAAGCCGTTTGGTCACCTTTGGGATTTATATCTACTCAGAACTTTAGTGATTTTGTCTGAAAAATATTATGAATAACTTAATTCAAAATACAACTTTCAACAACGGATCTCTTGGCTCTCGCATCGATGAAGAACGCAGCGAAATGCGATACGTAATGTGAATTGCAGAATTCAGTGAATCATCGAATCTTTGAACGCATATTGCGCTCTCTGGTATTCCGGAGAGCATGCTTGTTTGAGTATCAGTAAACACCTCAACTCCCTTTTCTTTTTTGAAATGGGAGCTGGACTTGAGTGATCCCAACACTTTT…
Fungstrain570	Solanum lycopersicum	Natural site	China	Heilongjiang	45.80N 125.15E	Fruiting Stage	PDA	ITS1/ITS4	Fungi	Ascomycota	Eurotiomycetes	Eurotiales	Aspergillaceae	Penicillium	Penicillium oxalicum	TCGTACCTTGTTGCTTCGGCGGGCCCGCCTCACGGCCGCCGGGGGGCATCCGCCCCCGGGCCCGCGCCCGCCGAAGACACACAAACGAACTCTTGTCTGAAGATTGCAGTCTGAGTACTTGACTAAATCAGTTAAAACTTTCAACAACGGATCTCTTGGTTCCGGCATCGATGAAGAACGCAGCGAAATGCGATAAGTAATGTGAATTGCAGAATTCAGTGAATCATCGAGTCTTTGAACGCACATTGCGCCCCCTGGTATTCCGGGGGGCATGCCTGTCCGAGCGTCATTGCTGCCCTCAAGCACGGCTTGTGTGTTGGGCTCTCGCCCCCCGCTTCCGGGGGGCGGGCCCGAAAGGCAGCGGCGGCACCGCGTCCGGTCCTCGAGCGTATGGGGCTT…
Fungstrain549	Solanum lycopersicum	Natural site	China	Heilongjiang	45.80N 125.15E	Fruiting Stage	PDA	ITS1/ITS4	Fungi	Ascomycota	Eurotiomycetes	Eurotiales	Aspergillaceae	Penicillium	Penicillium oxalicum	ATTACGGAGCTTGAAACGGCTCACTCCTACCCAATGTGACCATACCAAACTGTTGCCTCGGCGGGGTCACGCCCCGGGTGCGTCGCAGCCCCGGAACCAGGCGCCCGCCGGAGGGACCAACCAAACTCTTTCTGTAGTCCCCTCGCGGACGTTATTTCTTACAGCTCTGAGCAAAAATTCAAAATGAATCAAAACTTTCAACAACGGATCTCTTGGTTCTGGCATCGATGAAGAACGCAGCGAAATGCGATAAGTAATGTGAATTGCAGAATTCAGTGAATCATCGAATCTTTGAACGCACATTGCGCCCGCCAGTATTCTGGCGGGCATGCCTGTCCGAGCGTCATTTCAACCCTCGAACCCCTCCGGGGGGTCGGCGTTGGGGATCGGGAACCCCTA…
Fungstrain571	Solanum lycopersicum	Natural site	China	Heilongjiang	45.80N 125.15E	Fruiting Stage	PDA	ITS1/ITS4	Fungi	Ascomycota	Eurotiomycetes	Eurotiales	Aspergillaceae	Penicillium	Penicillium oxalicum	GTGTTTATCGTACCTTGTTGCTTCGGCGGGCCCGCCTCACGGCCGCCGGGGGGCATCCGCCCCCGGGCCCGCGCCCGCCGAAGACACACAAACGAACTCTTGTCTGAAGATTGCAGTCTGAGTACTTGACTAAATCAGTTAAAACTTTCAACAACGGATCTCTTGGTTCCGGCATCGATGAAGAACGCAGCGAAATGCGATAAGTAATGTGAATTGCAGAATTCAGTGAATCATCGAGTCTTTGAACGCACATTGCGCCCCCTGGTATTCCGGGGGGCATGCCTGTCCGAGCGTCATTGCTGCCCTCAAGCACGGCTTGTGTGTTGGGCTCTCGCCCCCCGCTTCCGGGGGGCGGGCCCGAAAGGCAGCGGCGGCACCGCGTCCGGTCCTCGAGCGTAT…
Fungstrain550	Solanum lycopersicum	Natural site	China	Heilongjiang	45.80N 125.15E	Fruiting Stage	PDA	ITS1/ITS4	Fungi	Ascomycota	Eurotiomycetes	Eurotiales	Aspergillaceae	Penicillium	Penicillium oxalicum	TAGGCTCTCTAAGGCACTAGTTGCCATCCGCGTTCTATGCTGTGCCTCTGGTCTGGCTATCTCTGCCCCGGGTGCGTCGCAGCCCCGGACCAAGGCGCCCGCCGGAGGACCAACCAAAACTCTTATTGTATACCCCCTCGCGGGTTTTTTTTATAATCTGAGCCTTCTCGGCGCCTCTCGTAGGCGTTTCGAAAATGAATCAAAACTTTCAACAACGGATCTCTTGGTTCTGGCATCGATGAAGAACGCAGCGAAATGCGATAAGTAATGTGAATTGCAGAATTCAGTGAATCATCGAATCTTTGAACGCACATTGCGCCCGCCAGTATTCTGGCGGGCATGCCTGTCCGAGCGTCATTTCAACCCTCGAACCCCTCCGGGGGGTCG
Fungstrain572	Solanum lycopersicum	Natural site	China	Heilongjiang	45.80N 125.15E	Fruiting Stage	PDA	ITS1/ITS4	Fungi	Ascomycota	Eurotiomycetes	Eurotiales	Aspergillaceae	Penicillium	Penicillium oxalicum	GTGTTTATCGTACCTTGTTGCTTCGGCGGGCCCGCCTCACGGCCGCCGGGGGGCATCCGCCCCCGGGCCCGCGCCCGCCGAAGACACACAAACGAACTCTTGTCTGAAGATTGCAGTCTGAGTACTTGACTAAATCAGTTAAAACTTTCAACAACGGATCTCTTGGTTCCGGCATCGATGAAGAACGCAGCGAAATGCGATAAGTAATGTGAATTGCAGAATTCAGTGAATCATCGAGTCTTTGAACGCACATTGCGCCCCCTGGTATTCCGGGGGGCATGCCTGTCCGAGCGTCATTGCTGCCCTCAAGCACGGCTTGTGTGTTGGGCTCTCGCCCCCCGCTTCCGGGGGGCGGGCCCGAAAGGCAGCGGCGGCACCGCGTCCGGTCCTCGAGCGTAT…
Fungstrain552	Solanum lycopersicum	Natural site	China	Heilongjiang	47.12N 124.88E	Fruiting Stage	PDA	ITS1/ITS4	Fungi	Ascomycota	Eurotiomycetes	Eurotiales	Aspergillaceae	Penicillium	Penicillium oxalicum	TCTAGTGATGACTCTGGGTCCACCTCCCACCCGTGTTTATCGTACCTTGTTGCTTCGGCGGGCCCGCCTCACGGCCGCCGGGGGGCATCCGCCCCCGGGCCCGCGCCCGCCGAAGACACACAAACGAACTCTTGTCTGAAGATTGCAGTCTGAGTACTTGACTAAATCAGTTAAAACTTTCAACAACGGATCTCTTGGTTCCGGCATCGATGAAGAACGCAGCGAAATGCGATAAGTAATGTGAATTGCAGAATTCAGTGAATCATCGAGTCTTTGAACGCACATTGCGCCCCCTGGTATTCCGGGGGGCATGCCTGTCCGAGCGTCATTGCTGCCCTCAAGCACGGCTTGTGTGTTGGGCTCTCGCCCCCCGCTTCCGGGGGGCGGGCCCGAAAGGCA…
Fungstrain573	Solanum lycopersicum	Natural site	China	Heilongjiang	47.12N 124.88E	Fruiting Stage	PDA	ITS1/ITS4	Fungi	Ascomycota	Eurotiomycetes	Eurotiales	Aspergillaceae	Penicillium	Penicillium oxalicum	CCGTGTTTATCGTACCTTGTTGCTTCGGCGGGCCCGCCTCACGGCCGCCGGGGGGCATCCGCCCCCGGGCCCGCGCCCGCCGAAGACACACAAACGAACTCTTGTCTGAAGATTGCAGTCTGAGTACTTGACTAAATCAGTTAAAACTTTCAACAACGGATCTCTTGGTTCCGGCATCGATGAAGAACGCAGCGAAATGCGATAAGTAATGTGAATTGCAGAATTCAGTGAATCATCGAGTCTTTGAACGCACATTGCGCCCCCTGGTATTCCGGGGGGCATGCCTGTCCGAGCGTCATTGCTGCCCTCAAGCACGGCTTGTGTGTTGGGCTCTCGCCCCCCGCTTCCGGGGGGCGGGCCCGAAAGGCAGCGGCGGCACCGCGTCCGGTCCTCGAGCGT…
Fungstrain553	Solanum lycopersicum	Natural site	China	Heilongjiang	47.12N 124.88E	Fruiting Stage	PDA	ITS1/ITS4	Fungi	Ascomycota	Eurotiomycetes	Eurotiales	Aspergillaceae	Penicillium	Penicillium oxalicum	TAACTGTGAGGATCTGGGTCACCTCCCACCCGTGTTTATCGTACCTTGTTGCTTCGGCGGGCCCGCCTCACGGCCGCCGGGGGGCATCCGCCCCCGGGCCCGCGCCCGCCGAAGACACACAAACGAACTCTTGTCTGAAGATTGCAGTCTGAGTACTTGACTAAATCAGTTAAAACTTTCAACAACGGATCTCTTGGTTCCGGCATCGATGAAGAACGCAGCGAAATGCGATAAGTAATGTGAATTGCAGAATTCAGTGAATCATCGAGTCTTTGAACGCACATTGCGCCCCCTGGTATTCCGGGGGGCATGCCTGTCCGAGCGTCATTGCTGCCCTCAAGCACGGCTTGTGTGTTGGGCTCTCGCCCCCCGCTTCCGGGGGGCGGGCCCGAAAGGCAG…
Fungstrain574	Solanum lycopersicum	Natural site	China	Heilongjiang	47.12N 124.88E	Fruiting Stage	PDA	ITS1/ITS4	Fungi	Ascomycota	Eurotiomycetes	Eurotiales	Aspergillaceae	Penicillium	Penicillium oxalicum	TACCTTGTTGCTTCGGCGGGCCCGCCTCACGGCCGCCGGGGGGCATCCGCCCCCGGGCCCGCGCCCGCCGAAGACACACAAACGAACTCTTGTCTGAAGATTGCAGTCTGAGTACTTGACTAAATCAGTTAAAACTTTCAACAACGGATCTCTTGGTTCCGGCATCGATGAAGAACGCAGCGAAATGCGATAAGTAATGTGAATTGCAGAATTCAGTGAATCATCGAGTCTTTGAACGCACATTGCGCCCCCTGGTATTCCGGGGGGCATGCCTGTCCGAGCGTCATTGCTGCCCTCAAGCACGGCTTGTGTGTTGGGCTCTCGCCCCCCGCTTCCGGGGGGCGGGCCCGAAAGGCAGCGGCGGCACCGCGTCCGGTCCTCGAGCGTATGGGGCTTCGT…
Fungstrain559	Solanum lycopersicum	Natural site	China	Heilongjiang	45.80N 125.15E	Fruiting Stage	PDA	ITS1/ITS4	Fungi	Ascomycota	Eurotiomycetes	Eurotiales	Aspergillaceae	Penicillium	Penicillium oxalicum	TCATTACCGAGTGAGGGCCCTCTGGGTCCAACCTCCCACCCGTGTTTATCGTACCTTGTTGCTTCGGCGGGCCCGCCTCACGGCCGCCGGGGGGCATCCGCCCCCGGGCCCGCGCCCGCCGAAGACACACAAACGAACTCTTGTCTGAAGATTGCAGTCTGAGTACTTGACTAAATCAGTTAAAACTTTCAACAACGGATCTCTTGGTTCCGGCATCGATGAAGAACGCAGCGAAATGCGATAAGTAATGTGAATTGCAGAATTCAGTGAATCATCGAGTCTTTGAACGCACATTGCGCCCCCTGGTATTCCGGGGGGCATGCCTGTCCGAGCGTCATTGCTGCCCTCAAGCACGGCTTGTGTGTTGGGCTCTCGCCCCCCGCTTCCGGGGGGCGGGCC…
Fungstrain575	Solanum lycopersicum	Natural site	China	Heilongjiang	45.80N 125.15E	Fruiting Stage	PDA	ITS1/ITS4	Fungi	Ascomycota	Eurotiomycetes	Eurotiales	Aspergillaceae	Penicillium	Penicillium oxalicum	TTTATCGTACCTTGTTGCTTCGGCGGGCCCGCCTCACGGCCGCCGGGGGGCATCCGCCCCCGGGCCCGCGCCCGCCGAAGACACACAAACGAACTCTTGTCTGAAGATTGCAGTCTGAGTACTTGACTAAATCAGTTAAAACTTTCAACAACGGATCTCTTGGTTCCGGCATCGATGAAGAACGCAGCGAAATGCGATAAGTAATGTGAATTGCAGAATTCAGTGAATCATCGAGTCTTTGAACGCACATTGCGCCCCCTGGTATTCCGGGGGGCATGCCTGTCCGAGCGTCATTGCTGCCCTCAAGCACGGCTTGTGTGTTGGGCTCTCGCCCCCCGCTTCCGGGGGGCGGGCCCGAAAGGCAGCGGCGGCACCGCGTCCGGTCCTCGAGCGTATGGG…
Fungstrain551	Solanum lycopersicum	Natural site	China	Heilongjiang	47.12N 124.88E	Fruiting Stage	PDA	ITS1/ITS4	Fungi	Ascomycota	Eurotiomycetes	Eurotiales	Aspergillaceae	Penicillium	Penicillium oxalicum	AAGGTCATTACCGAGTGAGGGCCCTCTGGGTCCAACCTCCCACCCGTGTTTATCGTACCTTGTTGCTTCGGCGGGCCCGCCTCACGGCCGCCGGGGGGCATCCGCCCCCGGGCCCGCGCCCGCCGAAGACACACAAACGAACTCTTGTCTGAAGATTGCAGTCTGAGTACTTGACTAAATCAGTTAAAACTTTCAACAACGGATCTCTTGGTTCCGGCATCGATGAAGAACGCAGCGAAATGCGATAAGTAATGTGAATTGCAGAATTCAGTGAATCATCGAGTCTTTGAACGCACATTGCGCCCCCTGGTATTCCGGGGGGCATGCCTGTCCGAGCGTCATTGCTGCCCTCAAGCACGGCTTGTGTGTTGGGCTCTCGCCCCCCGCTTCCGGGGGGCG…
Fungstrain576	Solanum lycopersicum	Natural site	China	Heilongjiang	47.12N 124.88E	Fruiting Stage	PDA	ITS1/ITS4	Fungi	Ascomycota	Eurotiomycetes	Eurotiales	Aspergillaceae	Penicillium	Penicillium oxalicum	TACCTTGTTGCTTCGGCGGGCCCGCCTCACGGCCGCCGGGGGGCATCCGCCCCCGGGCCCGCGCCCGCCGAAGACACACAAACGAACTCTTGTCTGAAGATTGCAGTCTGAGTACTTGACTAAATCAGTTAAAACTTTCAACAACGGATCTCTTGGTTCCGGCATCGATGAAGAACGCAGCGAAATGCGATAAGTAATGTGAATTGCAGAATTCAGTGAATCATCGAGTCTTTGAACGCACATTGCGCCCCCTGGTATTCCGGGGGGCATGCCTGTCCGAGCGTCATTGCTGCCCTCAAGCACGGCTTGTGTGTTGGGCTCTCGCCCCCCGCTTCCGGGGGGCGGGCCCGAAAGGCAGCGGCGGCACCGCGTCCGGTCCTCGAGCGTATGGGGCTTCGT…
Fungstrain577	Solanum lycopersicum	Natural site	China	Heilongjiang	45.80N 125.15E	Fruiting Stage	PDA	ITS1/ITS4	Fungi	Ascomycota	Eurotiomycetes	Eurotiales	Aspergillaceae	Penicillium	Penicillium oxalicum	TCCCACCCGTGTTTATCGTACCTTGTTGCTTCGGCGGGCCCGCCTCACGGCCGCCGGGGGGCATCCGCCCCCGGGCCCGCGCCCGCCGAAGACACACAAACGAACTCTTGTCTGAAGATTGCAGTCTGAGTACTTGACTAAATCAGTTAAAACTTTCAACAACGGATCTCTTGGTTCCGGCATCGATGAAGAACGCAGCGAAATGCGATAAGTAATGTGAATTGCAGAATTCAGTGAATCATCGAGTCTTTGAACGCACATTGCGCCCCCTGGTATTCCGGGGGGCATGCCTGTCCGAGCGTCATTGCTGCCCTCAAGCACGGCTTGTGTGTTGGGCTCTCGCCCCCCGCTTCCGGGGGGCGGGCCCGAAAGGCAGCGGCGGCACCGCGTCCGGTCCTC…
Fungstrain578	Solanum lycopersicum	Natural site	China	Heilongjiang	45.80N 125.15E	Fruiting Stage	PDA	ITS1/ITS4	Fungi	Ascomycota	Eurotiomycetes	Eurotiales	Aspergillaceae	Penicillium	Penicillium oxalicum	CGTGTTTATCGTACCTTGTTGCTTCGGCGGGCCCGCCTCACGGCCGCCGGGGGGCATCCGCCCCCGGGCCCGCGCCCGCCGAAGACACACAAACGAACTCTTGTCTGAAGATTGCAGTCTGAGTACTTGACTAAATCAGTTAAAACTTTCAACAACGGATCTCTTGGTTCCGGCATCGATGAAGAACGCAGCGAAATGCGATAAGTAATGTGAATTGCAGAATTCAGTGAATCATCGAGTCTTTGAACGCACATTGCGCCCCCTGGTATTCCGGGGGGCATGCCTGTCCGAGCGTCATTGCTGCCCTCAAGCACGGCTTGTGTGTTGGGCTCTCGCCCCCCGCTTCCGGGGGGCGGGCCCGAAAGGCAGCGGCGGCACCGCGTCCGGTCCTCGAGCGTA…
Fungstrain548	Solanum lycopersicum	Natural site	China	Heilongjiang	45.80N 125.15E	Fruiting Stage	PDA	ITS1/ITS4	Fungi	Ascomycota	Eurotiomycetes	Eurotiales	Aspergillaceae	Penicillium	Penicillium oxalicum	GTGTTTATCGTACCTTGTTGCTTCGGCGGGCCCGCCTCACGGCCGCCGGGGGGCATCCGCCCCCGGGCCCGCGCCCGCCGAAGACACACAAACGAACTCTTGTCTGAAGATTGCAGTCTGAGTACTTGACTAAATCAGTTAAAACTTTCAACAACGGATCTCTTGGTTCCGGCATCGATGAAGAACGCAGCGAAATGCGATAAGTAATGTGAATTGCAGAATTCAGTGAATCATCGAGTCTTTGAACGCACATTGCGCCCCCTGGTATTCCGGGGGGCATGCCTGTCCGAGCGTCATTGCTGCCCTCAAGCACGGCTTGTGTGTTGGGCTCTCGCCCCCCGCTTCCGGGGGGCGGGCCCGAAAGGCAGCGGCGGCACCGCGTCCGGTCCTCGAGCGTAT…
Fungstrain579	Solanum lycopersicum	Natural site	China	Heilongjiang	45.80N 125.15E	Fruiting Stage	PDA	ITS1/ITS4	Fungi	Ascomycota	Eurotiomycetes	Eurotiales	Aspergillaceae	Penicillium	Penicillium oxalicum	GTACCTTGTTGCTTCGGCGGGCCCGCCTCACGGCCGCCGGGGGGCATCCGCCCCCGGGCCCGCGCCCGCCGAAGACACACAAACGAACTCTTGTCTGAAGATTGCAGTCTGAGTACTTGACTAAATCAGTTAAAACTTTCAACAACGGATCTCTTGGTTCCGGCATCGATGAAGAACGCAGCGAAATGCGATAAGTAATGTGAATTGCAGAATTCAGTGAATCATCGAGTCTTTGAACGCACATTGCGCCCCCTGGTATTCCGGGGGGCATGCCTGTCCGAGCGTCATTGCTGCCCTCAAGCACGGCTTGTGTGTTGGGCTCTCGCCCCCCGCTTCCGGGGGGCGGGCCCGAAAGGCAGCGGCGGCACCGCGTCCGGTCCTCGAGCGTATGGGGCTTCG…
Fungstrain580	Solanum lycopersicum	Natural site	China	Heilongjiang	47.12N 124.88E	Fruiting Stage	PDA	ITS1/ITS4	Fungi	Ascomycota	Eurotiomycetes	Eurotiales	Aspergillaceae	Penicillium	Penicillium oxalicum	TTTATCGTACCTTGTTGCTTCGGCGGGCCCGCCTCACGGCCGCCGGGGGGCATCCGCCCCCGGGCCCGCGCCCGCCGAAGACACACAAACGAACTCTTGTCTGAAGATTGCAGTCTGAGTACTTGACTAAATCAGTTAAAACTTTCAACAACGGATCTCTTGGTTCCGGCATCGATGAAGAACGCAGCGAAATGCGATAAGTAATGTGAATTGCAGAATTCAGTGAATCATCGAGTCTTTGAACGCACATTGCGCCCCCTGGTATTCCGGGGGGCATGCCTGTCCGAGCGTCATTGCTGCCCTCAAGCACGGCTTGTGTGTTGGGCTCTCGCCCCCCGCTTCCGGGGGGCGGGCCCGAAAGGCAGCGGCGGCACCGCGTCCGGTCCTCGAGCGTATGGG…
Fungstrain581	Solanum lycopersicum	Natural site	China	Heilongjiang	47.12N 124.88E	Fruiting Stage	PDA	ITS1/ITS4	Fungi	Ascomycota	Eurotiomycetes	Eurotiales	Aspergillaceae	Penicillium	Penicillium oxalicum	CGTGTTTATCGTACCTTGTTGCTTCGGCGGGCCCGCCTCACGGCCGCCGGGGGGCATCCGCCCCCGGGCCCGCGCCCGCCGAAGACACACAAACGAACTCTTGTCTGAAGATTGCAGTCTGAGTACTTGACTAAATCAGTTAAAACTTTCAACAACGGATCTCTTGGTTCCGGCATCGATGAAGAACGCAGCGAAATGCGATAAGTAATGTGAATTGCAGAATTCAGTGAATCATCGAGTCTTTGAACGCACATTGCGCCCCCTGGTATTCCGGGGGGCATGCCTGTCCGAGCGTCATTGCTGCCCTCAAGCACGGCTTGTGTGTTGGGCTCTCGCCCCCCGCTTCCGGGGGGCGGGCCCGAAAGGCAGCGGCGGCACCGCGTCCGGTCCTCGAGCGTA…
Fungstrain582	Solanum lycopersicum	Natural site	China	Heilongjiang	45.80N 125.15E	Fruiting Stage	PDA	ITS1/ITS4	Fungi	Ascomycota	Eurotiomycetes	Eurotiales	Aspergillaceae	Penicillium	Penicillium oxalicum	CGTGTTTATCGTACCTTGTTGCTTCGGCGGGCCCGCCTCACGGCCGCCGGGGGGCATCCGCCCCCGGGCCCGCGCCCGCCGAAGACACACAAACGAACTCTTGTCTGAAGATTGCAGTCTGAGTACTTGACTAAATCAGTTAAAACTTTCAACAACGGATCTCTTGGTTCCGGCATCGATGAAGAACGCAGCGAAATGCGATAAGTAATGTGAATTGCAGAATTCAGTGAATCATCGAGTCTTTGAACGCACATTGCGCCCCCTGGTATTCCGGGGGGCATGCCTGTCCGAGCGTCATTGCTGCCCTCAAGCACGGCTTGTGTGTTGGGCTCTCGCCCCCCGCTTCCGGGGGGCGGGCCCGAAAGGCAGCGGCGGCACCGCGTCCGGTCCTCGAGCGTA…
Fungstrain602	Solanum lycopersicum	Natural site	China	Heilongjiang	45.80N 125.15E	Fruiting Stage	PDA	ITS1/ITS4	Fungi	Ascomycota	Eurotiomycetes	Eurotiales	Aspergillaceae	Penicillium	Penicillium oxalicum	TCATTCATAATCAAAGTGTTTTTATGGCACTTTTAAAAAAATCCATATCCACCTTGTGTGCAATGTCATCTCACTGGAGACCAGCGGCTGTAAAAAGCCGTTTGGTCACCTTTGGGATTTATATCTACTCAGAACTTTAGTGATTTTGTCTGAAAAATATTATGAATAACTTAATTCAAAATACAACTTTCAACAACGGATCTCTTGGCTCTCGCATCGATGAAGAACGCAGCGAAATGCGATACGTAATGTGAATTGCAGAATTCAGTGAATCATCGAATCTTTGAACGCATATTGCGCTCTCTGGTATTCCGGAGAGCATGCTTGTTTGAGTATCAGTAAACACCTCAACTCCCTTTTCTTTTTTGAAATGGGAGCTGGACTTGAGTGATCCCAACA…
Fungstrain560	Solanum lycopersicum	Natural site	China	Shandong	36.93N 118.77E	Fruiting Stage	CMA	ITS1/ITS4	Fungi	Ascomycota	Eurotiomycetes	Eurotiales	Aspergillaceae	Penicillium	Penicillium oxalicum	TGGGTCACCTCCCACCCGTGTTTATCGTACCTTGTTGCTTCGGCGGGCCCGCCTCACGGCCGCCGGGGGGCATCCGCCCCCGGGCCCGCGCCCGCCGAAGACACACAAACGAACTCTTGTCTGAAGATTGCAGTCTGAGTACTTGACTAAATCAGTTAAAACTTTCAACAACGGATCTCTTGGTTCCGGCATCGATGAAGAACGCAGCGAAATGCGATAAGTAATGTGAATTGCAGAATTCAGTGAATCATCGAGTCTTTGAACGCACATTGCGCCCCCTGGTATTCCGGGGGGCATGCCTGTCCGAGCGTCATTGCTGCCCTCAAGCACGGCTTGTGTGTTGGGCTCTCGCCCCCCGCTTCCGGGGGGCGGGCCCGAAAGGCAGCGGCGGCACCGCGT…
Fungstrain561	Solanum lycopersicum	Natural site	China	Shandong	36.93N 118.77E	Fruiting Stage	CMA	ITS1/ITS4	Fungi	Ascomycota	Eurotiomycetes	Eurotiales	Aspergillaceae	Penicillium	Penicillium oxalicum	CACCCGTGTTTATCGTACCTTGTTGCTTCGGCGGGCCCGCCTCACGGCCGCCGGGGGGCATCCGCCCCCGGGCCCGCGCCCGCCGAAGACACACAAACGAACTCTTGTCTGAAGATTGCAGTCTGAGTACTTGACTAAATCAGTTAAAACTTTCAACAACGGATCTCTTGGTTCCGGCATCGATGAAGAACGCAGCGAAATGCGATAAGTAATGTGAATTGCAGAATTCAGTGAATCATCGAGTCTTTGAACGCACATTGCGCCCCCTGGTATTCCGGGGGGCATGCCTGTCCGAGCGTCATTGCTGCCCTCAAGCACGGCTTGTGTGTTGGGCTCTCGCCCCCCGCTTCCGGGGGGCGGGCCCGAAAGGCAGCGGCGGCACCGCGTCCGGTCCTCGAG…
Fungstrain562	Solanum lycopersicum	Natural site	China	Shandong	36.93N 118.77E	Fruiting Stage	CMA	ITS1/ITS4	Fungi	Ascomycota	Eurotiomycetes	Eurotiales	Aspergillaceae	Penicillium	Penicillium oxalicum	TCACCTCCCACCCGTGTTTATCGTACCTTGTTGCTTCGGCGGGCCCGCCTCACGGCCGCCGGGGGGCATCCGCCCCCGGGCCCGCGCCCGCCGAAGACACACAAACGAACTCTTGTCTGAAGATTGCAGTCTGAGTACTTGACTAAATCAGTTAAAACTTTCAACAACGGATCTCTTGGTTCCGGCATCGATGAAGAACGCAGCGAAATGCGATAAGTAATGTGAATTGCAGAATTCAGTGAATCATCGAGTCTTTGAACGCACATTGCGCCCCCTGGTATTCCGGGGGGCATGCCTGTCCGAGCGTCATTGCTGCCCTCAAGCACGGCTTGTGTGTTGGGCTCTCGCCCCCCGCTTCCGGGGGGCGGGCCCGAAAGGCAGCGGCGGCACCGCGTCCGG…
Fungstrain563	Solanum lycopersicum	Natural site	China	Shandong	36.93N 118.77E	Fruiting Stage	CMA	ITS1/ITS4	Fungi	Ascomycota	Eurotiomycetes	Eurotiales	Aspergillaceae	Penicillium	Penicillium oxalicum	CGTGTTTATCGTACCTTGTTGCTTCGGCGGGCCCGCCTCACGGCCGCCGGGGGGCATCCGCCCCCGGGCCCGCGCCCGCCGAAGACACACAAACGAACTCTTGTCTGAAGATTGCAGTCTGAGTACTTGACTAAATCAGTTAAAACTTTCAACAACGGATCTCTTGGTTCCGGCATCGATGAAGAACGCAGCGAAATGCGATAAGTAATGTGAATTGCAGAATTCAGTGAATCATCGAGTCTTTGAACGCACATTGCGCCCCCTGGTATTCCGGGGGGCATGCCTGTCCGAGCGTCATTGCTGCCCTCAAGCACGGCTTGTGTGTTGGGCTCTCGCCCCCCGCTTCCGGGGGGCGGGCCCGAAAGGCAGCGGCGGCACCGCGTCCGGTCCTCGAGCGTA…
Fungstrain564	Solanum lycopersicum	Natural site	China	Shandong	36.93N 118.77E	Fruiting Stage	CMA	ITS1/ITS4	Fungi	Ascomycota	Eurotiomycetes	Eurotiales	Aspergillaceae	Penicillium	Penicillium oxalicum	TTTATCGTACCTTGTTGCTTCGGCGGGCCCGCCTCACGGCCGCCGGGGGGCATCCGCCCCCGGGCCCGCGCCCGCCGAAGACACACAAACGAACTCTTGTCTGAAGATTGCAGTCTGAGTACTTGACTAAATCAGTTAAAACTTTCAACAACGGATCTCTTGGTTCCGGCATCGATGAAGAACGCAGCGAAATGCGATAAGTAATGTGAATTGCAGAATTCAGTGAATCATCGAGTCTTTGAACGCACATTGCGCCCCCTGGTATTCCGGGGGGCATGCCTGTCCGAGCGTCATTGCTGCCCTCAAGCACGGCTTGTGTGTTGGGCTCTCGCCCCCCGCTTCCGGGGGGCGGGCCCGAAAGGCAGCGGCGGCACCGCGTCCGGTCCTCGAGCGTATGGG…
Fungstrain565	Solanum lycopersicum	Natural site	China	Shandong	36.93N 118.77E	Fruiting Stage	CMA	ITS1/ITS4	Fungi	Ascomycota	Eurotiomycetes	Eurotiales	Aspergillaceae	Penicillium	Penicillium oxalicum	TTGGGTTCCGGAGGGCTGGACCTCTGGGTTACCTCCCCCCGTGTTTATCTGACCTTGTTGCTTCCGCGGGGCCGCCTCCCGGCCGCCGGGGGGCATCCGCCCCCGGGCCCGCGCCCGCCGAAGACACACAAACGAACTCTTGTCTGAAAATTGCAATCTGAGTACTTGACTAAATCAGTTAAAACTTTCAACAACGGATCTCTTGGTTCCGGCATCGATGAAAAACGCATCGAAATGCGATAATTAAGGTGAATTGCAGAATTCTTGAATCATCGAGTCTTTGAACGCACATTGCGCCCCCTGGTATTCCGGGGGGCATGCCTGTCCGAGCGTCATTGCTGCCCTCAAGCACGGCTTGTGTGTTGGGCTCTCGCCCCCCGCTTCCGGGGGGCGGGCCCG…
Fungstrain566	Solanum lycopersicum	Natural site	China	Shandong	36.93N 118.77E	Fruiting Stage	CMA	ITS1/ITS4	Fungi	Ascomycota	Eurotiomycetes	Eurotiales	Aspergillaceae	Penicillium	Penicillium oxalicum	GGGTCACCTCCCACCCGTGTTTATCGTACCTTGTTGCTTCGGCGGGCCCGCCTCACGGCCGCCGGGGGGCATCCGCCCCCGGGCCCGCGCCCGCCGAAGACACACAAACGAACTCTTGTCTGAAGATTGCAGTCTGAGTACTTGACTAAATCAGTTAAAACTTTCAACAACGGATCTCTTGGTTCCGGCATCGATGAAGAACGCAGCGAAATGCGATAAGTAATGTGAATTGCAGAATTCAGTGAATCATCGAGTCTTTGAACGCACATTGCGCCCCCTGGTATTCCGGGGGGCATGCCTGTCCGAGCGTCATTGCTGCCCTCAAGCACGGCTTGTGTGTTGGGCTCTCGCCCCCCGCTTCCGGGGGGCGGGCCCGAAAGGCAGCGGCGGCACCGCGTC…
Fungstrain567	Solanum lycopersicum	Natural site	China	Shandong	36.93N 118.77E	Fruiting Stage	CMA	ITS1/ITS4	Fungi	Ascomycota	Eurotiomycetes	Eurotiales	Aspergillaceae	Penicillium	Penicillium oxalicum	CTCTGGGTCACCTCCCACCCGTGTTTATCGTACCTTGTTGCTTCGGCGGGCCCGCCTCACGGCCGCCGGGGGGCATCCGCCCCCGGGCCCGCGCCCGCCGAAGACACACAAACGAACTCTTGTCTGAAGATTGCAGTCTGAGTACTTGACTAAATCAGTTAAAACTTTCAACAACGGATCTCTTGGTTCCGGCATCGATGAAGAACGCAGCGAAATGCGATAAGTAATGTGAATTGCAGAATTCAGTGAATCATCGAGTCTTTGAACGCACATTGCGCCCCCTGGTATTCCGGGGGGCATGCCTGTCCGAGCGTCATTGCTGCCCTCAAGCACGGCTTGTGTGTTGGGCTCTCGCCCCCCGCTTCCGGGGGGCGGGCCCGAAAGGCAGCGGCGGCACCG…
Fungstrain568	Solanum lycopersicum	Natural site	China	Shandong	36.93N 118.77E	Fruiting Stage	CMA	ITS1/ITS4	Fungi	Ascomycota	Eurotiomycetes	Eurotiales	Aspergillaceae	Penicillium	Penicillium oxalicum	ACCTTGTTGCTTCGGCGGGCCCGCCTCACGGCCGCCGGGGGGCATCCGCCCCCGGGCCCGCGCCCGCCGAAGACACACAAACGAACTCTTGTCTGAAGATTGCAGTCTGAGTACTTGACTAAATCAGTTAAAACTTTCAACAACGGATCTCTTGGTTCCGGCATCGATGAAGAACGCAGCGAAATGCGATAAGTAATGTGAATTGCAGAATTCAGTGAATCATCGAGTCTTTGAACGCACATTGCGCCCCCTGGTATTCCGGGGGGCATGCCTGTCCGAGCGTCATTGCTGCCCTCAAGCACGGCTTGTGTGTTGGGCTCTCGCCCCCCGCTTCCGGGGGGCGGGCCCGAAAGGCAGCGGCGGCACCGCGTCCGGTCCTCGAGCGTATGGGGCTTCGTC…
Fungstrain546	Solanum lycopersicum	Natural site	China	Heilongjiang	45.80N 125.15E	Fruiting Stage	RBM	ITS1/ITS4	Fungi	Ascomycota	Eurotiomycetes	Eurotiales	Aspergillaceae	Penicillium	Penicillium oxalicum	ACCCGTGTTTATCGTACCTTGTTGCTTCGGCGGGCCCGCCTCACGGCCGCCGGGGGGCATCCGCCCCCGGGCCCGCGCCCGCCGAAGACACACAAACGAACTCTTGTCTGAAGATTGCAGTCTGAGTACTTGACTAAATCAGTTAAAACTTTCAACAACGGATCTCTTGGTTCCGGCATCGATGAAGAACGCAGCGAAATGCGATAAGTAATGTGAATTGCAGAATTCAGTGAATCATCGAGTCTTTGAACGCACATTGCGCCCCCTGGTATTCCGGGGGGCATGCCTGTCCGAGCGTCATTGCTGCCCTCAAGCACGGCTTGTGTGTTGGGCTCTCGCCCCCCGCTTCCGGGGGGCGGGCCCGAAAGGCAGCGGCGGCACCGCGTCCGGTCCTCGAGC…
Fungstrain554	Solanum lycopersicum	Natural site	China	Heilongjiang	45.80N 125.15E	Fruiting Stage	PDA	ITS1/ITS4	Fungi	Ascomycota	Eurotiomycetes	Eurotiales	Aspergillaceae	Penicillium	Penicillium oxalicum	AAGTACTGTGATGCCTCTGGGTCACCTCCCACCCGTGTTTATCGTACCTTGTTGCTTCGGCGGGCCCGCCTCACGGCCGCCGGGGGGCATCCGCCCCCGGGCCCGCGCCCGCCGAAGACACACAAACGAACTCTTGTCTGAAGATTGCAGTCTGAGTACTTGACTAAATCAGTTAAAACTTTCAACAACGGATCTCTTGGTTCCGGCATCGATGAAGAACGCAGCGAAATGCGATAAGTAATGTGAATTGCAGAATTCAGTGAATCATCGAGTCTTTGAACGCACATTGCGCCCCCTGGTATTCCGGGGGGCATGCCTGTCCGAGCGTCATTGCTGCCCTCAAGCACGGCTTGTGTGTTGGGCTCTCGCCCCCCGCTTCCGGGGGGCGGGCCCGAAAGG…
Fungstrain555	Solanum lycopersicum	Natural site	China	Heilongjiang	45.80N 125.15E	Fruiting Stage	PDA	ITS1/ITS4	Fungi	Ascomycota	Eurotiomycetes	Eurotiales	Aspergillaceae	Penicillium	Penicillium oxalicum	TCGAAGTGAACGACTCTGGGTACGCCTACCCACCCGAGTGTATCGTACCTTGTTGCTTCGGCGGGCCCGCCTCACGGCCGCCGGGGGGCATCCGCCCCCGGGCCCGCGCCCGCCGAAGACACACAAACCAACTCTTGTCTGAATATTGCAATCTGAGTACTTGACTAAATCAATTAAAACTTTCAACAACGGATCTCTTGGTTCCGGCATCGATGAAGAACGCAGCGAAATGCGATAAGTAATGTGAATTGCAGAATTCAGTGAATCATCGAGTCTTTGAACGCACATTGCGCCCCCTGGTATTCCGGGGGGCATGCCTGTCCGAGCGTCATTGCTGCCCTCAAGCACAGCTTGTGTGTTGGGCTCTCGCCCCCCGCTTCCGGGGGGCGGGCCCGAAAG…
Fungstrain556	Solanum lycopersicum	Natural site	China	Heilongjiang	47.12N 124.88E	Fruiting Stage	PDA	ITS1/ITS4	Fungi	Ascomycota	Eurotiomycetes	Eurotiales	Aspergillaceae	Penicillium	Penicillium oxalicum	ATCGTACCTTGTTGCTTCGGCGGGCCCGCCTCACGGCCGCCGGGGGGCATCCGCCCCCGGGCCCGCGCCCGCCGAAGACACACAAACGAACTCTTGTCTGAAGATTGCAGTCTGAGTACTTGACTAAATCAGTTAAAACTTTCAACAACGGATCTCTTGGTTCCGGCATCGATGAAGAACGCAGCGAAATGCGATAAGTAATGTGAATTGCAGAATTCAGTGAATCATCGAGTCTTTGAACGCACATTGCGCCCCCTGGTATTCCGGGGGGCATGCCTGTCCGAGCGTCATTGCTGCCCTCAAGCACGGCTTGTGTGTTGGGCTCTCGCCCCCCGCTTCCGGGGGGCGGGCCCGAAAGGCAGCGGCGGCACCGCGTCCGGTCCTCGAGCGTATGGGGCT…
Fungstrain557	Solanum lycopersicum	Natural site	China	Heilongjiang	47.12N 124.88E	Fruiting Stage	PDA	ITS1/ITS4	Fungi	Ascomycota	Eurotiomycetes	Eurotiales	Aspergillaceae	Penicillium	Penicillium oxalicum	GTGTTTATCGTACCTTGTTGCTTCGGCGGGCCCGCCTCACGGCCGCCGGGGGGCATCCGCCCCCGGGCCCGCGCCCGCCGAAGACACACAAACGAACTCTTGTCTGAAGATTGCAGTCTGAGTACTTGACTAAATCAGTTAAAACTTTCAACAACGGATCTCTTGGTTCCGGCATCGATGAAGAACGCAGCGAAATGCGATAAGTAATGTGAATTGCAGAATTCAGTGAATCATCGAGTCTTTGAACGCACATTGCGCCCCCTGGTATTCCGGGGGGCATGCCTGTCCGAGCGTCATTGCTGCCCTCAAGCACGGCTTGTGTGTTGGGCTCTCGCCCCCCGCTTCCGGGGGGCGGGCCCGAAAGGCAGCGGCGGCACCGCGTCCGGTCCTCGAGCGTAT…
Fungstrain558	Solanum lycopersicum	Natural site	China	Heilongjiang	45.80N 125.15E	Fruiting Stage	PDA	ITS1/ITS4	Fungi	Ascomycota	Eurotiomycetes	Eurotiales	Aspergillaceae	Penicillium	Penicillium oxalicum	ATGACTCTGGGTCCACCTCCCACCCGTGTTTATCGTACCTTGTTGCTTCGGCGGGCCCGCCTCACGGCCGCCGGGGGGCATCCGCCCCCGGGCCCGCGCCCGCCGAAGACACACAAACGAACTCTTGTCTGAAGATTGCAGTCTGAGTACTTGACTAAATCAGTTAAAACTTTCAACAACGGATCTCTTGGTTCCGGCATCGATGAAGAACGCAGCGAAATGCGATAAGTAATGTGAATTGCAGAATTCAGTGAATCATCGAGTCTTTGAACGCACATTGCGCCCCCTGGTATTCCGGGGGGCATGCCTGTCCGAGCGTCATTGCTGCCCTCAAGCACGGCTTGTGTGTTGGGCTCTCGCCCCCCGCTTCCGGGGGGCGGGCCCGAAAGGCAGCGGCGG…
Fungstrain583	Solanum lycopersicum	Natural site	China	Shandong	37.35N 119.23E	Fruiting Stage	PDA	ITS1/ITS4	Fungi	Ascomycota	Eurotiomycetes	Eurotiales	Aspergillaceae	Penicillium	Penicillium oxalicum	TCACCTCCCACCCGTGTTTATCGTACCTTGTTGCTTCGGCGGGCCCGCCTCACGGCCGCCGGGGGGCATCCGCCCCCGGGCCCGCGCCCGCCGAAGACACACAAACGAACTCTTGTCTGAAGATTGCAGTCTGAGTACTTGACTAAATCAGTTAAAACTTTCAACAACGGATCTCTTGGTTCCGGCATCGATGAAGAACGCAGCGAAATGCGATAAGTAATGTGAATTGCAGAATTCAGTGAATCATCGAGTCTTTGAACGCACATTGCGCCCCCTGGTATTCCGGGGGGCATGCCTGTCCGAGCGTCATTGCTGCCCTCAAGCACGGCTTGTGTGTTGGGCTCTCGCCCCCCGCTTCCGGGGGGCGGGCCCGAAAGGCAGCGGCGGCACCGCGTCCGG…
Fungstrain584	Solanum lycopersicum	Natural site	China	Shandong	37.35N 119.23E	Fruiting Stage	RBM	ITS1/ITS4	Fungi	Ascomycota	Eurotiomycetes	Eurotiales	Aspergillaceae	Penicillium	Penicillium oxalicum	ACCCGTGTTTATCGTACCTTGTTGCTTCGGCGGGCCCGCCTCACGGCCGCCGGGGGGCATCCGCCCCCGGGCCCGCGCCCGCCGAAGACACACAAACGAACTCTTGTCTGAAGATTGCAGTCTGAGTACTTGACTAAATCAGTTAAAACTTTCAACAACGGATCTCTTGGTTCCGGCATCGATGAAGAACGCAGCGAAATGCGATAAGTAATGTGAATTGCAGAATTCAGTGAATCATCGAGTCTTTGAACGCACATTGCGCCCCCTGGTATTCCGGGGGGCATGCCTGTCCGAGCGTCATTGCTGCCCTCAAGCACGGCTTGTGTGTTGGGCTCTCGCCCCCCGCTTCCGGGGGGCGGGCCCGAAAGGCAGCGGCGGCACCGCGTCCGGTCCTCGAGC…
Fungstrain585	Solanum lycopersicum	Natural site	China	Shandong	37.35N 119.23E	Fruiting Stage	RBM	ITS1/ITS4	Fungi	Ascomycota	Eurotiomycetes	Eurotiales	Aspergillaceae	Penicillium	Penicillium oxalicum	GCTGCACCCTTGTCTTTTGCGCACCGAATTGTTTCCTCGGCGGGCTTGCCTGCCGGTTGGACATTATCAAAACCTTTTTGTAGTTGCAATCAGCGTCAGAAAAATCATAATTATTACAACTTTCAACAACGGATCTCTTGGTTCTGGCATCGATGAAGAACGCAGCGAAATGCGAAAAGTAGTGTGAATTGCAGAATTCAGTGAATCATCGAATCTTTGAACGCACATTGCGCCCCTTGGTATTCCATGGGGCATGCCTGTTCGAGCGTCATTTTGTACCCTCAAGCACTGCTTGGTGTTGGGCGTTTGTCCTGCAGAGGACTCGCCTGAAAGCGATTGGCGGCCAACGTAGTCGTGGCAGAGCGCAGCACAATCTCGCGTCTCTCCCCTCTGCGTCGG…
Fungstrain586	Solanum lycopersicum	Natural site	China	Shandong	37.35N 119.23E	Fruiting Stage	RBM	ITS1/ITS4	Fungi	Ascomycota	Eurotiomycetes	Eurotiales	Aspergillaceae	Penicillium	Penicillium oxalicum	GTGTTTATCGTACCTTGTTGCTTCGGCGGGCCCGCCTCACGGCCGCCGGGGGGCATCCGCCCCCGGGCCCGCGCCCGCCGAAGACACACAAACGAACTCTTGTCTGAAGATTGCAGTCTGAGTACTTGACTAAATCAGTTAAAACTTTCAACAACGGATCTCTTGGTTCCGGCATCGATGAAGAACGCAGCGAAATGCGATAAGTAATGTGAATTGCAGAATTCAGTGAATCATCGAGTCTTTGAACGCACATTGCGCCCCCTGGTATTCCGGGGGGCATGCCTGTCCGAGCGTCATTGCTGCCCTCAAGCACGGCTTGTGTGTTGGGCTCTCGCCCCCCGCTTCCGGGGGGCGGGCCCGAAAGGCAGCGGCGGCACCGCGTCCGGTCCTCGAGCGTAT…
Fungstrain594	Solanum lycopersicum	Natural site	China	Heilongjiang	47.12N 124.88E	Fruiting Stage	PDA	ITS1/ITS4	Fungi	Ascomycota	Eurotiomycetes	Eurotiales	Aspergillaceae	Penicillium	Penicillium raperi	TCCACCTCCCACCCGTGTTTATCATACCTAGTTGCTTCGGCGGGCCCGCCGTCATGGCCGCCGGGGGGCACCCGCCCCCGGGCCCGCGCCCGCCGAAGACCCCCCTGAACGCTGTCTGAAGATTTGCAGTCTGAGCGATTAGCTAAATCAGTTAAAACTTTCAACAACGGATCTCTTGGTTCCGGCATCGATGAAGAACGCAGCGAAATGCGATAAGTAATGTGAATTGCAGAATTCAGTGAATCATCGAGTCTTTGAACGCACATTGCGCCCCCTGGTATTCCGGGGGGCATGCCTGTCCGAGCGTCATTGCTGCCCTCAAGCACGGCTTGTGTGTTGGGCCCCGCCCCCCGGCTCCGGGGGGCGGGCCCGAAAGGCAGCGGCGGCACCGCGTCCGGT…
Fungstrain588	Solanum lycopersicum	Natural site	China	Heilongjiang	47.12N 124.88E	Fruiting Stage	PDA	ITS1/ITS4	Fungi	Ascomycota	Eurotiomycetes	Eurotiales	Aspergillaceae	Penicillium	Penicillium raperi	CACCCGTGTTTATCATACCTAGTTGCTTCGGCGGGCCCGCCGTCATGGCCGCCGGGGGGCACCCGCCCCCGGGCCCGCGCCCGCCGAAGACCCCCCTGAACGCTGTCTGAAGATTTGCAGTCTGAGCGATTAGCTAAATCAGTTAAAACTTTCAACAACGGATCTCTTGGTTCCGGCATCGATGAAGAACGCAGCGAAATGCGATAAGTAATGTGAATTGCAGAATTCAGTGAATCATCGAGTCTTTGAACGCACATTGCGCCCCCTGGTATTCCGGGGGGCATGCCTGTCCGAGCGTCATTGCTGCCCTCAAGCACGGCTTGTGTGTTGGGCCCCGCCCCCCGGCTCCGGGGGGCGGGCCCGAAAGGCAGCGGCGGCACCGCGTCCGGTCCTCGAGCG…
Fungstrain589	Solanum lycopersicum	Natural site	China	Heilongjiang	45.80N 125.15E	Fruiting Stage	PDA	ITS1/ITS4	Fungi	Ascomycota	Eurotiomycetes	Eurotiales	Aspergillaceae	Penicillium	Penicillium raperi	ACCTCCCACCCGTGTTTATCATACCTAGTTGCTTCGGCGGGCCCGCCGTCATGGCCGCCGGGGGGCACTCGCCCCCGGGCCCGCGCCCGCCGAAGACCCCCCTGAACGCTGTCTGAAGATTGCAGTCTGAGCGATTAGCTAAATCAGTTAAAACTTTCAACAACGGATCTCTTGGTTCCGGCATCGATGAAGAACGCAGCGAAATGCGATAAGTAATGTGAATTGCAGAATTCAGTGAATCATCGAGTCTTTGAACGCACATTGCGCCCCCTGGTATTCCGGGGGGCATGCCTGTCCGAGCGTCATTGCTGCCCTCAAGCACGGCTTGTGTGTTGGGCCCCGCCCCCCGGCTCCGGGGGGCGGGCCCGAAAGGCAGCGGCGGCACCGCGTCCGGTCCTC…
Fungstrain590	Solanum lycopersicum	Natural site	China	Heilongjiang	45.80N 125.15E	Fruiting Stage	PDA	ITS1/ITS4	Fungi	Ascomycota	Eurotiomycetes	Eurotiales	Aspergillaceae	Penicillium	Penicillium raperi	TCACCTCCCACCCGTGTTTATCATACCTAGTTGCTTCGGCGGGCCCGCCGTCATGGCCGCCGGGGGGCACTCGCCCCCGGGCCCGCGCCCGCCGAAGACCCCCCTGAACGCTGTCTGAAGATTGCAGTCTGAGCGATTAGCTAAATCAGTTAAAACTTTCAACAACGGATCTCTTGGTTCCGGCATCGATGAAGAACGCAGCGAAATGCGATAAGTAATGTGAATTGCAGAATTCAGTGAATCATCGAGTCTTTGAACGCACATTGCGCCCCCTGGTATTCCGGGGGGCATGCCTGTCCGAGCGTCATTGCTGCCCTCAAGCACGGCTTGTGTGTTGGGCCCCGCCCCCCGGCTCCGGGGGGCGGGCCCGAAAGGCAGCGGCGGCACCGCGTCCGGTCC…
Fungstrain591	Solanum lycopersicum	Natural site	China	Heilongjiang	45.80N 125.15E	Fruiting Stage	PDA	ITS1/ITS4	Fungi	Ascomycota	Eurotiomycetes	Eurotiales	Aspergillaceae	Penicillium	Penicillium raperi	GTGTTTATCATACCTAGTTGCTTCGGCGGGCCCGCCGTCATGGCCGCCGGGGGGCACCCGCCCCCGGGCCCGCGCCCGCCGAAGACCCCCCTGAACGCTGTCTGAAGATTTGCAGTCTGAGCGATTAGCTAAATCAGTTAAAACTTTCAACAACGGATCTCTTGGTTCCGGCATCGATGAAGAACGCAGCGAAATGCGATAAGTAATGTGAATTGCAGAATTCAGTGAATCATCGAGTCTTTGAACGCACATTGCGCCCCCTGGTATTCCGGGGGGCATGCCTGTCCGAGCGTCATTGCTGCCCTCAAGCACGGCTTGTGTGTTGGGCCCCGCCCCCCGGCTCCGGGGGGCGGGCCCGAAAGGCAGCGGCGGCACCGCGTCCGGTCCTCGAGCGTATGG…
Fungstrain592	Solanum lycopersicum	Natural site	China	Heilongjiang	45.80N 125.15E	Fruiting Stage	PDA	ITS1/ITS4	Fungi	Ascomycota	Eurotiomycetes	Eurotiales	Aspergillaceae	Penicillium	Penicillium raperi	TCCCACCCGTGTTTATCATACCTAGTTGCTTCGGCGGGCCCGCCGTCATGGCCGCCGGGGGGCACCCGCCCCCGGGCCCGCGCCCGCCGAAGACCCCCCTGAACGCTGTCTGAAGATTTGCAGTCTGAGCGATTAGCTAAATCAGTTAAAACTTTCAACAACGGATCTCTTGGTTCCGGCATCGATGAAGAACGCAGCGAAATGCGATAAGTAATGTGAATTGCAGAATTCAGTGAATCATCGAGTCTTTGAACGCACATTGCGCCCCCTGGTATTCCGGGGGGCATGCCTGTCCGAGCGTCATTGCTGCCCTCAAGCACGGCTTGTGTGTTGGGCCCCGCCCCCCGGCTCCGGGGGGCGGGCCCGAAAGGCAGCGGCGGCACCGCGTCCGGTCCTCGA…
Fungstrain593	Solanum lycopersicum	Natural site	China	Heilongjiang	45.80N 125.15E	Fruiting Stage	PDA	ITS1/ITS4	Fungi	Ascomycota	Eurotiomycetes	Eurotiales	Aspergillaceae	Penicillium	Penicillium raperi	GTGTTTATCATACCTAGTTGCTTCGGCGGGCCCGCCGTCATGGCCGCCGGGGGGCACCCGCCCCCGGGCCCGCGCCCGCCGAAGACCCCCCTGAACGCTGTCTGAAGATTTGCAGTCTGAGCGATTAGCTAAATCAGTTAAAACTTTCAACAACGGATCTCTTGGTTCCGGCATCGATGAAGAACGCAGCGAAATGCGATAAGTAATGTGAATTGCAGAATTCAGTGAATCATCGAGTCTTTGAACGCACATTGCGCCCCCTGGTATTCCGGGGGGCATGCCTGTCCGAGCGTCATTGCTGCCCTCAAGCACGGCTTGTGTGTTGGGCCCCGCCCCCCGGCTCCGGGGGGCGGGCCCGAAAGGCAGCGGCGGCACCGCGTCCGGTCCTCGAGCGTATGG…
Fungstrain587	Solanum lycopersicum	Natural site	China	Heilongjiang	47.12N 124.88E	Fruiting Stage	PDA	ITS1/ITS4	Fungi	Ascomycota	Eurotiomycetes	Eurotiales	Aspergillaceae	Penicillium	Penicillium raperi	CACCCGTGTTTATCATACCTAGTTGCTTCGGCGGGCCCGCCGTCATGGCCGCCGGGGGGCACCCGCCCCCGGGCCCGCGCCCGCCGAAGACCCCCCTGAACGCTGTCTGAAGATTTGCAGTCTGAGCGATTAGCTAAATCAGTTAAAACTTTCAACAACGGATCTCTTGGTTCCGGCATCGATGAAGAACGCAGCGAAATGCGATAAGTAATGTGAATTGCAGAATTCAGTGAATCATCGAGTCTTTGAACGCACATTGCGCCCCCTGGTATTCCGGGGGGCATGCCTGTCCGAGCGTCATTGCTGCCCTCAAGCACGGCTTGTGTGTTGGGCCCCGCCCCCCGGCTCCGGGGGGCGGGCCCGAAAGGCAGCGGCGGCACCGCGTCCGGTCCTCGAGCG…
Fungstrain596	Solanum lycopersicum	Natural site	China	Heilongjiang	45.80N 125.15E	Fruiting Stage	CMA	ITS1/ITS4	Fungi	Ascomycota	Eurotiomycetes	Eurotiales	Aspergillaceae	Penicillium	Penicillium sp.	TCACCTCCCACCCGTGTTTATTTTACCTTGTTGCTTcggcgggcccgccttaaccggccgccggggggctcacgcccccgggcccgcgcccgccgAAGACACCCTCGAACTCTGTCTGAAGATTGTAGTCTGAGTGAAAATATAAATTATTTAAAACTTTCAACAACGGATCTCTTGGTTCCGGCATCGATGAAGAACGCAGCGAAATGCGATACGTAATGTGAATTGCAAATTCAGTGAATCATCGAGTCTTTGAACGCACATTGCGCCCCCTGGTATTCCGGGGGGCATGCCTGTCCGAGCGTCATTGCTGCCCTCAAGCACGGCTTGTGTGTTGGGCCCCGTCCTCCGATCCCGGGGGACGGGCCCGAAAGGCAGCGGCGGCACCGCGTCCGGTCC…
Fungstrain595	Solanum lycopersicum	Natural site	China	Heilongjiang	45.80N 125.15E	Fruiting Stage	CMA	ITS1/ITS4	Fungi	Ascomycota	Eurotiomycetes	Eurotiales	Aspergillaceae	Penicillium	Penicillium sp.	TCACCTCCCACCCGTGTTTATCGTACCTTGTTGCTTCGGCGGGCCCGCCTCACGGCCGCCGGGGGGCATCCGCCCCCGGGCCCGCGCCCGCCGAAGACACACAAACGAACTCTTGTCTGAAGATTGCAGTCTGAGTACTTGACTAAATCAGTTAAAACTTTCAACAACGGATCTCTTGGTTCCGGCATCGATGAAGAACGCAGCGAAATGCGATAAGTAATGTGAATTGCAGAATTCAGTGAATCATCGAGTCTTTGAACGCACATTGCGCCCCCTGGTATTCCGGGGGGCATGCCTGTCCGAGCGTCATTGCTGCCCTCAAGCACGGCTTGTGTGTTGGGCTCTCGCCCCCCGCTTCCGGGGGGCGGGCCCGAAAGGCAGCGGCGGCACCGCGTCCGG…
Fungstrain597	Solanum lycopersicum	Natural site	China	Heilongjiang	45.80N 125.15E	Fruiting Stage	PDA	ITS1/ITS4	Fungi	Ascomycota	Eurotiomycetes	Eurotiales	Aspergillaceae	Penicillium	Penicillium sumatraense	CCTCGGGGTCCACCTCCCACCCGTGTTTAACGAACCTTTGTTGCTTCGGCGGGCCCGCCTCACGGCCGCCGGGGGGCTCCTGCCCCCGGGCCCGCGCCCGCCGAAGCCCCCCCTTGAACGCTGTCTGAAGTTTGCAGTCTGAGAAACTAGCTAAATTAGTTAAAACTTTCAACAACGGATCTCTTGGTTCCGGCATCGATGAAGAACGCAGCGAAATGCGATAACTAATGTGAATTGCAGAATTCAGTGAATCATCGAGTCTTTGAACGCACATTGCGCCCTCTGGTATTCCGGAGGGCATGCCTGTCCGAGCGTCATTGCTGCCCTCAAGCACGGCTTGTGTGTTGGGCCCCCGTCCCCCCCTCTGCCGGGGGGACGGGCCCGAAAGGCAGCGGCGGC…
Fungstrain599	Solanum lycopersicum	Natural site	China	Shandong	37.35N 119.23E	Fruiting Stage	PDA	ITS1/ITS4	Fungi	Ascomycota	Eurotiomycetes	Eurotiales	Aspergillaceae	Penicillium	Penicillium sumatraense	CCACCCGTGTTTAACGAACCTTTGTTGCTTCGGCGGGCCCGCCTCACGGCCGCCGGGGGGCTCCTGCCCCCGGGCCCGCGCCCGCCGAAGCCCCCCCTTGAACGCTGTCTGAAGTTTGCAGTCTGAGAAACTAGCTAAATTAGTTAAAACTTTCAACAACGGATCTCTTGGTTCCGGCATCGATGAAGAACGCAGCGAAATGCGATAACTAATGTGAATTGCAGAATTCAGTGAATCATCGAGTCTTTGAACGCACATTGCGCCCTCTGGTATTCCGGAGGGCATGCCTGTCCGAGCGTCATTGCTGCCCTCAAGCACGGCTTGTGTGTTGGGCCCCCGTCCCCCCCTCTGCCGGGGGGACGGGCCCGAAAGGCAGCGGCGGCACCGCGTCCGGTCCTC…
Fungstrain600	Solanum lycopersicum	Natural site	China	Shandong	36.93N 118.77E	Fruiting Stage	PDA	ITS1/ITS4	Fungi	Ascomycota	Eurotiomycetes	Eurotiales	Aspergillaceae	Penicillium	Penicillium sumatraense	ACCCGTGTTTAACGAACCTTTGTTGCTTCGGCGGGCCCGCCTCACGGCCGCCGGGGGGCTCCTGCCCCCGGGCCCGCGCCCGCCGAAGCCCCCCCTTGAACGCTGTCTGAAGTTTGCAGTCTGAGAAACTAGCTAAATTAGTTAAAACTTTCAACAACGGATCTCTTGGTTCCGGCATCGATGAAGAACGCAGCGAAATGCGATAACTAATGTGAATTGCAGAATTCAGTGAATCATCGAGTCTTTGAACGCACATTGCGCCCTCTGGTATTCCGGAGGGCATGCCTGTCCGAGCGTCATTGCTGCCCTCAAGCACGGCTTGTGTGTTGGGCCCCCGTCCCCCCCTCTGCCGGGGGGACGGGCCCGAAAGGCAGCGGCGGCACCGCGTCCGGTCCTCGA…
Fungstrain601	Solanum lycopersicum	Natural site	China	Shandong	36.93N 118.77E	Fruiting Stage	PDA	ITS1/ITS4	Fungi	Ascomycota	Eurotiomycetes	Eurotiales	Aspergillaceae	Penicillium	Penicillium sumatraense	CCCGTGTTTAACGAACCTTTGTTGCTTCGGCGGGCCCGCCTCACGGCCGCCGGGGGGCTCCTGCCCCCGGGCCCGCGCCCGCCGAAGCCCCCCCTTGAACGCTGTCTGAAGTTTGCAGTCTGAGAAACTAGCTAAATTAGTTAAAACTTTCAACAACGGATCTCTTGGTTCCGGCATCGATGAAGAACGCAGCGAAATGCGATAACTAATGTGAATTGCAGAATTCAGTGAATCATCGAGTCTTTGAACGCACATTGCGCCCTCTGGTATTCCGGAGGGCATGCCTGTCCGAGCGTCATTGCTGCCCTCAAGCACGGCTTGTGTGTTGGGCCCCCGTCCCCCCCTCTGCCGGGGGGACGGGCCCGAAAGGCAGCGGCGGCACCGCGTCCGGTCCTCGAG…
Fungstrain598	Solanum lycopersicum	Natural site	China	Shandong	36.93N 118.77E	Fruiting Stage	PDA	ITS1/ITS4	Fungi	Ascomycota	Eurotiomycetes	Eurotiales	Aspergillaceae	Penicillium	Penicillium sumatraense	CCTCGGGGTCCACCTCCCACCCGTGTTTAACGAACCTTTGTTGCTTCGGCGGGCCCGCCTCACGGCCGCCGGGGGGCTCCTGCCCCCGGGCCCGCGCCCGCCGAAGCCCCCCCTTGAACGCTGTCTGAAGTTTGCAGTCTGAGAAACTAGCTAAATTAGTTAAAACTTTCAACAACGGATCTCTTGGTTCCGGCATCGATGAAGAACGCAGCGAAATGCGATAACTAATGTGAATTGCAGAATTCAGTGAATCATCGAGTCTTTGAACGCACATTGCGCCCTCTGGTATTCCGGAGGGCATGCCTGTCCGAGCGTCATTGCTGCCCTCAAGCACGGCTTGTGTGTTGGGCCCCCGTCCCCCCCTCTGCCGGGGGGACGGGCCCGAAAGGCAGCGGCGGC…
Fungstrain604	Solanum lycopersicum	Natural site	China	Heilongjiang	47.12N 124.88E	Fruiting Stage	CMA	ITS1/ITS4	Fungi	Ascomycota	Eurotiomycetes	Eurotiales	Aspergillaceae	Penicillium	Penicillium oxalicum	TCCCACCCGTGTTTATCGTACCTTGTTGCTTCGGCGGGCCCGCCTCACGGCCGCCGGGGGGCATCCGCCCCCGGGCCCGCGCCCGCCGAAGACACACAAACGAACTCTTGTCTGAAGATTGCAGTCTGAGTACTTGACTAAATCAGTTAAAACTTTCAACAACGGATCTCTTGGTTCCGGCATCGATGAAGAACGCAGCGAAATGCGATAAGTAATGTGAATTGCAGAATTCAGTGAATCATCGAGTCTTTGAACGCACATTGCGCCCCCTGGTATTCCGGGGGGCATGCCTGTCCGAGCGTCATTGCTGCCCTCAAGCACGGCTTGTGTGTTGGGCTCTCGCCCCCCGCTTCCGGGGGGCGGGCCCGAAAGGCAGCGGCGGCACCGCGTCCGGTCCTC…
Fungstrain605	Solanum lycopersicum	Natural site	China	Heilongjiang	47.12N 124.88E	Fruiting Stage	CMA	ITS1/ITS4	Fungi	Ascomycota	Eurotiomycetes	Eurotiales	Aspergillaceae	Penicillium	Penicillium oxalicum	CACCTCCCACCCGTGTTTATCGTACCTTGTTGCTTCGGCGGGCCCGCCTCACGGCCGCCGGGGGGCATCCGCCCCCGGGCCCGCGCCCGCCGAAGACACACAAACGAACTCTTGTCTGAAGATTGCAGTCTGAGTACTTGACTAAATCAGTTAAAACTTTCAACAACGGATCTCTTGGTTCCGGCATCGATGAAGAACGCAGCGAAATGCGATAAGTAATGTGAATTGCAGAATTCAGTGAATCATCGAGTCTTTGAACGCACATTGCGCCCCCTGGTATTCCGGGGGGCATGCCTGTCCGAGCGTCATTGCTGCCCTCAAGCACGGCTTGTGTGTTGGGCTCTCGCCCCCCGCTTCCGGGGGGCGGGCCCGAAAGGCAGCGGCGGCACCGCGTCCGGT…
Fungstrain606	Solanum lycopersicum	Natural site	China	Heilongjiang	45.80N 125.15E	Fruiting Stage	RBM	ITS1/ITS4	Fungi	Ascomycota	Eurotiomycetes	Eurotiales	Aspergillaceae	Penicillium	Penicillium restrictum	TGGGTCCACCTCCCACCCGTGTTTATCGTACCTTGTTGCTTCGGCGGGCCCGCCTCACGGCCGCCGGGGGGCTTCTGCCCTCTGGCCCGCGCCCGCCGAAGACACCATTGAACGCTGTCTGAAGATTGCAGTCTGAGCAATTAGCTAAATAAGTTAAAACTTTCAACAACGGATCTCTTGGTTCCGGCATCGATGAAGAACGCAGCGAAATGCGATACGTAATGTGAATTGCAGAATTCAGTGAATCATCGAGTCTTTGAACGCACATTGCGCCCCCTGGTATTCCGGGGGGCATGCCTGTCCGAGCGTCATTGCTGCCCTCAAGCACGGCTTGTGTGTTGGGCCTCCGTCCTCCTCCCGGGGGACGGGCCCGAAAGGCAGCGGCGGCACCGCGTCCGG…
Fungstrain607	Solanum lycopersicum	Natural site	China	Heilongjiang	47.12N 124.88E	Fruiting Stage	PDA	ITS1/ITS4	Fungi	Ascomycota	Eurotiomycetes	Eurotiales	Aspergillaceae	Penicillium	Penicillium sumatraense	CCTCCCACCCGTGTTTAACGAACCTTTGTTGCTTCGGCGGGCCCGCCTCACGGCCGCCGGGGGGCTCCTGCCCCCGGGCCCGCGCCCGCCGAAGCCCCCCCTTGAACGCTGTCTGAAGTTTGCAGTCTGAGAAACTAGCTAAATTAGTTAAAACTTTCAACAACGGATCTCTTGGTTCCGGCATCGATGAAGAACGCAGCGAAATGCGATAACTAATGTGAATTGCAGAATTCAGTGAATCATCGAGTCTTTGAACGCACATTGCGCCCTCTGGTATTCCGGAGGGCATGCCTGTCCGAGCGTCATTGCTGCCCTCAAGCACGGCTTGTGTGTTGGGCCCCCGTCCCCCCCTCTGCCGGGGGGACGGGCCCGAAAGGCAGCGGCGGCACCGCGTCCGGT…
Fungstrain608	Solanum lycopersicum	Natural site	China	Shandong	36.93N 118.77E	Fruiting Stage	PDA	ITS1/ITS4	Fungi	Ascomycota	Eurotiomycetes	Eurotiales	Aspergillaceae	Penicillium	Penicillium sumatraense	CGAACCTTTGTTGCTTCGGCGGGCCCGCCTCACGGCCGCCGGGGGGCTCCTGCCCCCGGGCCCGCGCCCGCCGAAGCCCCCCCTTGAACGCTGTCTGAAGTTTGCAGTCTGAGAAACTAGCTAAATTAGTTAAAACTTTCAACAACGGATCTCTTGGTTCCGGCATCGATGAAGAACGCAGCGAAATGCGATAACTAATGTGAATTGCAGAATTCAGTGAATCATCGAGTCTTTGAACGCACATTGCGCCCTCTGGTATTCCGGAGGGCATGCCTGTCCGAGCGTCATTGCTGCCCTCAAGCACGGCTTGTGTGTTGGGCCCCCGTCCCCCCCTCTGCCGGGGGGACGGGCCCGAAAGGCAGCGGCGGCACCGCGTCCGGTCCTCGAGCGTATGGGGCT…
Fungstrain609	Solanum lycopersicum	Natural site	China	Shandong	36.93N 118.77E	Fruiting Stage	PDA	ITS1/ITS4	Fungi	Ascomycota	Eurotiomycetes	Eurotiales	Aspergillaceae	Penicillium	Penicillium sumatraense	ACCTTTGTTGCTTCGGCGGGCCCGCCTCACGGCCGCCGGGGGGCTCCTGCCCCCGGGCCCGCGCCCGCCGAAGCCCCCCCTTGAACGCTGTCTGAAGTTTGCAGTCTGAGAAACTAGCTAAATTAGTTAAAACTTTCAACAACGGATCTCTTGGTTCCGGCATCGATGAAGAACGCAGCGAAATGCGATAACTAATGTGAATTGCAGAATTCAGTGAATCATCGAGTCTTTGAACGCACATTGCGCCCTCTGGTATTCCGGAGGGCATGCCTGTCCGAGCGTCATTGCTGCCCTCAAGCACGGCTTGTGTGTTGGGCCCCCGTCCCCCCCTCTGCCGGGGGGACGGGCCCGAAAGGCAGCGGCGGCACCGCGTCCGGTCCTCGAGCGTATGGGGCTTCG…
Fungstrain610	Solanum lycopersicum	Natural site	China	Shandong	36.93N 118.77E	Fruiting Stage	PDA	ITS1/ITS4	Fungi	Ascomycota	Eurotiomycetes	Eurotiales	Aspergillaceae	Penicillium	Penicillium sumatraense	TTTGTTGCTTCGGCGGGCCCGCCTCACGGCCGCCGGGGGGCTCCTGCCCCCGGGCCCGCGCCCGCCGAAGCCCCCCCTTGAACGCTGTCTGAAGTTTGCAGTCTGAGAAACTAGCTAAATTAGTTAAAACTTTCAACAACGGATCTCTTGGTTCCGGCATCGATGAAGAACGCAGCGAAATGCGATAACTAATGTGAATTGCAGAATTCAGTGAATCATCGAGTCTTTGAACGCACATTGCGCCCTCTGGTATTCCGGAGGGCATGCCTGTCCGAGCGTCATTGCTGCCCTCAAGCACGGCTTGTGTGTTGGGCCCCCGTCCCCCCCTCTGCCGGGGGGACGGGCCCGAAAGGCAGCGGCGGCACCGCGTCCGGTCCTCGAGCGTATGGGGCTTCGTCA…
Fungstrain515	Solanum lycopersicum	Natural site	China	Shandong	36.93N 118.77E	Fruiting Stage	RBM	ITS1/ITS4	Fungi	Ascomycota	Eurotiomycetes	Eurotiales	Aspergillaceae	Penicillium	Penicillium chalabudae	GTCATTACCGAGTGAGGGCCCTCTGGGTCCAACCTCCCACCCGTGTTTATCGTACCTTGTTGCTTCGGCGGGCCCGCCTCACGGCCGCCGGGGGGCTTCTGCCCTCTGGCCCGCGCCCGCCGAAGACACCATTGAACGCTGTCTGAAGATTGCAGTCTGAGCAATTAGCTAAATAAGTTAAAACTTTCAACAACGGATCTCTTGGTTCCGGCATCGATGAAGAACGCAGCGAAATGCGATACGTAATGTGAATTGCAGAATTCAGTGAATCATCGAGTCTTTGAACGCACATTGCGCCCCCTGGTATTCCGGGGGGCATGCCTGTCCGAGCGTCATTGCTGCCCTCAAGCACGGCTTGTGTGTTGGGCCTCCGTCCTCCTCCCGGGGGACGGGCCCGAA…
Fungstrain516	Solanum lycopersicum	Natural site	China	Heilongjiang	45.80N 125.15E	Fruiting Stage	PDA	ITS1/ITS4	Fungi	Ascomycota	Eurotiomycetes	Eurotiales	Aspergillaceae	Penicillium	Penicillium chalabudae	CCTCTGGGTCCAACCTCCCACCCGTGTTTATCGTACCTTGTTGCTTCGGCGGGCCCGCCTCACGGCCGCCGGGGGGCTTCTGCCCTCTGGCCCGCGCCCGCCGAAGACACCATTGAACGCTGTCTGAAGATTGCAGTCTGAGCAATTAGCTAAATAAGTTAAAACTTTCAACAACGGATCTCTTGGTTCCGGCATCGATGAAGAACGCAGCGAAATGCGATACGTAATGTGAATTGCAGAATTCAGTGAATCATCGAGTCTTTGAACGCACATTGCGCCCCCTGGTATTCCGGGGGGCATGCCTGTCCGAGCGTCATTGCTGCCCTCAAGCACGGCTTGTGTGTTGGGCCTCCGTCCTCCTCCCGGGGGACGGGCCCGAAAGGCAGCGGCGGCACCGCG…
Fungstrain517	Solanum lycopersicum	Natural site	China	Heilongjiang	45.80N 125.15E	Fruiting Stage	PDA	ITS1/ITS4	Fungi	Ascomycota	Eurotiomycetes	Eurotiales	Aspergillaceae	Penicillium	Penicillium chalabudae	GGTCCAACCTCCCACCCGTGTTTATCGTACCTTGTTGCTTCGGCGGGCCCGCCTCACGGCCGCCGGGGGGCTTCTGCCCTCTGGCCCGCGCCCGCCGAAGACACCATTGAACGCTGTCTGAAGATTGCAGTCTGAGCAATTAGCTAAATAAGTTAAAACTTTCAACAACGGATCTCTTGGTTCCGGCATCGATGAAGAACGCAGCGAAATGCGATACGTAATGTGAATTGCAGAATTCAGTGAATCATCGAGTCTTTGAACGCACATTGCGCCCCCTGGTATTCCGGGGGGCATGCCTGTCCGAGCGTCATTGCTGCCCTCAAGCACGGCTTGTGTGTTGGGCCTCCGTCCTCCTCCCGGGGGACGGGCCCGAAAGGCAGCGGCGGCACCGCGTCCGGT…
Fungstrain518	Solanum lycopersicum	Natural site	China	Heilongjiang	45.80N 125.15E	Fruiting Stage	PDA	ITS1/ITS4	Fungi	Ascomycota	Eurotiomycetes	Eurotiales	Aspergillaceae	Penicillium	Penicillium chalabudae	CTCTGGGTCCAACCTCCCACCCGTGTTTATCGTACCTTGTTGCTTCGGCGGGCCCGCCTCACGGCCGCCGGGGGGCTTCTGCCCTCTGGCCCGCGCCCGCCGAAGACACCATTGAACGCTGTCTGAAGATTGCAGTCTGAGCAATTAGCTAAATAAGTTAAAACTTTCAACAACGGATCTCTTGGTTCCGGCATCGATGAAGAACGCAGCGAAATGCGATACGTAATGTGAATTGCAGAATTCAGTGAATCATCGAGTCTTTGAACGCACATTGCGCCCCCTGGTATTCCGGGGGGCATGCCTGTCCGAGCGTCATTGCTGCCCTCAAGCACGGCTTGTGTGTTGGGCCTCCGTCCTCCTCCCGGGGGACGGGCCCGAAAGGCAGCGGCGGCACCGCGT…
Fungstrain519	Solanum lycopersicum	Natural site	China	Heilongjiang	45.80N 125.15E	Fruiting Stage	PDA	ITS1/ITS4	Fungi	Ascomycota	Eurotiomycetes	Eurotiales	Aspergillaceae	Penicillium	Penicillium chalabudae	CTGGGTCCAACCTCCCACCCGTGTTTATCGTACCTTGTTGCTTCGGCGGGCCCGCCTCACGGCCGCCGGGGGGCTTCTGCCCTCTGGCCCGCGCCCGCCGAAGACACCATTGAACGCTGTCTGAAGATTGCAGTCTGAGCAATTAGCTAAATAAGTTAAAACTTTCAACAACGGATCTCTTGGTTCCGGCATCGATGAAGAACGCAGCGAAATGCGATACGTAATGTGAATTGCAGAATTCAGTGAATCATCGAGTCTTTGAACGCACATTGCGCCCCCTGGTATTCCGGGGGGCATGCCTGTCCGAGCGTCATTGCTGCCCTCAAGCACGGCTTGTGTGTTGGGCCTCCGTCCTCCTCCCGGGGGACGGGCCCGAAAGGCAGCGGCGGCACCGCGTCC…
Fungstrain520	Solanum lycopersicum	Natural site	China	Heilongjiang	47.12N 124.88E	Fruiting Stage	PDA	ITS1/ITS4	Fungi	Ascomycota	Eurotiomycetes	Eurotiales	Aspergillaceae	Penicillium	Penicillium citrinum	CCACCTCCCACCCGTGTTGCCCGAACCTATGTTGCCTCGGCGGGCCCCGCGCCCGCCGACGGCCCCCCTGAACGCTGTCTGAAGTTGCAGTCTGAGACCTATAACGAAATTAGTTAAAACTTTCAACAACGGATCTCTTGGTTCCGGCATCGATGAAGAACGCAGCGAAATGCGATAACTAATGTGAATTGCAGAATTCAGTGAATCATCGAGTCTTTGAACGCACATTGCGCCCTCTGGTATTCCGGAGGGCATGCCTGTCCGAGCGTCATTGCTGCCCTCAAGCCCGGCTTGTGTGTTGGGCCCCGTCCCCCCCGCCGGGGGGACGGGCCCGAAAGGCAGCGGCGGCACCGCGTCCGGTCCTCGAGCGTATGGGGCTTCGTCACCCGCTCTAGTAGG…
Fungstrain522	Solanum lycopersicum	Natural site	China	Shandong	37.35N 119.23E	Fruiting Stage	PDA	ITS1/ITS4	Fungi	Ascomycota	Eurotiomycetes	Eurotiales	Aspergillaceae	Penicillium	Penicillium citrinum	TGTTGCCCGAACCTATGTTGCCTCGGCGGGCCCCGCGCCCGCCGACGGCCCCCCTGAACGCTGTCTGAAGTTGCAGTCTGAGACCTATAACGAAATTAGTTAAAACTTTCAACAACGGATCTCTTGGTTCCGGCATCGATGAAGAACGCAGCGAAATGCGATAACTAATGTGAATTGCAGAATTCAGTGAATCATCGAGTCTTTGAACGCACATTGCGCCCTCTGGTATTCCGGAGGGCATGCCTGTCCGAGCGTCATTGCTGCCCTCAAGCCCGGCTTGTGTGTTGGGCCCCGTCCCCCCCGCCGGGGGGACGGGCCCGAAAGGCAGCGGCGGCACCGCGTCCGGTCCTCGAGCGTATGGGGCTTCGTCACCCGCTCTAGTAGGCCCGGCCGGCGCCA…
Fungstrain523	Solanum lycopersicum	Natural site	China	Shandong	37.35N 119.23E	Fruiting Stage	PDA	ITS1/ITS4	Fungi	Ascomycota	Eurotiomycetes	Eurotiales	Aspergillaceae	Penicillium	Penicillium citrinum	TTGCCCGAACCTATGTTGCCTCGGCGGGCCCCGCGCCCGCCGACGGCCCCCCTGAACGCTGTCTGAAGTTGCAGTCTGAGACCTATAACGAAATTAGTTAAAACTTTCAACAACGGATCTCTTGGTTCCGGCATCGATGAAGAACGCAGCGAAATGCGATAACTAATGTGAATTGCAGAATTCAGTGAATCATCGAGTCTTTGAACGCACATTGCGCCCTCTGGTATTCCGGAGGGCATGCCTGTCCGAGCGTCATTGCTGCCCTCAAGCCCGGCTTGTGTGTTGGGCCCCGTCCCCCCCGCCGGGGGGACGGGCCCGAAAGGCAGCGGCGGCACCGCGTCCGGTCCTCGAGCGTATGGGGCTTCGTCACCCGCTCTAGTAGGCCCGGCCGGCGCCAGC…
Fungstrain524	Solanum lycopersicum	Natural site	China	Shandong	36.93N 118.77E	Fruiting Stage	PDA	ITS1/ITS4	Fungi	Ascomycota	Eurotiomycetes	Eurotiales	Aspergillaceae	Penicillium	Penicillium citrinum	CCCGAACCTATGTTGCCTCGGCGGGCCCCGCGCCCGCCGACGGCCCCCCTGAACGCTGTCTGAAGTTGCAGTCTGAGACCTATAACGAAATTAGTTAAAACTTTCAACAACGGATCTCTTGGTTCCGGCATCGATGAAGAACGCAGCGAAATGCGATAACTAATGTGAATTGCAGAATTCAGTGAATCATCGAGTCTTTGAACGCACATTGCGCCCTCTGGTATTCCGGAGGGCATGCCTGTCCGAGCGTCATTGCTGCCCTCAAGCCCGGCTTGTGTGTTGGGCCCCGTCCCCCCCGCCGGGGGGACGGGCCCGAAAGGCAGCGGCGGCACCGCGTCCGGTCCTCGAGCGTATGGGGCTTCGTCACCCGCTCTAGTAGGCCCGGCCGGCGCCAGCCGA…
Fungstrain525	Solanum lycopersicum	Natural site	China	Shandong	36.93N 118.77E	Fruiting Stage	PDA	ITS1/ITS4	Fungi	Ascomycota	Eurotiomycetes	Eurotiales	Aspergillaceae	Penicillium	Penicillium citrinum	AACCTATGTTGCCTCGGCGGGCCCCGCGCCCGCCGACGGCCCCCCTGAACGCTGTCTGAAGTTGCAGTCTGAGACCTATAACGAAATTAGTTAAAACTTTCAACAACGGATCTCTTGGTTCCGGCATCGATGAAGAACGCAGCGAAATGCGATAACTAATGTGAATTGCAGAATTCAGTGAATCATCGAGTCTTTGAACGCACATTGCGCCCTCTGGTATTCCGGAGGGCATGCCTGTCCGAGCGTCATTGCTGCCCTCAAGCCCGGCTTGTGTGTTGGGCCCCGTCCCCCCCGCCGGGGGGACGGGCCCGAAAGGCAGCGGCGGCACCGCGTCCGGTCCTCGAGCGTATGGGGCTTCGTCACCCGCTCTAGTAGGCCCGGCCGGCGCCAGCCGACCCC…
Fungstrain526	Solanum lycopersicum	Natural site	China	Shandong	36.93N 118.77E	Fruiting Stage	PDA	ITS1/ITS4	Fungi	Ascomycota	Eurotiomycetes	Eurotiales	Aspergillaceae	Penicillium	Penicillium citrinum	CCCGAACCTATGTTGCCTCGGCGGGCCCCGCGCCCGCCGACGGCCCCCCTGAACGCTGTCTGAAGTTGCAGTCTGAGACCTATAACGAAATTAGTTAAAACTTTCAACAACGGATCTCTTGGTTCCGGCATCGATGAAGAACGCAGCGAAATGCGATAACTAATGTGAATTGCAGAATTCAGTGAATCATCGAGTCTTTGAACGCACATTGCGCCCTCTGGTATTCCGGAGGGCATGCCTGTCCGAGCGTCATTGCTGCCCTCAAGCCCGGCTTGTGTGTTGGGCCCCGTCCCCCCCGCCGGGGGGACGGGCCCGAAAGGCAGCGGCGGCACCGCGTCCGGTCCTCGAGCGTATGGGGCTTCGTCACCCGCTCTAGTAGGCCCGGCCGGCGCCAGCCGA…
Fungstrain527	Solanum lycopersicum	Natural site	China	Shandong	36.93N 118.77E	Fruiting Stage	PDA	ITS1/ITS4	Fungi	Ascomycota	Eurotiomycetes	Eurotiales	Aspergillaceae	Penicillium	Penicillium citrinum	TGCCCGAACCTATGTTGCCTCGGCGGGCCCCGCGCCCGCCGACGGCCCCCCTGAACGCTGTCTGAAGTTGCAGTCTGAGACCTATAACGAAATTAGTTAAAACTTTCAACAACGGATCTCTTGGTTCCGGCATCGATGAAGAACGCAGCGAAATGCGATAACTAATGTGAATTGCAGAATTCAGTGAATCATCGAGTCTTTGAACGCACATTGCGCCCTCTGGTATTCCGGAGGGCATGCCTGTCCGAGCGTCATTGCTGCCCTCAAGCCCGGCTTGTGTGTTGGGCCCCGTCCCCCCCGCCGGGGGGACGGGCCCGAAAGGCAGCGGCGGCACCGCGTCCGGTCCTCGAGCGTATGGGGCTTCGTCACCCGCTCTAGTAGGCCCGGCCGGCGCCAGCC…
Fungstrain521	Solanum lycopersicum	Natural site	China	Heilongjiang	45.80N 125.15E	Fruiting Stage	PDA	ITS1/ITS4	Fungi	Ascomycota	Eurotiomycetes	Eurotiales	Aspergillaceae	Penicillium	Penicillium citrinum	CCACCTCCCACCCGTGTTGCCCGAACCTATGTTGCCTCGGCGGGCCCCGCGCCCGCCGACGGCCCCCCTGAACGCTGTCTGAAGTTGCAGTCTGAGACCTATAACGAAATTAGTTAAAACTTTCAACAACGGATCTCTTGGTTCCGGCATCGATGAAGAACGCAGCGAAATGCGATAACTAATGTGAATTGCAGAATTCAGTGAATCATCGAGTCTTTGAACGCACATTGCGCCCTCTGGTATTCCGGAGGGCATGCCTGTCCGAGCGTCATTGCTGCCCTCAAGCCCGGCTTGTGTGTTGGGCCCCGTCCCCCCCGCCGGGGGGACGGGCCCGAAAGGCAGCGGCGGCACCGCGTCCGGTCCTCGAGCGTATGGGGCTTCGTCACCCGCTCTAGTAGG…
Fungstrain530	Solanum lycopersicum	Natural site	China	Heilongjiang	47.12N 124.88E	Fruiting Stage	PDA	ITS1/ITS4	Fungi	Ascomycota	Eurotiomycetes	Eurotiales	Aspergillaceae	Penicillium	Penicillium halotolerans	GTGTTTATTTTACCTTGTTGCTTCGGCGGGCCCGCCTTAACCGGCCGCCGGGGGGCTCACGCCCCCGGGCCCGCGCCCGCCGAAGACACCCTCGAACTCTGTCTGAAGATTGTAGTCTGAGTGAAAATATAAATTATTTAAAACTTTCAACAACGGATCTCTTGGTTCCGGCATCGATGAAGAACGCAGCGAAATGCGATACGTAATGTGAATTGCAAATTCAGTGAATCATCGAGTCTTTGAACGCACATTGCGCCCCCTGGTATTCCGGGGGGCATGCCTGTCCGAGCGTCATTGCTGCCCTCAAGCACGGCTTGTGTGTTGGGCCCCGTCCTCCGATCCCGGGGGACGGGCCCGAAAGGCAGCGGCGGCACCGCGTCCGGTCCTCGAGCGTATGGG…
Fungstrain529	Solanum lycopersicum	Natural site	China	Heilongjiang	45.80N 125.15E	Fruiting Stage	CMA	ITS1/ITS4	Fungi	Ascomycota	Eurotiomycetes	Eurotiales	Aspergillaceae	Penicillium	Penicillium halotolerans	TCACCTCCCACCCGTGTTTATTTTACCTTGTTGCTTcggcgggcccgccttaaccggccgccggggggctcacgcccccgggcccgcgcccgccgAAGACACCCTCGAACTCTGTCTGAAGATTGTAGTCTGAGTGAAAATATAAATTATTTAAAACTTTCAACAACGGATCTCTTGGTTCCGGCATCGATGAAGAACGCAGCGAAATGCGATACGTAATGTGAATTGCAAATTCAGTGAATCATCGAGTCTTTGAACGCACATTGCGCCCCCTGGTATTCCGGGGGGCATGCCTGTCCGAGCGTCATTGCTGCCCTCAAGCACGGCTTGTGTGTTGGGCCCCGTCCTCCGATCCCGGGGGACGGGCCCGAAAGGCAGCGGCGGCACCGCGTCCGGTCC…
Fungstrain528	Solanum lycopersicum	Natural site	China	Heilongjiang	47.12N 124.88E	Fruiting Stage	PDA	ITS1/ITS4	Fungi	Ascomycota	Eurotiomycetes	Eurotiales	Aspergillaceae	Penicillium	Penicillium halotolerans	GTGTTTATTTTACCTTGTTGCTTCGGCGGGCCCGCCTTAACCGGCCGCCGGGGGGCTCACGCCCCCGGGCCCGCGCCCGCCGAAGACACCCTCGAACTCTGTCTGAAGATTGTAGTCTGAGTGAAAATATAAATTATTTAAAACTTTCAACAACGGATCTCTTGGTTCCGGCATCGATGAAGAACGCAGCGAAATGCGATACGTAATGTGAATTGCAAATTCAGTGAATCATCGAGTCTTTGAACGCACATTGCGCCCCCTGGTATTCCGGGGGGCATGCCTGTCCGAGCGTCATTGCTGCCCTCAAGCACGGCTTGTGTGTTGGGCCCCGTCCTCCGATCCCGGGGGACGGGCCCGAAAGGCAGCGGCGGCACCGCGTCCGGTCCTCGAGCGTATGGG…
Fungstrain531	Solanum lycopersicum	Natural site	China	Shandong	36.93N 118.77E	Fruiting Stage	PDA	ITS1/ITS4	Fungi	Ascomycota	Eurotiomycetes	Eurotiales	Aspergillaceae	Penicillium	Penicillium halotolerans	TGTTGCTTCGGCGGGCCCGCCTTAACCGGCCGCCGGGGGGCTCACGCCCCCGGGCCCGCGCCCGCCGAAGACACCCTCGAACTCTGTCTGAAGATTGTAGTCTGAGTGAAAATATAAATTATTTAAAACTTTCAACAACGGATCTCTTGGTTCCGGCATCGATGAAGAACGCAGCGAAATGCGATACGTAATGTGAATTGCAAATTCAGTGAATCATCGAGTCTTTGAACGCACATTGCGCCCCCTGGTATTCCGGGGGGCATGCCTGTCCGAGCGTCATTGCTGCCCTCAAGCACGGCTTGTGTGTTGGGCCCCGTCCTCCGATCCCGGGGGACGGGCCCGAAAGGCAGCGGCGGCACCGCGTCCGGTCCTCGAGCGTATGGGGCTTTGTCACCCGCT…
Fungstrain532	Solanum lycopersicum	Natural site	China	Shandong	36.93N 118.77E	Fruiting Stage	PDA	ITS1/ITS4	Fungi	Ascomycota	Eurotiomycetes	Eurotiales	Aspergillaceae	Penicillium	Penicillium halotolerans	TTCGGCGGGCCCGCCTTAACCGGCCGCCGGGGGGCTCACGCCCCCGGGCCCGCGCCCGCCGAAGACACCCTCGAACTCTGTCTGAAGATTGTAGTCTGAGTGAAAATATAAATTATTTAAAACTTTCAACAACGGATCTCTTGGTTCCGGCATCGATGAAGAACGCAGCGAAATGCGATACGTAATGTGAATTGCAAATTCAGTGAATCATCGAGTCTTTGAACGCACATTGCGCCCCCTGGTATTCCGGGGGGCATGCCTGTCCGAGCGTCATTGCTGCCCTCAAGCACGGCTTGTGTGTTGGGCCCCGTCCTCCGATCCCGGGGGACGGGCCCGAAAGGCAGCGGCGGCACCGCGTCCGGTCCTCGAGCGTATGGGGCTTTGTCACCCGCTCTGTAG…
Fungstrain533	Solanum lycopersicum	Natural site	China	Shandong	36.93N 118.77E	Fruiting Stage	PDA	ITS1/ITS4	Fungi	Ascomycota	Eurotiomycetes	Eurotiales	Aspergillaceae	Penicillium	Penicillium halotolerans	TTGCTTCGGCGGGCCCGCCTTAACCGGCCGCCGGGGGGCTCACGCCCCCGGGCCCGCGCCCGCCGAAGACACCCTCGAACTCTGTCTGAAGATTGTAGTCTGAGTGAAAATATAAATTATTTAAAACTTTCAACAACGGATCTCTTGGTTCCGGCATCGATGAAGAACGCAGCGAAATGCGATACGTAATGTGAATTGCAAATTCAGTGAATCATCGAGTCTTTGAACGCACATTGCGCCCCCTGGTATTCCGGGGGGCATGCCTGTCCGAGCGTCATTGCTGCCCTCAAGCACGGCTTGTGTGTTGGGCCCCGTCCTCCGATCCCGGGGGACGGGCCCGAAAGGCAGCGGCGGCACCGCGTCCGGTCCTCGAGCGTATGGGGCTTTGTCACCCGCTCT…
Fungstrain534	Solanum lycopersicum	Natural site	China	Shandong	36.93N 118.77E	Fruiting Stage	PDA	ITS1/ITS4	Fungi	Ascomycota	Eurotiomycetes	Eurotiales	Aspergillaceae	Penicillium	Penicillium halotolerans	GTTGCTTCGGCGGGCCCGCCTTAACCGGCCGCCGGGGGGCTCACGCCCCCGGGCCCGCGCCCGCCGAAGACACCCTCGAACTCTGTCTGAAGATTGTAGTCTGAGTGAAAATATAAATTATTTAAAACTTTCAACAACGGATCTCTTGGTTCCGGCATCGATGAAGAACGCAGCGAAATGCGATACGTAATGTGAATTGCAAATTCAGTGAATCATCGAGTCTTTGAACGCACATTGCGCCCCCTGGTATTCCGGGGGGCATGCCTGTCCGAGCGTCATTGCTGCCCTCAAGCACGGCTTGTGTGTTGGGCCCCGTCCTCCGATCCCGGGGGACGGGCCCGAAAGGCAGCGGCGGCACCGCGTCCGGTCCTCGAGCGTATGGGGCTTTGTCACCCGCTC…
Fungstrain535	Solanum lycopersicum	Natural site	China	Shandong	36.93N 118.77E	Fruiting Stage	PDA	ITS1/ITS4	Fungi	Ascomycota	Eurotiomycetes	Eurotiales	Aspergillaceae	Penicillium	Penicillium halotolerans	TTGCTTCGGCGGGCCCGCCTTAACCGGCCGCCGGGGGGCTCACGCCCCCGGGCCCGCGCCCGCCGAAGACACCCTCGAACTCTGTCTGAAGATTGTAGTCTGAGTGAAAATATAAATTATTTAAAACTTTCAACAACGGATCTCTTGGTTCCGGCATCGATGAAGAACGCAGCGAAATGCGATACGTAATGTGAATTGCAAATTCAGTGAATCATCGAGTCTTTGAACGCACATTGCGCCCCCTGGTATTCCGGGGGGCATGCCTGTCCGAGCGTCATTGCTGCCCTCAAGCACGGCTTGTGTGTTGGGCCCCGTCCTCCGATCCCGGGGGACGGGCCCGAAAGGCAGCGGCGGCACCGCGTCCGGTCCTCGAGCGTATGGGGCTTTGTCACCCGCTCT…
Fungstrain541	Solanum lycopersicum	Natural site	China	Shandong	36.93N 118.77E	Fruiting Stage	MEA	ITS1/ITS4	Fungi	Ascomycota	Eurotiomycetes	Eurotiales	Aspergillaceae	Penicillium	Penicillium menonorum	GTCCACCTCCCACCCGTGTTTATCGTACCTTGTTGCTTCGGCGGGCCCGCCGCAAGGCCGCCGGGGGGCTTCCGTCCCCGGGTCCGCGCCCGCCGAAGACACCTGTGAACGCTGTCTGAAGATTGCAGTCTGAGCGAAAAGCTAAAATGTATTAAAACTTTCAACAACGGATCTCTTGGTTCCGGCATCGATGAAGAACGCAGCGAAATGCGATAAGTAATGTGAATTGCAGAATTCAGTGAATCATCGAGTCTTTGAACGCACATTGCGCCCCCTGGTATTCCGGGGGGCATGCCTGTCCGAGCGTCATTGCTGCCCTCAAGCACGGCTTGTGTGTTGGGCCTCTCGTCCCTCCCGGGACGGGCCCGAAAGGCAGCGGCGGCACCGCGTCCGGTCCTC…
Fungstrain540	Solanum lycopersicum	Natural site	China	Heilongjiang	47.12N 124.88E	Fruiting Stage	MEA	ITS1/ITS4	Fungi	Ascomycota	Eurotiomycetes	Eurotiales	Aspergillaceae	Penicillium	Penicillium menonorum	TCTCTGGGTCCACCTCCCACCCGTGTTTATCGTACCTTGTTGCTTCGGCGGGCCCGCCGCAAGGCCGCCGGGGGGCTTCCGTCCCCGGGTCCGCGCCCGCCGAAGACACCTGTGAACGCTGTCTGAAGATTGCAGTCTGAGCGAAAAGCTAAAATGTATTAAAACTTTCAACAACGGATCTCTTGGTTCCGGCATCGATGAAGAACGCAGCGAAATGCGATAAGTAATGTGAATTGCAGAATTCAGTGAATCATCGAGTCTTTGAACGCACATTGCGCCCCCTGGTATTCCGGGGGGCATGCCTGTCCGAGCGTCATTGCTGCCCTCAAGCACGGCTTGTGTGTTGGGCCTCTCGTCCCTCCCGGGACGGGCCCGAAAGGCAGCGGCGGCACCGCGTCC…
Fungstrain542	Solanum lycopersicum	Natural site	China	Heilongjiang	45.80N 125.15E	Fruiting Stage	RBM	ITS1/ITS4	Fungi	Ascomycota	Eurotiomycetes	Eurotiales	Aspergillaceae	Penicillium	Penicillium menonorum	TTATCGTACCTTGTTGCTTCGGCGGGCCCGCCGCAAGGCCGCCGGGGGGCTTCCGTCCCCGGGTCCGCGCCCGCCGAAGACACCTGTGAACGCTGTCTGAAGATTGCAGTCTGAGCGAAAAGCTAAAATGTATTAAAACTTTCAACAACGGATCTCTTGGTTCCGGCATCGATGAAGAACGCAGCGAAATGCGATAAGTAATGTGAATTGCAGAATTCAGTGAATCATCGAGTCTTTGAACGCACATTGCGCCCCCTGGTATTCCGGGGGGCATGCCTGTCCGAGCGTCATTGCTGCCCTCAAGCACGGCTTGTGTGTTGGGCCTCTCGTCCCTCCCGGGACGGGCCCGAAAGGCAGCGGCGGCACCGCGTCCGGTCCTCGAGCGTATGGGGCTTCGTC…
Fungstrain543	Solanum lycopersicum	Natural site	China	Heilongjiang	45.80N 125.15E	Fruiting Stage	RBM	ITS1/ITS4	Fungi	Ascomycota	Eurotiomycetes	Eurotiales	Aspergillaceae	Penicillium	Penicillium menonorum	GTGTTTATCGTACCTTGTTGCTTCGGCGGGCCCGCCGCAAGGCCGCCGGGGGGCTTCCGTCCCCGGGTCCGCGCCCGCCGAAGACACCTGTGAACGCTGTCTGAAGATTGCAGTCTGAGCGAAAAGCTAAAATGTATTAAAACTTTCAACAACGGATCTCTTGGTTCCGGCATCGATGAAGAACGCAGCGAAATGCGATAAGTAATGTGAATTGCAGAATTCAGTGAATCATCGAGTCTTTGAACGCACATTGCGCCCCCTGGTATTCCGGGGGGCATGCCTGTCCGAGCGTCATTGCTGCCCTCAAGCACGGCTTGTGTGTTGGGCCTCTCGTCCCTCCCGGGACGGGCCCGAAAGGCAGCGGCGGCACCGCGTCCGGTCCTCGAGCGTATGGGGCTT…
Fungstrain544	Solanum lycopersicum	Natural site	China	Heilongjiang	45.80N 125.15E	Fruiting Stage	RBM	ITS1/ITS4	Fungi	Ascomycota	Eurotiomycetes	Eurotiales	Aspergillaceae	Penicillium	Penicillium menonorum	CGTGTTTATCGTACCTTGTTGCTTCGGCGGGCCCGCCGCAAGGCCGCCGGGGGGCTTCCGTCCCCGGGTCCGCGCCCGCCGAAGACACCTGTGAACGCTGTCTGAAGATTGCAGTCTGAGCGAAAAGCTAAAATGTATTAAAACTTTCAACAACGGATCTCTTGGTTCCGGCATCGATGAAGAACGCAGCGAAATGCGATAAGTAATGTGAATTGCAGAATTCAGTGAATCATCGAGTCTTTGAACGCACATTGCGCCCCCTGGTATTCCGGGGGGCATGCCTGTCCGAGCGTCATTGCTGCCCTCAAGCACGGCTTGTGTGTTGGGCCTCTCGTCCCTCCCGGGACGGGCCCGAAAGGCAGCGGCGGCACCGCGTCCGGTCCTCGAGCGTATGGGGCT…
Fungstrain545	Solanum lycopersicum	Natural site	China	Heilongjiang	45.80N 125.15E	Fruiting Stage	RBM	ITS1/ITS4	Fungi	Ascomycota	Eurotiomycetes	Eurotiales	Aspergillaceae	Penicillium	Penicillium menonorum	TTTATCGTACCTTGTTGCTTCGGCGGGCCCGCCGCAAGGCCGCCGGGGGGCTTCCGTCCCCGGGTCCGCGCCCGCCGAAGACACCTGTGAACGCTGTCTGAAGATTGCAGTCTGAGCGAAAAGCTAAAATGTATTAAAACTTTCAACAACGGATCTCTTGGTTCCGGCATCGATGAAGAACGCAGCGAAATGCGATAAGTAATGTGAATTGCAGAATTCAGTGAATCATCGAGTCTTTGAACGCACATTGCGCCCCCTGGTATTCCGGGGGGCATGCCTGTCCGAGCGTCATTGCTGCCCTCAAGCACGGCTTGTGTGTTGGGCCTCTCGTCCCTCCCGGGACGGGCCCGAAAGGCAGCGGCGGCACCGCGTCCGGTCCTCGAGCGTATGGGGCTTCGT…
Fungstrain611	Solanum lycopersicum	Natural site	China	Shandong	36.93N 118.77E	Fruiting Stage	PDA	ITS1/ITS4	Fungi	Ascomycota	Eurotiomycetes	Chaetothyriales	Herpotrichiellaceae	Phialophora	Phialophora cyclaminis	TGGAAGTTAAAAAAGCGTAACAAGGTCTCCGTTGGTGAACCAGCGGAGGGATCATTAGCGAGTCTAACTCTCTAAAACCATTGTGAACGAACTCGCCACGTTGCTTCGGCGGGGTCAAACCCGCCGGCAGAACGCAAACTATGCTATATTTGTTTCTCTGAGTACACTTTTAATAAGTAAAAACTTTCAACAACGGATCTCTTGGTTCTGGCATCGATGAAGAACGCAGCGAAATGCGATAAGTAATGTGAATTGCAGAATTCAGTGAATCATCGAATCTTTGAACGCACATTGCGCCCGCCAGTATTCTGGCGGGCATGCCTGTTCGAGCGTCATTTCAACCATCAAGCCCTGTGCTTGTGTTGGGGGCCTGCGGCTGCCGCAGCCCCCTAAAAGCAG…
Fungstrain613	Solanum lycopersicum	Natural site	China	Shandong	36.93N 118.77E	Fruiting Stage	PDA	ITS1/ITS4	Fungi	Ascomycota	Dothideomycetes	Pleosporales	Didymellaceae	Phoma	Phoma glomerata	GGAAGTAAAAGTCGTAACAAGGTTTCCGTAGGTGAACCTGCGGAAGGATCATTACCTAGAGTTGTAGGCTTTGCCTGCTATCTCTTACCCATGTCTTTTAAGTACCTTCGTTTCCTCGGCGGGTTCGCCCGCCGATTGGACAATTTAAACCATTTGCAGTTGCAATCAGCGTCTGAAAAAACTTAATAGTTACAACTTTCAACAACGGATCTCTTGGTTCTGGCATCGATGAAGAACGCAGCGAAATGCGATAAGTAGTGTGAATTGCAGAATTCAGTGAATCATCGAATCTTTGAACGCACATTGCGCCCCTTGGTATTCCATGGGGCATGCCTGTTCGAGCGTCATTTGTACCTTCAAGCTCTGCTTGGTGTTGGGTGTTTGTCTCGCCTCTGCGTG…
Fungstrain612	Solanum lycopersicum	Natural site	China	Shandong	36.93N 118.77E	Fruiting Stage	PDA	ITS1/ITS4	Fungi	Ascomycota	Dothideomycetes	Pleosporales	Didymellaceae	Phoma	Phoma macrostoma	CTAGAGTTTGTGGGCTTTGCCGCTACCTCTTACCCATGTCTTTTGAGTACTTACGTTTCCTCGGCGGGTCCGCCCGCCGATCGGACAAAATTAAACCCTTTGCAGTTGCAATCAGCGTCTGAAAAACATAATAGTTACAACTTTCAACAACGGATCTCTTGGTTCTGGCATCGATGAAGAACGCAGCGAAATGCGATAAGTAGTGTGAATTGCAGAATTCAGTGAATCATCGAATCTTTGAACGCACATTGCGCCCCTTGGTATTCCATGGGGCATGCCTGTTCGAGCGTCATTTGTACCTTCAAGCTTTGCTTGGTGTTGGGTGTTTGTCTCGCCTCTGCGTGTAGAGTCGCCTTAAAACAATTGGCAGCCGGCGTATTGATTTCGGAGCGCAGTACA…
Fungstrain618	Solanum lycopersicum	Natural site	China	Shandong	37.35N 119.23E	Fruiting Stage	PDA	ITS1/ITS4	Fungi	Ascomycota	Sordariomycetes	Glomerellales	Plectosphaerellaceae	Plectosphaerella	Plectosphaerella cucumerina	GACTATTATACCTGTTGCTTCGGCGGCGCCCGCAAGGGTGCCCGCCGGTCTCATCAGAATCTCTGTTTTCGAACCCGACGATACTTCTGAGTGTTCTTAGCGAACTGTCAAAACTTTTAACAACGGATCTCTTGGCTCCAGCATCGATGAAGAACGCAGCGAAACGCGATATGTAATGTGAATTGCAGAATTCAGTGAATCATCGAATCTTTGAACGCACATGGCGCCTTCCAGTATCCTGGGAGGCATGCCTGTCCGAGCGTCGTTTCAACCCTCGAGCCCCTGTGGCCCGGCGTTGGGGATCTGCCACGGCAGGCCCCTAAAACCAGTGGCGGACCCGAAGGCCCTCTCCTTTGCGCAGTAGCATCAGCCTCGCATTGGGATCCCTCGGCGTCCTGC…
Fungstrain621	Solanum lycopersicum	Natural site	China	Shandong	36.93N 118.77E	Fruiting Stage	PDA	ITS1/ITS4	Fungi	Ascomycota	Sordariomycetes	Glomerellales	Plectosphaerellaceae	Plectosphaerella	Plectosphaerella cucumerina	GTGACTATTATACCTGTTGCTTCGGCGGCGCCCGCGAGGGTGCCCGCCGGTCTCATCAGAATCTCTGTTTTCGAACCCGACGATACTTCTGAGTGTTCTTAGCGAACTGTCAAAACTTTTAACAACGGATCTCTTGGCTCCAGCATCGATGAAGAACGCAGCGAAACGCGATATGTAATGTGAATTGCAGAATTCAGTGAATCATCGAATCTTTGAACGCACATGGCGCCTTCCAGTATCCTGGGAGGCATGCCTGTCCGAGCGTCGTTTCAACCCTCGAGCCCCCGTGGCCCGGCGTTGGGGATCTGCCACGGCAGGCCCCTAAAACCAGTGGCGGACCCGAAGGCCCTCTCCTTTGCGCAGTAGCATCAGCCTCGCATTGGGATCCCTCGGCGTCCT…
Fungstrain622	Solanum lycopersicum	Natural site	China	Shandong	36.93N 118.77E	Fruiting Stage	PDA	ITS1/ITS4	Fungi	Ascomycota	Sordariomycetes	Glomerellales	Plectosphaerellaceae	Plectosphaerella	Plectosphaerella cucumerina	GACTATTATACCTGTTGCTTCGGCGGCGCCCGCAAGGGTGCCCGCCGGTCTCATCAGAATCTCTGTTTTCGAACCCGACGATACTTCTGAGTGTTCTTAGCGAACTGTCAAAACTTTTAACAACGGATCTCTTGGCTCCAGCATCGATGAAGAACGCAGCGAAACGCGATATGTAATGTGAATTGCAGAATTCAGTGAATCATCGAATCTTTGAACGCACATGGCGCCTTCCAGTATCCTGGGAGGCATGCCTGTCCGAGCGTCGTTTCAACCCTCGAGCCCCTGTGGCCCGGCGTTGGGGATCTGCCACGGCAGGCCCCTAAAACCAGTGGCGGACCCGAAGGCCCTCTCCTTTGCGCAGTAGCATCAGCCTCGCATTGGGATCCCTCGGCGTCCTGC…
Fungstrain623	Solanum lycopersicum	Natural site	China	Heilongjiang	45.80N 125.15E	Fruiting Stage	PDA	ITS1/ITS4	Fungi	Ascomycota	Sordariomycetes	Glomerellales	Plectosphaerellaceae	Plectosphaerella	Plectosphaerella cucumerina	CTTTGTGACTATTATACCTGTTGCTTCGGCGGCGCCCGCGAGGGTGCCCGCCGGTCTCATCAGAATCTCTGTTTTCGAACCCGACGATACTTCTGAGTGTTCTTAGCGAACTGTCAAAACTTTTAACAACGGATCTCTTGGCTCCAGCATCGATGAAGAACGCAGCGAAACGCGATATGTAATGTGAATTGCAGAATTCAGTGAATCATCGAATCTTTGAACGCACATGGCGCCTTCCAGTATCCTGGGAGGCATGCCTGTCCGAGCGTCGTTTCAACCCTCGAGCCCCCGTGGCCCGGCGTTGGGGATCTGCCACGGCAGGCCCCTAAAACCAGTGGCGGACCCGAAGGCCCTCTCCTTTGCGCAGTAGCATCAGCCTCGCATTGGGATCCCTCGGCG…
Fungstrain624	Solanum lycopersicum	Natural site	China	Heilongjiang	45.80N 125.15E	Fruiting Stage	PDA	ITS1/ITS4	Fungi	Ascomycota	Sordariomycetes	Glomerellales	Plectosphaerellaceae	Plectosphaerella	Plectosphaerella cucumerina	GACTATTATACCTGTTGCTTCGGCGGCGTCCCCCCGGGGGCGCCCGCCGGTAATCAGAATCTCTGTTTTCGAACCCGACGATACTTCTGAGTGTTCTTAGCGAACTGTCAAAACTTTTAACAACGGATCTCTTGGCTCCAGCATCGATGAAGAACGCAGCGAAACGCGATATGTAATGTGAATTGCAGAATTCAGTGAATCATCGAATCTTTGAACGCACATGGCGCCTTCCAGTATCCTGGGAGGCATGCCTGTCCGAGCGTCGTTTCAACCCTCGAGCCCCCGTGGCCCGGCGTTGGGGATCTGCCACGGCAGGCCCCTAAAACCAGTGGCGGACCCGAAGGGCCCTCTCCTTTGCGCAGTAGCATCAGCCTCGCATCGGGAGCCCTCGGCGTCCTG…
Fungstrain625	Solanum lycopersicum	Natural site	China	Shandong	36.93N 118.77E	Fruiting Stage	RBM	ITS1/ITS4	Fungi	Ascomycota	Sordariomycetes	Glomerellales	Plectosphaerellaceae	Plectosphaerella	Plectosphaerella cucumerina	GGGATCATTACTGAGTACTATACTCTCTACCCTTTGTGAACTATTATACCTGTTGCTTCGGCGGCGCCCGCTAGGGTGCCCGCCGGTCTCATCAGAATCTCTGTTTTCGAACCCGACGATACTTCTGAGTGTTCTTAGCGAACTGTCAAAACTTTTAACAACGGATCTCTTGGCTCCAGCATCGATGAAGAACGCAGCGAAACGCGATATGTAATGTGAATTGCAGAATTCAGTGAATCATCGAATCTTTGAACGCACATGGCGCCTTCCAGTATCCTGGGAGGCATGCCTGTCCGAGCGTCGTTTCAACCCTCGAGCCCCTGTGGCCCGGCGTTGGGGATCTGCCACGGCAGGCCCCTAAAACCAGTGGCGGACCCGATGGGCCCTCTCCTTTACGTA…
Fungstrain626	Solanum lycopersicum	Natural site	China	Shandong	36.93N 118.77E	Fruiting Stage	RBM	ITS1/ITS4	Fungi	Ascomycota	Sordariomycetes	Glomerellales	Plectosphaerellaceae	Plectosphaerella	Plectosphaerella cucumerina	AGGGATCATTACTGAGTACTATACTCTCTACCCTTTGTGAACTATTATACCTGTTGCTTCGGCGGCGCCCGCTAGGGTGCCCGCCGGTCTCATCAGAATCTCTGTTTTCGAACCCGACGATACTTCTGAGTGTTCTTAGCGAACTGTCAAAACTTTTAACAACGGATCTCTTGGCTCCAGCATCGATGAAGAACGCAGCGAAACGCGATATGTAATGTGAATTGCAGAATTCAGTGAATCATCGAATCTTTGAACGCACATGGCGCCTTCCAGTATCCTGGGAGGCATGCCTGTCCGAGCGTCGTTTCAACCCTCGAGCCCCTGTGGCCCGGCGTTGGGGATCTGCCACGGCAGGCCCCTAAAACCAGTGGCGGACCCGATGGGCCCTCTCCTTTACGT…
Fungstrain627	Solanum lycopersicum	Natural site	China	Shandong	36.93N 118.77E	Fruiting Stage	RBM	ITS1/ITS4	Fungi	Ascomycota	Sordariomycetes	Glomerellales	Plectosphaerellaceae	Plectosphaerella	Plectosphaerella cucumerina	GGAGGGATCATTACTGAGTACTATACTCTCTACCCTTTGTGAACTATTATACCTGTTGCTTCGGCGGCGCCCGCTAGGGTGCCCGCCGGTCTCATCAGAATCTCTGTTTTCGAACCCGACGATACTTCTGAGTGTTCTTAGCGAACTGTCAAAACTTTTAACAACGGATCTCTTGGCTCCAGCATCGATGAAGAACGCAGCGAAACGCGATATGTAATGTGAATTGCAGAATTCAGTGAATCATCGAATCTTTGAACGCACATGGCGCCTTCCAGTATCCTGGGAGGCATGCCTGTCCGAGCGTCGTTTCAACCCTCGAGCCCCTGTGGCCCGGCGTTGGGGATCTGCCACGGCAGGCCCCTAAAACCAGTGGCGGACCCGATGGGCCCTCTCCTTTAC…
Fungstrain628	Solanum lycopersicum	Natural site	China	Shandong	36.93N 118.77E	Fruiting Stage	RBM	ITS1/ITS4	Fungi	Ascomycota	Sordariomycetes	Glomerellales	Plectosphaerellaceae	Plectosphaerella	Plectosphaerella cucumerina	ATTACTGAGTACTATACTCTCTACCCTTTGTGAACTATTATACCTGTTGCTTCGGCGGCGCCCGCTAGGGTGCCCGCCGGTCTCATCAGAATCTCTGTTTTCGAACCCGACGATACTTCTGAGTGTTCTTAGCGAACTGTCAAAACTTTTAACAACGGATCTCTTGGCTCCAGCATCGATGAAGAACGCAGCGAAACGCGATATGTAATGTGAATTGCAGAATTCAGTGAATCATCGAATCTTTGAACGCACATGGCGCCTTCCAGTATCCTGGGAGGCATGCCTGTCCGAGCGTCGTTTCAACCCTCGAGCCCCTGTGGCCCGGCGTTGGGGATCTGCCACGGCAGGCCCCTAAAACCAGTGGCGGACCCGATGGGCCCTCTCCTTTACGTAGTAGCA…
Fungstrain629	Solanum lycopersicum	Natural site	China	Shandong	36.93N 118.77E	Fruiting Stage	RBM	ITS1/ITS4	Fungi	Ascomycota	Sordariomycetes	Glomerellales	Plectosphaerellaceae	Plectosphaerella	Plectosphaerella cucumerina	CCTGTTGCTTCGGCGGCGCCCGCGAGGGTGCCCGCCGGTCTCATCAGAATCTCTGTTTTCGAACCCGACGATACTTCTGAGTGTTCTTAGCGAACTGTCAAAACTTTTAACAACGGATCTCTTGGCTCCAGCATCGATGAAGAACGCAGCGAAACGCGATATGTAATGTGAATTGCAGAATTCAGTGAATCATCGAATCTTTGAACGCACATGGCGCCTTCCAGTATCCTGGGAGGCATGCCTGTCCGAGCGTCGTTTCAACCCTCGAGCCCCCGTGGCCCGGCGTTGGGGATCTGCCACGGCAGGCCCCTAAAACCAGTGGCGGACCCGAAGGCCCTCTCCTTTGCGCAGTAGCATCAGCCTCGCATTGGGATCCCTCGGCGTCCTGCCTCTAAACCC…
Fungstrain630	Solanum lycopersicum	Natural site	China	Shandong	36.93N 118.77E	Fruiting Stage	RBM	ITS1/ITS4	Fungi	Ascomycota	Sordariomycetes	Glomerellales	Plectosphaerellaceae	Plectosphaerella	Plectosphaerella cucumerina	GTTGCTTCGGCGGCGCCCGCGAGGGTGCCCGCCGGTCTCATCAGAATCTCTGTTTTCGAACCCGACGATACTTCTGAGTGTTCTTAGCGAACTGTCAAAACTTTTAACAACGGATCTCTTGGCTCCAGCATCGATGAAGAACGCAGCGAAACGCGATATGTAATGTGAATTGCAGAATTCAGTGAATCATCGAATCTTTGAACGCACATGGCGCCTTCCAGTATCCTGGGAGGCATGCCTGTCCGAGCGTCGTTTCAACCCTCGAGCCCCCGTGGCCCGGCGTTGGGGATCTGCCACGGCAGGCCCCTAAAACCAGTGGCGGACCCGAAGGCCCTCTCCTTTGCGCAGTAGCATCAGCCTCGCATTGGGATCCCTCGGCGTCCTGCCTCTAAACCCCCC…
Fungstrain631	Solanum lycopersicum	Natural site	China	Shandong	36.93N 118.77E	Fruiting Stage	RBM	ITS1/ITS4	Fungi	Ascomycota	Sordariomycetes	Glomerellales	Plectosphaerellaceae	Plectosphaerella	Plectosphaerella cucumerina	TGCTTCGGCGGCGCCCGCGAGGGTGCCCGCCGGTCTCATCAGAATCTCTGTTTTCGAACCCGACGATACTTCTGAGTGTTCTTAGCGAACTGTCAAAACTTTTAACAACGGATCTCTTGGCTCCAGCATCGATGAAGAACGCAGCGAAACGCGATATGTAATGTGAATTGCAGAATTCAGTGAATCATCGAATCTTTGAACGCACATGGCGCCTTCCAGTATCCTGGGAGGCATGCCTGTCCGAGCGTCGTTTCAACCCTCGAGCCCCCGTGGCCCGGCGTTGGGGATCTGCCACGGCAGGCCCCTAAAACCAGTGGCGGACCCGAAGGCCCTCTCCTTTGCGCAGTAGCATCAGCCTCGCATTGGGATCCCTCGGCGTCCTGCCTCTAAACCCCCCAC…
Fungstrain632	Solanum lycopersicum	Natural site	China	Shandong	36.93N 118.77E	Fruiting Stage	RBM	ITS1/ITS4	Fungi	Ascomycota	Sordariomycetes	Glomerellales	Plectosphaerellaceae	Plectosphaerella	Plectosphaerella cucumerina	TGCTTCGGCGGCGCCCGCGAGGGTGCCCGCCGGTCTCATCAGAATCTCTGTTTTCGAACCCGACGATACTTCTGAGTGTTCTTAGCGAACTGTCAAAACTTTTAACAACGGATCTCTTGGCTCCAGCATCGATGAAGAACGCAGCGAAACGCGATATGTAATGTGAATTGCAGAATTCAGTGAATCATCGAATCTTTGAACGCACATGGCGCCTTCCAGTATCCTGGGAGGCATGCCTGTCCGAGCGTCGTTTCAACCCTCGAGCCCCCGTGGCCCGGCGTTGGGGATCTGCCACGGCAGGCCCCTAAAACCAGTGGCGGACCCGAAGGCCCTCTCCTTTGCGCAGTAGCATCAGCCTCGCATTGGGATCCCTCGGCGTCCTGCCTCTAAACCCCCCAC…
Fungstrain633	Solanum lycopersicum	Natural site	China	Shandong	36.93N 118.77E	Fruiting Stage	RBM	ITS1/ITS4	Fungi	Ascomycota	Sordariomycetes	Glomerellales	Plectosphaerellaceae	Plectosphaerella	Plectosphaerella cucumerina	TTCGGCGGCGCCCGCGAGGGTGCCCGCCGGTCTCATCAGAATCTCTGTTTTCGAACCCGACGATACTTCTGAGTGTTCTTAGCGAACTGTCAAAACTTTTAACAACGGATCTCTTGGCTCCAGCATCGATGAAGAACGCAGCGAAACGCGATATGTAATGTGAATTGCAGAATTCAGTGAATCATCGAATCTTTGAACGCACATGGCGCCTTCCAGTATCCTGGGAGGCATGCCTGTCCGAGCGTCGTTTCAACCCTCGAGCCCCCGTGGCCCGGCGTTGGGGATCTGCCACGGCAGGCCCCTAAAACCAGTGGCGGACCCGAAGGCCCTCTCCTTTGCGCAGTAGCATCAGCCTCGCATTGGGATCCCTCGGCGTCCTGCCTCTAAACCCCCCACAAG…
Fungstrain634	Solanum lycopersicum	Natural site	China	Shandong	36.93N 118.77E	Fruiting Stage	RBM	ITS1/ITS4	Fungi	Ascomycota	Sordariomycetes	Glomerellales	Plectosphaerellaceae	Plectosphaerella	Plectosphaerella cucumerina	GGCGCCCGCGAGGGTGCCCGCCGGTCTCATCAGAATCTCTGTTTTCGAACCCGACGATACTTCTGAGTGTTCTTAGCGAACTGTCAAAACTTTTAACAACGGATCTCTTGGCTCCAGCATCGATGAAGAACGCAGCGAAACGCGATATGTAATGTGAATTGCAGAATTCAGTGAATCATCGAATCTTTGAACGCACATGGCGCCTTCCAGTATCCTGGGAGGCATGCCTGTCCGAGCGTCGTTTCAACCCTCGAGCCCCCGTGGCCCGGCGTTGGGGATCTGCCACGGCAGGCCCCTAAAACCAGTGGCGGACCCGAAGGCCCTCTCCTTTGCGCAGTAGCATCAGCCTCGCATTGGGATCCCTCGGCGTCCTGCCTCTAAACCCCCCACAAGTCCGCT…
Fungstrain635	Solanum lycopersicum	Natural site	China	Shandong	36.93N 118.77E	Fruiting Stage	RBM	ITS1/ITS4	Fungi	Ascomycota	Sordariomycetes	Glomerellales	Plectosphaerellaceae	Plectosphaerella	Plectosphaerella cucumerina	CGCGAGGGTGCCCGCCGGTCTCATCAGAATCTCTGTTTTCGAACCCGACGATACTTCTGAGTGTTCTTAGCGAACTGTCAAAACTTTTAACAACGGATCTCTTGGCTCCAGCATCGATGAAGAACGCAGCGAAACGCGATATGTAATGTGAATTGCAGAATTCAGTGAATCATCGAATCTTTGAACGCACATGGCGCCTTCCAGTATCCTGGGAGGCATGCCTGTCCGAGCGTCGTTTCAACCCTCGAGCCCCCGTGGCCCGGCGTTGGGGATCTGCCACGGCAGGCCCCTAAAACCAGTGGCGGACCCGAAGGCCCTCTCCTTTGCGCAGTAGCATCAGCCTCGCATTGGGATCCCTCGGCGTCCTGCCTCTAAACCCCCCACAAGTCCGCTCCGGCG…
Fungstrain636	Solanum lycopersicum	Natural site	China	Shandong	36.93N 118.77E	Fruiting Stage	RBM	ITS1/ITS4	Fungi	Ascomycota	Sordariomycetes	Glomerellales	Plectosphaerellaceae	Plectosphaerella	Plectosphaerella cucumerina	TTGCTTCGGCGGCGCCCGCGAGGGTGCCCGCCGGTCTCATCAGAATCTCTGTTTTCGAACCCGACGATACTTCTGAGTGTTCTTAGCGAACTGTCAAAACTTTTAACAACGGATCTCTTGGCTCCAGCATCGATGAAGAACGCAGCGAAACGCGATATGTAATGTGAATTGCAGAATTCAGTGAATCATCGAATCTTTGAACGCACATGGCGCCTTCCAGTATCCTGGGAGGCATGCCTGTCCGAGCGTCGTTTCAACCCTCGAGCCCCCGTGGCCCGGCGTTGGGGATCTGCCACGGCAGGCCCCTAAAACCAGTGGCGGACCCGAAGGCCCTCTCCTTTGCGCAGTAGCATCAGCCTCGCATTGGGATCCCTCGGCGTCCTGCCTCTAAACCCCCCA…
Fungstrain617	Solanum lycopersicum	Natural site	China	Shandong	37.35N 119.23E	Fruiting Stage	MEA	ITS1/ITS4	Fungi	Ascomycota	Sordariomycetes	Glomerellales	Plectosphaerellaceae	Plectosphaerella	Plectosphaerella cucumerina	GTGACTATTATACCTGTTGCTTCGGCGGCGCCCGCGAGGGTGCCCGCCGGTCTCATCAGAATCTCTGTTTTCGAACCCGACGATACTTCTGAGTGTTCTTAGCGAACTGTCAAAACTTTTAACAACGGATCTCTTGGCTCCAGCATCGATGAAGAACGCAGCGAAACGCGATATGTAATGTGAATTGCAGAATTCAGTGAATCATCGAATCTTTGAACGCACATGGCGCCTTCCAGTATCCTGGGAGGCATGCCTGTCCGAGCGTCGTTTCAACCCTCGAGCCCCCGTGGCCCGGCGTTGGGGATCTGCCACGGCAGGCCCCTAAAACCAGTGGCGGACCCGAAGGCCCTCTCCTTTGCGCAGTAGCATCAGCCTCGCATTGGGATCCCTCGGCGTCCT…
Fungstrain619	Solanum lycopersicum	Natural site	China	Heilongjiang	47.12N 124.88E	Fruiting Stage	CMA	ITS1/ITS4	Fungi	Ascomycota	Sordariomycetes	Glomerellales	Plectosphaerellaceae	Plectosphaerella	Plectosphaerella cucumerina	CTTTGTGACTATTATACCTGTTGCTTCGGCGGCGCCCGCGAGGGTGCCCGCCGGTCTCATCAGAATCTCTGTTTTCGAACCCGACGATACTTCTGAGTGTTCTTAGCGAACTGTCAAAACTTTTAACAACGGATCTCTTGGCTCCAGCATCGATGAAGAACGCAGCGAAACGCGATATGTAATGTGAATTGCAGAATTCAGTGAATCATCGAATCTTTGAACGCACATGGCGCCTTCCAGTATCCTGGGAGGCATGCCTGTCCGAGCGTCGTTTCAACCCTCGAGCCCCCGTGGCCCGGCGTTGGGGATCTGCCACGGCAGGCCCCTAAAACCAGTGGCGGACCCGAAGGCCCTCTCCTTTGCGCAGTAGCATCAGCCTCGCATTGGGATCCCTCGGCG…
Fungstrain620	Solanum lycopersicum	Natural site	China	Shandong	37.35N 119.23E	Fruiting Stage	CMA	ITS1/ITS4	Fungi	Ascomycota	Sordariomycetes	Glomerellales	Plectosphaerellaceae	Plectosphaerella	Plectosphaerella cucumerina	GACTATTATACCTGTTGCTTCGGCGGCGTCCCCCCGGGGGCGCCCGCCGGTAATCAGAATCTCTGTTTTCGAACCCGACGATACTTCTGAGTGTTCTTAGCGAACTGTCAAAACTTTTAACAACGGATCTCTTGGCTCCAGCATCGATGAAGAACGCAGCGAAACGCGATATGTAATGTGAATTGCAGAATTCAGTGAATCATCGAATCTTTGAACGCACATGGCGCCTTCCAGTATCCTGGGAGGCATGCCTGTCCGAGCGTCGTTTCAACCCTCGAGCCCCCGTGGCCCGGCGTTGGGGATCTGCCACGGCAGGCCCCTAAAACCAGTGGCGGACCCGAAGGGCCCTCTCCTTTGCGCAGTAGCATCAGCCTCGCATCGGGAGCCCTCGGCGTCCTG…
Fungstrain615	Solanum lycopersicum	Natural site	China	Heilongjiang	47.12N 124.88E	Fruiting Stage	PDA	ITS1/ITS4	Fungi	Ascomycota	Sordariomycetes	Glomerellales	Plectosphaerellaceae	Plectosphaerella	Plectosphaerella cucumerina	TCTCTACCCTTTGTGACTATTATACCTGTTGCTTCGGCGGCGCCCGCAAGGGTGCCCGCCGGTCTCATCAGAATCTCTGTTTTCGAACCCGACGATACTTCTGAGTGTTCTTAGCGAACTGTCAAAACTTTTAACAACGGATCTCTTGGCTCCAGCATCGATGAAGAACGCAGCGAAACGCGATATGTAATGTGAATTGCAGAATTCAGTGAATCATCGAATCTTTGAACGCACATGGCGCCTTCCAGTATCCTGGGAGGCATGCCTGTCCGAGCGTCGTTTCAACCCTCGAGCCCCTGTGGCCCGGCGTTGGGGATCTGCCACGGCAGGCCCCTAAAACCAGTGGCGGACCCGAAGGCCCTCTCCTTTGCGCAGTAGCATCAGCCTCGCATTGGGATC…
Fungstrain616	Solanum lycopersicum	Natural site	China	Heilongjiang	47.12N 124.88E	Fruiting Stage	CMA	ITS1/ITS4	Fungi	Ascomycota	Sordariomycetes	Glomerellales	Plectosphaerellaceae	Plectosphaerella	Plectosphaerella cucumerina	CTTTGTGACTATTATACCTGTTGCTTCGGCGGCGCCCGCGAGGGTGCCCGCCGGTCTCATCAGAATCTCTGTTTTCGAACCCGACGATACTTCTGAGTGTTCTTAGCGAACTGTCAAAACTTTTAACAACGGATCTCTTGGCTCCAGCATCGATGAAGAACGCAGCGAAACGCGATATGTAATGTGAATTGCAGAATTCAGTGAATCATCGAATCTTTGAACGCACATGGCGCCTTCCAGTATCCTGGGAGGCATGCCTGTCCGAGCGTCGTTTCAACCCTCGAGCCCCCGTGGCCCGGCGTTGGGGATCTGCCACGGCAGGCCCCTAAAACCAGTGGCGGACCCGAAGGCCCTCTCCTTTGCGCAGTAGCATCAGCCTCGCATTGGGATCCCTCGGCG…
Fungstrain614	Solanum lycopersicum	Natural site	China	Heilongjiang	47.12N 124.88E	Fruiting Stage	RBM	ITS1/ITS4	Fungi	Ascomycota	Sordariomycetes	Glomerellales	Plectosphaerellaceae	Plectosphaerella	Plectosphaerella cucumerina	GTGACTATTATACCTGTTGCTTCGGCGGCGCCCGCAAGGGTGCCCGCCGGTCTCATCAGAATCTCTGTTTTCGAACCCGACGATACTTCTGAGTGTTCTTAGCGAACTGTCAAAACTTTTAACAACGGATCTCTTGGCTCCAGCATCGATGAAGAACGCAGCGAAACGCGATATGTAATGTGAATTGCAGAATTCAGTGAATCATCGAATCTTTGAACGCACATGGCGCCTTCCAGTATCCTGGGAGGCATGCCTGTCCGAGCGTCGTTTCAACCCTCGAGCCCCTGTGGCCCGGCGTTGGGGATCTGCCACGGCAGGCCCCTAAAACCAGTGGCGGACCCGAAGGCCCTCTCCTTTGCGCAGTAGCATCAGCCTCGCATTGGGATCCCTCGGCGTCCT…
Fungstrain637	Solanum lycopersicum	Natural site	China	Heilongjiang	45.80N 125.15E	Fruiting Stage	PDA	ITS1/ITS4	Fungi	Ascomycota	Sordariomycetes	Glomerellales	Plectosphaerellaceae	Plectosphaerella	Plectosphaerella cucumerina	CCTGTTGCTTCGGCGGCGCCCGCGAGGGTGCCCGCCGGTCTCATCAGAATCTCTGTTTTCGAACCCGACGATACTTCTGAGTGTTCTTAGCGAACTGTCAAAACTTTTAACAACGGATCTCTTGGCTCCAGCATCGATGAAGAACGCAGCGAAACGCGATATGTAATGTGAATTGCAGAATTCAGTGAATCATCGAATCTTTGAACGCACATGGCGCCTTCCAGTATCCTGGGAGGCATGCCTGTCCGAGCGTCGTTTCAACCCTCGAGCCCCCGTGGCCCGGCGTTGGGGATCTGCCACGGCAGGCCCCTAAAACCAGTGGCGGACCCGAAGGCCCTCTCCTTTGCGCAGTAGCATCAGCCTCGCATTGGGATCCCTCGGCGTCCTGCCTCTAAACCC…
Fungstrain638	Solanum lycopersicum	Natural site	China	Heilongjiang	45.80N 125.15E	Fruiting Stage	RBM	ITS1/ITS4	Fungi	Ascomycota	Sordariomycetes	Glomerellales	Plectosphaerellaceae	Plectosphaerella	Plectosphaerella cucumerina	ATACCTGTTGCTTCGGCGGCGCCCGCAAGGGTGCCCGCCGGTCTCATCAGAATCTCTGTTTTCGAACCCGACGATACTTCTGAGTGTTCTTAGCGAACTGTCAAAACTTTTAACAACGGATCTCTTGGCTCCAGCATCGATGAAGAACGCAGCGAAACGCGATATGTAATGTGAATTGCAGAATTCAGTGAATCATCGAATCTTTGAACGCACATGGCGCCTTCCAGTATCCTGGGAGGCATGCCTGTCCGAGCGTCGTTTCAACCCTCGAGCCCCTGTGGCCCGGCGTTGGGGATCTGCCACGGCAGGCCCCTAAAACCAGTGGCGGACCCGAAGGCCCTCTCCTTTGCGCAGTAGCATCAGCCTCGCATTGGGATCCCTCGGCGTCCTGCCTCTAAA…
Fungstrain639	Solanum lycopersicum	Natural site	China	Heilongjiang	45.80N 125.15E	Fruiting Stage	RBM	ITS1/ITS4	Fungi	Ascomycota	Sordariomycetes	Glomerellales	Plectosphaerellaceae	Plectosphaerella	Plectosphaerella cucumerina	ATTATACCTGTTGCTTCGGCGGCGCCCGCGAGGGTGCCCGCCGGTCTCATCAGAATCTCTGTTTTCGAACCCGACGATACTTCTGAGTGTTCTTAGCGAACTGTCAAAACTTTTAACAACGGATCTCTTGGCTCCAGCATCGATGAAGAACGCAGCGAAACGCGATATGTAATGTGAATTGCAGAATTCAGTGAATCATCGAATCTTTGAACGCACATGGCGCCTTCCAGTATCCTGGGAGGCATGCCTGTCCGAGCGTCGTTTCAACCCTCGAGCCCCCGTGGCCCGGCGTTGGGGATCTGCCACGGCAGGCCCCTAAAACCAGTGGCGGACCCGAAGGCCCTCTCCTTTGCGCAGTAGCATCAGCCTCGCATTGGGATCCCTCGGCGTCCTGCCTCT…
Fungstrain640	Solanum lycopersicum	Natural site	China	Heilongjiang	45.80N 125.15E	Fruiting Stage	RBM	ITS1/ITS4	Fungi	Ascomycota	Sordariomycetes	Glomerellales	Plectosphaerellaceae	Plectosphaerella	Plectosphaerella cucumerina	TACCTTTGTGACTATTATACCTGTTGCTTCGGCGGCGCCCGCAAGGGTGCCCGCCGGTCTCATCAGAATCTCTGTTTTCGAACCCGACGATACTTCTGAGTGTTCTTAGCGAACTGTCAAAACTTTTAACAACGGATCTCTTGGCTCCAGCATCGATGAAGAACGCAGCGAAACGCGATATGTAATGTGAATTGCAGAATTCAGTGAATCATCGAATCTTTGAACGCACATGGCGCCTTCCAGTATCCTGGGAGGCATGCCTGTCCGAGCGTCGTTTCAACCCTCGAGCCCCTGTGGCCCGGCGTTGGGGATCTGCCACGGCAGGCCCCTAAAACCAGTGGCGGACCCGAAGGCCCTCTCCTTTGCGCAGTAGCATCAGCCTCGCATTGGGATCCCTCG…
Fungstrain644	Solanum lycopersicum	Natural site	China	Shandong	36.93N 118.77E	Fruiting Stage	RBM	ITS1/ITS4	Fungi	Ascomycota	Sordariomycetes	Glomerellales	Plectosphaerellaceae	Plectosphaerella	Plectosphaerella cucumerina	TGTTGCTTCGGCGGCTCCCGCCAGGGTGCCCGCCGGTCTCATCCCAATCTCAGTTTTCAAACCCGACTATACTTTTGAGTGTTCTTAGAGAACTGTCAAAACTTTTAACAACGGATCTCTTGGATCTCTTGGTTTGAAGAACGCAGAGAAACGCGATATGTAATGTGAATTGCAGAATTCTGTGAATCTTCGAATCTTTGAACGCCCTTGGCGCCTTCCAGTATCCTGGGAGGCATGCCTGTCCAAGCGTGTTTTCACCCCTCTAGCCCCCTTGGCCCGGCGTTGGGGATCTGCCACGTTCGGCCCCTAACACCAGTGGCGGACCCCAAGGCCCTCTCCTTTGCTCACCACCATCTCCCTCGCATTGGAATCCCTCGGCGTCCTGCCTCTAAACCCCCC…
Fungstrain641	Solanum lycopersicum	Natural site	China	Shandong	37.35N 119.23E	Fruiting Stage	PDA	ITS1/ITS4	Fungi	Ascomycota	Sordariomycetes	Glomerellales	Plectosphaerellaceae	Plectosphaerella	Plectosphaerella cucumerina	TTTGTGTTGCTTCGGCGGCGCCCGCAAGGGTGCCCGCCGGTCTCATCAGAATCTCTGTTTTCGAACCCGACGATACTTCTGAGTGTTCTTAGCGAACTGTCAAAACTTTTAACAACGGATCTCTTGGCTCCAGCATCGATGAAGAACGCAGCGAAACGCGATATGTAATGTGAATTGCAGAATTCAGTGAATCATCGAATCTTTGAACGCACATGGCGCCTTCCAGTATCCTGGGAGGCATGCCTGTCCGAGCGTCGTTTCAACCCTCGAGCCCCTGTGGCCCGGCGTTGGGGATCTGCCACGGCAGGCCCCTAAAACCAGTGGCGGACCCGAAGGCCCTCTCCTTTGCGCAGTAGCATCAGCCTCGCATTGGGATCCCTCGGCGTCCTGCCTCTAAAC…
Fungstrain642	Solanum lycopersicum	Natural site	China	Shandong	37.35N 119.23E	Fruiting Stage	PDA	ITS1/ITS4	Fungi	Ascomycota	Sordariomycetes	Glomerellales	Plectosphaerellaceae	Plectosphaerella	Plectosphaerella cucumerina	ACTATTATACCTGTTGCTTCGGCGGCGCCCGCAAGGGTGCCCGCCGGTCTCATCAGAATCTCTGTTTTCGAACCCGACGATACTTCTGAGTGTTCTTAGCGAACTGTCAAAACTTTTAACAACGGATCTCTTGGCTCCAGCATCGATGAAGAACGCAGCGAAACGCGATATGTAATGTGAATTGCAGAATTCAGTGAATCATCGAATCTTTGAACGCACATGGCGCCTTCCAGTATCCTGGGAGGCATGCCTGTCCGAGCGTCGTTTCAACCCTCGAGCCCCTGTGGCCCGGCGTTGGGGATCTGCCACGGCAGGCCCCTAAAACCAGTGGCGGACCCGAAGGCCCTCTCCTTTGCGCAGTAGCATCAGCCTCGCATTGGGATCCCTCGGCGTCCTGCC…
Fungstrain643	Solanum lycopersicum	Natural site	China	Shandong	37.35N 119.23E	Fruiting Stage	PDA	ITS1/ITS4	Fungi	Ascomycota	Sordariomycetes	Glomerellales	Plectosphaerellaceae	Plectosphaerella	Plectosphaerella cucumerina	TCTACCCTTGGGGACTATTATACCTGTGCGCTTCCGGAGCGCCCGCCTGGGTGCCCGCCGGGCTCATCCGAATCTCTGTTTTCAAACTCTACGATACTTCTGAATGTTCTTATCGAACTGTCAATACTTTTAACCTCTGATCTCTTGGCTCCTTCATCCATGAATAAATCAACAAAACGCCATATGGAATGTGAATTGGAGAATTCCGTGAATCATCGAATCTTTGAACCCTCATGGCCCCTTCCAGCATCCTGGGAGGCTTGCCTGTCCGACCGTCCTTTCGTCCCTCCAGCCCCTGTGGCCCGGTGGTGGGGATCAGCCACGGCAGGCCCCTATCACCAGTGGCGGAGCCGAACGCCCTCTCCTTTGCTCACTAACATCTACCTCCCATTGGGATCC…
Fungstrain685	Solanum lycopersicum	Natural site	China	Shandong	37.35N 119.23E	Fruiting Stage	MEA	ITS1/ITS4	Fungi	Ascomycota	Sordariomycetes	Glomerellales	Plectosphaerellaceae	Plectosphaerella	Plectosphaerella oligotrophica	TCTCTACCCTTTGTGACTATTATACCTGTTGCTTCGGCGGCGCCCGCAAGGGTGCCCGCCGGTCTCATCAGAATCTCTGTTTTCGAACCCGACGATACTTCTGAGTGTTCTTAGCGAACTGTCAAAACTTTTAACAACGGATCTCTTGGCTCCAGCATCGATGAAGAACGCAGCGAAACGCGATATGTAATGTGAATTGCAGAATTCAGTGAATCATCGAATCTTTGAACGCACATGGCGCCTTCCAGTATCCTGGGAGGCATGCCTGTCCGAGCGTCGTTTCAACCCTCGAGCCCCTGTGGCCCGGCGTTGGGGATCTGCCACGGCAGGCCCCTAAAACCAGTGGCGGACCCGAAGGGCCCTCTCCTTTGCGCAGTAGCATTCGCCTCGCATTGGGAG…
Fungstrain684	Solanum lycopersicum	Natural site	China	Heilongjiang	47.12N 124.88E	Fruiting Stage	PDA	ITS1/ITS4	Fungi	Ascomycota	Sordariomycetes	Glomerellales	Plectosphaerellaceae	Plectosphaerella	Plectosphaerella oligotrophica	GTGACTATTATACCTGTTGCTTCGGCGGCGCCCGCTAGGGTGCCCGCCGGTCTCATCAGAATCTCTGTTTTCGAACCCGACGATACTTCTGAGTGTTCTTAGCGAACTGTCAAAACTTTTAACAACGGATCTCTTGGCTCCAGCATCGATGAAGAACGCAGCGAAACGCGATATGTAATGTGAATTGCAGAATTCAGTGAATCATCGAATCTTTGAACGCACATGGCGCCTTCCAGTATCCTGGGAGGCATGCCTGTCCGAGCGTCGTTTCAACCCTCGAGCCCCTGTGGCCCGGCGTTGGGGATCTGCCACGGCAGGCCCCTAAAACCAGTGGCGGACCCGATGGGCCCTCTCCTTTACGTAGTAGCATTCGCCTCGTATTGGGAGTCCTCGGCGTCC…
Fungstrain690	Solanum lycopersicum	Natural site	China	Heilongjiang	47.12N 124.88E	Fruiting Stage	PDA	ITS1/ITS4	Fungi	Ascomycota	Sordariomycetes	Glomerellales	Plectosphaerellaceae	Plectosphaerella	Plectosphaerella oligotrophica	GTGACTATTATACCTGTTGCTTCGGCGGCGCCCGCGAGGGTGCCCGCCGGTCTCATCAGAATCTCTGTTTTCGAACCCGACGATACTTCTGAGTGTTCTTAGCGAACTGTCAAAACTTTTAACAACGGATCTCTTGGCTCCAGCATCGATGAAGAACGCAGCGAAACGCGATATGTAATGTGAATTGCAGAATTCAGTGAATCATCGAATCTTTGAACGCACATGGCGCCTTCCAGTATCCTGGGAGGCATGCCTGTCCGAGCGTCGTTTCAACCCTCGAGCCCCTGTGGCCCGGCGTTGGGGATCTGCCACGGCAGGCCCCTAAAACCAGTGGCGGACCCGATGGACCCTCTCCTTTACGTAGTAGCATTCGCCTCGTATTGGGAGTCCTCGGCGTCT…
Fungstrain691	Solanum lycopersicum	Natural site	China	Shandong	37.35N 119.23E	Fruiting Stage	PDA	ITS1/ITS4	Fungi	Ascomycota	Sordariomycetes	Glomerellales	Plectosphaerellaceae	Plectosphaerella	Plectosphaerella oligotrophica	CCTGTTGCTTCGGCGGCGCCCGCGAGGGTGCCCGCCGGTCTCATCAGAATCTCTGTTTTCGAACCCGACGATACTTCTGAGTGTTCTTAGCGAACTGTCAAAACTTTTAACAACGGATCTCTTGGCTCCAGCATCGATGAAGAACGCAGCGAAACGCGATATGTAATGTGAATTGCAGAATTCAGTGAATCATCGAATCTTTGAACGCACATGGCGCCTTCCAGTATCCTGGGAGGCATGCCTGTCCGAGCGTCGTTTCAACCCTCGAGCCCCTGTGGCCCGGCGTTGGGGATCTGCCACGGCAGGCCCCTAAAACCAGTGGCGGACCCGATGGACCCTCTCCTTTACGTAGTAGCATTCGCCTCGTATTGGGAGTCCTCGGCGTCTTGCCTCTAAACC…
Fungstrain686	Solanum lycopersicum	Natural site	China	Heilongjiang	45.80N 125.15E	Fruiting Stage	MEA	ITS1/ITS4	Fungi	Ascomycota	Sordariomycetes	Glomerellales	Plectosphaerellaceae	Plectosphaerella	Plectosphaerella oligotrophica	GTGACTATTATACCTGTTGCTTCGGCGGCGCCCGCTAGGGTGCCCGCCGGTCTCATCAGAATCTCTGTTTTCGAACCCGACGATACTTCTGAGTGTTCTTAGCGAACTGTCAAAACTTTTAACAACGGATCTCTTGGCTCCAGCATCGATGAAGAACGCAGCGAAACGCGATATGTAATGTGAATTGCAGAATTCAGTGAATCATCGAATCTTTGAACGCACATGGCGCCTTCCAGTATCCTGGGAGGCATGCCTGTCCGAGCGTCGTTTCAACCCTCGAGCCCCTGTGGCCCGGCGTTGGGGATCTGCCACGGCAGGCCCCTAAAACCAGTGGCGGACCCGATGGGCCCTCTCCTTTACGTAGTAGCATTCGCCTCGTATTGGGAGTCCTCGGCGTCC…
Fungstrain687	Solanum lycopersicum	Natural site	China	Heilongjiang	45.80N 125.15E	Fruiting Stage	PDA	ITS1/ITS4	Fungi	Ascomycota	Sordariomycetes	Glomerellales	Plectosphaerellaceae	Plectosphaerella	Plectosphaerella oligotrophica	TTGTGACTATTATACCTGTTGCTTCGGCGGCGCCCGCTAGGGTGCCCGCCGGTCTCATCAGAATCTCTGTTTTCGAACCCGACGATACTTCTGAGTGTTCTTAGCGAACTGTCAAAACTTTTAACAACGGATCTCTTGGCTCCAGCATCGATGAAGAACGCAGCGAAACGCGATATGTAATGTGAATTGCAGAATTCAGTGAATCATCGAATCTTTGAACGCACATGGCGCCTTCCAGTATCCTGGGAGGCATGCCTGTCCGAGCGTCGTTTCAACCCTCGAGCCCCTGTGGCCCGGCGTTGGGGATCTGCCACGGCAGGCCCCTAAAACCAGTGGCGGACCCGATGGGCCCTCTCCTTTACGTAGTAGCATTCGCCTCGTATTGGGAGTCCTCGGCGT…
Fungstrain692	Solanum lycopersicum	Natural site	China	Shandong	36.93N 118.77E	Fruiting Stage	PDA	ITS1/ITS4	Fungi	Ascomycota	Sordariomycetes	Glomerellales	Plectosphaerellaceae	Plectosphaerella	Plectosphaerella oligotrophica	GTTGCTTCGGCGGCGCCCGCGAGGGTGCCCGCCGGTCTCATCAGAATCTCTGTTTTCGAACCCGACGATACTTCTGAGTGTTCTTAGCGAACTGTCAAAACTTTTAACAACGGATCTCTTGGCTCCAGCATCGATGAAGAACGCAGCGAAACGCGATATGTAATGTGAATTGCAGAATTCAGTGAATCATCGAATCTTTGAACGCACATGGCGCCTTCCAGTATCCTGGGAGGCATGCCTGTCCGAGCGTCGTTTCAACCCTCGAGCCCCTGTGGCCCGGCGTTGGGGATCTGCCACGGCAGGCCCCTAAAACCAGTGGCGGACCCGATGGACCCTCTCCTTTACGTAGTAGCATTCGCCTCGTATTGGGAGTCCTCGGCGTCTTGCCTCTAAACCCCC…
Fungstrain693	Solanum lycopersicum	Natural site	China	Shandong	36.93N 118.77E	Fruiting Stage	PDA	ITS1/ITS4	Fungi	Ascomycota	Sordariomycetes	Glomerellales	Plectosphaerellaceae	Plectosphaerella	Plectosphaerella oligotrophica	TCGGCGGCGCCCGCGAGGGTGCCCGCCGGTCTCATCAGAATCTCTGTTTTCGAACCCGACGATACTTCTGAGTGTTCTTAGCGAACTGTCAAAACTTTTAACAACGGATCTCTTGGCTCCAGCATCGATGAAGAACGCAGCGAAACGCGATATGTAATGTGAATTGCAGAATTCAGTGAATCATCGAATCTTTGAACGCACATGGCGCCTTCCAGTATCCTGGGAGGCATGCCTGTCCGAGCGTCGTTTCAACCCTCGAGCCCCTGTGGCCCGGCGTTGGGGATCTGCCACGGCAGGCCCCTAAAACCAGTGGCGGACCCGATGGACCCTCTCCTTTACGTAGTAGCATTCGCCTCGTATTGGGAGTCCTCGGCGTCTTGCCTCTAAACCCCCCACAAG…
Fungstrain688	Solanum lycopersicum	Natural site	China	Shandong	36.93N 118.77E	Fruiting Stage	PDA	ITS1/ITS4	Fungi	Ascomycota	Sordariomycetes	Glomerellales	Plectosphaerellaceae	Plectosphaerella	Plectosphaerella oligotrophica	GTGACTATTATACCTGTTGCTTCGGCGGCGCCCGCGAGGGTGCCCGCCGGTCTCATCAGAATCTCTGTTTTCGAACCCGACGATACTTCTGAGTGTTCTTAGCGAACTGTCAAAACTTTTAACAACGGATCTCTTGGCTCCAGCATCGATGAAGAACGCAGCGAAACGCGATATGTAATGTGAATTGCAGAATTCAGTGAATCATCGAATCTTTGAACGCACATGGCGCCTTCCAGTATCCTGGGAGGCATGCCTGTCCGAGCGTCGTTTCAACCCTCGAGCCCCTGTGGCCCGGCGTTGGGGATCTGCCACGGCAGGCCCCTAAAACCAGTGGCGGACCCGATGGACCCTCTCCTTTACGTAGTAGCATTCGCCTCGTATTGGGAGTCCTCGGCGTCT…
Fungstrain689	Solanum lycopersicum	Natural site	China	Shandong	36.93N 118.77E	Fruiting Stage	PDA	ITS1/ITS4	Fungi	Ascomycota	Sordariomycetes	Glomerellales	Plectosphaerellaceae	Plectosphaerella	Plectosphaerella oligotrophica	GACTATTATACCTGTTGCTTCGGCGGCGCCCGCAAGGGTGCCCGCCGGTCTCATCAGAATCTCTGTTTTCGAACCCGACGATACTTCTGAGTGTTCTTAGCGAACTGTCAAAACTTTTAACAACGGATCTCTTGGCTCCAGCATCGATGAAGAACGCAGCGAAACGCGATATGTAATGTGAATTGCAGAATTCAGTGAATCATCGAATCTTTGAACGCACATGGCGCCTTCCAGTATCCTGGGAGGCATGCCTGTCCGAGCGTCGTTTCAACCCTCGAGCCCCTGTGGCCCGGCGTTGGGGATCTGCCACGGCAGGCTCCTAAAACCAGTGGCGGACCCGAAGGGCCCTCTCCTTTGCGCAGTAGCATTCGCCTCGCATTGGGAGTCCTCGGCGTCCTG…
Fungstrain694	Solanum lycopersicum	Natural site	China	Heilongjiang	47.12N 124.88E	Fruiting Stage	PDA	ITS1/ITS4	Fungi	Ascomycota	Sordariomycetes	Glomerellales	Plectosphaerellaceae	Plectosphaerella	Plectosphaerella niemeijerarum	TTTGTGACTATTATACCTGTTGCTTCGGCGGCGCCCGCTAGGGTGCCCGCCGGTCTCATCAGAATCTCTGTTTTCGAACCCGACGATACTTCTGAGTGTTCTTAGCGAACTGTCAAAACTTTTAACAACGGATCTCTTGGCTCCAGCATCGATGAAGAACGCAGCGAAACGCGATATGTAATGTGAATTGCAGAATTCAGTGAATCATCGAATCTTTGAACGCACATGGCGCCTTCCAGTATCCTGGGAGGCATGCCTGTCCGAGCGTCGTTTCAACCCTCGAGCCCCTGTGGCCCGGCGTTGGGGATCTGCCACGGCAGGCCCCTAAAACCAGTGGCGGACCCGATGGGCCCTCTCCTTTACGTAGTAGCATTCGCCTCGTATTGGGAGTCCTCGGCG…
Fungstrain695	Solanum lycopersicum	Natural site	China	Heilongjiang	47.12N 124.88E	Fruiting Stage	CMA	ITS1/ITS4	Fungi	Ascomycota	Sordariomycetes	Glomerellales	Plectosphaerellaceae	Plectosphaerella	Plectosphaerella oligotrophica	GTGAACCTTACCTATCGTTGCTTCGGCGGGACCGCCCCGGCGCCTTCGGGCCCGGAACCAGGCGCCCGCCGGAGGCCCCAAACTCTTATGTCTTTAGTGGTTTTCTCCTCTGAGTGACACATAAACAAATAAATAAAAACTTTCAACAACGGATCTCTTGGTTCTGGCATCGATGAAGAACGCAGCGAAATGCGATAAGTAATGTGAATTGCAGAATTCAGTGAATCATCGAATCTTTGAACGCACATTGCGCCCGCCAGTATTCTGGCGGGCATGCCTGTTCGAGCGTCATTTCAACCCTCAGGCCCCCAGTGCCTGGCGTTGGGGATCGGCGTGGGCGGCGACGGGCTCTCCGGAGCCCCGAGCCAATGCCTGCCGGCCCCGAAATTCAGTGGCGGT…
[truncated: 356 more rows]
