# Supplementary material for: Cross-kingdom synthetic microbiota supports tomato suppression of Fusarium wilt disease
Source: Nat Commun. 2022 Dec 22;13:7890. doi: 10.1038/s41467-022-35452-6 (PMC9780251; doi:10.1038/s41467-022-35452-6)
Supplement: Supplementary file 14 — Dataset 11 [file 41467_2022_35452_MOESM14_ESM.xlsx]

## Sheet: Sheet1
BacteriaID	Host	Natural site - Greenhouse	Country	Province	GPS information	phenological stage	Medium isolation	Primers	Kingdom	Phylum	Class	Order	Family	Genus	Species	Sanger sequence
Bacterstrain01	Solanum lycopersicum	Natural site	China	Heilongjiang	47.12N 124.90E	Fruiting Stage	TSA Medium	27F-1492R	Bacteria	Proteobacteria	Betaproteobacteria	Burkholderiales	Alcaligenaceae	Achromobacter	Achromobacter mucicolens	CACATGCAGTCGAACGGCAGCACGGACTTCGGTCTGGTGGCGAGTGGCGAACGGGTGAGTAATGTATCGGAACGTGCCTAGTAGCGGGGGATAACTACGCGAAAGCGTAGCTAATACCGCATACGCCCTACGGGGGAAAGCAGGGGATCGCAAGACCTTGCACTATTAGAGCGGCCGATATCGGATTAGCTAGTTGGTGGGGTAACGGCTCACCAAGGCGACGATCCGTAGCTGGTTTGAGAGGACGACCAGCCACACTGGGACTGAGACACGGCCCAGACTCCTACGGGAGGCAGCAGTGGGGAATTTTGGACAATGGGGGAAACCCTGATCCAGCCATCCCGCGTGTGCGATGAAGGCCTTCGGGTTGTAAAGCACTTTTGGCAGGAAAGAAACGTC…
Bacterstrain02	Solanum lycopersicum	Natural site	China	Heilongjiang	45.80N 125.15E	Fruiting Stage	TSA Medium	27F-1492R	Bacteria	Proteobacteria	Gammaproteobacteria	Pseudomonadales	Moraxellaceae	Acinetobacter	Acinetobacter johnsonii	AGTCGAGCGGGGAAGTATAGCTTGCTATACGACCTAGCGGCGGACGGGTGAGTAATGCTTAGGAATCTGCCTATTAGTGGGGGACAACATTCCGAAAGGAATGCTAATACCGCATACGCCCTACGGGGGAAAGCAGGGGATCTTCGGACCTTGCGCTAATAGATGAGCCTAAGTCAGATTAGCTAGTTGGTGGGGTAAAGGCCTACCAAGGCGACGATCTGTAGCGGGTCTGAGAGGATGATCCGCCACACTGGGACTGAGACACGGCCCAGACTCCTACGGGAGGCAGCAGTGGGGAATATTGGACAATGGGCGAAAGCCTGATCCAGCCATGCCGCGTGTGTGAAGAAGGCCTTTTGGTTGTAAAGCACTTTAAGCGAGGAGGAGGCTACTTAGATT…
Bacterstrain03	Solanum lycopersicum	Natural site	China	Shandong	36.93N 118.77E	Fruiting Stage	TYG Medium	27F-1492R	Bacteria	Proteobacteria	Gammaproteobacteria	Pseudomonadales	Moraxellaceae	Acinetobacter	Acinetobacter johnsonii	AGATGTAGCTTGCTACATTTCCTAGCGGCGGACGGGTGAGTAATGCTTAGGAATCTGCCTATTAGTGGGGGACAACATTCCGAAAGGAATGCTAATACCGCATACGCCCTACGGGGGAAAGCAGGGGATCTTCGGACCTTGCGCTAATAGATGAGCCTAAGTCAGATTAGCTAGTTGGTGGGGTAAAGGCCTACCAAGGCGACGATCTGTAGCGGGTCTGAGAGGATGATCCGCCACACTGGGACTGAGACACGGCCCAGACTCCTACGGGAGGCAGCAGTGGGGAATATTGGACAATGGGCGAAAGCCTGATCCAGCCATGCCGCGTGTGTGAAGAAGGCCTTTTGGTTGTAAAGCACTTTAAGCGAGGAGGAGGCTACTTGGATTAATACTCTAGGA…
Bacterstrain04	Solanum lycopersicum	Natural site	China	Heilongjiang	47.12N 124.90E	Fruiting Stage	TSA Medium	27F-1492R	Bacteria	Proteobacteria	Gammaproteobacteria	Pseudomonadales	Moraxellaceae	Acinetobacter	Acinetobacter johnsonii	AGTCGAGCGGGGAAGTATAGCTTGCTATACGACCTAGCGGCGGACGGGTGAGTAATGCTTAGGAATCTGCCTATTAGTGGGGGACAACATTCCGAAAGGAATGCTAATACCGCATACGCCCTACGGGGGAAAGCAGGGGATCTTCGGACCTTGCGCTAATAGATGAGCCTAAGTCAGATTAGCTAGTTGGTGGGGTAAAGGCCTACCAAGGCGACGATCTGTAGCGGGTCTGAGAGGATGATCCGCCACACTGGGACTGAGACACGGCCCAGACTCCTACGGGAGGCAGCAGTGGGGAATATTGGACAATGGGCGAAAGCCTGATCCAGCCATGCCGCGTGTGTGAAGAAGGCCTTTTGGTTGTAAAGCACTTTAAGCGAGGAGGAGGCTACTTAGATT…
Bacterstrain05	Solanum lycopersicum	Natural site	China	Shandong	37.35N, 119.23E	Fruiting Stage	TYG Medium	27F-1492R	Bacteria	Proteobacteria	Gammaproteobacteria	Pseudomonadales	Moraxellaceae	Acinetobacter	Acinetobacter johnsonii	AGTCGAGCGGGGAAGTATAGCTTGCTATACGACCTAGCGGCGGACGGGTGAGTAATGCTTAGGAATCTGCCTATTAGTGGGGGACAACATTCCGAAAGGAATGCTAATACCGCATACGCCCTACGGGGGAAAGCAGGGGATCTTCGGACCTTGCGCTAATAGATGAGCCTAAGTCAGATTAGCTAGTTGGTGGGGTAAAGGCCTACCAAGGCGACGATCTGTAGCGGGTCTGAGAGGATGATCCGCCACACTGGGACTGAGACACGGCCCAGACTCCTACGGGAGGCAGCAGTGGGGAATATTGGACAATGGGCGAAAGCCTGATCCAGCCATGCCGCGTGTGTGAAGAAGGCCTTTTGGTTGTAAAGCACTTTAAGCGAGGAGGAGGCTACTTAGATT…
Bacterstrain06	Solanum lycopersicum	Natural site	China	Heilongjiang	47.12N 124.88E	Fruiting Stage	TSA Medium	27F-1492R	Bacteria	Actinobacteria	Actinobacteria	Streptosporangiales	Thermomonosporaceae	Actinomadura	Actinomadura geliboluensis	ACTGGGGTGCTTACACATGCAAGTCGAGCGGAAAGGCCCCTTCGGGGGTACTCGAGCGGCGAACGGGTGAGTAACACGTGAGCAACCTGCCCCTGACTCTGGGATAAGCCCGGGAAACTGGGTCTAATACCGGATATGACCACTCCAGGCATCTGGTGGTGGTGGAAAGTTTTTCGGTTGGGGATGGGCTCGCGGCCTATCAGCTTGTTGGTGGGGTGATGGCCTACCAAGGCGACGACGGGTAACCGGCCTGAGAGGGCGACCGGTCACACTGGGACTGAGACACGGCCCAGACTCCTACGGGAGGCAGCAGTGGGGAATATTGCGCAATGGGCGGAAGCCTGACGCAGCGACGCCGCGTGGGGGATGACGGCCTTCGGGTTGTAAACCCCTTTCAGC…
Bacterstrain07	Solanum lycopersicum	Natural site	China	Shandong	36.93N 118.77E	Fruiting Stage	TSA Medium	27F-1492R	Bacteria	Actinobacteria	Actinobacteria	Streptomycetales	Thermomonosporaceae	Actinomadura	Actinomadura geliboluensis	TACCTTGCAAGTCGAGCGGAAAGGCCCCTTCGGGGGTACTCGAGCGGCGAACGGGTGAGTAACACGTGAGCAACCTGCCCCTGACTCTGGGATAAGCCCGGGAAACTGGGTCTAATACCGGATATGACCACTCCAGGCATCTGGTGGTGGTGGAAAGTTTTTCGGTTGGGGATGGGCTCGCGGCCTATCAGCTTGTTGGTGGGGTGATGGCCTACCAAGGCGACGACGGGTAACCGGCCTGAGAGGGCGACCGGTCACACTGGGACTGAGACACGGCCCAGACTCCTACGGGAGGCAGCAGTGGGGAATATTGCGCAATGGGCGGAAGCCTGACGCAGCGACGCCGCGTGGGGGATGACGGCCTTCGGGTTGTAAACCCCTTTCAGCAGGGACGAAGCT…
Bacterstrain08	Solanum lycopersicum	Natural site	China	Shandong	37.35N, 119.23E	Fruiting Stage	LB Medium	27F-1492R	Bacteria	Actinobacteria	Actinobacteria	Streptomycetales	Thermomonosporaceae	Actinomadura	Actinomadura geliboluensis	TCAGGGGGGGCTTACCNTGCAAGTCGAGCGGAAAGGCCCCTTCGGGGGTACTCGAGCGGCGAACGGGTGAGTAACACGTGAGCAACCTGCCCCTGACTCTGGGATAAGCCCGGGAAACTGGGTCTAATACCGGATATGACCACTCCAGGCATCTGGTGGTGGTGGAAAGTTTTTCGGTTGGGGATGGGCTCGCGGCCTATCAGCTTGTTGGTGGGGTGATGGCCTACCAAGGCGACGACGGGTAACCGGCCTGAGAGGGCGACCGGTCACACTGGGACTGAGACACGGCCCAGACTCCTACGGGAGGCAGCAGTGGGGAATATTGCGCAATGGGCGGAAGCCTGACGCAGCGACGCCGCGTGGGGGATGACGGCCTTCGGGTTGTAAACCCCTTTCAGC…
Bacterstrain09	Solanum lycopersicum	Natural site	China	Shandong	37.35N, 119.23E	Fruiting Stage	Beef extract peptone Medium	27F-1492R	Bacteria	Actinobacteria	Actinobacteria	Streptomycetales	Thermomonosporaceae	Actinomadura	Actinomadura geliboluensis	TCAGGGGNTGCTTACCATGCAAGTCGAGCGGAAAGGCCCCTTCGGGGGTACTCGAGCGGCGAACGGGTGAGTAACACGTGAGCAACCTGCCCCTGACTCTGGGATAAGCCCGGGAAACTGGGTCTAATACCGGATATGACCACTCCAGGCATCTGGTGGTGGTGGAAAGTTTTTCGGTTGGGGATGGGCTCGCGGCCTATCAGCTTGTTGGTGGGGTGATGGCCTACCAAGGCGACGACGGGTAACCGGCCTGAGAGGGCGACCGGTCACACTGGGACTGAGACACGGCCCAGACTCCTACGGGAGGCAGCAGTGGGGAATATTGCGCAATGGGCGGAAGCCTGACGCAGCGACGCCGCGTGGGGGATGACGGCCTTCGGGTTGTAAACCCCTTTCAGC…
Bacterstrain10	Solanum lycopersicum	Natural site	China	Shandong	37.35N, 119.23E	Fruiting Stage	TSA Medium	27F-1492R	Bacteria	Proteobacteria	Betaproteobacteria	Burkholderiales	Alcaligenaceae	Advenella	Advenella kashmirensis	CATGCAGTCGAACGGCAGCGGGAAAGTAGCTTGCTACTTTTGCCGGCGAGTGGCGAACGGGTGAGTAATGTATCGGAACGTGCCCAGTAGCGGGGGATAACTACGCGAAAGCGTGGCTAATACCGCATACGCCCTACGGGGGAAAGGGGGGGATCTTAGGACCTCTCACTATTGGAGCGGCCGATATCGGATTAGCTAGTTGGTGGGGTAAAGGCCTACCAAGGCGACGATCCGTAGCTGGTTTGAGAGGACGACCAGCCACACTGGGACTGAGACACGGCCCAGACTCCTACGGGAGGCAGCAGTGGGGAATTTTGGACAATGGGGGAAACCCTGATCCAGCCATCCCGCGTGTGCGATGAAGGCCTTCGGGTTGTAAAGCACTTTTGTCAGGGAAGA…
Bacterstrain11	Solanum lycopersicum	Natural site	China	Heilongjiang	47.12N 124.90E	Fruiting Stage	TWYE Medium	27F-1492R	Bacteria	Proteobacteria	Betaproteobacteria	Burkholderiales	Alcaligenaceae	Advenella	Advenella kashmirensis	CATGCAGTCGAACGGCAGCGGGAAAGTAGCTTGCTACTTTTGCCGGCGAGTGGCGAACGGGTGAGTAATGTATCGGAACGTGCCCAGTAGCGGGGGATAACTACGCGAAAGCGTGGCTAATACCGCATACGCCCTACGGGGGAAAGGGGGGGATCTTAGGACCTCTCACTATTGGAGCGGCCGATATCGGATTAGCTAGTTGGTGGGGTAAAGGCCTACCAAGGCGACGATCCGTAGCTGGTTTGAGAGGACGACCAGCCACACTGGGACTGAGACACGGCCCAGACTCCTACGGGAGGCAGCAGTGGGGAATTTTGGACAATGGGGGAAACCCTGATCCAGCCATCCCGCGTGTGCGATGAAGGCCTTCGGGTTGTAAAGCACTTTTGTCAGGGAAGA…
Bacterstrain12	Solanum lycopersicum	Natural site	China	Shandong	36.93N 118.77E	Fruiting Stage	Beef extract peptone Medium	27F-1492R	Bacteria	Proteobacteria	Betaproteobacteria	Burkholderiales	Alcaligenaceae	Advenella	Advenella kashmirensis	GGCTAACTACTTCTGGTAAAACCCACTCCCATGGTGTGACGGGCGGTGTG TACAAGACCCGGGAACGTATTCACCGCGACATGCTGATCCGCGATTACTA GCGATTCCGACTTCATGCAGGCGAGTTGCAGCCTGCAATCCGGACTACGA TCGGGTTTATGAGATTAGCTCCACCTTGCGGTTTGGCAACCCTCTGTCCC GACCATTGTATGACGTGTGAAGCCCTACCCATAAGGGCCATGAGGACTTG ACGTCATCCCCACCTTCCTCCGGTTTGTCACCGGCAGTCTCATTAGAGTG CTCAACTAAATGTAGCAACTAATGACAAGGGTTGCGCTCGTTGCGGGACT TAACCCAACATCTCACGACACGAGCTGACGACAGCCATGCAG…
Bacterstrain13	Solanum lycopersicum	Natural site	China	Heilongjiang	47.12N 124.90E	Fruiting Stage	TSA Medium	27F-1492R	Bacteria	Proteobacteria	Betaproteobacteria	Burkholderiales	Alcaligenaceae	Alcaligenes	Alcaligenes faecalis	CGGTTAGGCTACCTACTTCTGGTGAAACCCACTCCCATGGTGTGACGGGC GGTGTGTACAAGACCCGGGAACGTATTCACCGCGACATTCTGATCCGCGA TTACTAGCGATTCCGACTTCACGCAGTCGAGTTGCAGACTGCGATCCGGA CTACGATCGGGTTTCTGAGATTGGCTCCCCCTCGCGGGTTGGCGACCCTC TGTCCCGACCATTGTATGACGTGTGAAGCCCTACCCATAAGGGCCATGAG GACTTGACGTCATCCCCACCTTCCTCCGGTTTGTCACCGGCAGTCTCATT AGAGTGCTCTTGCGTAGCAACTAATGACAAGGGTTGCGCTCGTTGCGGGA CTTAACCCAACATCTCACGACACGAGCTGACGACAGCCATGC…
Bacterstrain14	Solanum lycopersicum	Natural site	China	Heilongjiang	45.80N 125.15E	Fruiting Stage	Beef extract peptone Medium	27F-1492R	Bacteria	Firmicutes	Bacilli	Bacillales	Bacillaceae	Bacillus	Bacillus siamensis	GGCAGTCGAGCGGACGATGGGAGCTTGCTCCCTGATGTTGGCGACGGACGGGTGAGTAACACGTGGGTAACCTGCCTGTTGACTGGGATAACTCCGGGAAACAGGGGCTAATACCGGATGGTTGTCTGAACCGCATGGTTCAGACATAAAAGGTGGCTTCGGCTACCACTTACACATGGACCCGCGGCGCATTATCTAGTTGGTGAAGTAACGGCTCGCCAAGGCGACGATGCGTAGCCAACCTGAGAGGGTGATCGGCCACACTGGGACTGAGACCCGACCCATACTCCTACGGGAGGCGGCAATAAGGAATCTTCCGCAATGAACCAAAGTCTGACGGAGCAACACCGCGTGAATGATGATGGTTTTCTGATCGTATATCTCTGTTGTTAAGGAAGA…
Bacterstrain15	Solanum lycopersicum	Natural site	China	Shandong	37.35N, 119.23E	Fruiting Stage	TYG Medium	27F-1492R	Bacteria	Firmicutes	Bacilli	Bacillales	Bacillaceae	Bacillus	Bacillus altitudinis	ATGCAAGTCGAGCGGACAGAAGGGAGCTTGCTCCCGGATGTTAGCGGCGGACGGGTGAGTAACACGTGGGTAACCTGCCTGTAAGACTGGGATAACTCCGGGAAACCGGAGCTAATACCGGATAGTTCCTTGAACCGCATGGTTCAAGGATGAAAGACGGTTTCGGCTGTCACTTACAGATGGACCCGCGGCGCATTAGCTAGTTGGTGAGGTAACGGCTCACCAAGGCGACGATGCGTAGCCGACCTGAGAGGGTGATCGGCCACACTGGGACTGAGACACGGCCCAGACTCCTACGGGAGGCAGCAGTAGGGAATCTTCCGCAATGGACGAAAGTCTGACGGAGCAACGCCGCGTGAGTGATGAAGGTTTTCGGATCGTAAAGCTCTGTTGTTAGGG…
Bacterstrain16	Solanum lycopersicum	Natural site	China	Heilongjiang	45.80N 125.15E	Fruiting Stage	TSA Medium	27F-1492R	Bacteria	Firmicutes	Bacilli	Bacillales	Bacillaceae	Bacillus	Bacillus altitudinis	ATGCAAGTCGAGCGGACAGAAGGGAGCTTGCTCCCGGATGTTAGCGGCGGACGGGTGAGTAACACGTGGGTAACCTGCCTGTAAGACTGGGATAACTCCGGGAAACCGGAGCTAATACCGGATAGTTCCTTGAACCGCATGGTTCAAGGATGAAAGACGGTTTCGGCTGTCACTTACAGATGGACCCGCGGCGCATTAGCTAGTTGGTGAGGTAACGGCTCACCAAGGCGACGATGCGTAGCCGACCTGAGAGGGTGATCGGCCACACTGGGACTGAGACACGGCCCAGACTCCTACGGGAGGCAGCAGTAGGGAATCTTCCGCAATGGACGAAAGTCTGACGGAGCAACGCCGCGTGAGTGATGAAGGTTTTCGGATCGTAAAGCTCTGTTGTTAGGG…
Bacterstrain17	Solanum lycopersicum	Natural site	China	Heilongjiang	47.12N 124.90E	Fruiting Stage	TSA Medium	27F-1492R	Bacteria	Firmicutes	Bacilli	Bacillales	Bacillaceae	Bacillus	Bacillus siamensis	GGCAGTCGAGCGGACGATGGGAGCTTGCTCCCTGATGTTGGCGACGGACGGGTGAGTAACACGTGGGTAACCTGCCTGTTGACTGGGATAACTCCGGGAAACAGGGGCTAATACCGGATGGTTGTCTGAACCGCATGGTTCAGACATAAAAGGTGGCTTCGGCTACCACTTACACATGGACCCGCGGCGCATTATCTAGTTGGTGAAGTAACGGCTCGCCAAGGCGACGATGCGTAGCCAACCTGAGAGGGTGATCGGCCACACTGGGACTGAGACCCGACCCATACTCCTACGGGAGGCGGCAATAAGGAATCTTCCGCAATGAACCAAAGTCTGACGGAGCAACACCGCGTGAATGATGATGGTTTTCTGATCGTATATCTCTGTTGTTAAGGAAGA…
Bacterstrain18	Solanum lycopersicum	Natural site	China	Shandong	37.35N, 119.23E	Fruiting Stage	LB Medium	27F-1492R	Bacteria	Firmicutes	Bacilli	Bacillales	Bacillaceae	Bacillus	Bacillus megaterium	GTATTCACCGCGGCATGCTGATCCGCGATTACTAGCGATTCCAGCTTCAT GTAGGCGAGTTGCAGCCTACAATCCGAACTGAGAATGGTTTTATGGGATT GGCTTGACCTCGCGGTCTTGCAGCCCTTTGTACCATCCATTGTAGCACGT GTGTAGCCCAGGTCATAAGGGGCATGATGATTTGACGTCATCCCCACCTT CCTCCGGTTTGTCACCGGCAGTCACCTTAGAGTGCCCAACTAAATGCTGG CAACTAAGATCAAGGGTTGCGCTCGTTGCGGGACTTAACCCAACATCTCA CGACACGAGCTGACGACAACCATGCACCACCTGTCACTCTGTCCCCCGAA GGGGAACGCTCTATCTCTAGAGTTGTCAGAGGATGTCAAGAC…
Bacterstrain19	Solanum lycopersicum	Natural site	China	Heilongjiang	45.80N 125.15E	Fruiting Stage	Beef extract peptone	27F-1492R	Bacteria	Firmicutes	Bacilli	Bacillales	Bacillaceae	Bacillus	Bacillus megaterium	GTATTCACCGCGGCATGCTGATCCGCGATTACTAGCGATTCCAGCTTCAT GTAGGCGAGTTGCAGCCTACAATCCGAACTGAGAATGGTTTTATGGGATT GGCTTGACCTCGCGGTCTTGCAGCCCTTTGTACCATCCATTGTAGCACGT GTGTAGCCCAGGTCATAAGGGGCATGATGATTTGACGTCATCCCCACCTT CCTCCGGTTTGTCACCGGCAGTCACCTTAGAGTGCCCAACTAAATGCTGG CAACTAAGATCAAGGGTTGCGCTCGTTGCGGGACTTAACCCAACATCTCA CGACACGAGCTGACGACAACCATGCACCACCTGTCACTCTGTCCCCCGAA GGGGAACGCTCTATCTCTAGAGTTGTCAGAGGATGTCAAGAC…
Bacterstrain20	Solanum lycopersicum	Natural site	China	Shandong	37.35N, 119.23E	Fruiting Stage	LB Medium	27F-1492R	Bacteria	Firmicutes	Bacilli	Bacillales	Bacillaceae	Bacillus	Bacillus siamensis	CAGTCGAGCGGACAGATGGGAGCTTGCTCCCTGATGTTAGCGGCGGACGGGTGAGTAACACGTGGGTAACCTGCCTGTAAGACTGGGATAACTCCGGGAAACCGGGGCTAATACCGGATGGTTGTCTGAACCGCATGGTTCAGACATAAAAGGTGGCTTCGGCTACCACTTACAGATGGACCCGCGGCGCATTAGCTAGTTGGTGAGGTAACGGCTCACCAAGGCGACGATGCGTAGCCGACCTGAGAGGGTGATCGGCCACACTGGGACTGAGACACGGCCCAGACTCCTACGGGAGGCAGCAGTAGGGAATCTTCCGCAATGGACGAAAGTCTGACGGAGCAACGCCGCGTGAGTGATGAAGGTTTTCGGATCGTAAAGCTCTGTTGTTAGGGAAGA…
Bacterstrain21	Solanum lycopersicum	Natural site	China	Heilongjiang	47.12N 124.88E	Fruiting Stage	TSA Medium	27F-1492R	Bacteria	Actinobacteria	Actinobacteria	Micrococcales	Dermabacteraceae	Brachybacterium	Brachybacterium tyrofermentans	TGCAAGTCGAACGATGACGACCGGGCTTGCCTGGTCTGATTAGTGGCGAACGGGTGAGTAACACGTGAGTAACCTGCCCCTCACTTCGGGATAACCTCGGGAAATCGTGGCTAATACCGGATATGAACTTCTACCGCATGGTGGTTGTTGGAAAGTTTTTCGGTGAGGGATGGACTCGCGGCCTATCAGTTTGTTGGTGAGGTAATGGCTCACCAAGACGATGACGGGTAGCCGGCCTGAGAGGGCGACCGGCCACACTGGGACTGAGACACGGCCCAGACTCCTACGGGAGGCAGCAGTGGGGAATATTGCACAATGGGCGAAAGCCTGATGCAGCGACGCAGCGTGAGGGATGACTGCCTTCGGGTTGTAAACCTCTTTCAGTAGGGAAGAAGCGAA…
Bacterstrain22	Solanum lycopersicum	Natural site	China	Heilongjiang	45.80N 125.15E	Fruiting Stage	TYG Medium	27F-1492R	Bacteria	Actinobacteria	Actinobacteria	Micrococcales	Dermabacteraceae	Brachybacterium	Brachybacterium tyrofermentans	TGCAAGTCGAACGATGACGACCGGGCTTGCCTGGTCTGATTAGTGGCGAACGGGTGAGTAACACGTGAGTAACCTGCCCCTCACTTCGGGATAACCTCGGGAAATCGTGGCTAATACCGGATATGAACTTCTACCGCATGGTGGTTGTTGGAAAGTTTTTCGGTGAGGGATGGACTCGCGGCCTATCAGTTTGTTGGTGAGGTAATGGCTCACCAAGACGATGACGGGTAGCCGGCCTGAGAGGGCGACCGGCCACACTGGGACTGAGACACGGCCCAGACTCCTACGGGAGGCAGCAGTGGGGAATATTGCACAATGGGCGAAAGCCTGATGCAGCGACGCAGCGTGAGGGATGACTGCCTTCGGGTTGTAAACCTCTTTCAGTAGGGAAGAAGCGAA…
Bacterstrain23	Solanum lycopersicum	Natural site	China	Shandong	36.93N 118.77E	Fruiting Stage	LB Medium	27F-1492R	Bacteria	Proteobacteria	Gammaproteobacteria	Enterobacterales	Enterobacteraceae	Buttiauxella	Buttiauxella noackiae	AGCGCCCTCCCGAGGTTAAGCTACCTACTTCTTTTGCAACCCACTCCCAT GGTGTGACGGGCGGTGTGTACAAGGCCCGGGAACGTATTCACCGTAGCAT TCTGATCTACGATTACTAGCGATTCCGACTTCACGGAGTCGAGTTGCAGA CTCCGATCCGGACTACGACGCACTTTATGAGGTCCGCTTGCTCTCGCGAG GTCGCTTCTCTTTGTATGCGCCATTGTAGCACGTGTGTAGCCCTACTCGT AAGGGCCATGATGACTTGACGTCATCCCCACCTTCCTCCAGTTTATCACT GGCAGTCTCCTTTGAGTTCCCGGCCGAACCGCTGGCAACAAAGGATAAGG GTTGCGCTCGTTGCGGGACTTAACCCAACATTTCACAACACG…
Bacterstrain24	Solanum lycopersicum	Natural site	China	Heilongjiang	47.12N 124.90E	Fruiting Stage	LB Medium	27F-1492R	Bacteria	Proteobacteria	Gammaproteobacteria	Enterobacterales	Enterobacteraceae	Buttiauxella	Buttiauxella noackiae	GTTAAGCTACCTACTTCTTTTGCAACCCACTCCCATGGTGTGACGGGCGG TGTGTACAAGGCCCGGGAACGTATTCACCGTAGCATTCTGATCTACGATT ACTAGCGATTCCGACTTCACGGAGTCGAGTTGCAGACTCCGATCCGGACT ACGACGCACTTTATGAGGTCCGCTTGCTCTCGCGAGGTCGCTTCTCTTTG TATGCGCCATTGTAGCACGTGTGTAGCCCTACTCGTAAGGGCCATGATGA CTTGACGTCATCCCCACCTTCCTCCAGTTTATCACTGGCAGTCTCCTTTG AGTTCCCGGCCGAACCGCTGGCAACAAAGGATAAGGGTTGCGCTCGTTGC GGGACTTAACCCAACATTTCACAACACGAGCTGACGACAGCC…
Bacterstrain25	Solanum lycopersicum	Natural site	China	Heilongjiang	47.12N 124.90E	Fruiting Stage	TSA Medium	27F-1492R	Bacteria	Bacteroidetes	Flavobacteria	Flavobacteriales	Flavobacteriaceae	Chryseobacterium	Chryseobacterium viscerum	ATGCAAGCCGAGCGGTATTGTTTCTTCGGAAATGAGAGAGCGGCGTACGGGTGCGGAACACGTGTGCAACCTGCCTTTATCTGGGGGATAGCCTTTCGAAAGGGAGATTAATACCCCATAATATTTAGAATGGCATCATTTTAAATTGAAAACTCCGGTGGATAGAGATGGGCACGCGCAAGATTAGATAGTTGGTGAGGTAACGGCTCACCAAGTCAACGATCTTTAGGGGGCCTGAGAGGGTGATCCCCCACACTGGTACTGAGACACGGACCAGACTCCTACGGGAGGCAGCAGTGAGGAATATTGGACAATGGGTGAGAGCCTGATCCAGCCATCCCGCGTGAAGGACGACGGCCCTATGGGTTGTAAACTTCTTTTGTATAGGGATAAACCTAC…
Bacterstrain26	Solanum lycopersicum	Natural site	China	Shandong	36.93N 118.77E	Fruiting Stage	TYG Medium	27F-1492R	Bacteria	Bacteroidetes	Flavobacteria	Flavobacteriales	Flavobacteriaceae	Chryseobacterium	Chryseobacterium sp.	CATGCAAGCCGAGCGGTAGAGATTCTTCGGAATCTTGAGAGCGGCGTACGGGTGCGGAACACGTGTGCAACCTGCCTTTATCAGGGAGATAGCCTTTCGAAAGGAAGATTAATATCCCATAATATATTAAGTGGCATCACTTGATATTGAAAACTACGGTGGATAGAGATGGGCACGCGCAAGATTAGATAGTTGGTGAGGTAACGGCTCACCAAGTCTACGATCTTTAGGGGGCCTGAGAGGGTGATCCCCCACACTGGTACTGAGACACGGACCAGACTCCTACGGGAGGCAGCAGTGAGGAATATTGGACAATGGGTGCAAGCCTGATCCAGCCATCCCGCGTGAAGGACGACGGCCCTATGGGTTGTAAACTTCTTTTGTATAGGGATAAACCTA…
Bacterstrain27	Solanum lycopersicum	Natural site	China	Heilongjiang	47.12N 124.90E	Fruiting Stage	TSA Medium	27F-1492R	Bacteria	Bacteroidetes	Flavobacteria	Flavobacteriales	Flavobacteriaceae	Chryseobacterium	Chryseobacterium viscerum	ATGCAAGCCGAGCGGTATTGTTTCTTCGGAAATGAGAGAGCGGCGTACGGGTGCGGAACACGTGTGCAACCTGCCTTTATCTGGGGGATAGCCTTTCGAAAGGGAGATTAATACCCCATAATATTTAGAATGGCATCATTTTAAATTGAAAACTCCGGTGGATAGAGATGGGCACGCGCAAGATTAGATAGTTGGTGAGGTAACGGCTCACCAAGTCAACGATCTTTAGGGGGCCTGAGAGGGTGATCCCCCACACTGGTACTGAGACACGGACCAGACTCCTACGGGAGGCAGCAGTGAGGAATATTGGACAATGGGTGAGAGCCTGATCCAGCCATCCCGCGTGAAGGACGACGGCCCTATGGGTTGTAAACTTCTTTTGTATAGGGATAAACCTAC…
Bacterstrain28	Solanum lycopersicum	Natural site	China	Heilongjiang	45.80N 125.15E	Fruiting Stage	TYG Medium	27F-1492R	Bacteria	Proteobacteria	Gammaproteobacteria	Enterobacterales	Enterobacteriaceae	Citrobacter	Citrobacter amalonaticus	GCGTCGGGCGGCAGCTACACATGCAGTCGAACGGTAACAGGAAGCAGCTTGCTGCTTTGCTGACGAGTGGCGGACGGGTGAGTAATGTCTGGGAAACTGCCCGATGGAGGGGGATAACTACTGGAAACGGTAGCTAATACCGCATAATGTCGCAAGACCAAAGAGGGGGACCTTCGGGCCTCTTGCCATCGGATGTGCCCAGATGGGATTAGCTTGTTGGTGAGGTAACGGCTCACCAAGGCGACGATCCCTAGCTGGTCTGAGAGGATGACCAGCCACACTGGAACTGAGACACGGTCCAGACTCCTACGGGAGGCAGCAGTGGGGAATATTGCACAATGGGCGCAAGCCTGATGCAGCCATGCCGCGTGTATGAAGAAGGCCTTCGGGTTGTAAAGT…
Bacterstrain29	Solanum lycopersicum	Natural site	China	Heilongjiang	47.12N 124.90E	Fruiting Stage	TWYE Medium	27F-1492R	Bacteria	Proteobacteria	Gammaproteobacteria	Enterobacterales	Enterobacteriaceae	Citrobacter	Citrobacter amalonaticus	CACATGCAGTCGAACGGTAACAGGAAGCAGCTTGCTGCTTTGCTGACGAGTGGCGGACGGGTGAGTAATGTCTGGGAAACTGCCCGATGGAGGGGGATAACTACTGGAAACGGTAGCTAATACCGCATAATGTCGCAAGACCAAAGAGGGGGACCTTCGGGCCTCTTGCCATCGGATGTGCCCAGATGGGATTAGCTTGTTGGTGAGGTAACGGCTCACCAAGGCGACGATCCCTAGCTGGTCTGAGAGGATGACCAGCCACACTGGAACTGAGACACGGTCCAGACTCCTACGGGAGGCAGCAGTGGGGAATATTGCACAATGGGCGCAAGCCTGATGCAGCCATGCCGCGTGTATGAAGAAGGCCTTCGGGTTGTAAAGTACTTTCAGCGGGGAGGA…
Bacterstrain30	Solanum lycopersicum	Natural site	China	Heilongjiang	45.80N 125.15E	Fruiting Stage	TYG Medium	27F-1492R	Bacteria	Proteobacteria	Gammaproteobacteria	Enterobacterales	Enterobacteriaceae	Citrobacter	Citrobacter amalonaticus	GCGTCGGGCGGCAGCTACACATGCAGTCGAACGGTAACAGGAAGCAGCTTGCTGCTTTGCTGACGAGTGGCGGACGGGTGAGTAATGTCTGGGAAACTGCCCGATGGAGGGGGATAACTACTGGAAACGGTAGCTAATACCGCATAATGTCGCAAGACCAAAGAGGGGGACCTTCGGGCCTCTTGCCATCGGATGTGCCCAGATGGGATTAGCTTGTTGGTGAGGTAACGGCTCACCAAGGCGACGATCCCTAGCTGGTCTGAGAGGATGACCAGCCACACTGGAACTGAGACACGGTCCAGACTCCTACGGGAGGCAGCAGTGGGGAATATTGCACAATGGGCGCAAGCCTGATGCAGCCATGCCGCGTGTATGAAGAAGGCCTTCGGGTTGTAAAGT…
Bacterstrain31	Solanum lycopersicum	Natural site	China	Shandong	37.35N, 119.23E	Fruiting Stage	Beef extract peptone Medium	27F-1492R	Bacteria	Proteobacteria	Gammaproteobacteria	Enterobacterales	Enterobacteriaceae	Citrobacter	Citrobacter freundii	CGGTAGCACAGAGGAGCTTGCTCCTTGGGTGACGAGTGGCGGACGGGTGAGTAATGTCTGGGAAACTGCCCGATGGAGGGGGATAACTACTGGAAACGGTAGCTAATACCGCATAACGTCGCAAGACCAAAGAGGGGGACCTTCGGGCCTCTTGCCATCGGATGTGCCCAGATGGGATTAGCTAGTAGGTGGGGTAACGGCTCACCTAGGCGACGATCCCTAGCTGGTCTGAGAGGATGACCAGCCACACTGGAACTGAGACACGGTCCAGACTCCTACGGGAGGCAGCAGTGGGGAATATTGCACAATGGGCGCAAGCCTGATGCAGCCATGCCGCGTGTATGAAGAAGGCCTTCGGGTTGTAAAGTACTTTCAGCGAGGAGGAAGGCGTTGTGGTTA…
Bacterstrain32	Solanum lycopersicum	Natural site	China	Heilongjiang	47.12N 124.88E	Fruiting Stage	TWYE Medium	27F-1492R	Bacteria	Firmicutes	Clostridia	Clostridiales	Lachnospiraceae	Clostridium	Clostridium sp.	CGAGCGAAGCGATTTCAAGGAAGTTTTCGGATGGAATTGAAATTGACTTAGCGGCGGACGGGTGAGTAACGCGTGGGTAACCTGCCTCATACAGGGGGATAACAGTTGGAAACGGCTGCTAATACCGCATAAGCACACAGTGCCGCATGGTACGGTGTGAAAAACTCCGGTGGTATGAGATGGACCCGCGTCTGATTAGGTAGTTGGTGAGGTAACGGCCCACCAAGCCGACGATCAGTAGCCGACCTGAGAGGGTGACCGGCCACATTGGGACTGAGACACGGCCCAAACTCCTACGGGAGGCAGCAGTGGGGAATATTGGACAATGGGGGAAACCCTGATCCAGCGACGCCGCGTGAGTGAAGAAGTATTTCGGTATGTAAAGCTCTATCAGCAGGG…
Bacterstrain33	Solanum lycopersicum	Natural site	China	Heilongjiang	45.80N 125.15E	Fruiting Stage	LB Medium	27F-1492R	Bacteria	Firmicutes	Clostridia	Clostridiales	Lachnospiraceae	Clostridium	Clostridium sp.	CGAGCGAAGCGATTTCAAGGAAGTTTTCGGATGGAATTGAAATTGACTTAGCGGCGGACGGGTGAGTAACGCGTGGGTAACCTGCCTCATACAGGGGGATAACAGTTGGAAACGGCTGCTAATACCGCATAAGCACACAGTGCCGCATGGTACGGTGTGAAAAACTCCGGTGGTATGAGATGGACCCGCGTCTGATTAGGTAGTTGGTGAGGTAACGGCCCACCAAGCCGACGATCAGTAGCCGACCTGAGAGGGTGACCGGCCACATTGGGACTGAGACACGGCCCAAACTCCTACGGGAGGCAGCAGTGGGGAATATTGGACAATGGGGGAAACCCTGATCCAGCGACGCCGCGTGAGTGAAGAAGTATTTCGGTATGTAAAGCTCTATCAGCAGGG…
Bacterstrain34	Solanum lycopersicum	Natural site	China	Shandong	36.93N 118.77E	Fruiting Stage	TYG Medium	27F-1492R	Bacteria	Proteobacteria	Gammaproteobacteria	Enterobacteriales	Enterobacteriaceae	Cosenzaea	Cosenzaea myxofaciens	CCCTCCCGAAGGTTAAGCTACCTACTTCTTTTGCAACCCACTCCCATGGT GTGACGGGCGGTGTGTACAAGGCCCGGGAACGTATTCACCGTAGCATTCT GATCTACGATTACTAGCGATTCCGACTTCATGGAGTCGAGTTGCAGACTC CAATCCGGACTACGACAGACTTTATGAGTTCCGCTTGCTCTCGCGAGGTC GCTTCTCTTTGTATCTGCCATTGTAGCACGTGTGTAGCCCTACTCGTAAG GGCCATGATGACTTGACGTCATCCCCACCTTCCTCCGGTTTATCACCGGC AGTCTCCTTTGAGTTCCCACCATAACGTGCTGGCAACAAAGGATAAGGGT TGCGCTCGTTGCGGGACTTAACCCAACATTTCACAACACGAG…
Bacterstrain35	Solanum lycopersicum	Natural site	China	Heilongjiang	47.12N 124.90E	Fruiting Stage	TSA Medium	27F-1492R	Bacteria	Proteobacteria	Gammaproteobacteria	Enterobacteriales	Enterobacteriaceae	Cosenzaea	Cosenzaea myxofaciens	ACCCACTCCCATGGTGTGACGGGCGGTGTGTACAAGGCCCGGGAACGTAT TCACCGTAGCATTCTGATCTACGATTACTAGCGATTCCGACTTCATGGAG TCGAGTTGCAGACTCCAATCCGGACTACGACAGACTTTATGAGTTCCGCT TGCTCTCGCGAGGTCGCTTCTCTTTGTATCTGCCATTGTAGCACGTGTGT AGCCCTACTCGTAAGGGCCATGATGACTTGACGTCATCCCCACCTTCCTC CGGTTTATCACCGGCAGTCTCCTTTGAGTTCCCACCATAACGTGCTGGCA ACAAAGGATAAGGGTTGCGCTCGTTGCGGGACTTAACCCAACATTTCACA ACACGAGCTGACGACAGCCATGCAGCACCTGTCTCAGAGCTC…
Bacterstrain36	Solanum lycopersicum	Natural site	China	Heilongjiang	45.80N 125.15E	Fruiting Stage	TSA Medium	27F-1492R	Bacteria	Proteobacteria	Betaproteobacteria	Burkholderiales	Comamonadaceae	Delftia	Delftia tsuruhatensis	CACATGCAAGTCGAACGGTAACAGGTCTTCGGACGCTGACGAGTGGCGAACGGGTGAGTAATACATCGGAACGTGCCCAGTCGTGGGGGATAACTACTCGAAAGAGTAGCTAATACCGCATACGATCTGAGGATGAAAGCGGGGGACCTTCGGGCCTCGCGCGATTGGAGCGGCCGATGGCAGATTAGGTAGTTGGTGGGATAAAAGCTTACCAAGCCGACGATCTGTAGCTGGTCTGAGAGGACGACCAGCCACACTGGGACTGAGACACGGCCCAGACTCCTACGGGAGGCAGCAGTGGGGAATTTTGGACAATGGGCGAAAGCCTGATCCAGCAATGCCGCGTGCAGGATGAAGGCCTTCGGGTTGTAAACTGCTTTTGTACGGAACGAAAAAGCT…
Bacterstrain37	Solanum lycopersicum	Natural site	China	Heilongjiang	47.12N 124.90E	Fruiting Stage	TSA Medium	27F-1492R	Bacteria	Proteobacteria	Betaproteobacteria	Burkholderiales	Comamonadaceae	Delftia	Delftia tsuruhatensis	ATGCAGTCGAACGGTAACAGGTCTTCGGACGCTGACGAGTGGCGAACGGGTGAGTAATACATCGGAACGTGCCCAGTCGTGGGGGATAACTACTCGAAAGAGTAGCTAATACCGCATACGATCTGAGGATGAAAGCGGGGGACCTTCGGGCCTCGCGCGATTGGAGCGGCCGATGGCAGATTAGGTAGTTGGTGGGATAAAAGCTTACCAAGCCGACGATCTGTAGCTGGTCTGAGAGGACGACCAGCCACACTGGGACTGAGACACGGCCCAGACTCCTACGGGAGGCAGCAGTGGGGAATTTTGGACAATGGGCGAAAGCCTGATCCAGCAATGCCGCGTGCAGGATGAAGGCCTTCGGGTTGTAAACTGCTTTTGTACGGAACGAAAAAGCTCCTT…
Bacterstrain38	Solanum lycopersicum	Natural site	China	Shandong	36.93N 118.77E	Fruiting Stage	TYG Medium	27F-1492R	Bacteria	Proteobacteria	Betaproteobacteria	Burkholderiales	Comamonadaceae	Delftia	Delftia tsuruhatensis	TGCGGCGCATGCTTAACATGCAGTCGAACGGTAACAGGTCTTCGGACGCTGACGAGTGGCGAACGGGTGAGTAATACATCGGAACGTGCCCAGTCGTGGGGGATAACTACTCGAAAGAGTAGCTAATACCGCATACGATCTGAGGATGAAAGCGGGGGACCTTCGGGCCTCGCGCGATTGGAGCGGCCGATGGCAGATTAGGTAGTTGGTGGGATAAAAGCTTACCAAGCCGACGATCTGTAGCTGGTCTGAGAGGACGACCAGCCACACTGGGACTGAGACACGGCCCAGACTCCTACGGGAGGCAGCAGTGGGGAATTTTGGACAATGGGCGAAAGCCTGATCCAGCAATGCCGCGTGCAGGATGAAGGCCTTCGGGTTGTAAACTGCTTTTGTACG…
Bacterstrain39	Solanum lycopersicum	Natural site	China	Shandong	37.35N, 119.23E	Fruiting Stage	TYG Medium	27F-1492R	Bacteria	Proteobacteria	Betaproteobacteria	Burkholderiales	Comamonadaceae	Delftia	Delftia tsuruhatensis	GTGCATGGCGGCATGCTTACCATGCAGTCGAACGGTAACAGGTCTTCGGACGCTGACGAGTGGCGAACGGGTGAGTAATACATCGGAACGTGCCCAGTCGTGGGGGATAACTACTCGAAAGAGTAGCTAATACCGCATACGATCTGAGGATGAAAGCGGGGGACCTTCGGGCCTCGCGCGATTGGAGCGGCCGATGGCAGATTAGGTAGTTGGTGGGATAAAAGCTTACCAAGCCGACGATCTGTAGCTGGTCTGAGAGGACGACCAGCCACACTGGGACTGAGACACGGCCCAGACTCCTACGGGAGGCAGCAGTGGGGAATTTTGGACAATGGGCGAAAGCCTGATCCAGCAATGCCGCGTGCAGGATGAAGGCCTTCGGGTTGTAAACTGCTTTTG…
Bacterstrain40	Solanum lycopersicum	Natural site	China	Shandong	37.35N, 119.23E	Fruiting Stage	TSA Medium	27F-1492R	Bacteria	Proteobacteria	Betaproteobacteria	Burkholderiales	Comamonadaceae	Delftia	Delftia tsuruhatensis	TGCGGCGCATGCTTAACATGCAGTCGAACGGTAACAGGTCTTCGGACGCTGACGAGTGGCGAACGGGTGAGTAATACATCGGAACGTGCCCAGTCGTGGGGGATAACTACTCGAAAGAGTAGCTAATACCGCATACGATCTGAGGATGAAAGCGGGGGACCTTCGGGCCTCGCGCGATTGGAGCGGCCGATGGCAGATTAGGTAGTTGGTGGGATAAAAGCTTACCAAGCCGACGATCTGTAGCTGGTCTGAGAGGACGACCAGCCACACTGGGACTGAGACACGGCCCAGACTCCTACGGGAGGCAGCAGTGGGGAATTTTGGACAATGGGCGAAAGCCTGATCCAGCAATGCCGCGTGCAGGATGAAGGCCTTCGGGTTGTAAACTGCTTTTGTACG…
Bacterstrain41	Solanum lycopersicum	Natural site	China	Heilongjiang	45.80N 125.15E	Fruiting Stage	TYG Medium	27F-1492R	Bacteria	Proteobacteria	Betaproteobacteria	Burkholderiales	Comamonadaceae	Delftia	Delftia tsuruhatensis	CACATGCAAGTCGAACGGTAACAGGTCTTCGGACGCTGACGAGTGGCGAACGGGTGAGTAATACATCGGAACGTGCCCAGTCGTGGGGGATAACTACTCGAAAGAGTAGCTAATACCGCATACGATCTGAGGATGAAAGCGGGGGACCTTCGGGCCTCGCGCGATTGGAGCGGCCGATGGCAGATTAGGTAGTTGGTGGGATAAAAGCTTACCAAGCCGACGATCTGTAGCTGGTCTGAGAGGACGACCAGCCACACTGGGACTGAGACACGGCCCAGACTCCTACGGGAGGCAGCAGTGGGGAATTTTGGACAATGGGCGAAAGCCTGATCCAGCAATGCCGCGTGCAGGATGAAGGCCTTCGGGTTGTAAACTGCTTTTGTACGGAACGAAAAAGCT…
Bacterstrain42	Solanum lycopersicum	Natural site	China	Heilongjiang	47.12N 124.90E	Fruiting Stage	TWYE Medium	27F-1492R	Bacteria	Proteobacteria	Betaproteobacteria	Burkholderiales	Comamonadaceae	Delftia	Delftia tsuruhatensis	ATGCAGTCGAACGGTAACAGGTCTTCGGACGCTGACGAGTGGCGAACGGGTGAGTAATACATCGGAACGTGCCCAGTCGTGGGGGATAACTACTCGAAAGAGTAGCTAATACCGCATACGATCTGAGGATGAAAGCGGGGGACCTTCGGGCCTCGCGCGATTGGAGCGGCCGATGGCAGATTAGGTAGTTGGTGGGATAAAAGCTTACCAAGCCGACGATCTGTAGCTGGTCTGAGAGGACGACCAGCCACACTGGGACTGAGACACGGCCCAGACTCCTACGGGAGGCAGCAGTGGGGAATTTTGGACAATGGGCGAAAGCCTGATCCAGCAATGCCGCGTGCAGGATGAAGGCCTTCGGGTTGTAAACTGCTTTTGTACGGAACGAAAAAGCTCCTT…
Bacterstrain43	Solanum lycopersicum	Natural site	China	Heilongjiang	47.12N 124.90E	Fruiting Stage	LB Medium	27F-1492R	Bacteria	Proteobacteria	Gammaproteobacteria	Enterobacterales	Enterobacteriaceae	Enterobacter	Enterobacter sp.	TACCATGCAGTCGAGCGGTACACAGGAAACCTTGCTCTCCGGGTGAAGAGCCGCAGAGGGGTGAATAGTGTCTGGAAATCTGCCTGATGGAGGGGGATAACTACTGGAAACGGTCTCTAATACCGCATAACCTCACAACACCAAAGAGGGGGATTTTCGGGCCTCGTGCCCTCATATGTGCCCATATGGTATTATCTAATATGTGGGGTAGTGGCTCACCTACGACAATATCCCTATGTGGTCAGAGAAGATGACCCCCCACTGTGGATCTGACACACGCTCCACACTCCTACGGGACGCCACTGTGGAAAATATTGCACTGTGGGCGCACCCCTGATGCACCCGTGCCGCGTGTATGAAAAGCGCCTTCGTTTTGTAAAATATTTTCCGCGAAGAAGA…
Bacterstrain44	Solanum lycopersicum	Natural site	China	Shandong	36.93N 118.77E	Fruiting Stage	LB Medium	27F-1492R	Bacteria	Proteobacteria	Gammaproteobacteria	Enterobacterales	Enterobacteriaceae	Enterobacter	Enterobacter hormaechei	TAACCATGCAAGTCGAACGGTAACAGGAAGCAGCTTGCTGCTTCGCTGACGAGTGGCGGACGGGTGAGTAATGTCTGGGAAACTGCCTGATGGAGGGGGATAACTACTGGAAACGGTAGCTAATACCGCATAACGTCGCAAGACCAAAGAGGGGGACCTTCGGGCCTCTTGCCATCGGATGTGCCCAGATGGGATTAGCTAGTAGGTGGGGTAACGGCTCACCTAGGCGACGATCCCTAGCTGGTCTGAGAGGATGACCAGCCACACTGGAACTGAGACACGGTCCAGACTCCTACGGGAGGCAGCAGTGAGGGAATATTGCACAATGGGCGCAAGCCTGATGCAGCCATGCCGCGTGTATGAAGAAGGCCTTCGGGTTGTAAAGTACTTTCAGCGGGG…
Bacterstrain45	Solanum lycopersicum	Natural site	China	Shandong	36.93N 118.77E	Fruiting Stage	Beef extract peptone Medium	27F-1492R	Bacteria	Proteobacteria	Gammaproteobacteria	Enterobacterales	Enterobacteriaceae	Enterobacter	Enterobacter sp.	TACCATGCAGTCGAGCGGTACACAGGAAACCTTGCTCTCCGGGTGAAGAGCCGCAGAGGGGTGAATAGTGTCTGGAAATCTGCCTGATGGAGGGGGATAACTACTGGAAACGGTCTCTAATACCGCATAACCTCACAACACCAAAGAGGGGGATTTTCGGGCCTCGTGCCCTCATATGTGCCCATATGGTATTATCTAATATGTGGGGTAGTGGCTCACCTACGACAATATCCCTATGTGGTCAGAGAAGATGACCCCCCACTGTGGATCTGACACACGCTCCACACTCCTACGGGACGCCACTGTGGAAAATATTGCACTGTGGGCGCACCCCTGATGCACCCGTGCCGCGTGTATGAAAAGCGCCTTCGTTTTGTAAAATATTTTCCGCGAAGAAGA…
Bacterstrain46	Solanum lycopersicum	Natural site	China	Shandong	36.93N 118.77E	Fruiting Stage	TSA Medium	27F-1492R	Bacteria	Proteobacteria	Gammaproteobacteria	Enterobacterales	Enterobacteriaceae	Enterobacter	Enterobacter hormaechei	TGGTAGCGCCCTCCCGAAGGTTAAGCTACCTACTTCTTTTGCAACCCACT CCCATGGTGTGACGGGCGGTGTGTACAAGGCCCGGGAACGTATTCACCGT GGCATTCTGATCCACGATTACTAGCGATTCCGACTTCATGGAGTCGAGTT GCAGACTCCAATCCGGACTACGACGCACTTTATGAGGTCCGCTTGCTCTC GCGAGGTCGCTTCTCTTTGTATGCGCCATTGTAGCACGTGTGTAGCCCTA CTCGTAAGGGCCATGATGACTTGACGTCATCCCCACCTTCCTCCAGTTTA TCACTGGCAGTCTCCTTTGAGTTCCCGGCCTAACCGCTGGCAACAAAGGA TAAGGGTTGCGCTCGTTGCGGGACTTAACCCAACATTTCACA…
Bacterstrain47	Solanum lycopersicum	Natural site	China	Heilongjiang	45.80N 125.15E	Fruiting Stage	LB Medium	27F-1492R	Bacteria	Proteobacteria	Gammaproteobacteria	Enterobacterales	Enterobacteriaceae	Enterobacter	Enterobacter ludwigii	GCCCTCCCGAAGGTTAAGCTACCTACTTCTTTTGCAACCCACTCCCATGG TGTGACGGGCGGTGTGTACAAGGCCCGGGAACGTATTCACCGTAGCATTC TGATCTACGATTACTAGCGATTCCGACTTCATGGAGTCGAGTTGCAGACT CCAATCCGGACTACGACGCACTTTATGAGGTCCGCTTGCTCTCGCGAGGT CGCTTCTCTTTGTATGCGCCATTGTAGCACGTGTGTAGCCCTACTCGTAA GGGCCATGATGACTTGACGTCATCCCCACCTTCCTCCAGTTTATCACTGG CAGTCTCCTTTGAGTTCCCGGCCTAACCGCTGGCAACAAAGGATAAGGGT TGCGCTCGTTGCGGGACTTAACCCAACATTTCACAACACGAG…
Bacterstrain48	Solanum lycopersicum	Natural site	China	Shandong	36.93N 118.77E	Fruiting Stage	LB Medium	27F-1492R	Bacteria	Proteobacteria	Gammaproteobacteria	Enterobacterales	Enterobacteriaceae	Enterobacter	Enterobacter ludwigii	TTGCGCTCGTTGCGGGACTTAACCCAACATTTCACAACACGAGCTGACGA CAGCCATGCAGCACCTGTCTCAGAGTTCCCGAAGGCACCAAACCATCTCT GCTAAGTTCTCTGGATGTCAAGAGTAGGTAAGGTTCTTCGCGTTGCATCG AATTAAACCACATGCTCCACCGCTTGTGCGGGCCCCCGTCAATTCATTTG AGTTTTAACCTTGCGGCCGTACTCCCCAGGCGGTCGACTTAACGCGTTAG CTCCGGAAGCCACGCCTCAAGGGCACAACCTCCAAGTCGACATCGTTTAC GGCGTGGACTACCAGGGTATCTAATCCTGTTTGCTCCCCACGCTTTCGCA CCTGAGCGTCAGTCTTTGTCCAGGGGGCCGCCTTCGCCACCG…
Bacterstrain49	Solanum lycopersicum	Natural site	China	Shandong	36.93N 118.77E	Fruiting Stage	Beef extract peptone Medium	27F-1492R	Bacteria	Proteobacteria	Gammaproteobacteria	Enterobacterales	Enterobacteriaceae	Enterobacter	Enterobacter hormaechei	GAAGGTTAAGCTACCTACTTCTTTTGCAACCCACTCCCATGGTGTGACGG GCGGTGTGTACAAGGCCCGGGAACGTATTCACCGTGGCATTCTGATCCAC GATTACTAGCGATTCCGACTTCATGGAGTCGAGTTGCAGACTCCAATCCG GACTACGACGCACTTTATGAGGTCCGCTTGCTCTCGCGAGGTCGCTTCTC TTTGTATGCGCCATTGTAGCACGTGTGTAGCCCTACTCGTAAGGGCCATG ATGACTTGACGTCATCCCCACCTTCCTCCAGTTTATCACTGGCAGTCTCC TTTGAGTTCCCGGCCTAACCGCTGGCAACAAAGGATAAGGGTTGCGCTCG TTGCGGGACTTAACCCAACATTTCACAACACGAGCTGACGAC…
Bacterstrain50	Solanum lycopersicum	Natural site	China	Shandong	36.93N 118.77E	Fruiting Stage	TSA Medium	27F-1492R	Bacteria	Proteobacteria	Gammaproteobacteria	Enterobacterales	Enterobacteriaceae	Enterobacter	Enterobacter ludwigii	CGCCCTCCCGAAGGTTAAGCTACCTACTTCTTTTGCAACCCACTCCCATG GTGTGACGGGCGGTGTGTACAAGGCCCGGGAACGTATTCACCGTAGCATT CTGATCTACGATTACTAGCGATTCCGACTTCATGGAGTCGAGTTGCAGAC TCCAATCCGGACTACGACGCACTTTATGAGGTCCGCTTGCTCTCGCGAGG TCGCTTCTCTTTGTATGCGCCATTGTAGCACGTGTGTAGCCCTACTCGTA AGGGCCATGATGACTTGACGTCATCCCCACCTTCCTCCAGTTTATCACTG GCAGTCTCCTTTGAGTTCCCGGCCTAACCGCTGGCAACAAAGGATAAGGG TTGCGCTCGTTGCGGGACTTAACCCAACATTTCACAACACGA…
Bacterstrain51	Solanum lycopersicum	Natural site	China	Shandong	37.35N, 119.23E	Fruiting Stage	Beef extract peptone Medium	27F-1492R	Bacteria	Proteobacteria	Gammaproteobacteria	Enterobacterales	Enterobacteriaceae	Enterobacter	Enterobacter ludwigii	CCCTCCCGAAGGTTAAGCTACCTACTTCTTTTGCAACCCACTCCCATGGT GTGACGGGCGGTGTGTACAAGGCCCGGGAACGTATTCACCGTAGCATTCT GATCTACGATTACTAGCGATTCCGACTTCATGGAGTCGAGTTGCAGACTC CAATCCGGACTACGACGCACTTTATGAGGTCCGCTTGCTCTCGCGAGGTC GCTTCTCTTTGTATGCGCCATTGTAGCACGTGTGTAGCCCTACTCGTAAG GGCCATGATGACTTGACGTCATCCCCACCTTCCTCCAGTTTATCACTGGC AGTCTCCTTTGAGTTCCCGGCCTAACCGCTGGCAACAAAGGATAAGGGTT GCGCTCGTTGCGGGACTTAACCCAACATTTCACAACACGAGC…
Bacterstrain52	Solanum lycopersicum	Natural site	China	Heilongjiang	47.12N 124.88E	Fruiting Stage	TWYE Medium	27F-1492R	Bacteria	Bacteroidetes	Flavobacteria	Flavobacteriales	Flavobacteriaceae	Flavobacterium	Flavobacterium collinsii	ACACATTGCAAGTCGAGGGGTATGCTTCTTCGGAAGTAGAGACCGGCGCACGGGTGCGTAACGCGTATGCAATCTACCTTTTACAGAGGGATAGCCCAGAGAAATTTGGATTAATACCTCATAGCATAGCAGGATGGCATCATCCTGCTATTAAAGTCACAACGGTAAAAGATGAGCATGCGTCCCATTAGCTAGTTGGTAAGGTAACGGCTTACCAAGGCTACGATGGGTAGGGGTCCTGAGAGGGAGATCCCCCACACTGGTACTGAGACACGGACCAGACTCCTACGGGAGGCAGCAGTGAGGAATATTGGACAATGGGCGCAAGCCTGATCCAGCCATGCCGCGTGCAGGATGACGGTCCTATGGATTGTAAACTGCTTTTATACGAGAAGAAAC…
Bacterstrain53	Solanum lycopersicum	Natural site	China	Heilongjiang	45.80N 125.15E	Fruiting Stage	TYG Medium	27F-1492R	Bacteria	Bacteroidetes	Flavobacteria	Flavobacteriales	Flavobacteriaceae	Flavobacterium	Flavobacterium collinsii	ACACATTGCAAGTCGAGGGGTATGCTTCTTCGGAAGTAGAGACCGGCGCACGGGTGCGTAACGCGTATGCAATCTACCTTTTACAGAGGGATAGCCCAGAGAAATTTGGATTAATACCTCATAGCATAGCAGGATGGCATCATCCTGCTATTAAAGTCACAACGGTAAAAGATGAGCATGCGTCCCATTAGCTAGTTGGTAAGGTAACGGCTTACCAAGGCTACGATGGGTAGGGGTCCTGAGAGGGAGATCCCCCACACTGGTACTGAGACACGGACCAGACTCCTACGGGAGGCAGCAGTGAGGAATATTGGACAATGGGCGCAAGCCTGATCCAGCCATGCCGCGTGCAGGATGACGGTCCTATGGATTGTAAACTGCTTTTATACGAGAAGAAAC…
Bacterstrain54	Solanum lycopersicum	Natural site	China	Shandong	37.35N, 119.23E	Fruiting Stage	TYG Medium	27F-1492R	Bacteria	Bacteroidetes	Flavobacteria	Flavobacteriales	Flavobacteriaceae	Flavobacterium	Flavobacterium collinsii	ACACATTGCAAGTCGAGGGGTATGCTTCTTCGGAAGTAGAGACCGGCGCACGGGTGCGTAACGCGTATGCAATCTACCTTTTACAGAGGGATAGCCCAGAGAAATTTGGATTAATACCTCATAGCATAGCAGGATGGCATCATCCTGCTATTAAAGTCACAACGGTAAAAGATGAGCATGCGTCCCATTAGCTAGTTGGTAAGGTAACGGCTTACCAAGGCTACGATGGGTAGGGGTCCTGAGAGGGAGATCCCCCACACTGGTACTGAGACACGGACCAGACTCCTACGGGAGGCAGCAGTGAGGAATATTGGACAATGGGCGCAAGCCTGATCCAGCCATGCCGCGTGCAGGATGACGGTCCTATGGATTGTAAACTGCTTTTATACGAGAAGAAAC…
Bacterstrain55	Solanum lycopersicum	Natural site	China	Heilongjiang	47.12N 124.90E	Fruiting Stage	TSA Medium	27F-1492R	Bacteria	Proteobacteria	Betaproteobacteria	Burkholderiales	Oxalobacteraceae	Janthinobacterium	Janthinobacterium svalbardensis	CTTACCATGGCAAGTCGAACGGCAGCACGGAGCTTGCTCTGGTGGCGAGTGGCGAACGGGTGAGTAATATATCGGAACGTACCCTGGAGTGGGGGATAACGTAGCGAAAGTTACGCTAATACCGCATACGATCTACGGATGAAAGTGGGGGATCGCAAGACCTCATGCTCGTGGAGCGGCCGATATCTGATTAGCTAGTTGGTAGGGTAAAAGCCTACCAAGGCATCGATCAGTAGCTGGTCTGAGAGGACGACCAGCCACACTGGAACTGAGACACGGTCCAGACTCCTACGGGAGGCAGCAGTGGGGAATTTTGGACAATGGGCGCAAGCCTGATCCAGCAATGCCGCGTGAGTGAAGAAGGCCTTCGGGTTGTAAAGCTCTTTTGTCAGGGAAGAA…
Bacterstrain56	Solanum lycopersicum	Natural site	China	Heilongjiang	47.12N 124.90E	Fruiting Stage	TYG Medium	27F-1492R	Bacteria	Proteobacteria	Betaproteobacteria	Burkholderiales	Oxalobacteraceae	Janthinobacterium	Janthinobacterium svalbardensis	CTTACCATGGCAAGTCGAACGGCAGCACGGAGCTTGCTCTGGTGGCGAGTGGCGAACGGGTGAGTAATATATCGGAACGTACCCTGGAGTGGGGGATAACGTAGCGAAAGTTACGCTAATACCGCATACGATCTACGGATGAAAGTGGGGGATCGCAAGACCTCATGCTCGTGGAGCGGCCGATATCTGATTAGCTAGTTGGTAGGGTAAAAGCCTACCAAGGCATCGATCAGTAGCTGGTCTGAGAGGACGACCAGCCACACTGGAACTGAGACACGGTCCAGACTCCTACGGGAGGCAGCAGTGGGGAATTTTGGACAATGGGCGCAAGCCTGATCCAGCAATGCCGCGTGAGTGAAGAAGGCCTTCGGGTTGTAAAGCTCTTTTGTCAGGGAAGAA…
Bacterstrain57	Solanum lycopersicum	Natural site	China	Heilongjiang	47.12N 124.90E	Fruiting Stage	LB Medium	27F-1492R	Bacteria	Proteobacteria	Gammaproteobacteria	Enterobacterales	Enterobacteriaceae	Kluyvera	Kluyvera cryocrescens	GGCATGGGCGCAGCTACACATGCAGTCGAGCGGTAACACAGAGAGCTTGCTCTCGGGTGACGAGCGGCGGACGGGTGAGTAATGTCTGGGAAACTGCCTGATGGAGGGGGATAACTACTGGAAACGGTAGCTAATACCGCATAACGTCGCAAGACCAAAGTGGGGGACCTTCGGGCCTCATGCCATCAGATGTGCCCAGATGGGATTAGCTAGTAGGTGGGGTAATGGCTCACCTAGGCGACGATCCCTAGCTGGTCTGAGAGGATGACCAGCCACACTGGAACTGAGACACGGTCCAGACTCCTACGGGAGGCAGCAGTGGGGAATATTGCACAATGGGCGCAAGCCTGATGCAGCCATGCCGCGTGTATGAAGAAGGCCTTCGGGTTGTAAAGTACT…
Bacterstrain58	Solanum lycopersicum	Natural site	China	Heilongjiang	47.12N 124.90E	Fruiting Stage	Beef extract peptone Medium	27F-1492R	Bacteria	Proteobacteria	Gammaproteobacteria	Enterobacterales	Enterobacteriaceae	Kluyvera	Kluyvera cryocrescens	GGCATGGGCGCAGCTACACATGCAGTCGAGCGGTAACACAGAGAGCTTGCTCTCGGGTGACGAGCGGCGGACGGGTGAGTAATGTCTGGGAAACTGCCTGATGGAGGGGGATAACTACTGGAAACGGTAGCTAATACCGCATAACGTCGCAAGACCAAAGTGGGGGACCTTCGGGCCTCATGCCATCAGATGTGCCCAGATGGGATTAGCTAGTAGGTGGGGTAATGGCTCACCTAGGCGACGATCCCTAGCTGGTCTGAGAGGATGACCAGCCACACTGGAACTGAGACACGGTCCAGACTCCTACGGGAGGCAGCAGTGGGGAATATTGCACAATGGGCGCAAGCCTGATGCAGCCATGCCGCGTGTATGAAGAAGGCCTTCGGGTTGTAAAGTACT…
Bacterstrain59	Solanum lycopersicum	Natural site	China	Heilongjiang	47.12N 124.90E	Fruiting Stage	Beef extract peptone Medium	27F-1492R	Bacteria	Proteobacteria	Gammaproteobacteria	Enterobacterales	Enterobacteriaceae	Kluyvera	Kluyvera cryocrescens	GGCATGGGCGCAGCTACACATGCAGTCGAGCGGTAACACAGAGAGCTTGCTCTCGGGTGACGAGCGGCGGACGGGTGAGTAATGTCTGGGAAACTGCCTGATGGAGGGGGATAACTACTGGAAACGGTAGCTAATACCGCATAACGTCGCAAGACCAAAGTGGGGGACCTTCGGGCCTCATGCCATCAGATGTGCCCAGATGGGATTAGCTAGTAGGTGGGGTAATGGCTCACCTAGGCGACGATCCCTAGCTGGTCTGAGAGGATGACCAGCCACACTGGAACTGAGACACGGTCCAGACTCCTACGGGAGGCAGCAGTGGGGAATATTGCACAATGGGCGCAAGCCTGATGCAGCCATGCCGCGTGTATGAAGAAGGCCTTCGGGTTGTAAAGTACT…
Bacterstrain60	Solanum lycopersicum	Natural site	China	Shandong	36.93N 118.77E	Fruiting Stage	LB Medium	27F-1492R	Bacteria	Actinobacteria	Actinobacteria	Streptomycetales	Streptococcaceae	Lactococcus	Lactococcus lactis	CCTTGCGGTTAGGCAACCTACTTCGGGTACTCCCAACTCCCGTGGTGTGA CGGGCGGTGTGTACAAGGCCCGGGAACGTATTCACCGCGGCGTGCTGATC CGCGATTACTAGCGATTCCGACTTCATGTAGGCGAGTTGCAGCCTACAAT CCGAACTGAGAATGGTTTTAAGAGATTAGCTAAACATCACTGTCTCGCGA CTCGTTGTACCATCCATTGTAGCACGTGTGTAGCCCAGGTCATAAGGGGC ATGATGATTTGACGTCATCCCCACCTTCCTCCGGTTTATCACCGGCAGTC TCGTTAGAGTGCCCAACTTAATGATGGCAACTAACAATAGGGGTTGCGCT CGTTGCGGGACTTAACCCAACATCTCACGACACGAGCTGACG…
Bacterstrain61	Solanum lycopersicum	Natural site	China	Heilongjiang	47.12N 124.90E	Fruiting Stage	TSA Medium	27F-1492R	Bacteria	Proteobacteria	Gammaproteobacteria	Enterobacterales	Enterobacteriaceae	Leclercia	Leclercia adecarboxylata	AGCGCCCTCCCGAAGGTTAAGCTACCTACTTCTTTTGCAACCCACTCCCA TGGTGTGACGGGCGGTGTGTACAAGGCCCGGGAACGTATTCACCGTAGCA TTCTGATCTACGATTACTAGCGATTCCGACTTCATGGAGTCGAGTTGCAG ACTCCAATCCGGACTACGACGCACTTTATGAGGTCCGCTTGCTCTCGCGA GGTCGCTTCTCTTTGTATGCGCCATTGTAGCACGTGTGTAGCCCTACTCG TAAGGGCCATGATGACTTGACGTCATCCCCACCTTCCTCCAGTTTATCAC TGGCAGTCTCCTTTGAGTTCCCGGCCTAACCGCTGGCAACAAAGGATAAG GGTTGCGCTCGTTGCGGGACTTAACCCAACATTTCACAACAC…
Bacterstrain62	Solanum lycopersicum	Natural site	China	Shandong	36.93N 118.77E	Fruiting Stage	LB Medium	27F-1492R	Bacteria	Actinobacteria	Actinobacteria	Micrococcales	Microbacteriaceae	Leifsonia	Leifsonia soil	TCGAACGATGAACCTGGAGCTTGCTCTAGGGGATTAGTGGCGAACGGGTGAGTAACACGTGAGTAACCTGCCCTTGACTCTGGGATAACCTCCGGAAACGGAAGCTAATACCGGATATGACGTACGGAGGCATCTCCTGTACGTGGAAAGAACTTCGGTCAAGGATGGACTCGCGGCCTATCAGGTAGTTGGTGAGGTAACGGCCCACCAAGCCTACGACGGGTAGCCGGCCTGAGAGGGTGACCGGCCACACTGGGACTGAGACACGGCCCAGACTCCTACGGGAGGCAGCAGTGGGGAATATTGCACAATGGGCGCAAGCCTGATGCAGCAACGCCGCGTGAGGGATGACGGCCTTCGGGTTGTAAACCTCTTTTAGTAGGGAAGAAGCGAAAGTGA…
Bacterstrain63	Solanum lycopersicum	Natural site	China	Heilongjiang	37.35N, 119.23E	Fruiting Stage	LB Medium	27F-1492R	Bacteria	Proteobacteria	Gammaproteobacteria	Enterobacterales	Enterobacteriaceae	Lelliottia	Lelliottia amnigena	GTCGAGCGGTAGCACAGAGAGCTTGCTCTCGGGTGACGAGCGGCGGACGGGTGAGTAATGTCTGGGAAACTGCCTGATGGAGGGGGATAACTACTGGAAACGGTGGCTAATACCGCATAACGTCGCAAGACCAAAGAGGGGGACCTTCGGGCCTCTTGCCATCAGATGTGCCCAGATGGGATTAGCTAGTAGGTGGGGTAATGGCTCACCTAGGCGACGATCCCTAGCTGGTCTGAGAGGATGACCAGCCACACTGGAACTGAGACACGGTCCAGACTCCTACGGGAGGCAGCAGTGGGGAATATTGCACAATGGGCGCAAGCCTGATGCAGCCATGCCGCGTGTATGAAAAAGGCCTTCGGGTTGTAAAGTACTTTCAGCGAGGAGGAAGGCGTTGTG…
Bacterstrain64	Solanum lycopersicum	Natural site	China	Shandong	36.93N 118.77E	Fruiting Stage	Beef extract peptone Medium	27F-1492R	Bacteria	Proteobacteria	Gammaproteobacteria	Enterobacterales	Enterobacteriaceae	Lelliottia	Lelliottia amnigena	GGCATGGCGGCAGCTACACATGCAGTCGAGCGGTAGCACAGAGAGCTTGCTCTCGGGTGACGAGCGGCGGACGGGTGAGTAATGTCTGGGAAACTGCCTGATGGAGGGGGATAACTACTGGAAACGGTAGCTAATACCGCATAACGTCGCAAGACCAAAGAGGGGGACCTTCGGGCCTCTTGCCATCAGATGTGCCCAGATGGGATTAGCTAGTAGGTGGGGTAATGGCTCACCTAGGCGACGATCCCTAGCTGGTCTGAGAGGATGACCAGCCACACTGGAACTGAGACACGGTCCAGACTCCTACGGGAGGCAGCAGTGGGGAATATTGCACAATGGGCGCAAGCCTGATGCAGCCATGCCGCGTGTATGAAGAAGGCCTTCGGGTTGTAAAGTACT…
Bacterstrain65	Solanum lycopersicum	Natural site	China	Heilongjiang	47.12N 124.90E	Fruiting Stage	Beef extract peptone Medium	27F-1492R	Bacteria	Proteobacteria	Gammaproteobacteria	Enterobacterales	Enterobacteriaceae	Lelliottia	Lelliottia amnigena	GTCGAGCGGTAGCACAGAGAGCTTGCTCTCGGGTGACGAGCGGCGGACGGGTGAGTAATGTCTGGGAAACTGCCTGATGGAGGGGGATAACTACTGGAAACGGTGGCTAATACCGCATAACGTCGCAAGACCAAAGAGGGGGACCTTCGGGCCTCTTGCCATCAGATGTGCCCAGATGGGATTAGCTAGTAGGTGGGGTAATGGCTCACCTAGGCGACGATCCCTAGCTGGTCTGAGAGGATGACCAGCCACACTGGAACTGAGACACGGTCCAGACTCCTACGGGAGGCAGCAGTGGGGAATATTGCACAATGGGCGCAAGCCTGATGCAGCCATGCCGCGTGTATGAAAAAGGCCTTCGGGTTGTAAAGTACTTTCAGCGAGGAGGAAGGCGTTGTG…
Bacterstrain66	Solanum lycopersicum	Natural site	China	Shandong	37.35N, 119.23E	Fruiting Stage	TSA Medium	27F-1492R	Bacteria	Proteobacteria	Gammaproteobacteria	Enterobacterales	Enterobacteriaceae	Lelliottia	Lelliottia amnigena	GGCTGGCGGCAGCTACACATGCAGTCGAGCGGTAGCACAGAGAGCTTGCTCTCGGGTGACGAGCGGCGGACGGGTGAGTAATGTCTGGGAAACTGCCTGATGGAGGGGGATAACTACTGGAAACGGTAGCTAATACCGCATAACGTCGCAAGACCAAAGAGGGGGACCTTCGGGCCTCTTGCCATCAGATGTGCCCAGATGGGATTAGCTAGTAGGTGGGGTAATGGCTCACCTAGGCGACGATCCCTAGCTGGTCTGAGAGGATGACCAGCCACACTGGAACTGAGACACGGTCCAGACTCCTACGGGAGGCAGCAGTGGGGAATATTGCACAATGGGCGCAAGCCTGATGCAGCCATGCCGCGTGTATGAAGAAGGCCTTCGGGTTGTAAAGTACTT…
Bacterstrain67	Solanum lycopersicum	Natural site	China	Heilongjiang	45.80N 125.15E	Fruiting Stage	TSA Medium	27F-1492R	Bacteria	Proteobacteria	Gammaproteobacteria	Enterobacterales	Enterobacteriaceae	Lelliottia	Lelliottia amnigena	GTCGAGCGGTAGCACAGAGAGCTTGCTCTCGGGTGACGAGCGGCGGACGGGTGAGTAATGTCTGGGAAACTGCCTGATGGAGGGGGATAACTACTGGAAACGGTGGCTAATACCGCATAACGTCGCAAGACCAAAGAGGGGGACCTTCGGGCCTCTTGCCATCAGATGTGCCCAGATGGGATTAGCTAGTAGGTGGGGTAATGGCTCACCTAGGCGACGATCCCTAGCTGGTCTGAGAGGATGACCAGCCACACTGGAACTGAGACACGGTCCAGACTCCTACGGGAGGCAGCAGTGGGGAATATTGCACAATGGGCGCAAGCCTGATGCAGCCATGCCGCGTGTATGAAAAAGGCCTTCGGGTTGTAAAGTACTTTCAGCGAGGAGGAAGGCGTTGTG…
Bacterstrain68	Solanum lycopersicum	Natural site	China	Heilongjiang	45.80N 125.15E	Fruiting Stage	TYG Medium	27F-1492R	Bacteria	Proteobacteria	Gammaproteobacteria	Enterobacterales	Enterobacteriaceae	Lelliottia	Lelliottia sp.	TACACATGCAAGTCGAGCGGTAGCACAGAGAGCTTGCTCTCGGGTGACGAGCGGCGGACGGGTGAGTAATGTCTGGGAAACTGCCTGATGGAGGGGGATAACTACTGGAAACGGTAGCTAATACCGCATAACGTCGCAAGACCAAAGAGGGGGACCTTCGGGCCTCTTGCCATCAGATGTGCCCAGATGGGATTAGCTAGTAGGTGGGGTAATGGCTCACCTAGGCGACGATCCCTAGCTGGTCTGAGAGGATGACCAGCCACACTGGAACTGAGACACGGTCCAGACTCCTACGGGAGGCAGCAGTGGGGAATATTGCACAATGGGCGCAAGCCTGATGCAGCCATGCCGCGTGTATGAAGAAGGCCTTCGGGTTGTAAAGTACTTTCAGCGAGGAGG…
Bacterstrain69	Solanum lycopersicum	Natural site	China	Heilongjiang	47.12N 124.88E	Fruiting Stage	TSA Medium	27F-1492R	Bacteria	Actinobacteria	Actinobacteria	Micrococcales	Microbacteriaceae	Leucobacter	Leucobacter aridicollis	TGCAAGTCGAACGATGAAGCCCAGCTTGCTGGGTGGAAGAGTGGCGAACGGGTGAGTAACACGTGAGTAACCTGCCCTGAACTCTGGGATAAGCACTGGAAACGGTGTCTAATACTGGATACGACCTATCACCGCATGGTGTGTAGGTGGAAAGATTTATCGGTTCTGGATGGACTCGCGGCCTATCAGCTAGATGGTGAGGTAATGGCTCACCATGGCGACGACGGGTAGCCGGCCTGAGAGGGTGACCGGCCACACTGGGACTGAGACACGGCCCAGACTCCTACGGGAGGCAGCAGTGGGGAATATTGCACAATGGGCGCAAGCCTGATGCAGCAACGCCGCGTGAGGGATGACGGCCTTCGGGTTGTAAACCTCTTTTAGTAGGGAAGAAGCGAA…
Bacterstrain70	Solanum lycopersicum	Natural site	China	Shandong	37.35N, 119.23E	Fruiting Stage	TYG Medium	27F-1492R	Bacteria	Actinobacteria	Actinobacteria	Micrococcales	Microbacteriaceae	Leucobacter	Leucobacter aridicollis	TGCAAGTCGAACGATGAAGCCCAGCTTGCTGGGTGGAAGAGTGGCGAACGGGTGAGTAACACGTGAGTAACCTGCCCTGAACTCTGGGATAAGCACTGGAAACGGTGTCTAATACTGGATACGACCTATCACCGCATGGTGTGTAGGTGGAAAGATTTATCGGTTCTGGATGGACTCGCGGCCTATCAGCTAGATGGTGAGGTAATGGCTCACCATGGCGACGACGGGTAGCCGGCCTGAGAGGGTGACCGGCCACACTGGGACTGAGACACGGCCCAGACTCCTACGGGAGGCAGCAGTGGGGAATATTGCACAATGGGCGCAAGCCTGATGCAGCAACGCCGCGTGAGGGATGACGGCCTTCGGGTTGTAAACCTCTTTTAGTAGGGAAGAAGCGAA…
Bacterstrain71	Solanum lycopersicum	Natural site	China	Heilongjiang	45.80N 125.15E	Fruiting Stage	Beef extract peptone Medium	27F-1492R	Bacteria	Actinobacteria	Actinobacteria	Micrococcales	Microbacteriaceae	Leucobacter	Leucobacter aridicollis	TGCAAGTCGAACGATGAAGCCCAGCTTGCTGGGTGGAAGAGTGGCGAACGGGTGAGTAACACGTGAGTAACCTGCCCTGAACTCTGGGATAAGCACTGGAAACGGTGTCTAATACTGGATACGACCTATCACCGCATGGTGTGTAGGTGGAAAGATTTATCGGTTCTGGATGGACTCGCGGCCTATCAGCTAGATGGTGAGGTAATGGCTCACCATGGCGACGACGGGTAGCCGGCCTGAGAGGGTGACCGGCCACACTGGGACTGAGACACGGCCCAGACTCCTACGGGAGGCAGCAGTGGGGAATATTGCACAATGGGCGCAAGCCTGATGCAGCAACGCCGCGTGAGGGATGACGGCCTTCGGGTTGTAAACCTCTTTTAGTAGGGAAGAAGCGAA…
Bacterstrain72	Solanum lycopersicum	Natural site	China	Shandong	36.93N 118.77E	Fruiting Stage	TSA Medium	27F-1492R	Bacteria	Firmicutes	Bacilli	Bacillales	Bacillaceae	Lysinibacillus	Lysinibacillus fusiformis	AAGGTTACCTCACCGACTTCGGGTGTTACAAACTCTCGTGGTGTGACGGG CGGTGTGTACAAGGCCCGGGAACGTATTCACCGCGGCATGCTGATCCGCG ATTACTAGCGATTCCGGCTTCATGTAGGCGAGTTGCAGCCTACAATCCGA ACTGAGAACGACTTTATCGGATTAGCTCCCTCTCGCGAGTTGGCAACCGT TTGTATCGTCCATTGTAGCACGTGTGTAGCCCAGGTCATAAGGGGCATGA TGATTTGACGTCATCCCCACCTTCCTCCGGTTTGTCACCGGCAGTCACCT TAGAGTGCCCAACTAAATGATGGCAACTAAGATCAAGGGTTGCGCTCGTT GCGGGACTTAACCCAACATCTCACGACACGAGCTGACGACAA…
Bacterstrain73	Solanum lycopersicum	Natural site	China	Heilongjiang	45.80N 125.15E	Fruiting Stage	TWYE Medium	27F-1492R	Bacteria	Actinobacteria	Actinobacteria	Micrococcales	Microbacteriaceae	Microbacterium	Microbacterium resistens	GCAGTCGAACGGTGAAGCAGGAGCTTGCTCTTGTGGATCAGTGGCGAACGGGTGAGTAACACGTGAGCAACCTGCCCCGGACTCTGGGATAAGCGCTGGAAACGGCGTCTAATACTGGATATGAGACGTGACCGCATGGTCAACGTTTGGAAAGATTTTTCGGTCTGGGATGGGCTCGCGGCCTATCAGCTTGTTGGTGAGGTAATGGCTCACCAAGGCGTCGACGGGTAGCCGGCCTGAGAGGGTGACCGGCCACACTGGGACTGAGACACGGCCCAGACTCCTACGGGAGGCAGCAGTGGGGAATATTGCACAATGGGCGAAAGCCTGATGCAGCAACGCCGCGTGAGGGATGACGGCCTTCGGGTTGTAAACCTCTTTTAGCAGGGAAGAAGCGAG…
Bacterstrain74	Solanum lycopersicum	Natural site	China	Shandong	37.35N, 119.23E	Fruiting Stage	TWYE Medium	27F-1492R	Bacteria	Actinobacteria	Actinobacteria	Micrococcales	Microbacteriaceae	Microbacterium	Microbacterium aerolatum	AGTCGAACGGTGAACCGGAGCTGGCTCTCTGGAACGGTGGCAAACGGGTGAGTGCCCGTGATCAGCTGCCCCTGACTCTGGGATAATCGCTGGAGGAGGCTTCTACTACTGGATACCAATAGCGATCGGATGGTCACCTACTGGAAATATTCTTTGGTTGGAGATGGGCTCGCAGTCTATCATCTTGGTGGTGAGGTAATGGCTCACCAACGAGTCGAAGGTGAGCCGGCCTGATGAGGTGACCGGCCACACTGGAACTGAGACCGGCCCCTACTCCTACGGGAGGCGCAGAGGGGAATATTGCGCAATGGGGCCTGACCTGATGCTGCCCCGCCGCGTGAGGGATGACGGCCTTTGGGTTGTAAACCTCTTTTAGCAGGGAAGAAGCAAAAGTGACGG…
Bacterstrain75	Solanum lycopersicum	Natural site	China	Shandong	36.93N 118.77E	Fruiting Stage	TYG Medium	27F-1492R	Bacteria	Actinobacteria	Actinobacteria	Micrococcales	Microbacteriaceae	Microbacterium	Microbacterium foliorum	TGCAAGTCGAACGGTGAACACGGAGCTTGCTCTGTGGGATCAGTGGCGAACGGGTGAGTAACACGTGAGCAACCTGCCCCTGACTCTGGGATAAGCGCTGGAAACGGCGTCTAATACTGGATACGAGTAGCGACCGCATGGTCAGTTACTGGAAAGATTTATTGGTTGGGGATGGGCTCGCGGCCTATCAGCTTGTTGGTGAGGTAATGGCTCACCAAGGCGTCGACGGGTAGCCGGCCTGAGAGGGTGACCGGCCACACTGGGACTGAGACACGGCCCAGACTCCTACGGGAGGCAGCAGTGGGGAATATTGCACAATGGGCGCAAGCCTGATGCAGCAACGCCGCGTGAGGGATGACGGCCTTCGGGTTGTAAACCTCTTTTAGCAGGGAAGAAGCG…
Bacterstrain76	Solanum lycopersicum	Natural site	China	Heilongjiang	47.12N 124.88E	Fruiting Stage	TWYE Medium	27F-1492R	Bacteria	Actinobacteria	Actinobacteria	Micrococcales	Microbacteriaceae	Microbacterium	Microbacterium oxydans	GAGGATGGCGCGTGCTACCATGCAGTCGAACGGTGAACACGGAGCTTGCTCTGTGGGATCAGTGGCGAACGGGTGAGTAACACGTGAGCAACCTGCCCCTGACTCTGGGATAAGCGCTGGAAACGGCGTCTAATACTGGATATGTGACGTGATCGCATGGTCTGCGTCTGGAAAGAATTTCGGTTGGGGATGGGCTCGCGGCCTATCAGCTTGTTGGTGAGGTAATGGCTCACCAAGGCGTCGACGGGTAGCCGGCCTGAGAGGGTGACCGGCCACACTGGGACTGAGACACGGCCCAGACTCCTACGGGAGGCAGCAGTGGGGAATATTGCACAATGGGCGCAAGCCTGATGCAGCAACGCCGCGTGAGGGATGACGGCCTTCGGGTTGTAAACCTCT…
Bacterstrain77	Solanum lycopersicum	Natural site	China	Shandong	37.35N, 119.23E	Fruiting Stage	TWYE Medium	27F-1492R	Bacteria	Actinobacteria	Actinobacteria	Micrococcales	Microbacteriaceae	Microbacterium	Microbacterium resistens	GCAGTCGAACGGTGAAGCAGGAGCTTGCTCTTGTGGATCAGTGGCGAACGGGTGAGTAACACGTGAGCAACCTGCCCCGGACTCTGGGATAAGCGCTGGAAACGGCGTCTAATACTGGATATGAGACGTGACCGCATGGTCAACGTTTGGAAAGATTTTTCGGTCTGGGATGGGCTCGCGGCCTATCAGCTTGTTGGTGAGGTAATGGCTCACCAAGGCGTCGACGGGTAGCCGGCCTGAGAGGGTGACCGGCCACACTGGGACTGAGACACGGCCCAGACTCCTACGGGAGGCAGCAGTGGGGAATATTGCACAATGGGCGAAAGCCTGATGCAGCAACGCCGCGTGAGGGATGACGGCCTTCGGGTTGTAAACCTCTTTTAGCAGGGAAGAAGCGAG…
Bacterstrain78	Solanum lycopersicum	Natural site	China	Heilongjiang	47.12N 124.90E	Fruiting Stage	TWYE Medium	27F-1492R	Bacteria	Actinobacteria	Actinobacteria	Micrococcales	Microbacteriaceae	Microbacterium	Microbacterium oxydans	GGTGAACCGGAGCTTGCTCTGTGGGATCAGTGGCAAACGGGTGAGTAACACGTGAGCAACCTGCCCCTGACTCTGGGATAATCGCTGGAAACGGCGTCTAATACTGGATATGTGACGTGACCGCATGGTCTGCGTCTGGAAAGAATTTCGGTTGGGGATGGGCTCGCGGCCTATCAGCTTGTTGGTGAGGTAATGGCTCACCAAGGCGTCGACGGGTAGCCGGCCTGAGAGGGTGACCGGCCACACTGGGACTGAGACACGGCCCCCACTCCTACGGGAGGCAGCAGTGGGGAATATTGCACAATGGGCGCAAGCCTGATGCATCAACGCCGCGTGAGGGACGACGGCCTTCGGGTTGTAAACCTCTTTTAGCAGGGAAGAAGCGAAAGTGACGGTACC…
Bacterstrain79	Solanum lycopersicum	Natural site	China	Shandong	37.35N, 119.23E	Fruiting Stage	TYG Medium	27F-1492R	Bacteria	Actinobacteria	Actinobacteria	Micrococcales	Microbacteriaceae	Microbacterium	Microbacterium aerolatum	AGTCGAACGGTGAACCGGAGCTGGCTCTCTGGAACGGTGGCAAACGGGTGAGTGCCCGTGATCAGCTGCCCCTGACTCTGGGATAATCGCTGGAGGAGGCTTCTACTACTGGATACCAATAGCGATCGGATGGTCACCTACTGGAAATATTCTTTGGTTGGAGATGGGCTCGCAGTCTATCATCTTGGTGGTGAGGTAATGGCTCACCAACGAGTCGAAGGTGAGCCGGCCTGATGAGGTGACCGGCCACACTGGAACTGAGACCGGCCCCTACTCCTACGGGAGGCGCAGAGGGGAATATTGCGCAATGGGGCCTGACCTGATGCTGCCCCGCCGCGTGAGGGATGACGGCCTTTGGGTTGTAAACCTCTTTTAGCAGGGAAGAAGCAAAAGTGACGG…
Bacterstrain80	Solanum lycopersicum	Natural site	China	Heilongjiang	47.12N 124.90E	Fruiting Stage	TWYE Medium	27F-1492R	Bacteria	Actinobacteria	Actinobacteria	Micrococcales	Microbacteriaceae	Microbacterium	Microbacterium foliorum	TGCAAGTCGAACGGTGAACACGGAGCTTGCTCTGTGGGATCAGTGGCGAACGGGTGAGTAACACGTGAGCAACCTGCCCCTGACTCTGGGATAAGCGCTGGAAACGGCGTCTAATACTGGATACGAGTAGCGACCGCATGGTCAGTTACTGGAAAGATTTATTGGTTGGGGATGGGCTCGCGGCCTATCAGCTTGTTGGTGAGGTAATGGCTCACCAAGGCGTCGACGGGTAGCCGGCCTGAGAGGGTGACCGGCCACACTGGGACTGAGACACGGCCCAGACTCCTACGGGAGGCAGCAGTGGGGAATATTGCACAATGGGCGCAAGCCTGATGCAGCAACGCCGCGTGAGGGATGACGGCCTTCGGGTTGTAAACCTCTTTTAGCAGGGAAGAAGCG…
Bacterstrain81	Solanum lycopersicum	Natural site	China	Heilongjiang	47.12N 124.90E	Fruiting Stage	TWYE Medium	27F-1492R	Bacteria	Actinobacteria	Actinobacteria	Micrococcales	Microbacteriaceae	Microbacterium	Microbacterium oxydans	GAGGATGGCGCGTGCTACCATGCAGTCGAACGGTGAACACGGAGCTTGCTCTGTGGGATCAGTGGCGAACGGGTGAGTAACACGTGAGCAACCTGCCCCTGACTCTGGGATAAGCGCTGGAAACGGCGTCTAATACTGGATATGTGACGTGATCGCATGGTCTGCGTCTGGAAAGAATTTCGGTTGGGGATGGGCTCGCGGCCTATCAGCTTGTTGGTGAGGTAATGGCTCACCAAGGCGTCGACGGGTAGCCGGCCTGAGAGGGTGACCGGCCACACTGGGACTGAGACACGGCCCAGACTCCTACGGGAGGCAGCAGTGGGGAATATTGCACAATGGGCGCAAGCCTGATGCAGCAACGCCGCGTGAGGGATGACGGCCTTCGGGTTGTAAACCTCT…
Bacterstrain82	Solanum lycopersicum	Natural site	China	Shandong	36.93N 118.77E	Fruiting Stage	TYG Medium	27F-1492R	Bacteria	Actinobacteria	Actinobacteria	Micrococcales	Microbacteriaceae	Microbacterium	Microbacterium oxydans	GGTGAACCGGAGCTTGCTCTGTGGGATCAGTGGCAAACGGGTGAGTAACACGTGAGCAACCTGCCCCTGACTCTGGGATAATCGCTGGAAACGGCGTCTAATACTGGATATGTGACGTGACCGCATGGTCTGCGTCTGGAAAGAATTTCGGTTGGGGATGGGCTCGCGGCCTATCAGCTTGTTGGTGAGGTAATGGCTCACCAAGGCGTCGACGGGTAGCCGGCCTGAGAGGGTGACCGGCCACACTGGGACTGAGACACGGCCCCCACTCCTACGGGAGGCAGCAGTGGGGAATATTGCACAATGGGCGCAAGCCTGATGCATCAACGCCGCGTGAGGGACGACGGCCTTCGGGTTGTAAACCTCTTTTAGCAGGGAAGAAGCGAAAGTGACGGTACC…
Bacterstrain83	Solanum lycopersicum	Natural site	China	Shandong	37.35N, 119.23E	Fruiting Stage	TWYE Medium	27F-1492R	Bacteria	Actinobacteria	Actinobacteria	Micrococcales	Microbacteriaceae	Microbacterium	Microbacterium resistens	GCAGTCGAACGGTGAAGCAGGAGCTTGCTCTTGTGGATCAGTGGCGAACGGGTGAGTAACACGTGAGCAACCTGCCCCGGACTCTGGGATAAGCGCTGGAAACGGCGTCTAATACTGGATATGAGACGTGACCGCATGGTCAACGTTTGGAAAGATTTTTCGGTCTGGGATGGGCTCGCGGCCTATCAGCTTGTTGGTGAGGTAATGGCTCACCAAGGCGTCGACGGGTAGCCGGCCTGAGAGGGTGACCGGCCACACTGGGACTGAGACACGGCCCAGACTCCTACGGGAGGCAGCAGTGGGGAATATTGCACAATGGGCGAAAGCCTGATGCAGCAACGCCGCGTGAGGGATGACGGCCTTCGGGTTGTAAACCTCTTTTAGCAGGGAAGAAGCGAG…
Bacterstrain84	Solanum lycopersicum	Natural site	China	Heilongjiang	47.12N 124.90E	Fruiting Stage	TWYE Medium	27F-1492R	Bacteria	Actinobacteria	Actinobacteria	Micrococcales	Microbacteriaceae	Microbacterium	Microbacterium shaanxiense	CACATGCAGTCGAACGATGAAGCCCAGCTTGCTGGGTGGATTAGTGGCGAACGGGTGAGTAACACGTGAGCAACCTGCCCCTGACTCTGGGATAAGCGCTGGAAACGGCGTCTAATACTGGATACGAACAAGAATCGCATGGTTACTTGTTGGAAAGATTTTTCGGTTGGGGATGGGCTCGCGGCCTATCAGCTTGTTGGTGAGGTAATGGCTCACCAAGGCGTCGACGGGTAGCCGGCCTGAGAGGGTGACCGGCCACACTGGGACTGAGACACGGCCCAGACTCCTACGGGAGGCAGCAGTGGGGAATATTGCACAATGGGCGGAAGCCTGATGCAGCAACGCCGCGTGAGGGATGACGGCCTTCGGGTTGTAAACCTCTTTTAGCAGGGAAGAAGC…
Bacterstrain85	Solanum lycopersicum	Natural site	China	Shandong	36.93N 118.77E	Fruiting Stage	TWYE Medium	27F-1492R	Bacteria	Actinobacteria	Actinobacteria	Micrococcales	Microbacteriaceae	Microbacterium	Microbacterium hydrocarbonoxydans	GGTTAGGCCACCGGCTTCAGGTGTTACCGACTTTCATGACTTGACGGGCG GTGTGTACAAGACCCGGGAACGTATTCACCGCAGCGTTGCTGATCTGCGA TTACTAGCGACTCCGACTTCATGAGGTCGAGTTGCAGACCTCAATCCGAA CTGGGACCGGCTTTTTGGGATTCGCTCCACCTCACGGTATTGCAGCCCTT TGTACCGGCCATTGTAGCATGCGTGAAGCCCAAGACATAAGGGGCATGAT GATTTGACGTCATCCCCACCTTCCTCCGAGTTGACCCCGGCAGTATCCCA TGAGTTCCCACCATTACGTGCTGGCAACATAGAACGAGGGTTGCGCTCGT TGCGGGACTTAACCCAACATCTCACGACACGAGCTGACGACA…
Bacterstrain86	Solanum lycopersicum	Natural site	China	Heilongjiang	47.12N 124.90E	Fruiting Stage	TSA Medium	27F-1492R	Bacteria	Actinobacteria	Actinobacteria	Micromonosporales	Micromonosporaceae	Micromonospora	Micromonospora chalcea	TCTGGGGGGCTTACACATGCAAGTCGAGCGGAAAGGCCCTTCGGGGTACTCGAGCGGCGAACGGGTGAGTAACACGTGAGCAACCTGCCCCAGGCTTTGGGATAACCCCGGGAAACCGGGGCTAATACCGAATATGACCTTGCACCGCATGGTGTTTGGTGGAAAGTTTTTCGGCTTGGGATGGGCTCGCGGCCTATCAGCTTGTTGGTGGGGTGATGGCCTACCAAGGCGACGACGGGTAGCCGGCCTGAGAGGGCGACCGGCCACACTGGGACTGAGACACGGCCCAGACTCCTACGGGAGGCAGCAGTGGGGAATATTGCACAATGGGCGGAAGCCTGATGCAGCGACGCCGCGTGAGGGATGACGGCCTTCGGGTTGTAAACCTCTTTCAGCAGG…
Bacterstrain87	Solanum lycopersicum	Natural site	China	Shandong	37.35N, 119.23E	Fruiting Stage	TYG Medium	27F-1492R	Bacteria	Actinobacteria	Actinobacteria	Micromonosporales	Micromonosporaceae	Micromonospora	Micromonospora equina	TCAGCGGGTGCTTACCATGCAAGTCGAGCGGAAAGGCCCTTCGGGGTACTCGAGCGGCGAACGGGTGAGTAACACGTGAGCAACCTGCCCTAGGCTTTGGGATAACCCTCGGAAACGGGGGCTAATACCGAATATTACCGTTGACCGCATGGTTGGTGGTGGAAAGTTTTTCGGCCTGGGATGGGCTCGCGGCCTATCAGCTTGTTGGTGGGGTGATGGCCTACCAAGGCGACGACGGGTAGCCGGCCTGAGAGGGCGACCGGCCACACTGGGACTGAGACACGGCCCAGACTCCTACGGGAGGCAGCAGTGGGGAATATTGCACAATGGGCGGAAGCCTGATGCAGCGACGCCGCGTGAGGGATGACGGCCTTCGGGTTGTAAACCTCTTTCAGCAGG…
Bacterstrain88	Solanum lycopersicum	Natural site	China	Heilongjiang	45.80N 125.15E	Fruiting Stage	TYG Medium	27F-1492R	Bacteria	Actinobacteria	Actinobacteria	Micromonosporales	Micromonosporaceae	Micromonospora	Micromonospora chokoriensis	GGGACGAGGCGTCTTGCTACACATGCAGTCGAGCGGAAGGCCCTTCGGGGTACTCGAGCGGCGAACGGGTGAGTAACACGTGAGCAACCTGCCCCAAGCTTTGGGATAACCCTCGGAAACGGGGGCTAATACCGAATAGGACTGCTGGCCGCATGGCTGGTGGTGGAAAGTTTTTCGGCTTGGGATGGGCTCGCGGCCTATCAGCTTGTTGGTGGGGTGATGGCCTACCAAGGCGACGACGGGTAGCCGGCCTGAGAGGGCGACCGGCCACACTGGGACTGAGACACGGCCCAGACTCCTACGGGAGGCAGCAGTGGGGAATATTGCACAATGGGCGGAAGCCTGATGCAGCGACGCCGCGTGAGGGATGACGGCCTTCGGGTTGTAAACCTCTTTCAG…
Bacterstrain89	Solanum lycopersicum	Natural site	China	Shandong	37.35N, 119.23E	Fruiting Stage	TSA Medium	27F-1492R	Bacteria	Actinobacteria	Actinobacteria	Micromonosporales	Micromonosporaceae	Micromonospora	Micromonospora chalcea	TCTGGGGGGCTTACACATGCAAGTCGAGCGGAAAGGCCCTTCGGGGTACTCGAGCGGCGAACGGGTGAGTAACACGTGAGCAACCTGCCCCAGGCTTTGGGATAACCCCGGGAAACCGGGGCTAATACCGAATATGACCTTGCACCGCATGGTGTTTGGTGGAAAGTTTTTCGGCTTGGGATGGGCTCGCGGCCTATCAGCTTGTTGGTGGGGTGATGGCCTACCAAGGCGACGACGGGTAGCCGGCCTGAGAGGGCGACCGGCCACACTGGGACTGAGACACGGCCCAGACTCCTACGGGAGGCAGCAGTGGGGAATATTGCACAATGGGCGGAAGCCTGATGCAGCGACGCCGCGTGAGGGATGACGGCCTTCGGGTTGTAAACCTCTTTCAGCAGG…
Bacterstrain90	Solanum lycopersicum	Natural site	China	Heilongjiang	47.12N 124.90E	Fruiting Stage	TSA Medium	27F-1492R	Bacteria	Actinobacteria	Actinobacteria	Micromonosporales	Micromonosporaceae	Micromonospora	Micromonospora equina	TCAGCGGGTGCTTACCATGCAAGTCGAGCGGAAAGGCCCTTCGGGGTACTCGAGCGGCGAACGGGTGAGTAACACGTGAGCAACCTGCCCTAGGCTTTGGGATAACCCTCGGAAACGGGGGCTAATACCGAATATTACCGTTGACCGCATGGTTGGTGGTGGAAAGTTTTTCGGCCTGGGATGGGCTCGCGGCCTATCAGCTTGTTGGTGGGGTGATGGCCTACCAAGGCGACGACGGGTAGCCGGCCTGAGAGGGCGACCGGCCACACTGGGACTGAGACACGGCCCAGACTCCTACGGGAGGCAGCAGTGGGGAATATTGCACAATGGGCGGAAGCCTGATGCAGCGACGCCGCGTGAGGGATGACGGCCTTCGGGTTGTAAACCTCTTTCAGCAGG…
Bacterstrain91	Solanum lycopersicum	Natural site	China	Shandong	36.93N 118.77E	Fruiting Stage	TYG Medium	27F-1492R	Bacteria	Actinobacteria	Actinobacteria	Micromonosporales	Micromonosporaceae	Micromonospora	Micromonospora haikouensis	AAAGGGGGGGCTTACCTGCAAGTCGAGCGGAAGGCCCGTTCGGGGTACTCGAGCGGCGAACGGGTGAGTAACACGTGCAGCAACCTGCCCTAGGCTTTGGGATAACCCTCGGAAACGGGGGCTAATACCGAATAGGACCTGACCTCGCATGGGGTTGGGTGGAAAGTTTTTCGGCCTGGGATGGGCTCGCGGCCTATCAGCTTGTTGGTGGGGTGATGGCCTACCAAGGCGACGACGGGTAGCCGGCCTGAGAGGGCGACCGGCCACACTGGGACTGAGACACGGCCCAGACTCCTACGGGAGGCAGCAGTGGGGAATATTGCACAATGGGCGGAAGCCTGATGCAGCGACGCCGCGTGAGGGATGACGGCCTTCGGGTTGTAAACCTCTTTCAGCAGG…
Bacterstrain92	Solanum lycopersicum	Natural site	China	Shandong	36.93N 118.77E	Fruiting Stage	TYG Medium	27F-1492R	Bacteria	Bacteroidetes	Flavobacteria	Flavobacteriales	Flavobacteriaceae	Myroides	Myroides guanonis	GAAAATCGGCGGCTACACATGCAGTCGAGGGGTATTGGGAGCTTGCTTCTGAGAGACCGGCGCACGGGTGAGTAACGCGTATGCAATCTACCTTTCACAAGAGAATAGCCCGGAGAAATCCGGATTAATGCTCTATAGTTTATAGGACTGGCATCGGTTTTATAATAAAGATTTATCGGTGAAAGATGAGCATGCGTCTCATTAGCTAGTTGGTGTGGTAACGGCATACCAAGGCAATGATGAGTAGGGGTCCTGAGAGGGAGATCCCCCACACTGGTACTGAGACACGGACCAGACTCCTACGGGAGGCAGCAGTGAGGAATATTGGTCAATGGAGGCAACTCTGAACCAGCCATGCCGCGTGCAGGATGACGATCCTATGGATTGTAAACTGCTTTT…
Bacterstrain93	Solanum lycopersicum	Natural site	China	Heilongjiang	45.80N 125.15E	Fruiting Stage	TSA Medium	27F-1492R	Bacteria	Bacteroidetes	Flavobacteria	Flavobacteriales	Flavobacteriaceae	Myroides	Myroides guanonis	GAAAATCGGCGGCTACACATGCAGTCGAGGGGTATTGGGAGCTTGCTTCTGAGAGACCGGCGCACGGGTGAGTAACGCGTATGCAATCTACCTTTCACAAGAGAATAGCCCGGAGAAATCCGGATTAATGCTCTATAGTTTATAGGACTGGCATCGGTTTTATAATAAAGATTTATCGGTGAAAGATGAGCATGCGTCTCATTAGCTAGTTGGTGTGGTAACGGCATACCAAGGCAATGATGAGTAGGGGTCCTGAGAGGGAGATCCCCCACACTGGTACTGAGACACGGACCAGACTCCTACGGGAGGCAGCAGTGAGGAATATTGGTCAATGGAGGCAACTCTGAACCAGCCATGCCGCGTGCAGGATGACGATCCTATGGATTGTAAACTGCTTTT…
Bacterstrain94	Solanum lycopersicum	Natural site	China	Heilongjiang	47.12N 124.90E	Fruiting Stage	TYG Medium	27F-1492R	Bacteria	Actinobacteria	Actinobacteria	Propionibacteriales	Nocardioidaceae	Nocardioides	Nocardioides sp.	TCAGCGGGGCTTACACATGCAAGTCGAGCGGAAAGGCTCCTTCGGGGGTACTCGAGCGGCGAACGGGTGAGTAACACGTGAGTAATCTGCCCTGGACTCTGGGATAGCCACCGGAAACGGTGATTAATACCGGATATGACCACTTCATGCATGTGATGGTGGTGGAAAGTTTTTTCGGTCCAGGATGTGCTCGCGGCCTATCAGCTTGTTGGTGAGGTAATGGCTCACCAAGGCTTTGACGGGTAGCCGGCCTGAGAGGGTGACCGGCCACACTGGGACTGAGACACGGCCCAGACTCCTACGGGAGGCAGCAGTGGGGAATATTGGACAATGGGCGGAAGCCTGATCCAGCAACGCCGCGTGAGGGATGACGGCCTTCGGGTTGTAAACCTCTTTCAA…
Bacterstrain95	Solanum lycopersicum	Natural site	China	Heilongjiang	45.80N 125.15E	Fruiting Stage	TSA Medium	27F-1492R	Bacteria	Actinobacteria	Actinobacteria	Streptomycetales	Streptosporangiaceae	Nonomuraea	Nonomuraea fastidiosa	TAAGCGGGGCTTACCTGCAAGTCGAGCGGAAAGGCCCCTTCGGGGGTACTCGAGCGGCGAACGGGTGAGTAACACGTGAGCAACCTGCCCCTGACTCTGGGATAAGCCTGGGAAACTGGGTCTAATACCGGATACGACCTCCGGCCGCATGGTCTGGTGGTGGAAAGTTTTTTCGGTTGGGGATGGGCTCGCGGCCTATCAGCTTGTTGGTGGGGTAGTGGCCTACCAAGGCGACGACGGGTAGCCGGCCTGAGAGGGCGACCGGCCACACTGGGACTGAGACACGGCCCAGACTCCTACGGGAGGCAGCAGTGGGGAATATTGCGCAATGGGCGGAAGCCTGACGCAGCGACGCCGCGTGGGGGATGACGGCCTTCGGGTTGTAAACCTCTTTCAGCA…
Bacterstrain96	Solanum lycopersicum	Natural site	China	Shandong	36.93N 118.77E	Fruiting Stage	TYG Medium	27F-1492R	Bacteria	Actinobacteria	Actinobacteria	Streptosporangiales	Streptosporangiaceae	Nonomuraea	Nonomuraea fastidiosa	TAAGCGGGGCTTACCTGCAAGTCGAGCGGAAAGGCCCCTTCGGGGGTACTCGAGCGGCGAACGGGTGAGTAACACGTGAGCAACCTGCCCCTGACTCTGGGATAAGCCTGGGAAACTGGGTCTAATACCGGATACGACCTCCGGCCGCATGGTCTGGTGGTGGAAAGTTTTTTCGGTTGGGGATGGGCTCGCGGCCTATCAGCTTGTTGGTGGGGTAGTGGCCTACCAAGGCGACGACGGGTAGCCGGCCTGAGAGGGCGACCGGCCACACTGGGACTGAGACACGGCCCAGACTCCTACGGGAGGCAGCAGTGGGGAATATTGCGCAATGGGCGGAAGCCTGACGCAGCGACGCCGCGTGGGGGATGACGGCCTTCGGGTTGTAAACCTCTTTCAGCA…
Bacterstrain97	Solanum lycopersicum	Natural site	China	Heilongjiang	47.12N 124.90E	Fruiting Stage	TWYE Medium	27F-1492R	Bacteria	Actinobacteria	Actinobacteria	Streptosporangiales	Streptosporangiaceae	Nonomuraea	Nonomuraea coxensis	TCTGCGGGNCTTACCATGCAAGTCGAGCGGAAAGGCCCTTCGGGGTACTCGAGCGGCGAACGGGTGAGTAACACGTGAGCAACCTGCCCCTGACTCTGGGATAAGCCCGGGAAACTGGGTCTAATACCGGATATGACCGCCTCCGGCATCGGATGGTGGTGGAAAGTTTTTCGGTCGGGGATGGGCTCGCGGCCTATCAGCTTGTTGGTGGGGTAGTGGCCTACCAAGGCGACGACGGGTAGCCGGCCTGAGAGGGCGACCGGCCACACTGGGACTGAGACACGGCCCAGACTCCTACGGGAGGCAGCAGTGGGGAATATTGCGCAATGGGCGGAAGCCTGACGCAGCGACGCCGCGTGGGGGATGACGGCCTTCGGGTTGTAAACCTCTTTCAGCAGG…
Bacterstrain98	Solanum lycopersicum	Natural site	China	Heilongjiang	45.80N 125.15E	Fruiting Stage	TSA Medium	27F-1492R	Bacteria	Proteobacteria	Alphaproteobacteria	Rhizobiales	Brucellaceae	Ochrobactrum	Ochrobactrum pseudogrignonense	TGCAGTCGAGCGCCCCGCAAGGGGAGCGGCAGACGGGTGAGTAACGCGTGGGAATCTACCTTTTGCTACGGAATAACTCAGGGAAACTTGTGCTAATACCGTATGTGCCCTTCGGGGGAAAGATTTATCGGCAAAGGATGAGCCCGCGTTGGATTAGCTAGTTGGTGGGGTAAAGGCCCACCAAGGCGACGATCCATAGCTGGTCTGAGAGGATGATCAGCCACACTGGGACTGAGACACGGCCCAGACTCCTACGGGAGGCAGCAGTGGGGAATATTGGACAATGGGCGCAAGCCTGATCCAGCCATGCCGCGTGAGTGATGAAGGCCCTAGGGTTGTAAAGCTCTTTCACCGGTGAAGATAATGACGGTAACCGGAGAAGAAGCCCCGGCTAACTTC…
Bacterstrain99	Solanum lycopersicum	Natural site	China	Heilongjiang	45.80N 125.15E	Fruiting Stage	TSA Medium	27F-1492R	Bacteria	Proteobacteria	Alphaproteobacteria	Rhizobiales	Brucellaceae	Ochrobactrum	Ochrobactrum pseudogrignonense	TGCAGTCGAGCGCCCCGCAAGGGGAGCGGCAGACGGGTGAGTAACGCGTGGGAATCTACCTTTTGCTACGGAATAACTCAGGGAAACTTGTGCTAATACCGTATGTGCCCTTCGGGGGAAAGATTTATCGGCAAAGGATGAGCCCGCGTTGGATTAGCTAGTTGGTGGGGTAAAGGCCCACCAAGGCGACGATCCATAGCTGGTCTGAGAGGATGATCAGCCACACTGGGACTGAGACACGGCCCAGACTCCTACGGGAGGCAGCAGTGGGGAATATTGGACAATGGGCGCAAGCCTGATCCAGCCATGCCGCGTGAGTGATGAAGGCCCTAGGGTTGTAAAGCTCTTTCACCGGTGAAGATAATGACGGTAACCGGAGAAGAAGCCCCGGCTAACTTC…
Bacterstrain100	Solanum lycopersicum	Natural site	China	Heilongjiang	47.12N 124.90E	Fruiting Stage	TSA Medium	27F-1492R	Bacteria	Proteobacteria	Alphaproteobacteria	Rhizobiales	Brucellaceae	Ochrobactrum	Ochrobactrum pseudogrignonense	TGCAGTCGAGCGCCCCGCAAGGGGAGCGGCAGACGGGTGAGTAACGCGTGGGAATCTACCTTTTGCTACGGAATAACTCAGGGAAACTTGTGCTAATACCGTATGTGCCCTTCGGGGGAAAGATTTATCGGCAAAGGATGAGCCCGCGTTGGATTAGCTAGTTGGTGGGGTAAAGGCCCACCAAGGCGACGATCCATAGCTGGTCTGAGAGGATGATCAGCCACACTGGGACTGAGACACGGCCCAGACTCCTACGGGAGGCAGCAGTGGGGAATATTGGACAATGGGCGCAAGCCTGATCCAGCCATGCCGCGTGAGTGATGAAGGCCCTAGGGTTGTAAAGCTCTTTCACCGGTGAAGATAATGACGGTAACCGGAGAAGAAGCCCCGGCTAACTTC…
Bacterstrain101	Solanum lycopersicum	Natural site	China	Shandong	36.93N 118.77E	Fruiting Stage	TSA Medium	27F-1492R	Bacteria	Actinobacteria	Actinobacteria	Micrococcales	Micrococcaceae	Paenarthrobacter	Paenarthrobacter nitroguajacolicus	CATGCAGTCGAACGATGATCCCAGCTTGCTGGGGGATTAGTGGCGAACGGGTGAGTAACACGTGAGTAACCTGCCCTTGACTCTGGGATAAGCCTGGGAAACTGGGTCTAATACCGGATATGACCGTCTGACGCATGTCAGGTGGTGGAAAGCTTTTGTGGTTTTGGATGGACTCGCGGCCTATCAGCTTGTTGGTGGGGTAATGGCCTACCAAGGCGACGACGGGTAGCCGGCCTGAGAGGGTGACCGGCCACACTGGGACTGAGACACGGCCCAGACTCCTACGGGAGGCAGCAGTGGGGAATATTGCACAATGGGCGCAAGCCTGATGCAGCGACGCCGCGTGAGGGATGACGGCCTTCGGGTTGTAAACCTCTTTCAGTAGGGAAGAAGCGAAAG…
Bacterstrain102	Solanum lycopersicum	Natural site	China	Heilongjiang	45.80N 125.15E	Fruiting Stage	TYG Medium	27F-1492R	Bacteria	Actinobacteria	Actinobacteria	Micrococcales	Micrococcaceae	Paenarthrobacter	Paenarthrobacter nitroguajacolicus	CATGCAGTCGAACGATGATCCCAGCTTGCTGGGGGATTAGTGGCGAACGGGTGAGTAACACGTGAGTAACCTGCCCTTGACTCTGGGATAAGCCTGGGAAACTGGGTCTAATACCGGATATGACCGTCTGACGCATGTCAGGTGGTGGAAAGCTTTTGTGGTTTTGGATGGACTCGCGGCCTATCAGCTTGTTGGTGGGGTAATGGCCTACCAAGGCGACGACGGGTAGCCGGCCTGAGAGGGTGACCGGCCACACTGGGACTGAGACACGGCCCAGACTCCTACGGGAGGCAGCAGTGGGGAATATTGCACAATGGGCGCAAGCCTGATGCAGCGACGCCGCGTGAGGGATGACGGCCTTCGGGTTGTAAACCTCTTTCAGTAGGGAAGAAGCGAAAG…
Bacterstrain103	Solanum lycopersicum	Natural site	China	Heilongjiang	36.93N 118.77E	Fruiting Stage	TWYE Medium	27F-1492R	Bacteria	Proteobacteria	Gammaproteobacteria	Enterobacterales	Erwiniaceae	Pantoea	Pantoea sp.	GTCGAGCGGTAGCACAGGAAACCTGGCTCTGCGGGAGAAGAGCGGCGGAGGGGTGAATTGTGTCTGGGACTGTGCGTGATGGAGGGAGATCTCTAGTGGACACGGTCTCTTATACCGTATAACGTCACAAGACCAAAGAGGGGGACCTTCGGCCCTCGTGCCCTCATATGTGCCCATATGGTATTATCTAATGTGGGGGGTAGTGGCTCCCCTACGACAATATCCCTATGTGGTCAGAGAAGAAGACCCCCCACTGTGGATCTGACACACGCCCCACACTCCTACGGGAGGCAACAGTGGAAAATATTGCACTGTGGGCGCGCCCCTGACGCCCCCGTGCCGCGTGTAAGAAAAGCGTCTTCGGTGTGTAAAACATTTTCCGCGAAGAAGAGCGTTTTG…
Bacterstrain104	Solanum lycopersicum	Natural site	China	Shandong	37.35N, 119.23E	Fruiting Stage	TSA Medium	27F-1492R	Bacteria	Proteobacteria	Gammaproteobacteria	Pseudomonadales	Pseudomonadaceae	Pseudomonas	Pseudomonas alkylphenolica	TGCAGTCGAGCGGATGAGAAGAGCTTGCTCTTCGATTCAGCGGCGGACGGGTGAGTAATGCCTAGGAATCTGCCTGGTAGTGGGGGACAACGTTTCGAAAGGAACGCTAATACCGCATACGTCCTACGGGAGAAAGCAGGGGACCTTCGGGCCTTGCGCTATCAGATGAGCCTAGGTCGGATTAGCTAGTTGGTGAGGTAATGGCTCACCAAGGCGACGATCCGTAACTGGTCTGAGAGGATGATCAGTCACACTGGAACTGAGACACGGTCCAGACTCCTACGGGAGGCAGCAGTGGGGAATATTGGACAATGGGCGAAAGCCTGATCCAGCCATGCCGCGTGTGTGAAGAAGGTCTTCGGATTGTAAAGCACTTTAAGTTGGGAGGAAGGGCATTAA…
Bacterstrain105	Solanum lycopersicum	Natural site	China	Heilongjiang	45.80N 125.15E	Fruiting Stage	LB Medium	27F-1492R	Bacteria	Proteobacteria	Gammaproteobacteria	Pseudomonadales	Pseudomonadaceae	Pseudomonas	Pseudomonas alkylphenolica	ACATGCAAGTCGAGCGGATGAGAAGAGCTTGCTCTTCGATTCAGCGGCGGACGGGTGAGTAATGCCTAGGAATCTGCCTGGTAGTGGGGGACAACGTTTCGAAAGGAACGCTAATACCGCATACGTCCTACGGGAGAAAGCAGGGGACCTTCGGGCCTTGCGCTATCAGATGAGCCTAGGTCGGATTAGCTAGTTGGTGAGGTAATGGCTCACCAAGGCGACGATCCGTAACTGGTCTGAGAGGATGATCAGTCACACTGGAACTGAGACACGGTCCAGACTCCTACGGGAGGCAGCAGTGGGGAATATTGGACAATGGGCGAAAGCCTGATCCAGCCATGCCGCGTGTGTGAAGAAGGTCTTCGGATTGTAAAGCACTTTAAGTTGGGAGGAAGGGCA…
Bacterstrain106	Solanum lycopersicum	Natural site	China	Heilongjiang	47.12N 124.90E	Fruiting Stage	Beef extract peptone Medium	27F-1492R	Bacteria	Proteobacteria	Gammaproteobacteria	Pseudomonadales	Pseudomonadaceae	Pseudomonas	Pseudomonas azotoformans	AGCGGTAGAGAGAAGCTTGCTTCTCTTGAGAGCGGCGGACGGGTGAGTAATGCCTAGGAATCTGCCTGGTAGTGGGGGATAACGTTCGGAAACGGACGCTAATACCGCATACGTCCTACGGGAGAAAGCAGGGGACCTTCGGGCCTTGCGCTATCAGATGAGCCTAGGTCGGATTAGCTAGTTGGTGGGGTAATGGCTCACCAAGGCGACGATCCGTAACTGGTCTGAGAGGATGATCAGTCACACTGGAACTGAGACACGGTCCAGACTCCTACGGGAGGCAGCAGTGGGGAATATTGGACAATGGGCGAAAGCCTGATCCAGCCATGCCGCGTGTGTGAAGAAGGTCTTCGGATTGTAAAGCACTTTAAGTTGGGAGGAAGGGTTGTAGATTAATAC…
Bacterstrain107	Solanum lycopersicum	Natural site	China	Shandong	36.93N 118.77E	Fruiting Stage	TSA Medium	27F-1492R	Bacteria	Proteobacteria	Gammaproteobacteria	Pseudomonadales	Pseudomonadaceae	Pseudomonas	Pseudomonas beteli	GGCCCGGCGGTAGCTACACATGCAGTCGAACGGCAGCACAGGAGAGCTTGCTCTCTGGGTGGCGAGTGGCGGACGGGTGAGGAATACATCGGAATCTACTCTGTCGTGGGGGATAACGTAGGGAAACTTACGCTAATACCGCATACGACCTACGGGTGAAAGCAGGGGACCTTCGGGCCTTGCGCGATTGAATGAGCCGATGTCGGATTAGCTAGTTGGCGGGGTAAAGGCCCACCAAGGCGACGATCCGTAGCTGGTCTGAGAGGATGATCAGCCACACTGGAACTGAGACACGGTCCAGACTCCTACGGGAGGCAGCAGTGGGGAATATTGGACAATGGGCGCAAGCCTGATCCAGCCATACCGCGTGGGTGAAGAAGGCCTTCGGGTTGTAAAGCC…
Bacterstrain108	Solanum lycopersicum	Natural site	China	Heilongjiang	47.12N 124.90E	Fruiting Stage	LB Medium	27F-1492R	Bacteria	Proteobacteria	Gammaproteobacteria	Pseudomonadales	Pseudomonadaceae	Pseudomonas	Pseudomonas donghuensis	AAGGCGGCAGCTACACATGCAGTCGAGCGGATGAGAAGAGCTTGCTCTTCGATTCAGCGGCGGACGGGTGAGTAATACCTAGGAATCTGCCTGGTAGTGGGGGACAACGTTTCGAAAGGAACGCTAATACCGCATACGTCCTACGGGAGAAAGCAGGGGACCTTCGGGCCTTGCGCTATCAGATGAGCCTAGGTCGGATTAGCTAGTTGGTGAGGTAATGGCTCACCAAGGCGACGATCCGTAACTGGTCTGAGAGGATGATCAGTCACACTGGAACTGAGACACGGTCCAGACTCCTACGGGAGGCAGCAGTGGGGAATATTGGACAATGGGCGAAAGCCTGATCCAGCCATGCCGCGTGTGTGAAGAAGGTCTTCGGATTGTAAAGCACTTTAAGTT…
Bacterstrain109	Solanum lycopersicum	Natural site	China	Shandong	37.35N, 119.23E	Fruiting Stage	TSA Medium	27F-1492R	Bacteria	Proteobacteria	Gammaproteobacteria	Pseudomonadales	Pseudomonadaceae	Pseudomonas	Pseudomonas donghuensis	TTCGCATGGCGCAGCTACACATGCAGTCGAGCGGTAGAGAGAAGCTTGCTTCTCTTGAGAGCGGCGGACGGGTGAGTAAT GCCTAGGAATCTGCCTGGTAGTGGGGGATAACGTTCGGAAACGAACGCTAATACCGCATACGTCCTACGGGAGAAAGCAG GGGACCTTCGGGCCTTGCGCTATCAGATGAGCCTAGGTCGGATTAGCTAGTTGGTGAGGTAATGGCTCACCAAGGCGACG ATCCGTAACTGGTCTGAGAGGATGATCAGTCACACTGGAACTGAGACACGGTCCAGACTCCTACGGGAGGCAGCAGTGGG GAATATTGGACAATGGGCGAAAGCCTGATCCAGCCATGCCGCGTGTGTGAAGAAGGTCTTCGGATTGTAAAGCAC…
Bacterstrain110	Solanum lycopersicum	Natural site	China	Heilongjiang	45.80N 125.15E	Fruiting Stage	LB Medium	27F-1492R	Bacteria	Proteobacteria	Gammaproteobacteria	Pseudomonadales	Pseudomonadaceae	Pseudomonas	Pseudomonas fluorescens	AGCGGATGAAGTGAGCTTGCTCATGGATTCAGCGGCGGACGGGTGAGTAATGCCTAGGAATCTGCCTGGTAGTGGGGGACAACGTTTCGAAAGGAACGCTAATACCGCATACGTCCTACGGGAGAAAGCAGGGGACCTTCGGGCCTTGCGCTATCAGATGAGCCTAGGTCGGATTAGCTAGTTGGTGAGGTAATGGCTCACCAAGGCTACGATCCGTAACTGGTCTGAGAGGATGATCAGTCACACTGGAACTGAGACACGGTCCAGACTCCTACGGGAGGCAGCAGTGGGGAATATTGGACAATGGGCGAAAGCCTGATCCAGCCATGCCGCGTGTGTGAAGAAGGTCTTCGGATTGTAAAGCACTTTAAGTTGGGAGGAAGGGTTGTAGATTAATAC…
Bacterstrain111	Solanum lycopersicum	Natural site	China	Shandong	37.35N, 119.23E	Fruiting Stage	TSA Medium	27F-1492R	Bacteria	Proteobacteria	Gammaproteobacteria	Xanthomonadales	Lysobacteraceae	Pseudomonas	Pseudomonas geniculata	ATGCAGTCGAACGGCAGCACAGTAAGAGCTTGCTCTTACGGGTGGCGAGTGGCGGACGGGTGAGGAATACATCGGAATCTACTCTGTCGTGGGGGATAACGTAGGGAAACTTACGCTAATACCGCATACGACCTACGGGTGAAAGCAGGGGACCTTCGGGCCTTGCGCGATTGAATGAGCCGATGTCGGATTAGCTAGTTGGCGGGGTAAAGGCCCACCAAGGCGACGATCCGTAGCTGGTCTGAGAGGATGATCAGCCACACTGGAACTGAGACACGGTCCAGACTCCTACGGGAGGCAGCAGTGGGGAATATTGGACAATGGGCGCAAGCCTGATCCAGCCATACCGCGTGGGTGAAGAAGGCCTTCGGGTTGTAAAGCCCTTTTGTTGGGAAAGAA…
Bacterstrain112	Solanum lycopersicum	Natural site	China	Heilongjiang	47.12N 124.90E	Fruiting Stage	TYG Medium	27F-1492R	Bacteria	Proteobacteria	Gammaproteobacteria	Pseudomonadales	Pseudomonadaceae	Pseudomonas	Pseudomonas granadensis	ACATGCAAGTCGAGCGGATGAAGTGAGCTTGCTCATGGATTCAGCGGCGGACGGGTGAGTAATGCCTAGGAATCTGCCTGGTAGTGGGGGACAACGTTTCGAAAGGAACGCTAATACCGCATACGTCCTACGGGAGAAAGCAGGGGACCTTCGGGCCTTGCGCTATCAGATGAGCCTAGGTCGGATTAGCTAGTTGGTGAGGTAATGGCTCACCAAGGCTACGATCCGTAACTGGTCTGAGAGGATGATCAGTCACACTGGAACTGAGACACGGTCCAGACTCCTACGGGAGGCAGCAGTGGGGAATATTGGACAATGGGCGAAAGCCTGATCCAGCCATGCCGCGTGTGTGAAGAAGGTCTTCGGATTGTAAAGCACTTTAAGTTGGGAGGAAGGGTT…
Bacterstrain113	Solanum lycopersicum	Natural site	China	Shandong	37.35N, 119.23E	Fruiting Stage	LB Medium	27F-1492R	Bacteria	Proteobacteria	Gammaproteobacteria	Pseudomonadales	Pseudomonadaceae	Pseudomonas	Pseudomonas koreensis	TGCATTGCGCAGCTACACATGCAGTCGAGCGGATGAAAGGAGCTTGCTCCTGGATTCAGCGGCGGACGGGTGAGTAATGCCTAGGAATCTGCCTGGTAGTGGGGGACAACGTTTCGAAAGGAACGCTAATACCGCATACGTCCTACGGGAGAAAGCAGGGGACCTTCGGGCCTTGCGCTATCAGATGAGCCTAGGTCGGATTAGCTAGTTGGTGAGGTAATGGCTCACCAAGGCGACGATCCGTAACTGGTCTGAGAGGATGATCAGTCACACTGGAACTGAGACACGGTCCAGACTCCTACGGGAGGCAGCAGTGGGGAATATTGGACAATGGGCGAAAGCCTGATCCAGCCATGCCGCGTGTGTGAAGAAGGTCTTCGGATTGTAAAGCACTTTAAG…
Bacterstrain114	Solanum lycopersicum	Natural site	China	Shandong	37.35N, 119.23E	Fruiting Stage	TSA Medium	27F-1492R	Bacteria	Proteobacteria	Gammaproteobacteria	Pseudomonadales	Pseudomonadaceae	Pseudomonas	Pseudomonas kunmingensis	ACACATGCAGTCGAGCGGATGAAGAGAGCTTGCTCTCTGATTCAGCGGCGGACGGGTGAGTAATGCCTAGGAATCTGCCTGATAGTGGGGGACAACGTTTCGAAAGGAACGCTAATACCGCATACGTCCTACGGGAGAAAGCAGGGGACCTTCGGGCCTTGCGCTATCAGATGAGCCTAGGTCGGATTAGCTAGTTGGTGAGGTAACGGCTCACCAAGGCGACGATCCGTAACTGGTCTGAGAGGATGATCAGTCACACTGGAACTGAGACACGGTCCAGACTCCTACGGGAGGCAGCAGTGGGGAATATTGGACAATGGGCGAAAGCCTGATCCAGCCATGCCGCGTGTGTGAAGAAGGTCTTCGGATTGTAAAGCACTTTAAGTTGGGAGGAAGGGC…
Bacterstrain115	Solanum lycopersicum	Natural site	China	Heilongjiang	45.80N 125.15E	Fruiting Stage	TWYE Medium	27F-1492R	Bacteria	Proteobacteria	Gammaproteobacteria	Pseudomonadales	Pseudomonadaceae	Pseudomonas	Pseudomonas laurentiana	CCGTGTCTGCGGCAGCTACACATGCAGTCGAGCGGATGAGAAGAGCTTGCTCTTCGATTCAGCGGCGGACGGGTGAGTAATACCTAGGAATCTGCCTGGTAGTGGGGGACAACGTTTCGAAAGGAACGCTAATACCGCATACGTCCTACGGGAGAAAGCAGGGGACCTTCGGGCCTTGCGCTATCAGATGAGCCTAGGTCGGATTAGCTAGTTGGTGAGGTAATGGCTCACCAAGGCTACGATCCGTAACTGGTCTGAGAGGATGATCAGTCACACTGGAACTGAGACACGGTCCAGACTCCTACGGGAGGCAGCAGTGGGGAATATTGGACAATGGGCGAAAGCCTGATCCAGCCATGCCGCGTGTGTGAAGAAGGTCTTCGGATTGTAAAGCACTTT…
Bacterstrain116	Solanum lycopersicum	Natural site	China	Heilongjiang	45.80N 125.15E	Fruiting Stage	TWYE Medium	27F-1492R	Bacteria	Proteobacteria	Gammaproteobacteria	Pseudomonadales	Pseudomonadaceae	Pseudomonas	Pseudomonas paralactis	CATGCAAGTCGAGCGGGTAGAAGAGAAGCTTGCTTCTCTTGAGAGCGGCGGACGGGTGAGTAATGCCTAGGAATCTGCCTGGTAGTGGGGGATAACGTTCGGAAACGGACGCTAATACCGCATACGTCCTACGGGAGAAAGCAGGGGACCTTCGGGCCTTGCGCTATCAGATGAGCCTAGGTCGGATTAGCTAGTTGGTGAGGTAATGGCTCACCAAGGCGACGATCCGTAACTGGTCTGAGAGGATGATCAGTCACACTGGAACTGAGACACGGTCCAGACTCCTACGGGAGGCAGCAGTGGGGAATATTGGACAATGGGCGAAAGCCTGATCCAGCCATGCCGCGTGTGTGAAGAAGGTCTTCGGATTGTAAAGCACTTTAAGTTGGGAGGAAGGGT…
Bacterstrain117	Solanum lycopersicum	Natural site	China	Heilongjiang	45.80N 125.15E	Fruiting Stage	TYG Medium	27F-1492R	Bacteria	Proteobacteria	Gammaproteobacteria	Pseudomonadales	Pseudomonadaceae	Pseudomonas	Pseudomonas protegens	ACATGCAAGTCGAGCGGCAGCACGGGTACTTGTACCTGGTGGCGAGCGGCGGACGGGTGAGTAATGCCTAGGAATCTGCCTAGTAGTGGGGGATAACGTCCGGAAACGGGCGCTAATACCGCATACGTCCTACGGGAGAAAGTGGGGGATCTTCGGACCTCACGCTATTAGATGAGCCTAGGTCGGATTAGCTAGTTGGTGAGGTAATGGCTCACCAAGGCGACGATCCGTAACTGGTCTGAGAGGATGATCAGTCACACTGGAACTGAGACACGGTCCAGACTCCTACGGGAGGCAGCAGTGGGGAATATTGGACAATGGGCGAAAGCCTGATCCAGCCATGCCGCGTGTGTGAAGAAGGTCTTCGGATTGTAAAGCACTTTAAGTTGGGAGGAAGGG…
Bacterstrain118	Solanum lycopersicum	Natural site	China	Heilongjiang	47.12N 124.90E	Fruiting Stage	LB Medium	27F-1492R	Bacteria	Proteobacteria	Gammaproteobacteria	Pseudomonadales	Pseudomonadaceae	Pseudomonas	Pseudomonas putida	ACATGCAGTCGAGCGGATGAGAAGAGCTTGCTCTTCGATTCAGCGGCGGACGGGTGAGTAATACCTAGGAATCTGCCTGGTAGTGGGGGACAACGTTTCGAAAGGAACGCTAATACCGCATACGTCCTACGGGAGAAAGCAGGGGACCTTCGGGCCTTGCGCTATCAGATGAGCCTAGGTCGGATTAGCTAGTTGGTGAGGTAATGGCTCACCAAGGCTACGATCCGTAACTGGTCTGAGAGGATGATCAGTCACACTGGAACTGAGACACGGTCCAGACTCCTACGGGAGGCAGCAGTGGGGAATATTGGACAATGGGCGAAAGCCTGATCCAGCCATGCCGCGTGTGTGAAGAAGGTCTTCGGATTGTAAAGCACTTTAAGTTGGGAGGAAGGGCAG…
Bacterstrain119	Solanum lycopersicum	Natural site	China	Heilongjiang	47.12N 124.90E	Fruiting Stage	TSA Medium	27F-1492R	Bacteria	Proteobacteria	Gammaproteobacteria	Pseudomonadales	Pseudomonadaceae	Pseudomonas	Pseudomonas wadenswilerensis	CACATGCAAGTCGAGCGGATGAGAAGAGCTTGCTCTTCGATTCAGCGGCGGACGGGTGAGTAATACCTAGGAATCTGCCTGGTAGTGGGGGACAACGTTTCGAAAGGAACGCTAATACCGCATACGCCCTACGGGGGAAAGCAGGGGACCTTCGGGCCTTGCGCTATCAGATGAGCCTAGGTCGGATTAGCTAGTTGGTGAGGTAATGGCTCACCAAGGCGACGATCCGTAACTGGTCTGAGAGGATGATCAGTCACACTGGAACTGAGACACGGTCCAGACTCCTACGGGAGGCAGCAGTGGGGAATATTGGACAATGGGCGAAAGCCTGATCCAGCCATGCCGCGTGTGTGAAGAAGGTCTTCGGATTGTAAAGCACTTTAAGTTGGGAGGAAGGGT…
Bacterstrain120	Solanum lycopersicum	Natural site	China	Heilongjiang	47.12N 124.90E	Fruiting Stage	Beef extract peptone Medium	27F-1492R	Bacteria	Proteobacteria	Gammaproteobacteria	Pseudomonadales	Pseudomonadaceae	Pseudomonas	Pseudomonas wadenswilerensis	GCTTGGCGGCAGCTACACATGCAGTCGAGCGGATGAGAAGAGCTTGCTCTTCGATTCAGCGGCGGACGGGTGAGTAATAC CTAGGAATCTGCCTGGTAGTGGGGGACAACGTTTCGAAAGGAACGCTAATACCGCATACGCCCTACGGGGGAAAGCAGGG GACCTTCGGGCCTTGCGCTATCAGATGAGCCTAGGTCGGATTAGCTAGTTGGTGAGGTAATGGCTCACCAAGGCGACGAT CCGTAACTGGTCTGAGAGGATGATCAGTCACACTGGAACTGAGACACGGTCCAGACTCCTACGGGAGGCAGCAGTGGGGA ATATTGGACAATGGGCGAAAGCCTGATCCAGCCATGCCGCGTGTGTGAAGAAGGTCTTCGGATTGTAAAGCACTT…
Bacterstrain121	Solanum lycopersicum	Natural site	China	Shandong	37.35N, 119.23E	Fruiting Stage	LB Medium	27F-1492R	Bacteria	Proteobacteria	Gammaproteobacteria	Pseudomonadales	Pseudomonadaceae	Pseudomonas	Pseudomonas alkylphenolica	GGACTGGCGGCAGCTACACATGCAAGTCGAGCGGATGAGAAGAGCTTGCTCTTCGATTCAGCGGCGGACGGGTGAGTAATGCCTAGGAATCTGCCTGGTAGTGGGGGACAACGTTTCGAAAGGAACGCTAATACCGCATACGTCCTACGGGAGAAAGCAGGGGACCTTCGGGCCTTGCGCTATCAGATGAGCCTAGGTCGGATTAGCTAGTTGGTGAGGTAATGGCTCACCAAGGCGACGATCCGTAACTGGTCTGAGAGGATGATCAGTCACACTGGAACTGAGACACGGTCCAGACTCCTACGGGAGGCAGCAGTGGGGAATATTGGACAATGGGCGAAAGCCTGATCCAGCCATGCCGCGTGTGTGAAGAAGGTCTTCGGATTGTAAAGCACTTTA…
Bacterstrain122	Solanum lycopersicum	Natural site	China	Heilongjiang	47.12N 124.90E	Fruiting Stage	LB Medium	27F-1492R	Bacteria	Proteobacteria	Gammaproteobacteria	Pseudomonadales	Pseudomonadaceae	Pseudomonas	Pseudomonas arsenicoxydans	AGAGAAGCTTGCTTCTCTTGAGAGCGGCGGACGGGTGAGTAATGCCTAGGAATCTGCCTGGTAGTGGGGGATAACGCTCGGAAACGGACGCTAATACCGCATACGTCCTACGGGAGAAAGCAGGGGACCTTCGGGCCTTGCGCTATCAGATGAGCCTAGGTCGGATTAGCTAGTTGGTGAGGTAATGGCTCACCAAGGCGACGATCCGTAACTGGTCTGAGAGGATGATCAGTCACACTGGAACTGAGACACGGTCCAGACTCCTACGGGAGGCAGCAGTGGGGAATATTGGACAATGGGCGAAAGCCTGATCCAGCCATGCCGCGTGTGTGAAGAAGGTCTTCGGATTGTAAAGCACTTTAAGTTGGGAGGAAGGGCAGTTACCTAATACGTATCTGT…
Bacterstrain123	Solanum lycopersicum	Natural site	China	Shandong	36.93N 118.77E	Fruiting Stage	LB Medium	27F-1492R	Bacteria	Proteobacteria	Gammaproteobacteria	Pseudomonadales	Pseudomonadaceae	Pseudomonas	Pseudomonas brassicacearum	CACATGCAGTCGAGCGGTAGAGAGGTGCTTGCACCTCTTGAGAGCGGCGGACGGGTGAGTAATGCCTAGGAATCTGCCTGGTAGTGGGGGATAACGCTCGGAAACGGACGCTAATACCGCATACGTCCTACGGGAGAAAGCAGGGGACCTTCGGGCCTTGCGCTATCAGATGAGCCTAGGTCGGATTAGCTAGTTGGTGGGGTAATGGCTCACCAAGGCGACGATCCGTAACTGGTCTGAGAGGATGATCAGTCACACTGGAACTGAGACACGGTCCAGACTCCTACGGGAGGCAGCAGTGGGGAATATTGGACAATGGGCGAAAGCCTGATCCAGCCATGCCGCGTGTGTGAAGAAGGTCTTCGGATTGTAAAGCACTTTAAGTTGGGAGGAAGGGCA…
Bacterstrain124	Solanum lycopersicum	Natural site	China	Shandong	37.35N, 119.23E	Fruiting Stage	Beef extract peptone Medium	27F-1492R	Bacteria	Proteobacteria	Gammaproteobacteria	Pseudomonadales	Pseudomonadaceae	Pseudomonas	Pseudomonas extremaustralis	ACACATGCAAGTCGAGCGGTAGAGAGAAGCTTGCTTCTCTTGAGAGCGGCGGACGGGTGAGTAATGCCTAGGAATCTGCCTGGTAGTGGGGGATAACGTTCGGAAACGGACGCTAATACCGCATACGTCCTACGGGAGAAAGCAGGGGACCTTCGGGCCTTGCGCTATCAGATGAGCCTAGGTCGGATTAGCTAGTTGGTGAGGTAATGGCTCACCAAGGCGACGATCCGTAACTGGTCTGAGAGGATGATCAGTCACACTGGAACTGAGACACGGTCCAGACTCCTACGGGAGGCAGCAGTGGGGAATATTGGACAATGGGCGAAAGCCTGATCCAGCCATGCCGCGTGTGTGAAGAAGGTCTTCGGATTGTAAAGCACTTTAAGTTGGGAGGAAGGG…
Bacterstrain125	Solanum lycopersicum	Natural site	China	Shandong	37.35N, 119.23E	Fruiting Stage	TSA Medium	27F-1492R	Bacteria	Proteobacteria	Gammaproteobacteria	Pseudomonadales	Pseudomonadaceae	Pseudomonas	Pseudomonas extremorientalis	GACATGCAAGTCGAGCGGTAGAGAGAAGCTTGCTTCTCTTGAGAGCGGCGGACGGGTGAGTAATGCCTAGGAATCTGCCTGGTAGTGGGGGATAACGTTCGGAAACGAACGCTAATACCGCATACGTCCTACGGGAGAAAGCAGGGGACCTTCGGGCCTTGCGCTATCAGATGAGCCTAGGTCGGATTAGCTAGTTGGTGAGGTAATGGCTCACCAAGGCGACGATCCGTAACTGGTCTGAGAGGATGATCAGTCACACTGGAACTGAGACACGGTCCAGACTCCTACGGGAGGCAGCAGTGGGGAATATTGGACAATGGGCGAAAGCCTGATCCAGCCATGCCGCGTGTGTGAAGAAGGTCTTCGGATTGTAAAGCACTTTAAGTTGGGAGGAAGGGC…
Bacterstrain126	Solanum lycopersicum	Natural site	China	Heilongjiang	47.12N 124.90E	Fruiting Stage	TYG Medium	27F-1492R	Bacteria	Proteobacteria	Gammaproteobacteria	Pseudomonadales	Pseudomonadaceae	Pseudomonas	Pseudomonas geniculata	CATGCAAGTCGAACGGCAGCACAGAGGAGCTTGCTCCTTGGGTGGCGAGTGGCGGACGGGTGAGGAATACATCGGAATCTACTCTGTCGTGGGGGATAACGTAGGGAAACTTACGCTAATACCGCATACGACCTACGGGTGAAAGCAGGGGACCTTCGGGCCTTGCGCGATTGAATGAGCCGATGTCGGATTAGCTAGTTGGCGGGGTAAAGGCCCACCAAGGCGACGATCCGTAGCTGGTCTGAGAGGATGATCAGCCACACTGGAACTGAGACACGGTCCAGACTCCTACGGGAGGCAGCAGTGGGGAATATTGGACAATGGGCGCAAGCCTGATCCAGCCATACCGCGTGGGTGAAGAAGGCCTTCGGGTTGTAAAGCCCTTTTGTTGGGAAAGAA…
Bacterstrain127	Solanum lycopersicum	Natural site	China	Heilongjiang	47.12N 124.90E	Fruiting Stage	TSA Medium	27F-1492R	Bacteria	Proteobacteria	Gammaproteobacteria	Pseudomonadales	Pseudomonadaceae	Pseudomonas	Pseudomonas granadensis	CATGCAAGTCGAGCGGATGAAGTGAGCTTGCTCATGGATTCAGCGGCGGACGGGTGAGTAATGCCTAGGAATCTGCCTGGTAGTGGGGGACAACGTTTCGAAAGGAACGCTAATACCGCATACGTCCTACGGGAGAAAGCAGGGGACCTTCGGGCCTTGCGCTATCAGATGAGCCTAGGTCGGATTAGCTAGTTGGTGAGGTAATGGCTCACCAAGGCTACGATCCGTAACTGGTCTGAGAGGATGATCAGTCACACTGGAACTGAGACACGGTCCAGACTCCTACGGGAGGCAGCAGTGGGGAATATTGGACAATGGGCGAAAGCCTGATCCAGCCATGCCGCGTGTGTGAAGAAGGTCTTCGGATTGTAAAGCACTTTAAGTTGGGAGGAAGGGTTG…
Bacterstrain128	Solanum lycopersicum	Natural site	China	Heilongjiang	45.80N 125.15E	Fruiting Stage	Beef extract peptone Medium	27F-1492R	Bacteria	Proteobacteria	Gammaproteobacteria	Pseudomonadales	Pseudomonadaceae	Pseudomonas	Pseudomonas hibiscicola	CCTACACATGCAAGTCGAACGGCAGCACAGAGGAGCTTGCTCCTTGGGTGGCGAGTGGCGGACGGGTGAGGAATACATCGGAATCTACTCTGTCGTGGGGGATAACGTAGGGAAACTTACGCTAATACCGCATACGACCTACGGGTGAAAGCAGGGGATCTTCGGACCTTGCGCGATTGAATGAGCCGATGTCGGATTAGCTAGTTGGCGGGGTAAAGGCCCACCAAGGCGACGATCCGTAGCTGGTCTGAGAGGATGATCAGCCACACTGGAACTGAGACACGGTCCAGACTCCTACGGGAGGCAGCAGTGGGGAATATTGGACAATGGGCGCAAGCCTGATCCAGCCATACCGCGTGGGTGAAGAAGGCCTTCGGGTTGTAAAGCCCTTTTGTTGGG…
Bacterstrain129	Solanum lycopersicum	Natural site	China	Shandong	36.93N 118.77E	Fruiting Stage	Beef extract peptone Medium	27F-1492R	Bacteria	Proteobacteria	Gammaproteobacteria	Pseudomonadales	Pseudomonadaceae	Pseudomonas	Pseudomonas hunanensis	TACCCATGCAAGTCGAGCGGATGACGGGAGCTTGCTCCTTGATTCAGCGGCGGACGGGTGAGTAATGCCTAGGAATCTGCCTGGTAGTGGGGGACAACGTTTCGAAAGGAACGCTAATACCGCATACGTCCTACGGGAGAAAGCAGGGGACCTTCGGGCCTTGCGCTATCAGATGAGCCTAGGTCGGATTAGCTAGTTGGTGAGGTAATGGCTCACCAAGGCGACGATCCGTAACTGGTCTGAGAGGATGATCAGTCACACTGGAACTGAGACACGGTCCAGACTCCTACGGGAGGCAGCAGTGGGGAATATTGGACAATGGGCGAAAGCCTGATCCAGCCATGCCGCGTGTGTGAAGAAGGTCTTCGGATTGTAAAGCACTTTAAGTTGGGAGGAAGG…
Bacterstrain130	Solanum lycopersicum	Natural site	China	Heilongjiang	45.80N 125.15E	Fruiting Stage	TYG Medium	27F-1492R	Bacteria	Proteobacteria	Gammaproteobacteria	Pseudomonadales	Pseudomonadaceae	Pseudomonas	Pseudomonas lini	ATGCAAGTCGAGCGGTAGAGAGGTGCTTGCACCTCTTGAGAGCGGCGGACGGGTGAGTAATGCCTAGGAATCTGCCTGGTAGTGGGGGATAACGCTCGGAAACGGACGCTAATACCGCATACGTCCTACGGGAGAAAGCAGGGGACCTTCGGGCCTTGCGCTATCAGATGAGCCTAGGTCGGATTAGCTAGTTGGTGGGGTAATGGCTCACCAAGGCGACGATCCGTAACTGGTCTGAGAGGATGATCAGTCACACTGGAACTGAGACACGGTCCAGACTCCTACGGGAGGCAGCAGTGGGGAATATTGGACAATGGGCGAAAGCCTGATCCAGCCATGCCGCGTGTGTGAAGAAGGTCTTCGGATTGTAAAGCACTTTAAGTTGGGAGGAAGGGCAGT…
Bacterstrain131	Solanum lycopersicum	Natural site	China	Shandong	36.93N 118.77E	Fruiting Stage	TSA Medium	27F-1492R	Bacteria	Proteobacteria	Gammaproteobacteria	Pseudomonadales	Pseudomonadaceae	Pseudomonas	Pseudomonas moraviensis	TGCAGTCGAGCGGATGAAGGGAGCTTGCTCCTGGATTCAGCGGCGGACGGGTGAGTAATGCCTAGGAATCTGCCTGGTAGTGGGGGACAACGTTTCGAAAGGAACGCTAATACCGCATACGTCCTACGGGAGAAAGCAGGGGACCTTCGGGCCTTGCGCTATCAGATGAGCCTAGGTCGGATTAGCTAGTTGGTGAGGTAATGGCTCACCAAGGCGACGATCCGTAACTGGTCTGAGAGGATGATCAGTCACACTGGAACTGAGACACGGTCCAGACTCCTACGGGAGGCAGCAGTGGGGAATATTGGACAATGGGCGAAAGCCTGATCCAGCCATGCCGCGTGTGTGAAGAAGGTCTTCGGATTGTAAAGCACTTTAAGTTGGGAGGAAGGGTTGTAG…
Bacterstrain132	Solanum lycopersicum	Natural site	China	Heilongjiang	45.80N 125.15E	Fruiting Stage	TYG Medium	27F-1492R	Bacteria	Proteobacteria	Gammaproteobacteria	Pseudomonadales	Pseudomonadaceae	Pseudomonas	Pseudomonas mosselii	CATGCAAGTCGAGCGGATGACGGGAGCTTGCTCCTTGATTCAGCGGCGGACGGGTGAGTAATGCCTAGGAATCTGCCTGGTAGTGGGGGACAACGTTTCGAAAGGAACGCTAATACCGCATACGTCCTACGGGAGAAAGCAGGGGACCTTCGGGCCTTGCGCTATCAGATGAGCCTAGGTCGGATTAGCTAGTAGGTGAGGTAATGGCTCACCTAGGCGACGATCCGTAACTGGTCTGAGAGGATGATCAGTCACACTGGAACTGAGACACGGTCCAGACTCCTACGGGAGGCAGCAGTGGGGAATATTGGACAATGGGCGAAAGCCTGATCCAGCCATGCCGCGTGTGTGAAGAAGGTCTTCGGATTGTAAAGCACTTTAAGTTGGGAGGAAGGGCAG…
Bacterstrain133	Solanum lycopersicum	Natural site	China	Shandong	37.35N, 119.23E	Fruiting Stage	LB Medium	27F-1492R	Bacteria	Proteobacteria	Gammaproteobacteria	Pseudomonadales	Pseudomonadaceae	Pseudomonas	Pseudomonas mucidolens	GCGGTCTGCGGCAGCTACACATGCAGTCGAGCGGATGAGAGAAGCTTGCTTCTCTTGACAGCGGCGGACGGGTGAGTAATGCCTAGGAATCTGCCTGGTAGTGGGGGATAACGTTCGGAAACGGACGCTAATACCGCATACGTCCTACGGGAGAAAGCAGGGGACCTTCGGGCCTTGCGCTATCAGATGAGCCTAGGTCGGATTAGCTAGTTGGTGAGGTAATGGCTCACCAAGGCGACGATCCGTAACTGGTCTGAGAGGATGATCAGTCACACTGGAACTGAGACACGGTCCAGACTCCTACGGGAGGCAGCAGTGGGGAATATTGGACAATGGGCGAAAGCCTGATCCAGCCATGCCGCGTGTGTGAAGAAGGTCTTCGGATTGTAAAGCACTTTA…
Bacterstrain134	Solanum lycopersicum	Natural site	China	Heilongjiang	47.12N 124.90E	Fruiting Stage	TSA Medium	27F-1492R	Bacteria	Proteobacteria	Gammaproteobacteria	Pseudomonadales	Pseudomonadaceae	Pseudomonas	Pseudomonas protegens	ACACATGCAAGTCGAGCGGCAGCACGGGTACTTGTACCTGGTGGCGAGCGGCGGACGGGTGAGTAATGCCTAGGAATCTGCCTAGTAGTGGGGGATAACGTCCGGAAACGGGCGCTAATACCGCATACGTCCTACGGGAGAAAGTGGGGGATCTTCGGACCTCACGCTATTAGATGAGCCTAGGTCGGATTAGCTAGTTGGTGAGGTAATGGCTCACCAAGGCGACGATCCGTAACTGGTCTGAGAGGATGATCAGTCACACTGGAACTGAGACACGGTCCAGACTCCTACGGGAGGCAGCAGTGGGGAATATTGGACAATGGGCGAAAGCCTGATCCAGCCATGCCGCGTGTGTGAAGAAGGTCTTCGGATTGTAAAGCACTTTAAGTTGGGAGGAAG…
Bacterstrain135	Solanum lycopersicum	Natural site	China	Shandong	36.93N 118.77E	Fruiting Stage	Beef extract peptone Medium	27F-1492R	Bacteria	Proteobacteria	Gammaproteobacteria	Pseudomonadales	Pseudomonadaceae	Pseudomonas	Pseudomonas rhodesiae	ACATGCAGTCGAGCGGTAGAGAGAAGCTTGCTTCTCTTGAGAGCGGCGGACGGGTGAGTAATGCCTAGGAATCTGCCTGGTAGTGGGGGATAACGTTCGGAAACGGACGCTAATACCGCATACGTCCTACGGGAGAAAGCAGGGGACCTTCGGGCCTTGCGCTATCAGATGAGCCTAGGTCGGATTAGCTAGTTGGTGGGGTAATGGCTCACCAAGGCGACGATCCGTAACTGGTCTGAGAGGATGATCAGTCACACTGGAACTGAGACACGGTCCAGACTCCTACGGGAGGCAGCAGTGGGGAATATTGGACAATGGGCGAAAGCCTGATCCAGCCATGCCGCGTGTGTGAAGAAGGTCTTCGGATTGTAAAGCACTTTAAGTTGGGAGGAAGGGCCA…
Bacterstrain136	Solanum lycopersicum	Natural site	China	Shandong	37.35N, 119.23E	Fruiting Stage	TSA Medium	27F-1492R	Bacteria	Proteobacteria	Gammaproteobacteria	Pseudomonadales	Pseudomonadaceae	Pseudomonas	Pseudomonas simiae	GTGCATGGCGGCAGCTACACATGCAGTCGAGCGGTAGAGAGAAGCTTGCTTCTCTTGAGAGCGGCGGACGGGTGAGTAAT GCCTAGGAATCTGCCTGGTAGTGGGGGATAACGTTCGGAAACGAACGCTAATACCGCATACGTCCTACGGGAGAAAGCAG GGGACCTTCGGGCCTTGCGCTATCAGATGAGCCTAGGTCGGATTAGCTAGTTGGTGAGGTAATGGCTCACCAAGGCGACG ATCCGTAACTGGTCTGAGAGGATGATCAGTCACACTGGAACTGAGACACGGTCCAGACTCCTACGGGAGGCAGCAGTGGG GAATATTGGACAATGGGCGAAAGCCTGATCCAGCCATGCCGCGTGTGTGAAGAAGGTCTTCGGATTGTAAAGCAC…
Bacterstrain137	Solanum lycopersicum	Natural site	China	Heilongjiang	45.80N 125.15E	Fruiting Stage	LB Medium	27F-1492R	Bacteria	Proteobacteria	Gammaproteobacteria	Pseudomonadales	Pseudomonadaceae	Pseudomonas	Pseudomonas taiwanensis	GCCTACACATGCAAGTCGAGCGGATGACGGGAGCTTGCTCCTTGATTCAGCGGCGGACGGGTGAGTAATGCCTAGGAATCTGCCTGGTAGTGGGGGACAACGTTTCGAAAGGAACGCTAATACCGCATACGTCCTACGGGAGAAAGCAGGGGACCTTCGGGCCTTGCGCTATCAGATGAGCCTAGGTCGGATTAGCTAGTTGGTGGGGTAATGGCTCACCAAGGCGACGATCCGTAACTGGTCTGAGAGGATGATCAGTCACACTGGAACTGAGACACGGTCCAGACTCCTACGGGAGGCAGCAGTGGGGAATATTGGACAATGGGCGAAAGCCTGATCCAGCCATGCCGCGTGTGTGAAGAAGGTCTTCGGATTGTAAAGCACTTTAAGTTGGGAGGA…
Bacterstrain138	Solanum lycopersicum	Natural site	China	Shandong	37.35N, 119.23E	Fruiting Stage	Beef extract peptone Medium	27F-1492R	Bacteria	Proteobacteria	Gammaproteobacteria	Pseudomonadales	Pseudomonadaceae	Pseudomonas	Pseudomonas umsongensis	TGCAGTCGAGCGGATGAAGAGAGCTTGCTCTCTGATTCAGCGGCGGACGGGTGAGTAATGCCTAGGAATCTGCCTGGTAGTGGGGGACAACGTCTCGAAAGGGACGCTAATACCGCATACGTCCTACGGGAGAAAGCAGGGGACCTTCGGGCCTTGCGCTATCAGATGAGCCTAGGTCGGATTAGCTAGTTGGTGAGGTAATGGCTCACCAAGGCGACGATCCGTAACTGGTCTGAGAGGATGATCAGTCACACTGGAACTGAGACACGGTCCAGACTCCTACGGGAGGCAGCAGTGGGGAATATTGGACAATGGGCGAAAGCCTGATCCAGCCATGCCGCGTGTGTGAAGAAGGTCTTCGGATTGTAAAGCACTTTAAGTTGGGAGGAAGGGCAGTAA…
Bacterstrain139	Solanum lycopersicum	Natural site	China	Heilongjiang	47.12N 124.90E	Fruiting Stage	LB Medium	27F-1492R	Bacteria	Proteobacteria	Gammaproteobacteria	Pseudomonadales	Pseudomonadaceae	Pseudomonas	Pseudomonas vancouverensis	GCAGCTACACATGCAGTCGAGCGGATGAAGAGAGCTTGCTCTCTGATTCAGCGGCGGACGGGTGAGTAATGCCTAGGAATCTGCCTGGTAGTGGGGGACAACGTCTCGAAAGGGACGCTAATACCGCATACGTCCTACGGGAGAAAGCAGGGGACCTTCGGGCCTTGCGCTATCAGATGAGCCTAGGTCGGATTAGCTAGTTGGTGAGGTAATGGCTCACCAAGGCGACGATCCGTAACT GGTCTGAGAGGATGATCAGTCACACTGGAACTGAGACACGGTCCAGACTCCTACGGGAGGCAGCAGTGGGGAATATTGGACAATGGGCGAAAGCCTGATCCAGCCATGCCGCGTGTGTGAAGAAGGTCTTCGGATTGTAAAGCACTTTAAGTTGGGAG…
Bacterstrain140	Solanum lycopersicum	Natural site	China	Shandong	37.35N, 119.23E	Fruiting Stage	TWYE Medium	27F-1492R	Bacteria	Proteobacteria	Gammaproteobacteria	Xanthomonadales	Xanthomonadaceae	Pseudomonas	Pseudomonas geniculata	GGTTAAGCTACCTGCTTCTGGTGCAACAAACTCCCATGGTGTGACGGGCG GTGTGTACAAGGCCCGGGAACGTATTCACCGCAGCAATGCTGATCTGCGA TTACTAGCGATTCCGACTTCATGGAGTCGAGTTGCAGACTCCAATCCGGA CTGAGATAGGGTTTCTGGGATTGGCTTACCGTCGCCGGCTTGCAGCCCTC TGTCCCTACCATTGTAGTACGTGTGTAGCCCTGGCCGTAAGGGCCATGAT GACTTGACGTCATCCCCACCTTCCTCCGGTTTGTCACCGGCGGTCTCCTT AGAGTTCCCACCATTACGTGCTGGCAACTAAGGACAAGGGTTGCGCTCGT TGCGGGACTTAACCCAACATCTCACGACACGAGCTGACGACA…
Bacterstrain141	Solanum lycopersicum	Natural site	China	Heilongjiang	45.80N 125.15E	Fruiting Stage	TSA Medium	27F-1492R	Bacteria	Proteobacteria	Gammaproteobacteria	Pseudomonadales	Pseudomonadaceae	Pseudomonas	Pseudomonas vancouverensis	AGGTTAGACTAGCTACTTCTGGTGCAACCCACTCCCATGGTGTGACGGGC GGTGTGTACAAGGCCCGGGAACGTATTCACCGCGACATTCTGATTCGCGA TTACTAGCGATTCCGACTTCACGCAGTCGAGTTGCAGACTGCGATCCGGA CTACGATCGGTTTTGTGGGATTAGCTCCACCTCGCGGCTTGGCAACCCTC TGTACCGACCATTGTAGCACGTGTGTAGCCCAGGCCGTAAGGGCCATGAT GACTTGACGTCATCCCCACCTTCCTCCGGTTTGTCACCGGCAGTCTCCTT AGAGTGCCCACCATAACGTGCTGGTAACTAAGGACAAGGGTTGCGCTCGT TACGGGACTTAACCCAACATCTCACGACACGAGCTGACGACA…
Bacterstrain142	Solanum lycopersicum	Natural site	China	Shandong	37.35N, 119.23E	Fruiting Stage	TSA Medium	27F-1492R	Bacteria	Proteobacteria	Gammaproteobacteria	Pseudomonadales	Pseudomonadaceae	Pseudomonas	Pseudomonas putida	GTTAGACTAGCTACTTCTGGTGCAACCCACTCCCATGGTGTGACGGGCGG TGTGTACAAGGCCCGGGAACGTATTCACCGCGACATTCTGATTCGCGATT ACTAGCGATTCCGACTTCACGCAGTCGAGTTGCAGACTGCGATCCGGACT ACGATCGGTTTTGTGAGATTAGCTCCACCTCGCGGCTTGGCAACCCTCTG TACCGACCATTGTAGCACGTGTGTAGCCCAGGCCGTAAGGGCCATGATGA CTTGACGTCATCCCCACCTTCCTCCGGTTTGTCACCGGCAGTCTCCTTAG AGTGCCCACCATAACGTGCTGGTAACTAAGGACAAGGGTTGCGCTCGTTA CGGGACTTAACCCAACATCTCACGACACGAGCTGACGACAGC…
Bacterstrain143	Solanum lycopersicum	Natural site	China	Shandong	37.35N, 119.23E	Fruiting Stage	TYG Medium	27F-1492R	Bacteria	Proteobacteria	Gammaproteobacteria	Pseudomonadales	Pseudomonadaceae	Pseudomonas	Pseudomonas vancouverensis	TAGCTACTTCTGGTGCAACCCACTCCCATGGTGTGACGGGCGGTGTGTAC AAGGCCCGGGAACGTATTCACCGCGACATTCTGATTCGCGATTACTAGCG ATTCCGACTTCACGCAGTCGAGTTGCAGACTGCGATCCGGACTACGATCG GTTTTGTGAGATTAGCTCCACCTCGCGGCTTGGCAACCCTCTGTACCGAC CATTGTAGCACGTGTGTAGCCCAGGCCGTAAGGGCCATGATGACTTGACG TCATCCCCACCTTCCTCCGGTTTGTCACCGGCAGTCTCCTTAGAGTGCCC ACCATAACGTGCTGGTAACTAAGGACAAGGGTTGCGCTCGTTACGGGACT TAACCCAACATCTCACGACACGAGCTGACGACAGCCATGCAG…
Bacterstrain144	Solanum lycopersicum	Natural site	China	Shandong	37.35N, 119.23E	Fruiting Stage	TYG Medium	27F-1492R	Bacteria	Proteobacteria	Gammaproteobacteria	Pseudomonadales	Pseudomonadaceae	Pseudomonas	Pseudomonas brassicacearum	CGCGACATTCTGATTCGCGATTACTAGCGATTCCGACTTCACGCAGTCGA GTTGCAGACTGCGATCCGGACTACGATCGGTTTTGTGGGATTAGCTCCAC CTCGCGGCTTGGCAACCCTCTGTACCGACCATTGTAGCACGTGTGTAGCC CAGGCCGTAAGGGCCATGATGACTTGACGTCATCCCCACCTTCCTCCGGT TTGTCACCGGCAGTCTCCTTAGAGTGCCCACCATGACGTGCTGGTAACTA AGGACAAGGGTTGCGCTCGTTACGGGACTTAACCCAACATCTCACGACAC GAGCTGACGACAGCCATGCAGCACCTGTCTCAATGTTCCCGAAGGCACCA ATCCATCTCTGGAAAGTTCATTGGATGTCAAGGCCTGGTAAG…
Bacterstrain145	Solanum lycopersicum	Natural site	China	Shandong	37.35N, 119.23E	Fruiting Stage	TSA Medium	27F-1492R	Bacteria	Proteobacteria	Gammaproteobacteria	Pseudomonadales	Pseudomonadaceae	Pseudomonas	Pseudomonas putida	CCCGAAGGTTAGACTAGCTACTTCTGGTGCAACCCACTCCCATGGTGTGA CGGGCGGTGTGTACAAGGCCCGGGAACGTATTCACCGCGACATTCTGATT CGCGATTACTAGCGATTCCGACTTCACGCAGTCGAGTTGCAGACTGCGAT CCGGACTACGATCGGTTTTGTGAGATTAGCTCCACCTCGCGGCTTGGCAA CCCTCTGTACCGACCATTGTAGCACGTGTGTAGCCCAGGCCGTAAGGGCC ATGATGACTTGACGTCATCCCCACCTTCCTCCGGTTTGTCACCGGCAGTC TCCTTAGAGTGCCCACCATAACGTGCTGGTAACTAAGGACAAGGGTTGCG CTCGTTACGGGACTTAACCCAACATCTCACGACACGAGCTGA…
Bacterstrain146	Solanum lycopersicum	Natural site	China	Heilongjiang	47.12N 124.90E	Fruiting Stage	Beef extract peptone Medium	27F-1492R	Bacteria	Proteobacteria	Gammaproteobacteria	Pseudomonadales	Pseudomonadaceae	Pseudomonas	Pseudomonas alkylphenolica	GTCCTCCCGAAGGTTAGACTAGCTACTTCTGGTGCAACCCACTCCCATGG TGTGACGGGCGGTGTGTACAAGGCCCGGGAACGTATTCACCGCGACATTC TGATTCGCGATTACTAGCGATTCCGACTTCACGCAGTCGAGTTGCAGACT GCGATCCGGACTACGATCGGTTTTGTGAGATTAGCTCCACCTCGCGGCTT GGCAACCCTCTGTACCGACCATTGTAGCACGTGTGTAGCCCAGGCCGTAA GGGCCATGATGACTTGACGTCATCCCCACCTTCCTCCGGTTTGTCACCGG CAGTCTCCTTAGAGTGCCCACCATAACGTGCTGGTAACTAAGGACAAGGG TTGCGCTCGTTACGGGACTTAACCCAACATCTCACGACACGA…
Bacterstrain147	Solanum lycopersicum	Natural site	China	Shandong	36.93N 118.77E	Fruiting Stage	LB Medium	27F-1492R	Bacteria	Proteobacteria	Gammaproteobacteria	Pseudomonadales	Pseudomonadaceae	Pseudomonas	Pseudomonas mosselii	GTACCGTCCTCCCGAAGGTTAGACTAGCTACTTCTGGTGCAACCCACTCC CATGGTGTGACGGGCGGTGTGTACAAGGCCCGGGAACGTATTCACCGCGA CATTCTGATTCGCGATTACTAGCGATTCCGACTTCACGCAGTCGAGTTGC AGACTGCGATCCGGACTACGATCGGTTTTGTGAGATTAGCTCCACCTCGC GGCTTGGCAACCCTCTGTACCGACCATTGTAGCACGTGTGTAGCCCAGGC CGTAAGGGCCATGATGACTTGACGTCATCCCCACCTTCCTCCGGTTTGTC ACCGGCAGTCTCCTTAGAGTGCCCACCATAACGTGCTGGTAACTAAGGAC AAGGGTTGCGCTCGTTACGGGACTTAACCCAACATCTCACGA…
Bacterstrain148	Solanum lycopersicum	Natural site	China	Shandong	37.35N, 119.23E	Fruiting Stage	Beef extract peptone Medium	27F-1492R	Bacteria	Proteobacteria	Gammaproteobacteria	Pseudomonadales	Pseudomonadaceae	Pseudomonas	Pseudomonas putida	GTACCGTCCTCCCGAAGGTTAGACTAGCTACTTCTGGTGCAACCCACTCC CATGGTGTGACGGGCGGTGTGTACAAGGCCCGGGAACGTATTCACCGCGA CATTCTGATTCGCGATTACTAGCGATTCCGACTTCACGCAGTCGAGTTGC AGACTGCGATCCGGACTACGATCGGTTTTGTGAGATTAGCTCCACCTCGC GGCTTGGCAACCCTCTGTACCGACCATTGTAGCACGTGTGTAGCCCAGGC CGTAAGGGCCATGATGACTTGACGTCATCCCCACCTTCCTCCGGTTTGTC ACCGGCAGTCTCCTTAGAGTGCCCACCATAACGTGCTGGTAACTAAGGAC AAGGGTTGCGCTCGTTACGGGACTTAACCCAACATCTCACGA…
Bacterstrain149	Solanum lycopersicum	Natural site	China	Shandong	37.35N, 119.23E	Fruiting Stage	TSA Medium	27F-1492R	Bacteria	Proteobacteria	Alphaproteobacteria	Rhizobiales	Rhizobiaceae	Rhizobium	Rhizobium radiobacter	TTACCATGCAAGTCGAACGCCCCGCAAGGGGAGTGGCAGACGGGTGAGTAACGCGTGGGAACATACCCTTTCCTGCGGAATAGCTCCGGGAAACTGGAATTAATACCGCATACGCCCTACGGGGGAAAGATTTATCGGGGAAGGATTGGCCCGCGTTGGATTAGCTAGTTGGTGGGGTAAAGGCCTACCAAGGCGACGATCCATAGCTGGTCTGAGAGGATGATCAGCCACATTGGGACTGAGACACGGCCCAAACTCCTACGGGAGGCAGCAGTGGGGAATATTGGACAATGGGCGCAAGCCTGATCCAGCCATGCCGCGTGAGTGATGAAGGCCTTAGGGTTGTAAAGCTCTTTCACCGGAGAAGATAATGACGGTATCCGGAGAAGAAGCCCCGGC…
Bacterstrain150	Solanum lycopersicum	Natural site	China	Shandong	36.93N 118.77E	Fruiting Stage	TWYE Medium	27F-1492R	Bacteria	Proteobacteria	Alphaproteobacteria	Rhizobiales	Rhizobiaceae	Rhizobium	Rhizobium radiobacter	GCTTACACTGGCAAGTCGAACGCCCCGCAAGGGGAGTGGCAGACGGGTGAGTAACGCGTGGGAACTACCCTTTCCTGCGGAATAGCTCCGGGAAACTGGAATTAATACCGCATACGCCCTACGGGGGAAAGATTTATCGGGGAAGGATTGGCCCGCGTTGGATTAGCTAGTTGGTGGGGTAAAGGCCTACCAAGGCGACGATCCATAGCTGGTCTGAGAGGATGATCAGCCACATTGGGACTGAGACACGGCCCAAACTCCTACGGGAGGCAGCAGTGGGGAATATTGGACAATGGGCGCAAGCCTGATCCAGCCATGCCGCGTGAGTGATGAAGGCCTTAGGGTTGTAAAGCTCTTTCACCGGAGAAGATAATGACGGTATCCGGAGAAGAAGCCCCG…
Bacterstrain151	Solanum lycopersicum	Natural site	China	Heilongjiang	47.12N 124.90E	Fruiting Stage	LB Medium	27F-1492R	Bacteria	Proteobacteria	Alphaproteobacteria	Rhizobiales	Rhizobiaceae	Rhizobium	Rhizobium radiobacter	TTACCATGCAAGTCGAACGCCCCGCAAGGGGAGTGGCAGACGGGTGAGTAACGCGTGGGAACATACCCTTTCCTGCGGAATAGCTCCGGGAAACTGGAATTAATACCGCATACGCCCTACGGGGGAAAGATTTATCGGGGAAGGATTGGCCCGCGTTGGATTAGCTAGTTGGTGGGGTAAAGGCCTACCAAGGCGACGATCCATAGCTGGTCTGAGAGGATGATCAGCCACATTGGGACTGAGACACGGCCCAAACTCCTACGGGAGGCAGCAGTGGGGAATATTGGACAATGGGCGCAAGCCTGATCCAGCCATGCCGCGTGAGTGATGAAGGCCTTAGGGTTGTAAAGCTCTTTCACCGGAGAAGATAATGACGGTATCCGGAGAAGAAGCCCCGGC…
Bacterstrain152	Solanum lycopersicum	Natural site	China	Heilongjiang	47.12N 124.90E	Fruiting Stage	TYG Medium	27F-1492R	Bacteria	Proteobacteria	Alphaproteobacteria	Rhizobiales	Rhizobiaceae	Rhizobium	Rhizobium radiobacter	TACCTTCGGGTAAAACCAACTCCCATGGTGTGACGGGCGGTGTGTACAAG GCCCGGGAACGTATTCACCGCAGCATGCTGATCTGCGATTACTAGCGATT CCAACTTCATGCACTCGAGTTGCAGAGTGCAATCCGAACTGAGATGGCTT TTGGAGATTAGCTCGACATCGCTGTCTCGCTGCCCACTGTCACCACCATT GTAGCACGTGTGTAGCCCAGCCCGTAAGGGCCATGAGGACTTGACGTCAT CCCCACCTTCCTCTCGGCTTATCACCGGCAGTCCCCTTAGAGTGCCCAAC TAAATGCTGGCAACTAAGGGCGAGGGTTGCGCTCGTTGCGGGACTTAACC CAACATCTCACGACACGAGCTGACGACAGCCATGCAGCACCT…
Bacterstrain153	Solanum lycopersicum	Natural site	China	Heilongjiang	47.12N 124.90E	Fruiting Stage	TWYE Medium	27F-1492R	Bacteria	Actinobacteria	Actinobacteria	Corynebacteriales	Nocardiaceae	Rhodococcus	Rhodococcus qingshengii	TGCAGTCGAGCGGTAAGGCCTTTCGGGGTACACGAGCGGCGAACGGGTGAGTAACACGTGGGTGATCTGCCCTGCACTTCGGGATAAGCCTGGGAAACTGGGTCTAATACCGGATATGACCTCCTATCGCATGGTGGGTGGTGGAAAGATTTATCGGTGCAGGATGGGCCCGCGGCCTATCAGCTTGTTGGTGGGGTAATGGCCTACCAAGGCGACGACGGGTAGCCGACCTGAGAGGGTGACCGGCCACACTGGGACTGAGACACGGCCCAGACTCCTACGGGAGGCAGCAGTGGGGAATATTGCACAATGGGCGAAAGCCTGATGCAGCGACGCCGCGTGAGGGATGACGGCCTTCGGGTTGTAAACCTCTTTCAGCAGGGACGAAGCGCAAGTGAC…
Bacterstrain154	Solanum lycopersicum	Natural site	China	Shandong	36.93N 118.77E	Fruiting Stage	TSA Medium	27F-1492R	Bacteria	Actinobacteria	Actinobacteria	Corynebacteriales	Nocardiaceae	Rhodococcus	Rhodococcus qingshengii	TGCAGTCGAGCGGTAAGGCCTTTCGGGGTACACGAGCGGCGAACGGGTGAGTAACACGTGGGTGATCTGCCCTGCACTTCGGGATAAGCCTGGGAAACTGGGTCTAATACCGGATATGACCTCCTATCGCATGGTGGGTGGTGGAAAGATTTATCGGTGCAGGATGGGCCCGCGGCCTATCAGCTTGTTGGTGGGGTAATGGCCTACCAAGGCGACGACGGGTAGCCGACCTGAGAGGGTGACCGGCCACACTGGGACTGAGACACGGCCCAGACTCCTACGGGAGGCAGCAGTGGGGAATATTGCACAATGGGCGAAAGCCTGATGCAGCGACGCCGCGTGAGGGATGACGGCCTTCGGGTTGTAAACCTCTTTCAGCAGGGACGAAGCGCAAGTGAC…
Bacterstrain155	Solanum lycopersicum	Natural site	China	Heilongjiang	47.12N 124.90E	Fruiting Stage	TSA Medium	27F-1492R	Bacteria	Actinobacteria	Actinobacteria	Corynebacteriales	Nocardiaceae	Rhodococcus	Rhodococcus qingshengii	TGCAGTCGAGCGGTAAGGCCTTTCGGGGTACACGAGCGGCGAACGGGTGAGTAACACGTGGGTGATCTGCCCTGCACTTCGGGATAAGCCTGGGAAACTGGGTCTAATACCGGATATGACCTCCTATCGCATGGTGGGTGGTGGAAAGATTTATCGGTGCAGGATGGGCCCGCGGCCTATCAGCTTGTTGGTGGGGTAATGGCCTACCAAGGCGACGACGGGTAGCCGACCTGAGAGGGTGACCGGCCACACTGGGACTGAGACACGGCCCAGACTCCTACGGGAGGCAGCAGTGGGGAATATTGCACAATGGGCGAAAGCCTGATGCAGCGACGCCGCGTGAGGGATGACGGCCTTCGGGTTGTAAACCTCTTTCAGCAGGGACGAAGCGCAAGTGAC…
Bacterstrain156	Solanum lycopersicum	Natural site	China	Heilongjiang	47.12N 124.90E	Fruiting Stage	TSA Medium	27F-1492R	Bacteria	Proteobacteria	Gammaproteobacteria	Enterobacterales	Yersiniaceae	Serratia	Serratia quinivorans	ACTGCATTTGAAACTGGCAAGCTAGAGTCTTGTAGAGGGGGGTAGAATTCCAGGTGTAGCGGTGAAATGCGTAGAGATCTGGAGGAATACCGGTGGCGAAGGCGGCCACCTGGACAAAGACTGACGCTCAGGTGCGAAAGCGTGGGGAGCAAACAGGATTAGATACCCTGGTAGTCCACGCTGTAAACGATGTCGACTTGGAGGTTGTGCCCTTGAGGCGTGGCTTCCGGAGCTAACGCGTTAAGTCGACCGCCTGGGGAGTACGGCCGCAAGGTTAAAACTCAAATGAATTGACGGGGGCCCGCACAAGCGGTGGAGCATGTGGTTTAATTCGATGCAACGCGAAGAACCTTACCTACTCTTGACATCCAGAGAATTCGCTAGAGATAGCTTAGTGCC…
Bacterstrain157	Solanum lycopersicum	Natural site	China	Heilongjiang	47.12N 124.90E	Fruiting Stage	TSA Medium	27F-1492R	Bacteria	Proteobacteria	Gammaproteobacteria	Enterobacterales	Yersiniaceae	Serratia	Serratia quinivorans	AGTCTTGTAGAGGGGGGTAGAATTCCAGGTGTAGCGGTGAAATGCGTAGAGATCTGGAGGAATACCGGTGGCGAAGGCGGCCCCCTGGACAAAGACTGACGCTCAGGTGCGAAAGCGTGGGGAGCAAACAGGATTAGATACCCTGGTAGTCCACGCTGTAAACGATGTCGACTTGGAGGTTGTGCCCTTGAGGCGTGGCTTCCGGAGCTAACGCGTTAAGTCGACCGCCTGGGGAGTACGGCCGCAAGGTTAAAACTCAAATGAATTGACGGGGGCCCGCACAAGCGGTGGAGCATGTGGTTTAATTCGATGCAACGCGAAGAACCTTACCTACTCTTGACATCCAGAGAATTCGCTAGAGATAGCTTAGTGCCTTCGGGAACTTTGAGACAGGTGCTG…
Bacterstrain158	Solanum lycopersicum	Natural site	China	Heilongjiang	45.80N 125.15E	Fruiting Stage	Beef extract peptone Medium	27F-1492R	Bacteria	Proteobacteria	Gammaproteobacteria	Enterobacterales	Yersiniaceae	Serratia	Serratia quinivorans	GCAAGCTAGAGTCTTGTAGAGGGGGGTAGAATTCCAGGTGTAGCGGTGAAATGCGTAGAGATCTGGAGGAATACCGGTGGCGAAGGCGGCCCCCTGGACAAAGACTGACGCTCAGGTGCGAAAGCGTGGGGAGCAAACAGGATTAGATACCCTGGTAGTCCACGCTGTAAACGATGTCGACTTGGAGGTTGTGCCCTTGAGGCGTGGCTTCCGGAGCTAACGCGTTAAGTCGACCGCCTGGGGAGTACGGCCGCAAGGTTAAAACTCAAATGAATTGACGGGGGCCCGCACAAGCGGTGGAGCATGTGGTTTAATTCGATGCAACGCGAAGAACCTTACCTACTCTTGACATCCAGAGAATTCGCTAGAGATAGCTTAGTGCCTTCGGGAACTCTGAGA…
Bacterstrain159	Solanum lycopersicum	Natural site	China	Shandong	36.93N 118.77E	Fruiting Stage	LB Medium	27F-1492R	Bacteria	Proteobacteria	Gammaproteobacteria	Enterobacterales	Yersiniaceae	Serratia	Serratia quinivorans	TGCATTTGAAACTGGCAAGCTAGAGTCTTGTAGAGGGGGGTAGAATTCCAGGTGTAGCGGTGAAATGCGTAGAGATCTGGAGGAATACCGGTGGCGAAGGCGGCCCCCTGGACAAAGACTGACGCTCAGGTGCGAAAGCGTGGGGAGCAAACAGGATTAGATACCCTGGTAGTCCACGCTGTAAACGATGTCGACTTGGAGGTTGTGCCCTTGAGGCGTGGCTTCCGGAGCTAACGCGTTAAGTCGACCGCCTGGGGAGTACGGCCGCAAGGTTAAAACTCAAATGAATTGACGGGGGCCCGCACAAGCGGTGGAGCATGTGGTTTAATTCGATGCAACGCGAAGAACCTTACCTACTCTTGACATCCAGAGAATTCGCTAGAGATAGCTTAGTGCCTT…
Bacterstrain160	Solanum lycopersicum	Natural site	China	Shandong	37.35N, 119.23E	Fruiting Stage	LB Medium	27F-1492R	Bacteria	Proteobacteria	Gammaproteobacteria	Enterobacterales	Yersiniaceae	Serratia	Serratia quinivorans	GCTAGAGTCTTGTAGAGGGGGGTAGAATTTCAGGTGTAGCGGTGAAATGCGTAGAGATCTGGAGGAATACCGGTGGCGAAGGCGGCCCCCTGGACAAAGACTGACGCTCAGGTGCGAAAGCGTGGGGAGCAAACAGGATTAGATACCCTGGTAGTCCACGCTGTAAACGATGTCGACTTGGAGGTTGTGCCCTTGAGGCGTGGCTTCCGGAGCTAACGCGTTAAGTCGACCGCCTGGGGAGTACGGCCGCAAGGTTAAAACTCAAATGAATTGACGGGGGCCCGCACAAGCGGTGGAGCATGTGGTTTAATTCGATGCAACGCGAAGAACCTTACCTACTCTTGACATCCAGAGAATTCGCTAGAGATAGCTTAGTGCCTTCGGGAACTTTGAGACAGG…
Bacterstrain161	Solanum lycopersicum	Natural site	China	Shandong	37.35N, 119.23E	Fruiting Stage	Beef extract peptone Medium	27F-1492R	Bacteria	Proteobacteria	Gammaproteobacteria	Enterobacterales	Yersiniaceae	Serratia	Serratia marcescens	GGGGGGGGGCAGCTTACACATGCAGTCGAGCGGTAGCACAGGGGAGCTTGCTCCCCGGGTGACGAGCGGCGGACGGGTGAGTAATGTCTGGGAAACTGCCTGATGGAGGGGGATAACTACTGGAAACGGTAGCTAATACCGCATAACGTCGCAAGACCAAAGAGGGGGACCTTCGGGCCTCTTGCCATCAGATGTGCCCAGATGGGATTAGCTAGTAGGTGGGGTAATGGCTCACCTAGGCGACGATCCCTAGCTGGTCTGAGAGGATGACCAGCCACACTGGAACTGAGACACGGTCCAGACTCCTACGGGAGGCAGCAGTGGGGAATATTGCACAATGGGCGCAAGCCTGATGCAGCCATGCCGCGTGTGTGAAGAAGGCCTTCGGGTTGTAAAGCA…
Bacterstrain162	Solanum lycopersicum	Natural site	China	Shandong	36.93N 118.77E	Fruiting Stage	TSA Medium	27F-1492R	Bacteria	Proteobacteria	Gammaproteobacteria	Enterobacterales	Yersiniaceae	Serratia	Serratia marcescens	GTGCAGGGCGCAGCTTACACATGCAGTCGAGCGGTAGCACAGGGGAGCTTGCTCCCCGGGTGACGAGCGGCGGACGGGTGAGTAATGTCTGGGAAACTGCCTGATGGAGGGGGATAACTACTGGAAACGGTAGCTAATACCGCATAACGTCGCAAGACCAAAGAGGGGGACCTTCGGGCCTCTTGCCATCAGATGTGCCCAGATGGGATTAGCTAGTAGGTGGGGTAATGGCTCACCTAGGCGACGATCCCTAGCTGGTCTGAGAGGATGACCAGCCACACTGGAACTGAGACACGGTCCAGACTCCTACGGGAGGCAGCAGTGGGGAATATTGCACAATGGGCGCAAGCCTGATGCAGCCATGCCGCGTGTGTGAAGAAGGCCTTCGGGTTGTAAAGC…
Bacterstrain163	Solanum lycopersicum	Natural site	China	Shandong	37.35N, 119.23E	Fruiting Stage	TWYE Medium	27F-1492R	Bacteria	Proteobacteria	Gammaproteobacteria	Enterobacterales	Yersiniaceae	Serratia	Serratia quinivorans	TTGAAACTGGCAAGCTAGAGTCTTGTAGAGGGGGGTAGAATTCCAGGTGTAGCGGTGAAATGCGTAGAGATCTGGAGGAATACCGGTGGCGAAGGCGGCCCCCTGGACAAAGACTGACGCTCAGGTGCGAAAGCGTGGGGAGCAAACAGGATTAGATACCCTGGTAGTCCACGCTGTAAACGATGTCGACTTGGAGGTTGTGCCCTTGAGGCGTGGCTTCCGGAGCTAACGCGTTAAGTCGACCGCCTGGGGAGTACGGCCGCAAGGTTAAAACTCAAATGAATTGACGGGGGCCCGCACAAGCGGTGGAGCATGTGGTTTAATTCGATGCAACGCGAAGAACCTTACCTACTCTTGACATCCAGAGAATTCGCTAGAGATAGCTTAGTGCCTTCGGGA…
Bacterstrain164	Solanum lycopersicum	Natural site	China	Shandong	36.93N 118.77E	Fruiting Stage	TYG Medium	27F-1492R	Bacteria	Bacteroidetes	Sphingobacteriia	Sphingobacteriales	Sphingobacteriaceae	Sphingobacterium	Sphingobacterium anhuiense	CATTGCAAGTCGGACGGGATTGAGATCAGTAGCTTGCTATGATCTGCATGAGAGTGGCGCACGGGTGCGTAACGCGTGAGCAACCTACCCATATCAGGGGGATAGCCTCTCGAAAGAGAGATTAACACCGCATAACATCATTGACCGGCATCGGATTATGATCAAATATTTATAGGATATGGATGGGCTCGCGTGACATTAGCTAGTTGGAGAGGTAACGGCTCACCAAGGCTACGATGTCTAGGGGCTCTGAGAGGAGAATCCCCCACACTGGTACTGAGACACGGACCAGACTCCTACGGGAGGCAGCAGTAAGGAATATTGGTCAATGGAGGCAACTCTGAACCAGCCATGCCGCGTGCAGGATGACTGCCCTATGGGTTGTAAACTGCTTTTGTC…
Bacterstrain165	Solanum lycopersicum	Natural site	China	Shandong	37.35N, 119.23E	Fruiting Stage	TYG Medium	27F-1492R	Bacteria	Bacteroidetes	Sphingobacteriia	Sphingobacteriales	Sphingobacteriaceae	Sphingobacterium	Sphingobacterium anhuiense	CATGCAAGTCGGACGGGATTGAGATCAGTAGCTTGCTATGATTTGATGAGAGTGGCGCACGGGTGCGTAACGCGTGAGCAACCTACCCATATCAGGGGGATAGCCTCTCGAAAGAGAGATTAACACCGCATAACATCATTGACCGGCATCGGATTATGATCAAATATTTATAGGATATGGATGGGCTCGCGTGACATTAGCTAGTTGGAGAGGTAACGGCTCACCAAGGCTACGATGTCTAGGGGCTCTGAGAGGAGAATCCCCCACACTGGTACTGAGACACGGACCAGACTCCTACGGGAGGCAGCAGTAAGGAATATTGGTCAATGGAGGCAACTCTGAACCAGCCATGCCGCGTGCAGGATGACTGCCCTATGGGTTGTAAACTGCTTTTGTCAG…
Bacterstrain166	Solanum lycopersicum	Natural site	China	Heilongjiang	47.12N 124.88E	Fruiting Stage	TSA Medium	27F-1492R	Bacteria	Bacteroidetes	Sphingobacteriia	Sphingobacteriales	Sphingobacteriaceae	Sphingobacterium	Sphingobacterium anhuiense	TACATGCAAGTCGGACGGGATTGAGATCAGAGCTTGCTATGATTTGATGAGAGTGGCGCACGGGTGCGTAACGCGTGAGCAACCTACCCATATCAGGGGGATAGCCTCTCGAAAGAGAGATTAACACCGCATAACATCATTGACCGGCATCGGATTATGATCAAATATTTATAGGATATGGATGGGCTCGCGTGACATTAGCTAGTTGGAGAGGTAACGGCTCACCAAGGCTACGATGTCTAGGGGCTCTGAGAGGAGAATCCCCCACACTGGTACTGAGACACGGACCAGACTCCTACGGGAGGCAGCAGTAAGGAATATTGGTCAATGGAGGCAACTCTGAACCAGCCATGCCGCGTGCAGGATGACTGCCCTATGGGTTGTAAACTGCTTTTGTCA…
Bacterstrain167	Solanum lycopersicum	Natural site	China	Shandong	36.93N 118.77E	Fruiting Stage	Beef extract peptone	27F-1492R	Bacteria	Bacteroidetes	Sphingobacteriia	Sphingobacteriales	Sphingobacteriaceae	Sphingobacterium	Sphingobacterium anhuiense	ACATTGCAAGTCGGACGGGATTGAGATCAGTAGCTTGCTTATGATCTGATGAGAGTGGCGCACGGGTGCGTAACGCGTGAGCAACCTACCCATATCAGGGGGATAGCCTCTCGAAAGAGAGATTAACACCGCATAACATCATTGACCGGCATCGGATTATGATCAAATATTTATAGGATATGGATGGGCTCGCGTGACATTAGCTAGTTGGAGAGGTAACGGCTCACCAAGGCTACGATGTCTAGGGGCTCTGAGAGGAGAATCCCCCACACTGGTACTGAGACACGGACCAGACTCCTACGGGAGGCAGCAGTAAGGAATATTGGTCAATGGAGGCAACTCTGAACCAGCCATGCCGCGTGCAGGATGACTGCCCTATGGGTTGTAAACTGCTTTTGT…
Bacterstrain168	Solanum lycopersicum	Natural site	China	Heilongjiang	45.80N 125.15E	Fruiting Stage	TSA Medium	27F-1492R	Bacteria	Bacteroidetes	Sphingobacteriia	Sphingobacteriales	Sphingobacteriaceae	Sphingobacterium	Sphingobacterium anhuiense	TACATGCAAGTCGGACGGGATTGAGATCAGAGCTTGCTATGATTTGATGAGAGTGGCGCACGGGTGCGTAACGCGTGAGCAACCTACCCATATCAGGGGGATAGCCTCTCGAAAGAGAGATTAACACCGCATAACATCATTGACCGGCATCGGATTATGATCAAATATTTATAGGATATGGATGGGCTCGCGTGACATTAGCTAGTTGGAGAGGTAACGGCTCACCAAGGCTACGATGTCTAGGGGCTCTGAGAGGAGAATCCCCCACACTGGTACTGAGACACGGACCAGACTCCTACGGGAGGCAGCAGTAAGGAATATTGGTCAATGGAGGCAACTCTGAACCAGCCATGCCGCGTGCAGGATGACTGCCCTATGGGTTGTAAACTGCTTTTGTCA…
Bacterstrain169	Solanum lycopersicum	Natural site	China	Heilongjiang	47.12N 124.88E	Fruiting Stage	TSA Medium	27F-1492R	Bacteria	Firmicutes	Bacilli	Bacillales	Planococcaceae	Sporosarcina	Sporosarcina aquimarina	TAATACATGCAAGTCGAGCGAATCAATAGGAGCTTGCTCCTTGAGATTAGCGGCGGACGGGTGAGTAACACGTGGGCAACCTGCCCTGCAGATGGGGATAACTCCGGGAAACCGGGGCTAATACCGAATAATCAATTCCTTCGCATGAAGGAATTCTGAA AGACGGTTTCGGCTGTCACTGCAGGATGGGCCCGCGGCGCATTAGCTAGTTGGTGGGGTAATGGCCTACCAAGGCAACGA TGCGTAGCCGACCTGAGAGGGTGATCGGCCACACTGGGACTGAGACACGGCCCAGACTCCTACGGGAGGCAGCAGTAGGGAATCTTCCACAATGGACGAAAGTCTGATGGAGCAATGCCGCGTGAGTGAAGAAGGTTTTCGGATCGTAAAGCTCTGT…
Bacterstrain170	Solanum lycopersicum	Natural site	China	Heilongjiang	47.12N 124.90E	Fruiting Stage	TSA Medium	27F-1492R	Bacteria	Firmicutes	Bacilli	Bacillales	Planococcaceae	Sporosarcina	Sporosarcina aquimarina	TAATACATGCAAGTCGAGCGAATCAATAGGAGCTTGCTCCTTGAGATTAGCGGCGGACGGGTGAGTAACACGTGGGCAACCTGCCCTGCAGATGGGGATAACTCCGGGAAACCGGGGCTAATACCGAATAATCAATTCCTTCGCATGAAGGAATTCTGAA AGACGGTTTCGGCTGTCACTGCAGGATGGGCCCGCGGCGCATTAGCTAGTTGGTGGGGTAATGGCCTACCAAGGCAACGA TGCGTAGCCGACCTGAGAGGGTGATCGGCCACACTGGGACTGAGACACGGCCCAGACTCCTACGGGAGGCAGCAGTAGGGAATCTTCCACAATGGACGAAAGTCTGATGGAGCAATGCCGCGTGAGTGAAGAAGGTTTTCGGATCGTAAAGCTCTGT…
Bacterstrain171	Solanum lycopersicum	Natural site	China	Shandong	37.35N, 119.23E	Fruiting Stage	TYG Medium	27F-1492R	Bacteria	Firmicutes	Bacilli	Bacillales	Staphylococcaceae	Staphylococcus	Staphylococcus equorum	GCAGTCGAGCGAACGGATAAGGAGCTTGCTCCTTTGAAGTTAGCGGCGGACGGGTGAGTAACACGTGGGTAACCTACCTATAAGACTGGAATAACTTCGGGAAACCGGAGCTAATGCCGGATAACATTTGGAACCGCATGGTTCTAAAGTAAAAGATGGTTTTGCTATCACTTATAGATGGACCCGCGCCGTATTAGCTAGTTGGTAAGGTAACGGCTTACCAAGGCAACGATACGTAGCCGACCTGAGAGGGTGATCGGCCACACTGGAACTGAGACACGGTCCAGACTCCTACGGGAGGCAGCAGTAGGGAATCTTCCGCAATGGACGAAAGTCTGACGGAGCAACGCCGCGTGAGTGATGAAGGTTTTCGGATCGTAAAACTCTGTTATTAGGGAA…
Bacterstrain172	Solanum lycopersicum	Natural site	China	Heilongjiang	47.12N 124.90E	Fruiting Stage	TYG Medium	27F-1492R	Bacteria	Firmicutes	Bacilli	Bacillales	Staphylococcaceae	Staphylococcus	Staphylococcus equorum	GCAGTCGAGCGAACGGATAAGGAGCTTGCTCCTTTGAAGTTAGCGGCGGACGGGTGAGTAACACGTGGGTAACCTACCTATAAGACTGGAATAACTTCGGGAAACCGGAGCTAATGCCGGATAACATTTGGAACCGCATGGTTCTAAAGTAAAAGATGGTTTTGCTATCACTTATAGATGGACCCGCGCCGTATTAGCTAGTTGGTAAGGTAACGGCTTACCAAGGCAACGATACGTAGCCGACCTGAGAGGGTGATCGGCCACACTGGAACTGAGACACGGTCCAGACTCCTACGGGAGGCAGCAGTAGGGAATCTTCCGCAATGGACGAAAGTCTGACGGAGCAACGCCGCGTGAGTGATGAAGGTTTTCGGATCGTAAAACTCTGTTATTAGGGAA…
Bacterstrain173	Solanum lycopersicum	Natural site	China	Heilongjiang	45.80N 125.15E	Fruiting Stage	TSA Medium	27F-1492R	Bacteria	Proteobacteria	Gammaproteobacteria	Xanthomonadales	Lysobacteraceae	Stenotrophomonas	Stenotrophomonas rhizophila	CTACACATGCAAGTCGAACGGCAGCACAGTAAGAGCTTGCTCTTATGGGTGGCGAGTGGCGGACGGGTGAGGAATACATCGGAATCTACCTTTTCGTGGGGGATAACGTAGGGAAACTTACGCTAATACCGCATACGACCTTCGGGTGAAAGCAGGGGACCTTCGGGCCTTGCGCGGATAGATGAGCCGATGTCGGATTAGCTAGTTGGCGGGGTAAAGGCCCACCAAGGCGACGATCCGTAGCTGGTCTGAGAGGATGATCAGCCACACTGGAACTGAGACACGGTCCAGACTCCTACGGGAGGCAGCAGTGGGGAATATTGGACAATGGGCGCAAGCCTGATCCAGCCATACCGCGTGGGTGAAGAAGGCCTTCGGGTTGTAAAGCCCTTTTGTTGG…
Bacterstrain174	Solanum lycopersicum	Natural site	China	Heilongjiang	47.12N 124.90E	Fruiting Stage	TSA Medium	27F-1492R	Bacteria	Proteobacteria	Gammaproteobacteria	Xanthomonadales	Lysobacteraceae	Stenotrophomonas	Stenotrophomonas bentonitica	TGCAGTCGAACGGCAGCACAGGAGAGCTTGCTCTCTGGGTGGCGAGTGGCGGACGGGTGAGGAATACATCGGAATCTACCTTTTCGTGGGGGATAACGTAGGGAAACTTACGCTAATACCGCATACGACCTTCGGGTGAAAGCAGGGGACCTTCGGGCCTTGCGCGGATAGATGAGCCGATGTCGGATTAGCTAGTTGGCGGGGTAAAGGCCCACCAAGGCGACGATCCGTAGCTGGTCTGAGAGGATGATCAGCCACACTGGAACTGAGACACGGTCCAGACTCCTACGGGAGGCAGCAGTGGGGAATATTGGACAATGGGCGCAAGCCTGATCCAGCCATACCGCGTGGGTGAAGAAGGCCTTCGGGTTGTAAAGCCCTTTTGTTGGGAAAGAAAAG…
Bacterstrain175	Solanum lycopersicum	Natural site	China	Shandong	36.93N 118.77E	Fruiting Stage	TYG Medium	27F-1492R	Bacteria	Proteobacteria	Gammaproteobacteria	Xanthomonadales	Lysobacteraceae	Stenotrophomonas	Stenotrophomonas rhizophila	ACATGCAGTCGAACGGCAGCACAGTAAGAGCTTGCTCTTATGGGTGGCGAGTGGCGGACGGGTGAGGAATACATCGGAATCTACCTTTTCGTGGGGGATAACGTAGGGAAACTTACGCTAATACCGCATACGACCTTCGGGTGAAAGCAGGGGACCTTCGGGCCTTGCGCGGATAGATGAGCCGATGTCGGATTAGCTAGTTGGCGGGGTAAAGGCCCACCAAGGCGACGATCCGTAGCTGGTCTGAGAGGATGATCAGCCACACTGGAACTGAGACACGGTCCAGACTCCTACGGGAGGCAGCAGTGGGGAATATTGGACAATGGGCGCAAGCCTGATCCAGCCATACCGCGTGGGTGAAGAAGGCCTTCGGGTTGTAAAGCCCTTTTGTTGGGAAAG…
Bacterstrain176	Solanum lycopersicum	Natural site	China	Shandong	37.35N, 119.23E	Fruiting Stage	TWYE Medium	27F-1492R	Bacteria	Proteobacteria	Gammaproteobacteria	Xanthomonadales	Lysobacteraceae	Stenotrophomonas	Stenotrophomonas indicatrix	ACCCATGCAAGTCGAACGGCAGCACAGAGGAGCTTGCTCCTTGGGTGGCGAGTGGCGGACGGGTGAGGAATACATCGGAATCTACTTTTTCGTGGGGGATAACGTAGGGAAACTTACGCTAATACCGCATACGACCTACGGGTGAAAGCAGGGGACCTTCGGGCCTTGCGCGATTGAATGAGCCGATGTCGGATTAGCTAGTTGGCGGGGTAAAGGCCCACCAAGGCGACGATCCGTAGCTGGTCTGAGAGGATGATCAGCCACACTGGAACTGAGACACGGTCCAGACTCCTACGGGAGGCAGCAGTGGGGAATATTGGACAATGGGCGCAAGCCTGATCCAGCCATACCGCGTGGGTGAAGAAGGCCTTCGGGTTGTAAAGCCCTTTTGTTGGGAAA…
Bacterstrain177	Solanum lycopersicum	Natural site	China	Heilongjiang	47.12N 124.90E	Fruiting Stage	TSA Medium	27F-1492R	Bacteria	Proteobacteria	Gammaproteobacteria	Xanthomonadales	Lysobacteraceae	Stenotrophomonas	Stenotrophomonas indicatrix	TGCAGTCGAACGGCAGCACAGAGGAGCTTGCTCCTTGGGTGGCGAGTGGCGGACGGGTGAGGAATACATCGGAATCTACTTTTTCGTGGGGGATAACGTAGGGAAACTTACGCTAATACCGCATACGACCTACGGGTGAAAGCAGGGGACCTTCGGGCCTTGCGCGATTGAATGAGCCGATGTCGGATTAGCTAGTTGGCGGGGTAAAGGCCCACCAAGGCGACGATCCGTAGCTGGTCTGAGAGGATGATCAGCCACACTGGAACTGAGACACGGTCCAGACTCCTACGGGAGGCAGCAGTGGGGAATATTGGACAATGGGCGCAAGCCTGATCCAGCCATACCGCGTGGGTGAAGAAGGCCTTCGGGTTGTAAAGCCCTTTTGTTGGGAAAGAAATC…
Bacterstrain178	Solanum lycopersicum	Natural site	China	Shandong	37.35N, 119.23E	Fruiting Stage	TYG Medium	27F-1492R	Bacteria	Proteobacteria	Gammaproteobacteria	Xanthomonadales	Lysobacteraceae	Stenotrophomonas	Stenotrophomonas maltophilia	CTACACATTGCAAGTCGAACGGCAGCACAGGAGAGCTTGCTCTCTGGGTGGCGAGTGGCGGACGGGTGAGGAATACATCGGAATCTACTCTGTCGTGGGGGATAACGTAGGGAAACTTACGCTAATACCGCATACGACCTACGGGTGAAAGCAGGGGATCTTCGGACCTTGCGCGATTGAATGAGCCGATGTCGGATTAGCTAGTTGGCGGGGTAAAGGCCCACCAAGGCGACGATCCGTAGCTGGTCTGAGAGGATGATCAGCCACACTGGAACTGAGACACGGTCCAGACTCCTACGGGAGGCAGCAGTGGGGAATATTGGACAATGGGCGCAAGCCTGATCCAGCCATACCGCGTGGGTGAAGAAGGCCTTCGGGTTGTAAAGCCCTTTTGTTGGG…
Bacterstrain179	Solanum lycopersicum	Natural site	China	Shandong	37.35N, 119.23E	Fruiting Stage	Beef extract peptone Medium	27F-1492R	Bacteria	Proteobacteria	Gammaproteobacteria	Xanthomonadales	Lysobacteraceae	Stenotrophomonas	Stenotrophomonas rhizophila	CGGCAGCACAGTAAGAGCTTGCTCTTATGGGTGGCGAGTGGCGGACGGGTGAGGAATACATCGGAATCTACCTTTTCGTGGGGGATAACGTAGGGAAACTTACGCTAATACCGCATACGACCTTCGGGTGAAAGCAGGGGACCTTCGGGCCTTGCGCGGATAGATGAGCCGATGTCGGATTAGCTAGTTGGCGGGGTAAAGGCCCACCAAGGCGACGATCCGTAGCTGGTCTGAGAGGATGATCAGCCACACTGGAACTGAGACACGGTCCAGACTCCTACGGGAGGCAGCAGTGGGGAATATTGGACAATGGGCGCAAGCCTGATCCAGCCATACCGCGTGGGTGAAGAAGGCCTTCGGGTTGTAAAGCCCTTTTGTTGGGAAAGAAAAGCAATCGGC…
Bacterstrain180	Solanum lycopersicum	Natural site	China	Shandong	36.93N 118.77E	Fruiting Stage	TWYE Medium	27F-1492R	Bacteria	Proteobacteria	Gammaproteobacteria	Xanthomonadales	Lysobacteraceae	Stenotrophomonas	Stenotrophomonas rhizophila	ACATGCAGTCGAACGGCAGCACAGTAAGAGCTTGCTCTTATGGGTGGCGAGTGGCGGACGGGTGAGGAATACATCGGAATCTACCTTTTCGTGGGGGATAACGTAGGGAAACTTACGCTAATACCGCATACGACCTTCGGGTGAAAGCAGGGGACCTTCGGGCCTTGCGCGGATAGATGAGCCGATGTCGGATTAGCTAGTTGGCGGGGTAAAGGCCCACCAAGGCGACGATCCGTAGCTGGTCTGAGAGGATGATCAGCCACACTGGAACTGAGACACGGTCCAGACTCCTACGGGAGGCAGCAGTGGGGAATATTGGACAATGGGCGCAAGCCTGATCCAGCCATACCGCGTGGGTGAAGAAGGCCTTCGGGTTGTAAAGCCCTTTTGTTGGGAAAG…
Bacterstrain181	Solanum lycopersicum	Natural site	China	Heilongjiang	45.80N 125.15E	Fruiting Stage	TYG Medium	27F-1492R	Bacteria	Proteobacteria	Gammaproteobacteria	Xanthomonadales	Lysobacteraceae	Stenotrophomonas	Stenotrophomonas bentonitica	TGCAGTCGAACGGCAGCACAGGAGAGCTTGCTCTCTGGGTGGCGAGTGGCGGACGGGTGAGGAATACATCGGAATCTACCTTTTCGTGGGGGATAACGTAGGGAAACTTACGCTAATACCGCATACGACCTTCGGGTGAAAGCAGGGGACCTTCGGGCCTTGCGCGGATAGATGAGCCGATGTCGGATTAGCTAGTTGGCGGGGTAAAGGCCCACCAAGGCGACGATCCGTAGCTGGTCTGAGAGGATGATCAGCCACACTGGAACTGAGACACGGTCCAGACTCCTACGGGAGGCAGCAGTGGGGAATATTGGACAATGGGCGCAAGCCTGATCCAGCCATACCGCGTGGGTGAAGAAGGCCTTCGGGTTGTAAAGCCCTTTTGTTGGGAAAGAAAAG…
Bacterstrain182	Solanum lycopersicum	Natural site	China	Heilongjiang	47.12N 124.90E	Fruiting Stage	TSA Medium	27F-1492R	Bacteria	Proteobacteria	Gammaproteobacteria	Xanthomonadales	Lysobacteraceae	Stenotrophomonas	Stenotrophomonas humi	GTCGAACGGCAGCACAGGAGAGCTTGCTCTCTGGGTGGCGAGTGGCGGACGGGTGAGGAATACATCGGAATCTACTTTTTCGTGGGGGATAACGTAGGGAAACTTACGCTAATACCGCATACGACCTACGGGTGAAAGCCGGGGACCTTCGGGCCTGGCGCGGATAAATGAGCCGATGTCCGATTAGCTAGTTGGCGGGGTAAGAGCCCACCAAGGCGACGATCGGTAGCTGGTCTGAGAGGATGATCAGCCACACTGGAACTGAGACACGGTCCAGACTCCTACGGGAGGCAGCAGTGGGGAATATTGGACAATGGGCGCAAGCCTGATCCAGCCATACCGCGTGGGTGAAGAAGGCCTTCGGGTTGTAAAGCCCTTTTGTTGGGAAAGAAAAGCAGC…
Bacterstrain183	Solanum lycopersicum	Natural site	China	Shandong	36.93N 118.77E	Fruiting Stage	TSA Medium	27F-1492R	Bacteria	Proteobacteria	Gammaproteobacteria	Xanthomonadales	Lysobacteraceae	Stenotrophomonas	Stenotrophomonas indicatrix	CATGCAGTCGAACGGCAGCACAGAGGAACTTGCTCCTTGGGTGGCGAGTGGCGGACGGGTGAGGAATACATCGGAATCTACTTTTTCGTGGGGGATAACGTATGGAAACTTACGCTAATACCGCATACGACCTACGGGTGAGAGCGGGGGACCTTCTGGCCTTGTGCGATTGAATGAGCCGATGTCTGATTATCTATTTGGCGGGGTAAAGGCCCCCCAAGGCGACAATCCGTATCTGGTCTGAGAGGATGATCACCCACACTGGAACTGAGACACGGTCCACACTCCTACGGGAGGCGGCAGTGGGGAATATTGGACAATGGGCGCAAGCCTGATCCACCCATACCGCGTGGGTGAAAAAAGCCTTCTGGTTGTAAAGCCCTTTTGTTGGGAAAGAAA…
Bacterstrain184	Solanum lycopersicum	Natural site	China	Shandong	37.35N, 119.23E	Fruiting Stage	LB Medium	27F-1492R	Bacteria	Proteobacteria	Gammaproteobacteria	Lysobacterales	Lysobacteraceae	Stenotrophomonas	Stenotrophomonas lactitubi	CTACACATGCAAGTCGAACGGCAGCACAGGAGAGCTTGCTCTCTGGGTGGCGAGTGGCGGACGGGTGAGGAATACATCGGAATCTACTTTTTCGTGGGGGATAACGTAGGGAAACTTACGCTAATACCGCATACGACCTACGGGTGAAAGCAGGGGATCTTCGGACCTTGCGCGATTGAATGAGCCGATGTCGGATTAGCTAGTTGGCGGGGTAAAGGCCCACCAAGGCGACGATCCGTAGCTGGTCTGAGAGGATGATCAGCCACACTGGAACTGAGACACGGTCCAGACTCCTACGGGAGGCAGCAGTGGGGAATATTGGACAATGGGCGCAAGCCTGATCCAGCCATACCGCGTGGGTGAAGAAGGCCTTCGGGTTGTAAAGCCCTTTTGTTGGGA…
Bacterstrain185	Solanum lycopersicum	Natural site	China	Heilongjiang	45.80N 125.15E	Fruiting Stage	TSA Medium	27F-1492R	Bacteria	Proteobacteria	Gammaproteobacteria	Xanthomonadales	Lysobacteraceae	Stenotrophomonas	Stenotrophomonas maltophilia	TACCCATGCAAGTCGAACGGCAGCACAGGAGAGCTTGCTCTCTGGGTGGCGAGTGGCGGACGGGTGAGGAATACATCGGAATCTACTCTGTCGTGGGGGATAACGTAGGGAAACTTACGCTAATACCGCATACGACCTACGGGTGAAAGCAGGGGATCTTCGGACCTTGCGCGATTGAATGAGCCGATGTCGGATTAGCTAGTTGGCGGGGTAAAGGCCCACCAAGGCGACGATCCGTAGCTGGTCTGAGAGGATGATCAGCCACACTGGAACTGAGACACGGTCCAGACTCCTACGGGAGGCAGCAGTGGGGAATATTGGACAATGGGCGCAAGCCTGATCCAGCCATACCGCGTGGGTGAAGAAGGCCTTCGGGTTGTAAAGCCCTTTTGTTGGGAA…
Bacterstrain186	Solanum lycopersicum	Natural site	China	Heilongjiang	47.12N 124.90E	Fruiting Stage	TYG Medium	27F-1492R	Bacteria	Proteobacteria	Gammaproteobacteria	Xanthomonadales	Lysobacteraceae	Stenotrophomonas	Stenotrophomonas rhizophila	CTACACATGCAAGTCGAACGGCAGCACAGTAAGAGCTTGCTCTTATGGGTGGCGAGTGGCGGACGGGTGAGGAATACATCGGAATCTACCTTTTCGTGGGGGATAACGTAGGGAAACTTACGCTAATACCGCATACGACCTTCGGGTGAAAGCAGGGGACCTTCGGGCCTTGCGCGGATAGATGAGCCGATGTCGGATTAGCTAGTTGGCGGGGTAAAGGCCCACCAAGGCGACGATCCGTAGCTGGTCTGAGAGGATGATCAGCCACACTGGAACTGAGACACGGTCCAGACTCCTACGGGAGGCAGCAGTGGGGAATATTGGACAATGGGCGCAAGCCTGATCCAGCCATACCGCGTGGGTGAAGAAGGCCTTCGGGTTGTAAAGCCCTTTTGTTGG…
Bacterstrain187	Solanum lycopersicum	Natural site	China	Shandong	36.93N 118.77E	Fruiting Stage	TSA Medium	27F-1492R	Bacteria	Proteobacteria	Gammaproteobacteria	Xanthomonadales	Lysobacteraceae	Stenotrophomonas	Stenotrophomonas rhizophila	CTACCCATGCAAGTCGAACGGCAGCACAGTAAGAGCTTGCTCTTATGGGTGGCGAGTGGCGGACGGGTGAGGAATACATCGGAATCTACCTTTTCGTGGGGGATAACGTAGGGAAACTTACGCTAATACCGCATACGACCTTCGGGTGAAAGCAGGGGACCTTCGGGCCTTGCGCGGATAGATGAGCCGATGTCGGATTAGCTAGTTGGCGGGGTAAAGGCCCACCAAGGCGACGATCCGTAGCTGGTCTGAGAGGATGATCAGCCACACTGGAACTGAGACACGGTCCAGACTCCTACGGGAGGCAGCAGTGGGGAATATTGGACAATGGGCGCAAGCCTGATCCAGCCATACCGCGTGGGTGAAGAAGGCCTTCGGGTTGTAAAGCCCTTTTGTTGG…
Bacterstrain188	Solanum lycopersicum	Natural site	China	Shandong	37.35N, 119.23E	Fruiting Stage	TSA Medium	27F-1492R	Bacteria	Proteobacteria	Gammaproteobacteria	Lysobacterales	Lysobacteraceae	Stenotrophomonas	Stenotrophomonas rhizophila	GCTACACATGCAAGTCGAACGGCAGCACAGTAAGAGCTTGCTCTTATGGGTGGCGAGTGGCGGACGGGTGAGGAATACATCGGAATCTACCTTTTCGTGGGGGATAACGTAGGGAAACTTACGCTAATACCGCATACGACCTTCGGGTGAAAGCAGGGGACCTTCGGGCCTTGCGCGGATAGATGAGCCGATGTCGGATTAGCTAGTTGGCGGGGTAAAGGCCCACCAAGGCGACGATCCGTAGCTGGTCTGAGAGGATGATCAGCCACACTGGAACTGAGACACGGTCCAGACTCCTACGGGAGGCAGCAGTGGGGAATATTGGACAATGGGCGCAAGCCTGATCCAGCCATACCGCGTGGGTGAAGAAGGCCTTCGGGTTGTAAAGCCCTTTTGTTG…
Bacterstrain189	Solanum lycopersicum	Natural site	China	Heilongjiang	47.12N 124.90E	Fruiting Stage	TWYE Medium	27F-1492R	Bacteria	Proteobacteria	Gammaproteobacteria	Xanthomonadales	Lysobacteraceae	Stenotrophomonas	Stenotrophomonas sp.	TACACATTGCAAGTCGAACGGCAGCACAGTAAGAGCTTGCTCTTATGGGTGGCGAGTGGCGGACGGGTGAGGAATACATCGGAATCTACCTTTTCGTGGGGGATAACGTAGGGAAACTTACGCTAATACCGCATACGACCTTCGGGTGAAAGCAGGGGACCTTCGGGCCTTGCGCGGATAGATGAGCCGATGTCGGATTAGCTAGTTGGCGGGGTAAAGGCCCACCAAGGCGACGATCCGTAGCTGGTCTGAGAGGATGATCAGCCACACTGGAACTGAGACACGGTCCAGACTCCTACGGGAGGCAGCAGTGGGGAATATTGGACAATGGGCGCAAGCCTGATCCAGCCATACCGCGTGGGTGAAGAAGGCCTTCGGGTTGTAAAGCCCTTTTGTTGG…
Bacterstrain190	Solanum lycopersicum	Natural site	China	Heilongjiang	45.80N 125.15E	Fruiting Stage	TSA Medium	27F-1492R	Bacteria	Proteobacteria	Gammaproteobacteria	Xanthomonadales	Lysobacteraceae	Stenotrophomonas	Stenotrophomonas maltophilia	GGTTAAGCTACCTGCTTCTGGTGCAACAAACTCCCATGGTGTGACGGGCG GTGTGTACAAGGCCCGGGAACGTATTCACCGCAGCAATGCTGATCTGCGA TTACTAGCGATTCCGACTTCATGGAGTCGAGTTGCAGACTCCAATCCGGA CTGAGATAGGGTTTCTGGGATTGGCTTACCGTCGCCGGCTTGCAGCCCTC TGTCCCTACCATTGTAGTACGTGTGTAGCCCTGGCCGTAAGGGCCATGAT GACTTGACGTCATCCCCACCTTCCTCCGGTTTGTCACCGGCGGTCTCCTT AGAGTTCCCACCATTACGTGCTGGCAACTAAGGACAAGGGTTGCGCTCGT TGCGGGACTTAACCCAACATCTCACGACACGAGCTGACGACA…
Bacterstrain191	Solanum lycopersicum	Natural site	China	Shandong	36.93N 118.77E	Fruiting Stage	TSA Medium	27F-1492R	Bacteria	Proteobacteria	Gammaproteobacteria	Xanthomonadales	Lysobacteraceae	Stenotrophomonas	Stenotrophomonas pavanii	AAGGTTAAGCTACCTGCTTCTGGTGCAACAAACTCCCATGGTGTGACGGG CGGTGTGTACAAGGCCCGGGAACGTATTCACCGCAGCAATGCTGATCTGC GATTACTAGCGATTCCGACTTCATGGAGTCGAGTTGCAGACTCCAATCCG GACTGAGATAGGGTTTCTGGGATTGGCTTACCGTCGCCGGCTTGCAGCCC TCTGTCCCTACCATTGTAGTACGTGTGTAGCCCTGGCCGTAAGGGCCATG ATGACTTGACGTCATCCCCACCTTCCTCCGGTTTGTCACCGGCGGTCTCC TTAGAGTTCCCACCATTACGTGCTGGCAACTAAGGACAAGGGTTGCGCTC GTTGCGGGACTTAACCCAACATCTCACGACACGAGCTGACGA…
Bacterstrain192	Solanum lycopersicum	Natural site	China	Shandong	36.93N 118.77E	Fruiting Stage	Beef extract peptone Medium	27F-1492R	Bacteria	Proteobacteria	Gammaproteobacteria	Xanthomonadales	Lysobacteraceae	Stenotrophomonas	Stenotrophomonas rhizophila	AGGTTAAGCTACCTGCTTCTGGTGCAACAAACTCCCATGGTGTGACGGGC GGTGTGTACAAGGCCCGGGAACGTATTCACCGCAGCAATGCTGATCTGCG ATTACTAGCGATTCCGACTTCATGGAGTCGAGTTGCAGACTCCAATCCGG ACTGAGATAGGGTTTCTGGGATTGGCTTGCCCTCGCGGGTTTGCAGCCCT CTGTCCCTACCATTGTAGTACGTGTGTAGCCCTGGTCGTAAGGGCCATGA TGACTTGACGTCATCCCCACCTTCCTCCGGTTTGTCACCGGCGGTCTCCT TAGAGTTCCCACCATTACGTGCTGGCAACTAAGGACAAGGGTTGCGCTCG TTGCGGGACTTAACCCAACATCTCACGACACGAGCTGACGAC…
Bacterstrain193	Solanum lycopersicum	Natural site	China	Shandong	36.93N 118.77E	Fruiting Stage	TWYE Medium	27F-1492R	Bacteria	Actinobacteria	Actinobacteria	Streptomycetales	Streptomycetaceae	Streptomyces	Streptomyces longispororuber	AGGGAGGTGCCGGCGTCCCTTACACATGCAAGTCGAACGATGAACCACTTCGGTGGGGATTAGTGGCGAACGGGTGAGTAACACGTGGGCAATCTGCCCTGCACTCTGGGACAAGCCCTGGAAACGGGGTCTAATACCGGATACTGACCCGCTTGGGCATCCAAGCGGTTCGAAAGCTCCGGCGGTGCAGGATGAGCCCGCGGCCTATCAGCTTGTTGGTGAGGTAATGGCTCACCAAGGCGACGACGGGTAGCCGGCCTGAGAGGGCGACCGGCCACACTGGGACTGAGACACGGCCCAGACTCCTACGGGAGGCAGCAGTGGGGAATATTGCACAATGGGCGAAAGCCTGATGCAGCGACGCCGCGTGAGGGATGACGGCCTTCGGGTTGTAAACCT…
Bacterstrain194	Solanum lycopersicum	Natural site	China	Shandong	37.35N, 119.23E	Fruiting Stage	TYG Medium	27F-1492R	Bacteria	Actinobacteria	Actinobacteria	Streptomycetales	Streptomycetaceae	Streptomyces	Streptomyces lusitanus	GGGACTGCCCGCTTGCTTACCATGCAGTCGAACGATGAAGCCCTTCGGGGTGGATTAGTGGCGAACGGGTGAGTAACACGTGGGCAATCTGCCCTGCACTCTGGGACAAGCCCTGGAAACGGGGTCTAATACCGGATACTGATCGCCTTGGGCATCCTTGGTGATCGAAAGCTCCGGCGGTGCAGGATGAGCCCGCGGCCTATCAGCTTGTTGGTGAGGTAATGGCTCACCAAGGCGACGACGGGTAGCCGGCCTGAGAGGGCGACCGGCCACACTGGGACTGAGACACGGCCCAGACTCCTACGGGAGGCAGCAGTGGGGAATATTGCACAATGGGCGAAAGCCTGATGCAGCGACGCCGCGTGAGGGATGACGGCCTTCGGGTTGTAAACCTCTTTC…
Bacterstrain195	Solanum lycopersicum	Natural site	China	Heilongjiang	47.12N 124.90E	Fruiting Stage	TYG Medium	27F-1492R	Bacteria	Actinobacteria	Actinobacteria	Streptomycetales	Streptomycetaceae	Streptomyces	Streptomyces albogriseolus	CCTGCGNNGCTTACCATGCAAGTCGAACGATGAACCACTTCGGTGGGGATTAGTGGCGAACGGGTGAGTAACACGTGGGCAATCTGCCCTGCACTCTGGGACAAGCCCTGGAAACGGGGTCTAATACCGGATACTGACCCGCTTGGGCATCCAAGCGGTTCGAAAGCTCCGGCGGTGCAGGATGAGCCCGCGGCCTATCAGCTAGTTGGTGAGGTAATGGCTCACCAAGGCGACGACGGGTAGCCGGCCTGAGAGGGCGACCGGCCACACTGGGACTGAGACACGGCCCAGACTCCTACGGGAGGCAGCAGTGGGGAATATTGCACAATGGGCGAAAGCCTGATGCAGCGACGCCGCGTGAGGGATGACGGCCTTCGGGTTGTAAACCTCTTTCAGCAG…
Bacterstrain196	Solanum lycopersicum	Natural site	China	Shandong	36.93N 118.77E	Fruiting Stage	TSA Medium	27F-1492R	Bacteria	Actinobacteria	Actinobacteria	Streptomycetales	Streptomycetaceae	Streptomyces	Streptomyces iakyrus	NNNCTTTACCTGGCTAGGTCGAACGATGAACCACTTCGGTGGGGATTAGTGGCGAACGGGTGAGTACACGTGGGCAATCTGCCCTGCACTCTGGGACAAGCCCTGGAAACGGGGTCTAATACCGGATACTGATCCGTCTGGGCATCCAGACGGTTCGAAAGCTCCGGCGGTGCAGGATGAGCCCGCGGCCTATCAGCTTGTTGGTGAGGTAGTGGCTCACCAAGGCGACGACGGGTAGCCGGCCTGAGAGGGCGACCGGCCACACTGGGACTGAGACACGGCCCAGACTCCTACGGGAGGCAGCAGTGGGGAATATTGCACAATGGGCGAAAGCCTGATGCAGCGACGCCGCGTGAGGGATGACGGCCTTCGGGTTGTAAACCTCTTTCAGCAGGGAAG…
Bacterstrain197	Solanum lycopersicum	Natural site	China	Heilongjiang	45.80N 125.15E	Fruiting Stage	TWYE Medium	27F-1492R	Bacteria	Actinobacteria	Actinobacteria	Streptomycetales	Streptomycetaceae	Streptomyces	Streptomyces thermoviolaceus	TATGGGGNGTTACCATGCAAGTCGAACGATGAAGCCCCTTCGGGGGTGGATTAGTGGCGAACGGGTGAGTAACACGTGGGCAATCTGCCCTGCACTCTGGGACAAGCCCTGGAAACGGGGTCTAATACCGGATACGACACAGGGAGGCATCTCCTCTGTGTGGAAAGCTCCGGCGGTGCAGGATGAGCCCGCGGCCTATCAGCTTGTTGGTGAGGTAACGGCTCACCAAGGCGACGACGGGTAGCCGGCCTGAGAGGGCGACCGGCCACACTGGGACTGAGACACGGCCCAGACTCCTACGGGAGGCAGCAGTGGGGAATATTGCACAATGGGCGCAAGCCTGATGCAGCGACGCCGCGTGAGGGATGACGGCCTTCGGGTTGTAAACCTCTTTCAGCA…
Bacterstrain198	Solanum lycopersicum	Natural site	China	Heilongjiang	47.12N 124.88E	Fruiting Stage	TWYE Medium	27F-1492R	Bacteria	Actinobacteria	Actinobacteria	Streptomycetales	Streptomycetaceae	Streptomyces	Streptomyces collinus	ACTGCGNTGCTTACCATGCAAGTCGAACGATGAACCACTTCGGTGGGGATTAGTGGCGAACGGGTGAGTAACACGTGGGCAATCTGCCCTGCACTCTGGGACAAGCCCTGGAAACGGGGTCTAATACCGGATACTGATCCGTCTGGGCATCCAGACGGTTCGAAAGCTCCGGCGGTGCAGGATGAGCCCGCGGCCTATCAGCTTGTTGGTGAGGTAGTGGCTCACCAAGGCGACGACGGGTAGCCGGCCTGAGAGGGCGACCGGCCACACTGGGACTGAGACACGGCCCAGACTCCTACGGGAGGCAGCAGTGGGGAATATTGCACAATGGGCGAAAGCCTGATGCAGCGACGCCGCGTGAGGGATGACGGCCTTCGGGTTGTAAACCTCTTTCAGCAG…
Bacterstrain199	Solanum lycopersicum	Natural site	China	Shandong	37.35N, 119.23E	Fruiting Stage	TYG Medium	27F-1492R	Bacteria	Actinobacteria	Actinobacteria	Streptomycetales	Streptomycetaceae	Streptomyces	Streptomyces coeruleorubidus	TTAGGGGGGGCTTACCTTGCAAGTCGAACGATGAACCACTTCGGTGGGGATTAGTGGCGAACGGGTGAGTAACACGTGGGCAATCTGCCCTGCACTCTGGGACAAGCCCTGGAAACGGGGTCTAATACCGGATACTGACCCGCTTGGGCATCCAAGCGGTTCGAAAGCTCCGGCGGTGCAGGATGAGCCCGCGGCCTATCAGCTTGTTGGTGAGGTAATGGCTCACCAAGGCGACGACGGGTAGCCGGCCTGAGAGGGCGACCGGCCACACTGGGACTGAGACACGGCCCAGACTCCTACGGGAGGCAGCAGTGGGGAATATTGCACAATGGGCGAAAGCCTGATGCAGCGACGCCGCGTGAGGGATGACGGCCTTCGGGTTGTAAACCTCTTTCAGCA…
Bacterstrain200	Solanum lycopersicum	Natural site	China	Shandong	37.35N, 119.23E	Fruiting Stage	TYG Medium	27F-1492R	Bacteria	Actinobacteria	Actinobacteria	Streptomycetales	Streptomycetaceae	Streptomyces	Streptomyces coeruleorubidus	TCTGCGNTGCTTACACATGCAAGTCGAACGATGAACCACTTCGGTGGGGATTAGTGGCGAACGGGTGAGTAACACGTGGGCAATCTGCCCTGCACTCTGGGACAAGCCCTGGAAACGGGGTCTAATACCGGATACTGACCATGACGGGCATCCGTGGTGGTCGAAAGCTCCGGCGGTGCAGGATGAGCCCGCGGCCTATCAGCTTGTTGGTGAGGTAACGGCTCACCAAGGCGACGACGGGTAGCCGGCCTGAGAGGGCGACCGGCCACACTGGGACTGAGACACGGCCCAGACTCCTACGGGAGGCAGCAGTGGGGAATATTGCACAATGGGCGAAAGCCTGATGCAGCGACGCCGCGTGAGGGATGACGGCCTTCGGGTTGTAAACCTCTTTCAGCA…
Bacterstrain201	Solanum lycopersicum	Natural site	China	Heilongjiang	45.80N 125.15E	Fruiting Stage	TWYE Medium	27F-1492R	Bacteria	Actinobacteria	Actinobacteria	Streptomycetales	Streptomycetaceae	Streptomyces	Streptomyces collinus	ACTGCGNTGCTTACCATGCAAGTCGAACGATGAACCACTTCGGTGGGGATTAGTGGCGAACGGGTGAGTAACACGTGGGCAATCTGCCCTGCACTCTGGGACAAGCCCTGGAAACGGGGTCTAATACCGGATACTGATCCGTCTGGGCATCCAGACGGTTCGAAAGCTCCGGCGGTGCAGGATGAGCCCGCGGCCTATCAGCTTGTTGGTGAGGTAGTGGCTCACCAAGGCGACGACGGGTAGCCGGCCTGAGAGGGCGACCGGCCACACTGGGACTGAGACACGGCCCAGACTCCTACGGGAGGCAGCAGTGGGGAATATTGCACAATGGGCGAAAGCCTGATGCAGCGACGCCGCGTGAGGGATGACGGCCTTCGGGTTGTAAACCTCTTTCAGCAG…
Bacterstrain202	Solanum lycopersicum	Natural site	China	Shandong	37.35N, 119.23E	Fruiting Stage	TYG Medium	27F-1492R	Bacteria	Actinobacteria	Actinobacteria	Streptomycetales	Streptomycetaceae	Streptomyces	Streptomyces lusitanus	ACTGGGNTGCTTACCATGCAAGTCGAACGATGAACCGGCTTCGGCCGGGGATTAGTGGCGAACGGGTGAGTAACACGTGGGCAATCTGCCCTGCACTCTGGGACAAGCCCTGGAAACGGGGTCTAATACCGGATACTGATTACCTTGGGCATCCTTGGTGATCGAAAGCTCCGGCGGTGCAGGATGAGCCCGCGGCCTATCAGCTTGTTGGTGAGGTAACGGCTCACCAAGGCGACGACGGGTAGCCGGCCTGAGAGGGCGACCGGCCACACTGGGACTGAGACACGGCCCAGACTCCTACGGGAGGCAGCAGTGGGGAATATTGCACAATGGGCGAAAGCCTGATGCAGCGACGCCGCGTGAGGGATGACGGCCTTCGGGTTGTAAACCTCTTTCAGC…
Bacterstrain203	Solanum lycopersicum	Natural site	China	Shandong	36.93N 118.77E	Fruiting Stage	TWYE Medium	27F-1492R	Bacteria	Actinobacteria	Actinobacteria	Streptomycetales	Streptomycetaceae	Streptomyces	Streptomyces thermocarboxydus	TCTGGGNTGCTTACCATGCAAGTCGAACGATGAAGCCCTTCGGGGTGGATTAGTGGCGAACGGGTGAGTAACACGTGGGCAATCTGCCCTGCACTCTGGGACAAGCCCTGGAAACGGGGTCTAATACCGGATACTGATCGCCTTGGGCATCCTTGGTGATCGAAAGCTCCGGCGGTGCAGGATGAGCCCGCGGCCTATCAGCTTGTTGGTGAGGTAATGGCTCACCAAGGCGACGACGGGTAGCCGGCCTGAGAGGGCGACCGGCCACACTGGGACTGAGACACGGCCCAGACTCCTACGGGAGGCAGCAGTGGGGAATATTGCACAATGGGCGAAAGCCTGATGCAGCGACGCCGCGTGAGGGATGACGGCCTTCGGGTTGTAAACCTCTTTCAGCAG…
Bacterstrain204	Solanum lycopersicum	Natural site	China	Heilongjiang	47.12N 124.90E	Fruiting Stage	TWYE Medium	27F-1492R	Bacteria	Actinobacteria	Actinobacteria	Streptomycetaceae	Streptomyces	Streptomyces	Streptomyces thermoviolaceus	TATGGGGNGTTACCATGCAAGTCGAACGATGAAGCCCCTTCGGGGGTGGATTAGTGGCGAACGGGTGAGTAACACGTGGGCAATCTGCCCTGCACTCTGGGACAAGCCCTGGAAACGGGGTCTAATACCGGATACGACACAGGGAGGCATCTCCTCTGTGTGGAAAGCTCCGGCGGTGCAGGATGAGCCCGCGGCCTATCAGCTTGTTGGTGAGGTAACGGCTCACCAAGGCGACGACGGGTAGCCGGCCTGAGAGGGCGACCGGCCACACTGGGACTGAGACACGGCCCAGACTCCTACGGGAGGCAGCAGTGGGGAATATTGCACAATGGGCGCAAGCCTGATGCAGCGACGCCGCGTGAGGGATGACGGCCTTCGGGTTGTAAACCTCTTTCAGCA…
Bacterstrain205	Solanum lycopersicum	Natural site	China	Heilongjiang	47.12N 124.90E	Fruiting Stage	Beef extract peptone Medium	27F-1493R	Bacteria	Proteobacteria	Gammaproteobacteria	Pseudomonadales	Pseudomonadaceae	Pseudomonas	Pseudomonas donghuensis	ACCGTCCTCCCGAAGGTTAGACTAGCTACTTCTGGTGCAACCCACTCCCA TGGTGTGACGGGCGGTGTGTACAAGGCCCGGGAACGTATTCACCGCGACA TTCTGATTCGCGATTACTAGCGATTCCGACTTCACGCAGTCGAGTTGCAG ACTGCGATCCGGACTACGATCGGTTTTGTGAGATTAGCTCCACCTCGCGG CTTGGCAACCCTCTGTACCGACCATTGTAGCACGTGTGTAGCCCAGGCCG TAAGGGCCATGATGACTTGACGTCATCCCCACCTTCCTCCGGTTTGTCAC CGGCAGTCTCCTTAGAGTGCCCACCATAACGTGCTGGTAACTAAGGACAA GGGTTGCGCTCGTTACGGGACTTAACCCAACATCTCACGACA…
Bacterstrain206	Solanum lycopersicum	Natural site	China	Heilongjiang	47.12N 124.90E	Fruiting Stage	Beef extract peptone Medium	27F-1494R	Bacteria	Proteobacteria	Gammaproteobacteria	Pseudomonadales	Pseudomonadaceae	Pseudomonas	Pseudomonas synxantha	GTACCGTCCTCCCGAAGGTTAGACTAGCTACTTCTGGTGCAACCCACTCC CATGGTGTGACGGGCGGTGTGTACAAGGCCCGGGAACGTATTCACCGCGA CATTCTGATTCGCGATTACTAGCGATTCCGACTTCACGCAGTCGAGTTGC AGACTGCGATCCGGACTACGATCGGTTTTGTGAGATTAGCTCCACCTCGC GGCTTGGCAACCCTCTGTACCGACCATTGTAGCACGTGTGTAGCCCAGGC CGTAAGGGCCATGATGACTTGACGTCATCCCCACCTTCCTCCGGTTTGTC ACCGGCAGTCTCCTTAGAGTGCCCACCATAACGTGCTGGTAACTAAGGAC AAGGGTTGCGCTCGTTACGGGACTTAACCCAACATCTCACGA…
Bacterstrain207	Solanum lycopersicum	Natural site	China	Heilongjiang	47.12N 124.90E	Fruiting Stage	TSA Medium	27F-1492R	Bacteria	Actinobacteria	Actinobacteria	Micromonosporales	Micromonosporaceae	Tetrasphaera	Tetrasphaera japonica	TTTCGGCGCNGCTTACCTGCAAGTCGAACGGTGAAGGACGGAGCTTGCTCTGACTGGATCACTGGCGAACGGGTCGAGTAGCGCGCGACCAACCTGTCCCAGACTCTGCAGTAACCCCGGGACTCCGGAGCTATTACCGGATACGACACGTAGAGGCATCTCTACCGACTGGACAGTGTTTCGGGCTGGGATGGACTCTCGGCCTATCGGCTTGTTGGTGAGGTAACGGCTCACCGACGCGACGACGGGTATGCCGGCCTGACAGGGCGACCGGCCACTCTGGGACTGAGACACCTCCCACACTCCTACGGGAGGCAGCATAGGGGAATATGGCACAATGGGCGATAGCCTGATGCAGCGACGCCGCTTGAGGGATGACGGCCTTCGGGCTGTAAACCT…
