# Supplementary material for: Cross-kingdom synthetic microbiota supports tomato suppression of Fusarium wilt disease
Source: Nat Commun. 2022 Dec 22;13:7890. doi: 10.1038/s41467-022-35452-6 (PMC9780251; doi:10.1038/s41467-022-35452-6)
Supplement: Supplementary file 15 — Dataset 12 [file 41467_2022_35452_MOESM15_ESM.xlsx]

## Sheet: Sheet1
BacteriaID	Position	Genus	Species	Radius of FOL (cm)	Inhibition rate (%)	Inhibition zone (cm)
Ⅰ_1	0	Fusarium	Fusarium oxysporum	7.758	0	0
Ⅰ_2	1	Bacillus	Bacillus altitudinis	1.998	0.742	0.54
Ⅰ_3	2	Pseudomonas	Pseudomonas donghuensis	2.628	0.661	0.054
Ⅰ_4	3	Pseudomonas	Pseudomonas azotoformans	2.97	0.617	0.18
Ⅰ_5	4	Pseudomonas	Pseudomonas paralactis	2.754	0.645	0.63
Ⅰ_6	5	Pseudomonas	Pseudomonas beteli	3.078	0.603	0.09
Ⅰ_7	6	Microbacterium	Microbacterium oxydans	2.43	0.687	0.9
Ⅰ_8	7	Leifsonia	Leifsonia soil	2.718	0.65	0.27
Ⅰ_9	8	Pseudomonas	Pseudomonas rhodesiae	2.736	0.647	0.18
Ⅱ_1	9	Rhodococcus	Rhodococcus qingshengii	2.268	0.708	0.738
Ⅱ_2	10	Stenotrophomonas	Stenotrophomonas lactitubi	2.286	0.705	0.324
Ⅱ_3	11	Pseudomonas	Pseudomonas protegens	2.61	0.664	0.198
Ⅱ_4	12	Pseudomonas	Pseudomonas granadensis	2.862	0.631	0.054
Ⅱ_5	13	Pseudomonas	Pseudomonas fluorescens	2.772	0.643	0.162
Ⅱ_6	14	Nonomuraea	Nonomuraea coxensis	1.926	0.752	0.63
Ⅱ_7	15	Pseudomonas	Pseudomonas hunanensis	3.078	0.603	0.036
Ⅱ_8	16	Pseudomonas	Pseudomonas arsenicoxydans	3.15	0.594	0.126
Ⅱ_9	17	Pseudomonas	Pseudomonas geniculata	1.854	0.761	0.504
Ⅲ_1	18	Microbacterium	Microbacterium shaanxiense	2.268	0.708	0.864
Ⅲ_2	19	Micromonospora	Micromonospora equina	3.042	0.608	0.036
Ⅲ_3	20	Micromonospora	Micromonospora chalcea	2.646	0.659	0.054
Ⅲ_4	21	Janthinobacterium	Janthinobacterium svalbardensis	1.962	0.747	0.702
Ⅲ_5	22	Pseudomonas	Pseudomonas donghuensis	3.042	0.608	0.018
Ⅲ_6	23	Pseudomonas	Pseudomonas kunmingensis	3.69	0.524	0.036
Ⅲ_7	24	Serratia	Serratia quinivorans	3.096	0.601	0.018
Ⅲ_8	25	Streptomyces	Streptomyces thermoviolaceus	2.664	0.657	0.558
Ⅲ_9	26	Delftia	Delftia tsuruhatensis	1.998	0.742	0.198
Ⅳ_1	27	Pseudomonas	Pseudomonas alkylphenolica	2.322	0.701	0.126
Ⅳ_2	28	Pseudomonas	Pseudomonas koreensis	3.33	0.571	0.018
Ⅳ_3	29	Sporosarcina	Sporosarcina aquimarina	4.266	0.45	0.306
Ⅳ_4	30	Stenotrophomonas	Stenotrophomonas maltophilia	2.664	0.657	0.054
Ⅳ_5	31	Pseudomonas	Pseudomonas simiae	3.15	0.594	0.018
Ⅳ_6	32	Leucobacter	Leucobacter aridicollis	2.718	0.65	0.378
Ⅳ_7	33	Enterobacter	Enterobacter hormaechei	3.51	0.548	0.018
Ⅳ_8	34	Citrobacter	Citrobacter amalonaticus	3.24	0.582	0.018
Ⅳ_9	35	Citrobacter	Citrobacter freundii	3.222	0.585	0.036
Ⅴ_1	36	Chryseobacterium	Chryseobacterium kwangjuense	2.538	0.673	0.216
Ⅴ_2	37	Clostridiu	Clostridium aminovalericum	2.304	0.703	0.27
Ⅴ_3	38	Staphylococcus	Staphylococcus equorum	2.862	0.631	0.018
Ⅴ_4	39	Stenotrophomonas	Stenotrophomonas rhizophila	2.358	0.696	0.162
Ⅴ_5	40	Stenotrophomonas	Stenotrophomonas bentonitica	2.376	0.694	0.054
Ⅴ_6	41	Achromobacter	Achromobacter mucicolens	2.916	0.624	0.018
Ⅴ_7	42	Lelliottia	Lelliottia amnigena	4.104	0.471	0.09
Ⅴ_8	43	Stenotrophomonas	Stenotrophomonas indicatrix	2.718	0.65	0.072
Ⅴ_9	44	Enterobacter	Enterobacter sp.	3.15	0.594	0.126
Ⅵ_1	45	Pseudomonas	Pseudomonas beteli	1.908	0.754	0.414
Ⅵ_2	46	Stenotrophomonas	Stenotrophomonas rhizophila	1.458	0.812	0.756
Ⅵ_3	47	Stenotrophomonas	Stenotrophomonas sp.	3.042	0.608	0.036
Ⅵ_4	48	Tetrasphaera	Tetrasphaera japonica	3.402	0.561	0.018
Ⅵ_5	49	Sphingobacterium	Sphingobacterium anhuiense	2.718	0.65	0.45
Ⅵ_6	50	Enterobacter	Enterobacter cloacae	2.736	0.647	0.378
Ⅵ_7	51	Serratia	Serratia marcescens	2.088	0.731	0.234
Ⅵ_8	52	Streptomyces	Streptomyces collinus	2.484	0.68	0.558
Ⅵ_9	53	Pseudomonas	Pseudomonas laurentiana	3.564	0.541	0.018
