# Supplementary material for: Cross-kingdom synthetic microbiota supports tomato suppression of Fusarium wilt disease
Source: Nat Commun. 2022 Dec 22;13:7890. doi: 10.1038/s41467-022-35452-6 (PMC9780251; doi:10.1038/s41467-022-35452-6)
Supplement: Supplementary file 16 — Dataset 13 [file 41467_2022_35452_MOESM16_ESM.xlsx]

## Sheet: Sheet1
FungiID	Position	Genus	Species	Radius of FOL (cm)	Inhibition rate (%)	Inhibition zone (cm)
Ⅰ_1	0	Fusarium	Fusarium oxysporum	7.744	0	0
Ⅰ_2	1	Penicillium	Penicillium oxalicum	2.044	0.736	0.28125
Ⅰ_3	2	Penicillium	Penicillium oxalicum	1.969	0.746	0.175781
Ⅰ_4	3	Mortierella	Mortierella alpina	1.594	0.794	0.386719
Ⅰ_5	4	Aspergillus	Aspergillus niger	1.331	0.828	0.386719
Ⅰ_6	5	Fusarium	Fusarium solani	1.163	0.85	0.246094
Ⅰ_7	6	Aspergillus	Aspergillus flavus	0.919	0.881	0.0351562
Ⅰ_8	7	Trichoderma	Trichoderma sp.	0.713	0.908	0.632812
Ⅱ_1	8	Aspergillus	Aspergillus niger	1.425	0.816	0.105469
Ⅱ_2	9	Trichoderma	Trichoderma virens	1.556	0.799	0.140625
Ⅱ_3	10	Aspergillus	Aspergillus awamori	0.9	0.884	0.175781
Ⅱ_4	11	Penicillium	Penicillium oxalicum	0.825	0.893	0.632812
Ⅱ_5	12	Penicillium	Penicillium oxalicum	0.844	0.891	0.667969
Ⅱ_6	13	Penicillium	Penicillium oxalicum	1.425	0.816	0.316406
Ⅱ_7	14	Penicillium	Penicillium oxalicum	1.65	0.787	0.0703125
Ⅱ_8	15	Trichoderma	Trichoderma virens	0.806	0.896	0.386719
Ⅲ_1	16	Penicillium	Penicillium oxalicum	0.656	0.915	0.175781
Ⅲ_2	17	Fusarium	Fusarium equiseti	1.275	0.835	0.316406
Ⅲ_3	18	Trichoderma	Trichoderma harzianu	0.844	0.891	0.386719
Ⅲ_4	19	Actinomucor	Actinomucor elegan	1.706	0.78	0.105469
Ⅲ_5	20	Mucor	Mucor moeller	0.863	0.889	0.175781
Ⅲ_6	21	Trichoderma	Trichoderma afroharzianum	1.275	0.835	0.105469
Ⅲ_7	22	Acremonium	Acremonium alternatum	1.406	0.818	0.246094
Ⅲ_8	23	Trichoderma	Trichoderma aureoviride	0.956	0.877	0.421875
Ⅳ_1	24	Trichoderma	Trichoderma harzianum	0.844	0.891	0.351562
Ⅳ_2	25	Aspergillus	Aspergillus clavatonanicus	0.788	0.898	0.316406
Ⅳ_3	26	Aspergillus	Aspergillus tubingensis	0.919	0.881	0.386719
Ⅳ_4	27	Aspergillus	Aspergillus ruber	1.238	0.84	0.0703125
Ⅳ_5	28	Botryosporium	Botryosporium longibrachiatum	0.863	0.889	0.28125
Ⅳ_6	29	Cladosporium	Cladosporium domesticum	1.781	0.77	0.0351562
Ⅳ_7	30	Fusarium	Fusarium delphinoides	1.725	0.777	0.0351562
Ⅳ_8	31	Fusarium	Fusarium equiseti	1.088	0.86	0.210937
Ⅴ_1	32	Fusarium	Fusarium merismoides	1.669	0.784	0.175781
Ⅴ_2	33	Gibellulopsis	Gibellulopsis nigrescens	1.069	0.862	0.140625
Ⅴ_3	34	Gibellulopsis	Gibellulopsis simonii	1.181	0.847	0.0351562
Ⅴ_4	35	Mortierella	Mortierella alpina	0.694	0.91	0.210937
Ⅴ_5	36	Paramyrothecium	Paramyrothecium foliicola	1.8	0.768	0.105469
Ⅴ_6	37	Myrothecium	Myrothecium roridum	1.238	0.84	0.140625
Ⅴ_7	38	Penicillium	Penicillium oxalicum	1.594	0.794	0.105469
Ⅴ_8	39	Plectosphaerella	Plectosphaerella cucumerina	1.388	0.821	0.210937
Ⅵ_1	40	Purpureocillium	Purpureocillium lilacinum	1.163	0.85	0.140625
Ⅵ_2	41	Talaromyces	Talaromyces verruculosus	0.675	0.913	0.351562
Ⅵ_3	42	Trichoderma	Trichoderma koningiopsis	0.919	0.881	0.246094
Ⅵ_4	43	Trichoderma	Trichoderma virens	0.9	0.884	0.421875
Ⅵ_5	44	Acremonium	Acremonium sclerotigenum	1.069	0.862	0.28125
Ⅵ_6	45	Wardomyces	Wardomyces dimerus	1.35	0.826	0.386719
Ⅵ_7	46	Stagonosporopsis	Stagonosporopsis cucurbitacearum	1.519	0.804	0.316406
Ⅵ_8	47	Zopfiella	Zopfiella tabulata	0.975	0.889	0.20625
