# Supplementary material for: Cross-kingdom synthetic microbiota supports tomato suppression of Fusarium wilt disease
Source: Nat Commun. 2022 Dec 22;13:7890. doi: 10.1038/s41467-022-35452-6 (PMC9780251; doi:10.1038/s41467-022-35452-6)
Supplement: Supplementary file 18 — Dataset 15 [file 41467_2022_35452_MOESM18_ESM.xlsx]

## Sheet: Sheet1
Strain_ID	kingdom	Phylum	Class	Order	Family	Genus	Species
SynComF01	Fungi	Ascomycota	Sordariomycetes	Hypocreales	Hypocreaceae	Acremonium	Acremonium sclerotigenum
SynComF02	Fungi	Ascomycota	Sordariomycetes	Hypocreales	Hypocreaceae	Acremonium	Acremonium alternatum
SynComF03	Fungi	Ascomycota	Sordariomycetes	Hypocreales	Hypocreaceae	Acremonium	Acremonium alcalophilum
SynComF04	Fungi	Ascomycota	Sordariomycetes	Hypocreales	Hypocreaceae	Acremonium	Acremonium vitellinum
SynComF05	Fungi	Ascomycota	Dothideomycetes	Pleosporales	Pleosporaceae	Alternaria	Alternaria destruens
SynComF06	Fungi	Ascomycota	Dothideomycetes	Incertae sedis	Eremomycetaceae	Arthrographis	Arthrographis kalrae
SynComF07	Fungi	Ascomycota	Eurotiomycetes	Eurotiales	Aspergillaceae	Aspergillus	Aspergillus tubingensis
SynComF08	Fungi	Ascomycota	Eurotiomycetes	Eurotiales	Aspergillaceae	Aspergillus	Aspergillus tubingensis
SynComF09	Fungi	Ascomycota	Eurotiomycetes	Eurotiales	Aspergillaceae	Aspergillus	Aspergillus minisclerotigenes
SynComF10	Fungi	Ascomycota	Eurotiomycetes	Eurotiales	Aspergillaceae	Aspergillus	Aspergillus sydowii
SynComF11	Fungi	Ascomycota	Eurotiomycetes	Eurotiales	Aspergillaceae	Aspergillus	Aspergillus ruber
SynComF12	Fungi	Ascomycota	Eurotiomycetes	Eurotiales	Aspergillaceae	Aspergillus	Aspergillus ochraceus
SynComF13	Fungi	Ascomycota	Eurotiomycetes	Eurotiales	Aspergillaceae	Aspergillus	Aspergillus fumigatus
SynComF14	Fungi	Ascomycota	Eurotiomycetes	Eurotiales	Aspergillaceae	Aspergillus	Aspergillus tennesseensis
SynComF15	Fungi	Ascomycota	Sordariomycetes	Hypocreales	Aspergillaceae	Aspergillus	Aspergillus niger
SynComF16	Fungi	Ascomycota	Sordariomycetes	Hypocreales	Aspergillaceae	Aspergillus	Aspergillus niger
SynComF17	Fungi	Ascomycota	Eurotiomycetes	Eurotiales	Aspergillaceae	Aspergillus	Aspergillus foetidus
SynComF18	Fungi	Ascomycota	Eurotiomycetes	Eurotiales	Aspergillaceae	Aspergillus	Aspergillus flavus
SynComF19	Fungi	Ascomycota	Eurotiomycetes	Eurotiales	Aspergillaceae	Aspergillus	Aspergillus awamori
SynComF20	Fungi	Ascomycota	Eurotiomycetes	Eurotiales	Aspergillaceae	Aspergillus	Aspergillus mangaliensis
SynComF21	Fungi	Ascomycota	Sordariomycetes	Hypocreales	Cordycipitaceae	Beauveria	Beauveria malawiensis
SynComF22	Fungi	Ascomycota	Sordariomycetes	Sordariales	Chaetomiaceae	Chaetomium	Chaetomium pachypodioides
SynComF23	Fungi	Ascomycota	Sordariomycetes	Sordariales	Chaetomiaceae	Chaetomium	Chaetomium globosum
SynComF24	Fungi	Ascomycota	Sordariomycetes	Hypocreales	Hypocreaceae	Chordomyces	Chordomyces antarcticum
SynComF25	Fungi	Ascomycota	Dothideomycetes	Capnodiales	Cladosporiaceae	Cladosporium	Cladosporium sphaerospermum
SynComF26	Fungi	Ascomycota	Dothideomycetes	Capnodiales	Cladosporiaceae	Cladosporium	Cladosporium domesticum
SynComF27	Fungi	Ascomycota	Dothideomycetes	Capnodiales	Cladosporiaceae	Cladosporium	Cladosporium verrucocladosporioides
SynComF28	Fungi	Ascomycota	Dothideomycetes	Capnodiales	Cladosporiaceae	Cladosporium	Cladosporium verrucocladosporioides
SynComF29	Fungi	Ascomycota	Dothideomycetes	Capnodiales	Cladosporiaceae	Cladosporium	Cladosporium tenuissimum
SynComF30	Fungi	Ascomycota	Sordariomycetes	Hypocreales	Bionectriaceae	Clonostachys	Clonostachys rosea
SynComF31	Fungi	Ascomycota	Sordariomycetes	Hypocreales	Bionectriaceae	Clonostachys	Clonostachys rhizophaga
SynComF32	Fungi	Ascomycota	Sordariomycetes	Glomerellales	Glomerellaceae	Colletotrichum	Colletotrichum sp.
SynComF33	Fungi	Basidiomycota	Tremellomycetes	Tremellales	Tremellaceae	Dioszegia	Dioszegia zsoltii
SynComF34	Fungi	Ascomycota	Sordariomycetes	Hypocreales	Nectriaceae	Fusarium	Fusarium delphinoides
SynComF35	Fungi	Ascomycota	Sordariomycetes	Hypocreales	Nectriaceae	Fusarium	Fusarium domesticum
SynComF36	Fungi	Ascomycota	Sordariomycetes	Hypocreales	Nectriaceae	Fusarium	Fusarium merismoides
SynComF37	Fungi	Ascomycota	Sordariomycetes	Hypocreales	Nectriaceae	Fusarium	Fusarium equiseti
SynComF38	Fungi	Ascomycota	Sordariomycetes	Hypocreales	Nectriaceae	Fusarium	Fusarium equiseti
SynComF39	Fungi	Ascomycota	Sordariomycetes	Hypocreales	Nectriaceae	Fusarium	Fusarium domesticum
SynComF40	Fungi	Ascomycota	Sordariomycetes	Hypocreales	Incertae sedis	Geosmithia	Geosmithia rufescens
SynComF41	Fungi	Ascomycota	Sordariomycetes	Glomerellales	Plectosphaerellaceae	Gibellulopsis	Gibellulopsis simonii
SynComF42	Fungi	Ascomycota	Sordariomycetes	Glomerellales	Plectosphaerellaceae	Gibellulopsis	Gibellulopsis simonii
SynComF43	Fungi	Ascomycota	Sordariomycetes	Glomerellales	Plectosphaerellaceae	Gibellulopsis	Gibellulopsis simonii
SynComF44	Fungi	Ascomycota	Sordariomycetes	Glomerellales	Plectosphaerellaceae	Gibellulopsis	Gibellulopsis simonii
SynComF45	Fungi	Ascomycota	Sordariomycetes	Sordariales	Chaetomiaceae	Humicola	Humicola piriformis
SynComF46	Fungi	Ascomycota	Ascomycetes	Hypocreales	Cordycipitaceae	Lecanicillium	Lecanicillium dimorphum
SynComF47	Fungi	Ascomycota	Sordariomycetes	Hypocreales	Clavicipitaceae	Metarhizium	Metarhizium anisopliae
SynComF48	Fungi	Ascomycota	Sordariomycetes	Hypocreales	Clavicipitaceae	Metarhizium	Metarhizium anisopliae
SynComF49	Fungi	Mucoromyceta	Mortierellomycetes	Mortierellales	Mortierellaceae	Mortierella	Mortierella horticola
SynComF50	Fungi	Mucoromyceta	Mortierellomycetes	Mortierellales	Mortierellaceae	Mortierella	Mortierella alpina
SynComF51	Fungi	Mucoromyceta	Mortierellomycetes	Mortierellales	Mortierellaceae	Mortierella	Mortierella alpina
SynComF52	Fungi	Mucoromyceta	Mortierellomycetes	Mortierellales	Mortierellaceae	Mortierella	Mortierella fluviae
SynComF53	Fungi	Mucoromyceta	Mortierellomycetes	Mortierellales	Mortierellaceae	Mortierella	Mortierella rishikesha
SynComF54	Fungi	Mucoromyceta	Mortierellomycetes	Mortierellales	Mortierellaceae	Mortierella	Mortierella amoeboidea
SynComF55	Fungi	Ascomycota	Eurotiomycetes	Eurotiales	Aspergillaceae	Penicillium	Penicillium chalabudae
SynComF56	Fungi	Ascomycota	Eurotiomycetes	Eurotiales	Aspergillaceae	Penicillium	Penicillium menonorum
SynComF57	Fungi	Ascomycota	Eurotiomycetes	Eurotiales	Aspergillaceae	Penicillium	Penicillium asturianum
SynComF58	Fungi	Ascomycota	Eurotiomycetes	Eurotiales	Aspergillaceae	Penicillium	Penicillium sumatraense
SynComF59	Fungi	Ascomycota	Eurotiomycetes	Eurotiales	Aspergillaceae	Penicillium	Penicillium citrinum
SynComF60	Fungi	Ascomycota	Eurotiomycetes	Eurotiales	Aspergillaceae	Penicillium	Penicillium oxalicum
SynComF61	Fungi	Ascomycota	Eurotiomycetes	Eurotiales	Aspergillaceae	Penicillium	Penicillium oxalicum
SynComF62	Fungi	Ascomycota	Eurotiomycetes	Eurotiales	Aspergillaceae	Penicillium	Penicillium oxalicum
SynComF63	Fungi	Ascomycota	Eurotiomycetes	Eurotiales	Aspergillaceae	Penicillium	Penicillium sumatraense
SynComF64	Fungi	Ascomycota	Sordariomycetes	Hypocreales	Aspergillaceae	Penicillium	Penicillium oxalicum
SynComF65	Fungi	Ascomycota	Eurotiomycetes	Eurotiales	Aspergillaceae	Penicillium	Penicillium oxalicum
SynComF66	Fungi	Ascomycota	Eurotiomycetes	Eurotiales	Aspergillaceae	Penicillium	Penicillium oxalicum
SynComF67	Fungi	Ascomycota	Sordariomycetes	Hypocreales	Aspergillaceae	Penicillium	Penicillium oxalicum
SynComF68	Fungi	Ascomycota	Eurotiomycetes	Eurotiales	Aspergillaceae	Penicillium	Penicillium aureoviride
SynComF69	Fungi	Ascomycota	Sordariomycetes	Diaporthales	Didymellaceae	Phoma	Phoma macrostoma
SynComF70	Fungi	Ascomycota	Sordariomycetes	Diaporthales	Didymellaceae	Phoma	Phoma glomerata
SynComF71	Fungi	Ascomycota	Sordariomycetes	Glomerellales	Plectosphaerellaceae	Plectosphaerella	Plectosphaerella cucumerina
SynComF72	Fungi	Ascomycota	Sordariomycetes	Glomerellales	Plectosphaerellaceae	Plectosphaerella	Plectosphaerella cucumerina
SynComF73	Fungi	Ascomycota	Sordariomycetes	Glomerellales	Plectosphaerellaceae	Plectosphaerella	Plectosphaerella niemeijerarum
SynComF74	Fungi	Ascomycota	Sordariomycetes	Glomerellales	Plectosphaerellaceae	Plectosphaerella	Plectosphaerella oligotrophica
SynComF75	Fungi	Ascomycota	Sordariomycetes	Glomerellales	Plectosphaerellaceae	Plectosphaerella	Plectosphaerella oligotrophica
SynComF76	Fungi	Ascomycota	Sordariomycetes	Glomerellales	Plectosphaerellaceae	Plectosphaerella	Plectosphaerella niemeijerarum
SynComF77	Fungi	Basidiomycota	Agaricomycetes	Cantharellales	Ceratobasidiaceae	Rhizoctonia	Rhizoctonia solani
SynComF78	Fungi	Ascomycota	Sordariomycetes	Hypocreales	Stachybotryaceae	Stachybotrys	Stachybotrys chartarum
SynComF79	Fungi	Ascomycota	Dothideomycetes	Pleosporales	Didymellaceae	Stagonosporopsis	Stagonosporopsis cucurbitacearum
SynComF80	Fungi	Ascomycota	Eurotiomycetes	Eurotiales	Trichocomaceae	Talaromyces	Talaromyces veerkampii
SynComF81	Fungi	Ascomycota	Eurotiomycetes	Eurotiales	Trichocomaceae	Talaromyces	Talaromyces amestolkiae
SynComF82	Fungi	Ascomycota	Eurotiomycetes	Eurotiales	Trichocomaceae	Talaromyces	Talaromyces thailandensis
SynComF83	Fungi	Ascomycota	Eurotiomycetes	Eurotiales	Trichocomaceae	Talaromyces	Talaromyces verruculosus
SynComF84	Fungi	Ascomycota	Eurotiomycetes	Eurotiales	Trichocomaceae	Talaromyces	Talaromyces funiculosus
SynComF85	Fungi	Basidiomycota	Tremellomycetes	Cystofilobasidiales	Mrakiaceae	Tausonia	Tausonia pullulans
SynComF86	Fungi	Ascomycota	Sordariomycetes	Hypocreales	Hypocreaceae	Trichoderma	koningiopsis
SynComF87	Fungi	Ascomycota	Sordariomycetes	Hypocreales	Hypocreaceae	Trichoderma	Trichoderma inhamatum
SynComF88	Fungi	Ascomycota	Sordariomycetes	Hypocreales	Hypocreaceae	Trichoderma	Trichoderma inhamatum
SynComF89	Fungi	Ascomycota	Sordariomycetes	Hypocreales	Hypocreaceae	Trichoderma	Trichoderma harzianum
SynComF90	Fungi	Ascomycota	Sordariomycetes	Hypocreales	Hypocreaceae	Trichoderma	Trichoderma virens
SynComF91	Fungi	Ascomycota	Sordariomycetes	Hypocreales	Hypocreaceae	Trichoderma	Trichoderma harzianum
SynComF92	Fungi	Ascomycota	Sordariomycetes	Hypocreales	Hypocreaceae	Trichoderma	Trichoderma virens
SynComF93	Fungi	Ascomycota	Eurotiomycetes	Eurotiales	Hypocreaceae	Trichoderma	Trichoderma harzianum
SynComF94	Fungi	Ascomycota	Sordariomycetes	Hypocreales	Hypocreaceae	Trichoderma	Trichoderma crassum
SynComF95	Fungi	Ascomycota	Sordariomycetes	Hypocreales	Hypocreaceae	Trichoderma	Trichoderma virens
SynComF96	Fungi	Ascomycota	Sordariomycetes	Hypocreales	Hypocreaceae	Trichoderma	Trichoderma aureoviride
SynComF97	Fungi	Ascomycota	Sordariomycetes	Hypocreales	Hypocreaceae	Trichoderma	Trichoderma afroharzianum
SynComF98	Fungi	Ascomycota	Sordariomycetes	Microascales	Microascaceae	Wardomyces	Wardomyces dimerus
SynComF99	Fungi	Ascomycota	Sordariomycetes	Sordariales	Lasiosphaeriaceae	Zopfiella	Zopfiella tabulata
SynComF100	Fungi	Ascomycota	Sordariomycetes	Sordariales	Lasiosphaeriaceae	Zopfiella	Zopfiella tabulata
