# Supplementary material for: Cross-kingdom synthetic microbiota supports tomato suppression of Fusarium wilt disease
Source: Nat Commun. 2022 Dec 22;13:7890. doi: 10.1038/s41467-022-35452-6 (PMC9780251; doi:10.1038/s41467-022-35452-6)
Supplement: Supplementary file 19 — Dataset 16 [file 41467_2022_35452_MOESM19_ESM.xlsx]

## Sheet: Sheet1
CrossK SynComs enriched gene（log2FC>1, P<0.05）	Fun SynComs enriched gene（log2FC>1, P<0.05）	Bac SynComs enriched gene（log2FC>1, P<0.05）
Solyc03g098680.3	Solyc05g021540.2	Solyc07g026650.3
Solyc00g174340.2	Solyc02g093650.3	Solyc09g014910.3
Solyc12g100250.2	Solyc06g005620.3	Solyc01g080030.2
Solyc01g109140.3	Solyc05g021535.1	Solyc08g023510.2
Solyc01g080570.3	Solyc05g021550.2	Solyc03g098720.3
Solyc12g049030.1	Solyc07g006880.1	Solyc07g041740.1
Solyc02g094270.2	Solyc06g082270.2	Solyc01g109140.3
Solyc03g096430.1	Solyc09g014820.3	Solyc01g073830.1
Solyc07g005380.3	Solyc12g089350.2	Solyc12g049030.1
Solyc08g077910.3	Solyc02g071950.1	Solyc07g064600.3
Solyc08g023510.2	Solyc06g005470.3	Solyc07g042510.3
Solyc07g009070.3	Solyc10g086090.2	Solyc08g029000.3
Solyc01g008620.3	Solyc09g014910.3	Solyc08g078180.1
Solyc04g016470.3	Solyc04g055130.1	Solyc08g074705.1
Solyc02g067750.3	Solyc02g079460.2	Solyc02g090120.1
Solyc07g009030.3	Solyc02g093670.3	Solyc02g071475.1
Solyc02g087070.3	Solyc07g052207.1	Solyc11g018800.2
Solyc09g014910.3	Solyc11g018805.1	Solyc05g052670.1
Solyc08g029000.3	Solyc08g007840.2	Solyc11g069680.1
Solyc09g011620.1	Solyc11g018777.1	Solyc03g111300.1
Solyc07g026650.3	Solyc07g041740.1	Solyc11g018777.1
Solyc09g091000.3	Solyc12g013640.2	Solyc07g054790.1
Solyc08g078180.1	Solyc06g073165.1	Solyc08g036620.3
Solyc00g026160.3	Solyc04g007250.1	Solyc03g083480.3
Solyc06g005620.3	Solyc08g079980.1	Solyc03g096550.3
Solyc07g009100.3	Solyc05g046290.3	Solyc01g098060.1
Solyc12g100270.2	Solyc01g073830.1	Solyc04g057830.1
Solyc02g091820.2	Solyc04g057830.1	Solyc10g084023.1
Solyc07g054790.1	Solyc07g054790.1	Solyc02g079460.2
Solyc01g097240.3	Solyc08g061060.2	Solyc05g050350.2
Solyc02g062390.3	Solyc03g044960.2	Solyc08g080670.2
Solyc09g090210.3	Solyc04g080540.2	Solyc02g090980.1
Solyc09g097760.3	Solyc09g074600.1	Solyc03g020010.1
Solyc05g015850.3	Solyc07g064600.3	Solyc12g098610.2
Solyc07g009500.2	Solyc04g051360.3	Solyc08g036625.1
Solyc03g096540.3	Solyc03g005880.3	Solyc07g049530.3
Solyc03g020010.1	Solyc10g080460.2	Solyc06g054630.2
Solyc01g073830.1	Solyc01g080680.3	Solyc05g046290.3
Solyc07g051950.3	Solyc02g090120.1	Solyc04g007250.1
Solyc03g116520.1	Solyc09g010250.1	Solyc02g065090.3
Solyc04g040130.1	Solyc10g084023.1	Solyc01g091830.3
Solyc02g090120.1	Solyc08g044338.1	Solyc05g008120.3
Solyc10g086090.2	Solyc03g006730.2	Solyc08g080630.3
Solyc10g018340.1	Solyc10g086100.2	Solyc03g116510.1
Solyc02g082920.3	Solyc03g083480.3	Solyc03g116890.3
Solyc01g100440.2	Solyc01g103590.3	Solyc11g007490.2
Solyc05g008120.3	Solyc07g062670.1	Solyc04g080540.2
Solyc07g054720.2	Solyc08g007240.3	Solyc03g121340.1
Solyc12g044950.2	Solyc05g008120.3	Solyc00g272810.1
Solyc03g111300.1	Solyc04g050620.3	Solyc09g092520.3
Solyc06g065060.2	Solyc03g111140.3	Solyc10g078220.2
Solyc11g072930.2	Solyc12g088390.2	Solyc03g005880.3
Solyc10g086100.2	Solyc02g090980.1	Solyc08g005960.2
Solyc06g076170.3	Solyc02g082890.1	Solyc03g096540.3
Solyc06g074140.1	Solyc06g071890.3	Solyc01g080680.3
Solyc07g007240.3	Solyc01g021730.2	Solyc01g021730.2
Solyc08g079980.1	Solyc07g042510.3	Solyc01g005160.3
ENSRNA050030087	Solyc06g050500.2	Solyc07g055630.3
Solyc11g018805.1	Solyc08g029000.3	Solyc01g005420.2
Solyc04g071600.3	Solyc09g065000.3	Solyc03g082530.1
Solyc09g082270.3	Solyc01g005160.3	Solyc06g073830.1
Solyc03g020030.3	Solyc09g014610.3	Solyc08g007840.2
Solyc08g036620.3	Solyc07g056600.1	Solyc10g007280.3
Solyc09g066360.1	Solyc09g092430.3	Solyc07g055380.2
Solyc11g007490.2	Solyc10g083880.2	Solyc02g083880.3
Solyc03g096550.3	Solyc03g005330.1	Solyc01g107090.2
Solyc10g080460.2	Solyc09g092520.3	Solyc06g050500.2
Solyc03g096420.1	Solyc02g090450.3	Solyc01g073820.3
Solyc02g038740.3	Solyc07g044970.1	Solyc01g105435.1
Solyc04g054950.3	Solyc06g073830.1	Solyc02g036480.1
Solyc07g009060.3	Solyc03g113120.3	Solyc04g080890.3
Solyc02g071950.1	Solyc01g079940.3	Solyc03g083770.1
Solyc10g084023.1	Solyc08g065555.1	Solyc01g006950.3
Solyc02g077290.2	Solyc07g052203.1	Solyc12g017480.2
Solyc06g083720.2	Solyc08g005960.2	Solyc08g007230.2
Solyc04g072375.1	Solyc05g021530.2	Solyc02g087705.1
Solyc04g011490.3	Solyc07g007240.3	Solyc07g043250.1
Solyc03g025670.3	Solyc04g008100.2	Solyc10g086680.1
Solyc12g013640.2	Solyc02g070020.1	Solyc09g014990.3
Solyc04g057830.1	Solyc01g107090.2	Solyc08g079140.1
Solyc05g054650.1	Solyc04g011980.1	Solyc01g067020.3
Solyc02g065090.3	Solyc07g054780.1	Solyc02g064830.3
Solyc02g071475.1	Solyc04g076880.3	Solyc06g066590.3
Solyc10g081970.2	Solyc03g083770.1	Solyc10g007660.3
Solyc07g042510.3	Solyc08g015640.1	Solyc01g106630.2
Solyc12g005550.2	Solyc02g071475.1	Solyc04g011750.3
Solyc06g076160.3	Solyc06g065050.2	Solyc10g018340.1
Solyc08g076620.1	Solyc02g083880.3	Solyc01g107100.3
Solyc02g036480.1	Solyc03g093130.3	Solyc01g073800.2
Solyc10g055820.2	Solyc10g007280.3	Solyc02g090970.1
Solyc04g071085.1	Solyc06g076550.3	Solyc06g065960.1
Solyc01g009810.3	Solyc03g082530.1	Solyc06g075690.3
Solyc08g080670.2	Solyc09g065540.3	Solyc00g100880.3
Solyc08g008150.1	Solyc11g018800.2	Solyc02g077370.1
Solyc08g079230.1	Solyc02g067440.3	Solyc10g080010.2
Solyc03g098300.1	Solyc03g095780.2	Solyc11g071990.2
Solyc05g008220.3	Solyc04g011750.3	Solyc02g068670.2
Solyc01g095770.3	Solyc02g067610.1	Solyc06g062920.3
Solyc11g005480.2	Solyc09g008560.3	Solyc07g052207.1
Solyc11g027693.1	Solyc09g092415.1	Solyc05g015850.3
Solyc06g073830.1	Solyc01g091830.3	Solyc03g098730.1
Solyc06g050140.1	Solyc03g113130.3	Solyc11g068710.2
Solyc10g076240.2	Solyc01g107100.3	Solyc02g077060.2
Solyc01g112230.3	Solyc11g071990.2	Solyc01g073890.3
Solyc06g005090.3	Solyc03g116890.3	Solyc03g117960.3
Solyc07g009260.3	Solyc03g096550.3	Solyc12g057150.1
Solyc03g113580.2	Solyc12g013700.2	Solyc04g064620.3
Solyc02g085910.3	Solyc04g010250.3	Solyc05g012850.2
Solyc10g079860.2	Solyc07g066550.3	Solyc10g081570.2
Solyc03g083770.1	Solyc04g080890.3	Solyc06g050140.1
Solyc01g059965.1	Solyc01g079200.3	Solyc01g105650.3
Solyc09g090970.3	Solyc08g007230.2	Solyc01g005470.3
Solyc01g086680.3	Solyc02g062550.3	Solyc03g119250.3
Solyc11g069680.1	Solyc02g085310.3	Solyc02g062550.3
Solyc01g006950.3	Solyc01g066450.3	Solyc08g007240.3
Solyc08g080630.3	Solyc07g065290.3	Solyc02g067610.1
Solyc01g008497.1	Solyc10g081970.2	Solyc03g111140.3
Solyc02g091810.2	Solyc07g055630.3	Solyc03g095780.2
Solyc08g065380.3	Solyc01g103470.2	Solyc07g054780.1
Solyc07g005110.3	Solyc02g085285.1	Solyc04g008100.2
Solyc11g021060.2	Solyc11g068920.1	Solyc01g103470.2
Solyc12g017480.2	Solyc09g014900.3	Solyc09g061880.2
Solyc05g039950.2	Solyc09g098160.3	Solyc12g009220.2
Solyc06g065050.2	Solyc05g012850.2	Solyc06g073480.3
Solyc10g078220.2	Solyc05g052890.3	Solyc07g006480.3
Solyc02g067440.3	Solyc01g108030.3	Solyc09g011650.3
Solyc08g007460.2	Solyc08g079480.3	Solyc03g083730.1
Solyc10g084020.1	Solyc11g012980.1	Solyc07g044970.1
Solyc07g049530.3	Solyc03g118900.2	Solyc06g068270.3
Solyc08g036640.3	ENSRNA050029915	Solyc03g093130.3
Solyc12g040860.2	Solyc02g077370.1	Solyc10g085010.2
Solyc01g080680.3	Solyc02g076880.3	Solyc06g083500.3
Solyc01g073800.2	Solyc06g075690.3	Solyc07g040710.3
Solyc02g077370.1	Solyc10g080670.2	Solyc12g087790.1
Solyc06g054630.2	Solyc06g050140.1	Solyc02g090990.1
Solyc08g007240.3	Solyc01g010430.3	Solyc02g080890.3
Solyc06g076550.3	Solyc11g068440.2	Solyc11g069700.2
Solyc12g099120.2	Solyc02g089350.3	Solyc07g066550.3
Solyc11g027770.1	Solyc08g081555.1	Solyc01g079940.3
Solyc01g005160.3	Solyc03g026000.3	Solyc04g074680.1
Solyc01g073820.3	Solyc08g080670.2	Solyc01g110860.1
Solyc03g113120.3	Solyc04g063350.3	Solyc01g097270.3
Solyc06g066590.3	Solyc12g057150.1	Solyc04g077270.3
Solyc01g107080.3	Solyc08g080630.3	Solyc03g116700.3
Solyc01g103390.3	Solyc07g008930.1	Solyc10g083890.2
Solyc04g064880.3	Solyc09g075420.3	Solyc09g014610.3
Solyc12g098615.1	Solyc06g068270.3	Solyc02g085285.1
Solyc08g005960.2	Solyc09g055765.1	Solyc12g056040.1
Solyc08g067620.3	Solyc06g068250.1	Solyc01g104725.1
Solyc11g018800.2	Solyc09g008430.3	Solyc08g015640.1
Solyc11g068940.1	Solyc03g114180.3	Solyc01g109860.3
Solyc08g007840.2	Solyc01g006950.3	Solyc01g067340.2
Solyc03g116510.1	Solyc00g272810.1	Solyc04g040180.3
Solyc03g078490.3	Solyc03g083730.1	Solyc04g005050.2
Solyc04g040180.3	Solyc03g119250.3	Solyc09g065660.3
Solyc01g103650.3	Solyc03g113910.3	Solyc12g008960.2
Solyc11g018777.1	Solyc03g083470.3	Solyc01g108910.3
Solyc10g024490.2	Solyc01g099630.3	Solyc04g009435.1
Solyc01g105620.3	Solyc07g063720.1	Solyc09g065000.3
Solyc02g093580.3	Solyc07g008620.1	Solyc06g071890.3
Solyc11g071990.2	Solyc02g068670.2	Solyc01g095140.3
Solyc02g082890.1	Solyc02g085910.3	Solyc08g007460.2
Solyc10g083890.2	Solyc12g044310.2	Solyc10g080670.2
Solyc04g007250.1	Solyc09g011860.3	Solyc12g010710.1
Solyc12g045020.2	Solyc09g061880.2	Solyc09g014900.3
Solyc00g272810.1	Solyc08g028780.1	Solyc01g010430.3
Solyc01g097270.3	Solyc02g091700.3	Solyc07g055640.1
Solyc01g105070.3	Solyc07g040710.3	Solyc09g055765.1
Solyc02g092120.3	Solyc09g082870.2	Solyc10g012080.3
Solyc03g116700.3	Solyc01g105070.3	Solyc08g028780.1
Solyc03g119660.2	Solyc01g109720.3	Solyc02g070020.1
Solyc10g007280.3	Solyc09g014990.3	Solyc08g005120.3
Solyc08g007230.2	Solyc09g082890.2	Solyc04g054690.3
Solyc04g025530.3	Solyc12g087790.1	Solyc09g092430.3
Solyc07g056600.1	Solyc10g076250.2	Solyc04g076880.3
Solyc09g075330.3	Solyc12g096720.2	Solyc06g068260.2
Solyc05g052670.1	Solyc05g010270.1	Solyc11g071760.2
Solyc03g093890.3	Solyc01g005470.3	Solyc01g059965.1
Solyc07g005100.3	Solyc04g074730.1	Solyc06g068250.1
Solyc01g106630.2	Solyc08g081540.3	Solyc04g076970.3
Solyc02g090980.1	Solyc02g036480.1	Solyc04g025530.3
Solyc08g074680.2	Solyc09g010980.1	Solyc12g057160.1
Solyc07g043250.1	Solyc12g056040.1	Solyc01g086730.3
Solyc04g008100.2	Solyc12g014355.1	Solyc09g011860.3
Solyc05g050350.2	Solyc03g034230.3	Solyc08g078170.1
Solyc11g008600.1	Solyc10g080010.2	Solyc07g056000.3
Solyc07g008560.3	Solyc05g013880.1	Solyc01g103650.3
Solyc10g050880.1	Solyc04g005050.2	Solyc03g117980.3
Solyc01g067340.2	Solyc12g008960.2	Solyc09g059020.3
Solyc06g062420.3	Solyc08g062340.3	Solyc03g043700.3
Solyc01g079930.2	Solyc06g084370.1	Solyc06g062420.3
Solyc08g078170.1	Solyc01g087800.2	Solyc08g062340.3
Solyc12g088940.2	Solyc02g091250.1	Solyc07g008620.1
Solyc12g008960.2	Solyc10g006150.3	Solyc05g052520.3
Solyc07g048070.3	Solyc02g084960.1	Solyc01g105070.3
Solyc03g006700.3	Solyc02g079220.3	Solyc02g068680.1
Solyc09g011870.2	Solyc03g034410.1	Solyc12g088390.2
Solyc01g108910.3	Solyc07g055640.1	Solyc03g095770.3
Solyc12g057060.2	Solyc06g069640.3	Solyc08g008277.1
Solyc05g052680.1	Solyc01g009160.2	Solyc09g074280.1
Solyc12g006840.2	Solyc08g069040.3	Solyc04g054950.3
Solyc03g113130.3	Solyc09g091670.3	Solyc11g068440.2
Solyc05g009310.3	Solyc01g005800.3	Solyc12g096720.2
Solyc05g046290.3	Solyc08g062450.1	Solyc06g069640.3
ENSRNA050029936	Solyc06g066360.2	Solyc04g007580.1
Solyc02g084210.1	Solyc09g075890.3	Solyc09g007900.3
Solyc01g105650.3	Solyc01g098690.2	Solyc12g100010.1
Solyc12g042480.2	Solyc03g093120.3	Solyc08g008280.3
Solyc01g073890.3	Solyc02g090110.3	Solyc08g062450.1
Solyc07g052207.1	Solyc07g008550.3	Solyc01g100010.3
Solyc08g059710.3	Solyc10g012080.3	Solyc02g067440.3
Solyc01g005470.3	Solyc04g074470.1	Solyc02g085310.3
Solyc02g067600.1	Solyc06g073245.1	Solyc11g012980.1
Solyc02g080890.3	Solyc12g008640.2	Solyc11g068940.1
Solyc06g075100.3	Solyc03g083720.1	Solyc04g078800.3
Solyc02g064830.3	Solyc12g057160.1	Solyc03g078490.3
Solyc06g062920.3	Solyc01g010060.2	Solyc06g069570.3
Solyc01g110860.1	Solyc03g043700.3	Solyc03g115610.3
Solyc02g077010.2	Solyc03g083680.1	Solyc08g006470.3
Solyc11g072470.2	Solyc12g005450.1	Solyc12g045030.2
Solyc09g098160.3	Solyc02g090990.1	Solyc12g096960.2
Solyc04g063350.3	Solyc04g074680.1	Solyc12g009010.2
Solyc07g043710.3	Solyc06g068260.2	Solyc07g066330.3
Solyc02g062463.1	Solyc06g082440.1	Solyc08g079480.3
Solyc07g045350.3	Solyc11g005660.2	Solyc01g107810.3
Solyc04g072000.3	Solyc12g049400.2	Solyc04g063350.3
Solyc02g091990.3	Solyc04g077960.1	Solyc03g081330.1
Solyc08g007790.3	Solyc05g052750.3	Solyc10g086280.2
Solyc09g014900.3	Solyc01g057000.3	Solyc01g109710.3
Solyc02g083880.3	Solyc02g079240.1	Solyc02g076880.3
Solyc12g096960.2	Solyc06g074420.1	Solyc12g007050.1
Solyc11g005840.2	Solyc03g117980.3	Solyc01g098910.3
Solyc07g008600.1	Solyc02g014030.2	Solyc09g008560.3
ENSRNA050030528	Solyc07g017610.3	Solyc01g100230.3
Solyc09g014610.3	Solyc10g005880.3	Solyc06g036290.3
Solyc00g068980.2	Solyc02g071875.1	Solyc10g047530.2
Solyc01g109720.3	Solyc01g108910.3	Solyc09g075420.3
Solyc03g005980.3	Solyc03g117960.3	Solyc03g111620.1
Solyc01g067020.3	Solyc04g058100.3	Solyc03g083680.1
Solyc07g066550.3	Solyc01g066520.3	Solyc08g078695.1
Solyc11g027690.1	Solyc02g077240.3	Solyc06g075780.2
Solyc09g007970.2	Solyc01g073820.3	Solyc03g083470.3
Solyc08g079480.3	Solyc03g093080.3	Solyc09g091670.3
Solyc01g096420.3	Solyc04g072620.1	Solyc03g123390.3
Solyc08g080650.2	Solyc02g068680.1	Solyc07g055190.3
ENSRNA050030063	Solyc04g025650.3	Solyc01g103590.3
Solyc00g009760.2	Solyc02g093310.3	Solyc01g107740.3
Solyc06g024245.1	Solyc10g005100.3	Solyc04g010250.3
Solyc10g017570.3	Solyc11g069180.2	Solyc06g075130.3
Solyc04g050620.3	Solyc03g006410.3	Solyc03g114360.3
Solyc10g007900.3	Solyc05g025790.3	Solyc09g065540.3
Solyc12g021160.1	Solyc04g072160.3	Solyc02g090110.3
Solyc12g010410.2	Solyc02g090970.1	Solyc03g120260.3
Solyc04g011750.3	Solyc04g005670.2	Solyc06g034370.1
Solyc08g061160.2	Solyc00g005040.3	Solyc04g050620.3
Solyc06g050500.2	Solyc12g014350.2	Solyc01g107290.3
Solyc04g010250.3	Solyc07g055690.2	Solyc06g053710.3
Solyc03g116890.3	Solyc03g044210.3	Solyc02g085910.3
ENSRNA050029735	Solyc01g006020.3	Solyc02g091700.3
ENSRNA050030525	Solyc06g066800.2	Solyc02g083850.3
ENSRNA050029646	Solyc10g085190.2	Solyc08g079230.1
ENSRNA050029920	Solyc11g005150.2	Solyc03g118970.3
Solyc11g039860.2	Solyc03g113890.1	Solyc06g074550.2
Solyc06g024210.2	Solyc03g007560.2	Solyc01g087800.2
Solyc00g068970.2	Solyc12g049360.2	Solyc03g114180.3
Solyc04g076970.3	Solyc02g077770.3	Solyc01g109720.3
Solyc11g056340.1	Solyc06g035710.1	Solyc10g006150.3
Solyc11g069700.2	Solyc01g086640.2	Solyc12g088360.2
Solyc04g071590.2	Solyc09g007270.3	Solyc05g013880.1
Solyc04g080540.2	Solyc03g112970.1	ENSRNA050029915
Solyc07g040710.3	Solyc01g100370.3	Solyc04g072620.1
Solyc04g049920.3	Solyc06g007180.3	Solyc06g066380.1
Solyc10g076480.2	Solyc12g014100.2	Solyc02g091160.3
Solyc00g011150.1	Solyc02g088950.2	Solyc04g018120.1
Solyc04g076880.3	Solyc10g049600.2	Solyc02g089890.3
Solyc12g011090.2	Solyc04g081960.1	Solyc04g025650.3
Solyc11g051060.2	Solyc10g086280.2	Solyc03g026230.1
Solyc02g082450.3	Solyc11g066770.2	Solyc02g090490.3
Solyc04g081960.1	Solyc01g109110.3	Solyc04g077960.1
Solyc09g055950.1	Solyc06g066380.1	Solyc01g009160.2
Solyc12g014010.2	Solyc10g008400.2	Solyc11g068920.1
Solyc01g091830.3	Solyc09g064510.3	Solyc04g079400.3
Solyc02g070020.1	Solyc01g107290.3	Solyc09g098160.3
Solyc00g011160.2	Solyc08g078330.3	Solyc01g099370.3
Solyc04g077270.3	Solyc10g011960.2	Solyc12g005450.1
Solyc01g048590.2	Solyc01g107740.3	Solyc10g045420.2
Solyc00g012440.1	Solyc03g005320.3	Solyc01g010060.2
Solyc02g062550.3	Solyc01g111980.3	Solyc09g010980.1
Solyc01g066450.3	Solyc10g084990.2	Solyc12g036470.2
ENSRNA050030201	Solyc07g006650.3	Solyc01g105410.3
Solyc06g082440.1	Solyc03g116510.1	Solyc08g069040.3
Solyc02g091700.3	Solyc06g009640.2	Solyc06g053640.1
Solyc11g005860.2	Solyc12g088820.2	Solyc08g080650.2
Solyc03g033790.3	Solyc08g006500.3	Solyc01g111980.3
Solyc09g065660.3	Solyc11g008470.2	Solyc07g007140.3
Solyc07g054780.1	Solyc02g071820.3	Solyc03g025380.3
ENSRNA050029653	Solyc06g036290.3	Solyc06g053715.1
Solyc04g072620.1	Solyc12g008840.2	Solyc03g005330.1
ENSRNA050029894	Solyc06g068460.3	Solyc07g062490.1
Solyc06g068270.3	Solyc01g100010.3	Solyc06g072900.3
ENSRNA050030060	Solyc10g009240.3	Solyc02g093230.3
Solyc02g086700.3	Solyc08g077020.1	Solyc05g010270.1
Solyc02g079460.2	Solyc02g068660.2	Solyc03g044210.3
Solyc10g080010.2	Solyc01g107390.3	Solyc09g075910.1
Solyc06g071890.3	Solyc12g005860.2	Solyc09g056385.1
ENSRNA050030204	Solyc08g061010.3	Solyc12g088940.2
Solyc01g086730.3	Solyc03g093540.1	Solyc04g074730.1
Solyc11g027760.1	Solyc01g094330.3	Solyc02g091250.1
ENSRNA050030069	Solyc01g096260.3	Solyc01g006020.3
Solyc05g012850.2	Solyc02g083020.1	Solyc09g011570.3
Solyc06g065960.1	Solyc11g027840.2	Solyc01g106390.3
Solyc09g061880.2	Solyc01g105410.3	Solyc04g011767.1
Solyc01g005300.3	Solyc01g097270.3	Solyc07g052203.1
Solyc12g088390.2	Solyc03g115610.3	Solyc02g079570.3
Solyc03g005880.3	Solyc02g082450.3	Solyc10g084410.2
ENSRNA050029910	Solyc03g026230.1	Solyc03g005570.3
Solyc09g092430.3	Solyc10g086630.1	Solyc05g012820.1
Solyc07g055630.3	Solyc12g010440.2	Solyc08g014570.3
ENSRNA050029905	Solyc04g072000.3	Solyc01g086670.3
Solyc08g080130.3	Solyc04g014480.3	Solyc03g007560.2
ENSRNA050030096	Solyc04g079940.3	Solyc08g078070.3
Solyc01g100230.3	Solyc07g005280.3	Solyc07g055690.2
Solyc06g034370.1	Solyc09g065660.3	Solyc07g056170.3
Solyc04g071770.3	Solyc07g062490.1	Solyc01g008670.3
Solyc09g074280.1	Solyc05g041920.3	Solyc02g089350.3
ENSRNA050029918	Solyc09g011880.3	Solyc04g077980.1
Solyc10g085010.2	Solyc07g055190.3	Solyc02g092580.3
Solyc01g103590.3	Solyc04g011440.3	Solyc03g034410.1
Solyc04g074680.1	Solyc06g069190.3	Solyc10g076410.1
ENSRNA050029732	Solyc08g006410.3	Solyc01g005390.3
ENSRNA050029895	Solyc02g083850.3	Solyc04g011440.3
Solyc03g097840.3	Solyc09g098110.3	Solyc06g007180.3
ENSRNA050030288	Solyc08g005312.1	Solyc09g092110.3
Solyc05g016120.2	Solyc04g078750.3	Solyc10g017570.3
Solyc09g065540.3	Solyc02g071740.3	Solyc12g096710.2
Solyc01g103470.2	Solyc02g080890.3	Solyc03g118810.1
Solyc00g203660.2	Solyc08g078190.1	Solyc12g088820.2
Solyc01g006020.3	Solyc02g079570.3	Solyc12g049400.2
Solyc06g063300.3	Solyc09g074280.1	Solyc09g098110.3
Solyc09g082890.2	ENSRNA050029741	Solyc05g041700.1
Solyc02g014030.2	Solyc03g095370.3	Solyc09g008430.3
Solyc12g036390.2	Solyc07g043250.1	Solyc08g080130.3
Solyc09g072700.3	Solyc12g096430.1	Solyc06g066360.2
Solyc10g047530.2	Solyc03g113070.3	Solyc03g026000.3
Solyc01g079940.3	Solyc08g067390.3	Solyc04g005670.2
Solyc02g090110.3	Solyc09g056385.1	Solyc12g005340.2
Solyc09g065000.3	Solyc02g071870.3	Solyc08g068690.1
Solyc09g056385.1	Solyc01g103580.3	Solyc01g108030.3
Solyc11g069220.2	Solyc12g044330.2	Solyc03g116990.1
Solyc10g076500.2	Solyc04g054310.3	Solyc01g098690.2
Solyc00g100880.3	ENSRNA050029656	Solyc03g007870.3
Solyc08g068730.1	Solyc05g016310.1	Solyc01g109110.3
ENSRNA050030066	Solyc02g088345.1	Solyc10g055800.2
Solyc09g092520.3	Solyc12g045030.2	Solyc07g042170.3
Solyc11g068920.1	Solyc07g044960.1	Solyc06g061190.1
Solyc04g011767.1	Solyc10g050060.2	Solyc02g082900.3
Solyc12g006240.2	Solyc06g053715.1	Solyc07g041900.3
Solyc02g094030.3	Solyc07g064920.3	Solyc02g082550.3
ENSRNA050030073	Solyc05g050120.3	Solyc02g094030.3
Solyc12g014350.2	Solyc06g069570.3	Solyc05g006390.1
Solyc01g111350.3	Solyc05g051400.3	Solyc01g103580.3
Solyc04g015820.1	Solyc06g007440.3	Solyc05g010720.3
ENSRNA050029649	Solyc08g080570.3	Solyc03g007890.3
Solyc06g006000.3	Solyc06g066680.3	Solyc01g090760.3
Solyc02g072470.3	Solyc09g007900.3	Solyc03g093540.1
Solyc05g053610.3	Solyc11g070060.2	Solyc06g068460.3
ENSRNA050030532	Solyc02g088690.3	Solyc04g072160.3
Solyc04g082980.2	Solyc01g100230.3	Solyc04g074410.2
ENSRNA050030529	Solyc07g041750.3	Solyc02g076930.2
Solyc10g055800.2	Solyc09g082810.3	Solyc03g093535.1
Solyc01g005390.3	Solyc07g065980.3	Solyc10g086410.3
Solyc09g074600.1	Solyc07g049180.3	Solyc04g054500.3
ENSRNA050029737	Solyc03g119530.3	Solyc04g078750.3
Solyc05g041920.3	Solyc02g068590.3	Solyc03g093120.3
ENSRNA050030504	Solyc10g024370.2	Solyc08g078190.1
ENSRNA050030068	Solyc12g013690.2	Solyc01g086640.2
Solyc03g113080.3	Solyc04g014600.3	Solyc06g076350.3
Solyc09g008430.3	Solyc12g099440.2	Solyc02g092990.1
Solyc01g112070.3	Solyc11g066760.2	Solyc01g106500.3
Solyc03g026230.1	Solyc02g092990.1	Solyc02g080050.2
Solyc01g097390.3	Solyc12g089220.2	Solyc01g087580.3
Solyc07g008620.1	Solyc02g092580.3	Solyc05g052750.3
Solyc06g073245.1	Solyc01g080890.2	Solyc05g007770.3
Solyc09g090070.2	Solyc06g076350.3	Solyc01g005800.3
Solyc04g009790.3	Solyc07g041735.1	Solyc11g005670.2
Solyc06g066360.2	Solyc06g071990.3	Solyc06g009110.3
Solyc09g075420.3	Solyc01g109655.1	Solyc04g014480.3
Solyc03g115610.3	Solyc07g054760.1	Solyc03g121360.1
Solyc03g083720.1	Solyc10g085400.2	Solyc12g098520.2
Solyc12g044310.2	Solyc04g082200.2	Solyc12g096350.2
Solyc02g091650.3	Solyc12g096710.2	Solyc01g096400.3
Solyc03g111620.1	Solyc07g005300.1	Solyc05g054170.3
ENSRNA050030404	Solyc00g233480.1	Solyc04g007980.3
Solyc12g013700.2	Solyc01g005390.3	Solyc05g052890.3
Solyc08g006470.3	Solyc12g096350.2	Solyc12g014010.2
ENSRNA050030202	Solyc01g095320.3	Solyc12g042480.2
Solyc01g060085.1	Solyc01g095305.1	Solyc07g054760.1
Solyc02g090490.3	Solyc06g082070.3	Solyc06g082440.1
Solyc02g076930.2	Solyc02g086360.3	Solyc04g082200.2
Solyc06g073760.3	Solyc02g090540.3	Solyc08g077210.3
Solyc06g068260.2	Solyc10g085430.2	Solyc06g009140.3
Solyc01g090760.3	Solyc11g006000.2	Solyc12g014100.2
Solyc02g090970.1	Solyc09g008820.3	Solyc11g010500.1
Solyc04g009860.3	Solyc03g093550.1	Solyc01g100690.3
Solyc07g055640.1	Solyc03g006130.3	Solyc11g070060.2
Solyc01g111610.3	Solyc05g016060.3	Solyc10g006660.3
Solyc06g076350.3	Solyc11g005650.1	Solyc12g006970.1
Solyc12g045030.2	Solyc06g082080.3	Solyc01g102960.3
ENSRNA050029954	Solyc07g006500.3	Solyc02g082150.1
Solyc09g011670.3	Solyc03g031600.3	Solyc04g072000.3
Solyc12g010710.1	Solyc01g094940.3	Solyc01g087070.3
Solyc04g008730.3	Solyc00g217960.1	Solyc05g051400.3
Solyc07g062490.1	Solyc09g075910.1	Solyc01g099630.3
Solyc06g053710.3	Solyc11g010290.2	Solyc03g046270.3
Solyc06g074550.2	Solyc03g116700.3	Solyc08g081230.1
Solyc05g016310.1	Solyc10g084410.2	Solyc11g068770.1
Solyc05g010720.3	Solyc10g085495.1	Solyc11g072660.2
Solyc02g078530.3	Solyc12g036810.2	Solyc03g112700.1
Solyc06g083445.1	Solyc01g009780.3	Solyc05g016310.1
Solyc02g067610.1	Solyc02g077590.1	Solyc11g072620.1
Solyc06g053715.1	Solyc05g008830.3	Solyc11g069180.2
Solyc09g008830.3	Solyc05g015880.3	Solyc09g010000.3
Solyc02g089350.3	Solyc09g075445.1	Solyc10g052880.1
Solyc11g007030.2	Solyc03g019890.3	Solyc10g005100.3
Solyc08g069040.3	Solyc03g007770.3	Solyc03g119530.3
Solyc03g120260.3	Solyc09g015700.3	Solyc06g073245.1
Solyc10g084410.2	Solyc01g106500.3	Solyc03g112340.1
Solyc03g112970.1	Solyc06g053710.3	Solyc04g074470.1
Solyc03g005330.1	Solyc12g057140.1	Solyc12g010570.1
Solyc07g041900.3	Solyc06g061190.1	Solyc01g057000.3
Solyc11g007020.2	Solyc07g052980.3	Solyc12g088050.2
Solyc01g108030.3	Solyc04g076460.3	Solyc05g050120.3
Solyc05g024010.3	ENSRNA050030084	Solyc05g012900.3
Solyc04g015210.3	Solyc05g007770.3	Solyc07g047800.3
Solyc04g080700.3	Solyc06g073190.3	Solyc06g030470.3
Solyc03g046270.3	Solyc02g088983.1	Solyc06g071060.2
Solyc10g085190.2	Solyc03g119240.3	Solyc06g083390.3
Solyc03g113070.3	Solyc05g012580.1	Solyc03g115070.1
Solyc12g057150.1	Solyc12g089240.2	Solyc07g066560.1
Solyc02g070810.3	Solyc12g010710.1	Solyc05g013750.3
Solyc11g056620.2	Solyc12g056410.2	Solyc03g113890.1
Solyc12g005450.1	Solyc01g106080.3	Solyc08g081540.3
Solyc11g068770.1	Solyc01g091160.3	Solyc02g084960.1
Solyc02g083850.3	Solyc01g008130.3	Solyc04g079940.3
Solyc04g076780.3	Solyc06g076040.3	Solyc09g075890.3
Solyc01g049880.3	Solyc02g090490.3	Solyc07g052980.3
Solyc06g069570.3	Solyc07g021630.3	Solyc02g072100.3
Solyc05g050120.3	Solyc10g076410.1	Solyc08g069065.1
Solyc01g010060.2	Solyc06g083390.3	Solyc12g005860.2
Solyc01g107100.3	Solyc10g079370.2	Solyc02g070910.2
Solyc01g103580.3	Solyc06g008750.1	Solyc04g080700.3
Solyc06g082070.3	Solyc03g112980.1	Solyc03g083720.1
Solyc01g006660.2	Solyc01g102340.3	Solyc02g032950.3
Solyc02g085285.1	Solyc12g008350.2	Solyc04g015560.3
Solyc02g077240.3	Solyc01g079180.3	Solyc07g017610.3
Solyc12g010570.1	Solyc05g013540.1	Solyc06g009640.2
Solyc03g114180.3	Solyc04g057890.3	ENSRNA050029741
Solyc10g080670.2	Solyc06g060680.2	Solyc01g080890.2
Solyc01g096400.3	Solyc10g086410.3	Solyc10g050060.2
Solyc05g009130.3	Solyc10g085490.2	Solyc01g111610.3
Solyc01g104725.1	Solyc01g110000.3	Solyc00g217960.1
Solyc12g096350.2	Solyc07g061950.3	Solyc02g086460.3
Solyc04g072160.3	Solyc02g086460.3	Solyc02g082450.3
Solyc03g095780.2	Solyc02g071610.3	Solyc08g075970.3
Solyc09g098110.3	Solyc03g117440.3	Solyc06g084370.1
Solyc01g057910.3	Solyc02g089720.2	Solyc01g007220.3
Solyc08g062960.3	Solyc02g070910.2	Solyc07g008560.3
Solyc02g092410.3	Solyc12g098520.2	Solyc10g085190.2
Solyc05g051530.3	Solyc01g066430.3	Solyc03g098050.3
Solyc01g107090.2	ENSRNA050029744	Solyc12g057140.1
Solyc09g059040.3	Solyc03g115700.3	Solyc12g042950.2
Solyc03g119530.3	Solyc01g112000.3	Solyc01g096260.3
Solyc02g067800.3	Solyc01g106310.3	Solyc11g066770.2
Solyc02g092580.3	Solyc10g078720.2	Solyc07g055710.3
Solyc12g036470.2	Solyc08g076230.1	Solyc12g099440.2
Solyc04g074730.1	Solyc08g080130.3	Solyc01g109380.3
Solyc11g072620.1	Solyc10g052880.1	Solyc07g054145.1
Solyc01g100010.3	Solyc09g090070.2	Solyc07g043150.1
Solyc12g036810.2	Solyc04g078090.3	Solyc01g066430.3
Solyc12g013690.2	Solyc12g010570.1	Solyc04g077230.1
Solyc07g052203.1	Solyc07g052740.3	Solyc10g085430.2
Solyc01g010430.3	Solyc05g009630.3	Solyc04g080310.1
Solyc02g090390.3	Solyc06g063060.3	Solyc10g085720.2
Solyc02g080050.2	Solyc01g094410.3	Solyc01g009780.3
Solyc11g070060.2	Solyc02g078380.3	Solyc02g093310.3
Solyc09g092110.3	Solyc11g069430.2	Solyc01g112000.3
Solyc02g079500.3	Solyc07g043230.3	Solyc12g056410.2
Solyc12g014355.1	Solyc03g116990.1	Solyc12g049360.2
Solyc01g057000.3	Solyc04g080310.1	Solyc10g011960.2
Solyc06g061170.3	Solyc01g096435.1	Solyc06g006000.3
Solyc03g006410.3	Solyc07g063550.3	Solyc12g008350.2
Solyc04g080580.3	Solyc06g009280.2	Solyc05g007060.3
Solyc07g066560.1	Solyc12g009650.2	Solyc03g093550.1
Solyc07g017610.3	Solyc05g013750.3	Solyc10g024370.2
Solyc03g026000.3	Solyc06g007170.3	Solyc12g096430.1
Solyc02g071870.3	Solyc04g007490.3	Solyc04g079360.1
Solyc03g119240.3	Solyc03g007870.3	Solyc04g076460.3
Solyc00g233480.1	Solyc03g093560.1	Solyc12g014350.2
Solyc12g088050.2	Solyc06g050360.3	Solyc02g086360.3
Solyc02g079220.3	Solyc10g008730.3	Solyc03g007460.2
Solyc04g080705.1	Solyc00g098560.3	Solyc03g111320.1
Solyc04g076460.3	Solyc03g119230.1	Solyc09g008010.3
Solyc11g069180.2	Solyc05g014550.1	Solyc01g066957.1
Solyc12g005860.2	Solyc11g071620.2	Solyc05g054880.3
Solyc10g062160.2	Solyc05g007230.3	Solyc07g064920.3
Solyc02g093310.3	Solyc03g007480.3	Solyc01g109655.1
Solyc01g009160.2	Solyc04g082140.3	Solyc06g082080.3
Solyc12g008640.2	Solyc11g006270.2	Solyc12g013690.2
Solyc01g100370.3	Solyc04g080705.1	Solyc03g117440.3
Solyc10g005880.3	Solyc03g118390.3	Solyc04g079640.3
Solyc09g075890.3	Solyc10g086650.1	Solyc02g088690.3
Solyc09g008560.3	Solyc09g075440.3	Solyc02g079220.3
Solyc12g042950.2	Solyc05g011980.3	Solyc06g060680.2
Solyc12g017460.1	Solyc03g080100.3	Solyc03g121890.1
Solyc03g031600.3	Solyc04g078870.3	Solyc01g100370.3
Solyc06g008890.3	Solyc10g081120.2	Solyc06g071990.3
Solyc01g109380.3	Solyc02g021620.3	Solyc03g034457.1
Solyc09g011330.2	Solyc08g008170.3	Solyc04g079860.1
Solyc07g055050.3	Solyc06g075610.1	Solyc04g005160.2
Solyc04g079860.1	Solyc03g111320.1	Solyc01g096435.1
Solyc09g065840.3	Solyc02g065550.3	Solyc07g041735.1
Solyc04g071990.3	Solyc03g083420.3	Solyc12g044310.2
Solyc08g078850.3	Solyc04g007060.3	Solyc06g076050.3
Solyc04g014400.3	Solyc10g080640.2	ENSRNA050029744
Solyc02g070910.2	Solyc06g036170.1	Solyc07g049180.3
Solyc02g086880.3	Solyc08g078440.3	Solyc03g083420.3
Solyc08g015638.1	Solyc06g008890.3	Solyc08g075420.3
Solyc10g079370.2	Solyc01g111600.3	Solyc09g059430.3
Solyc07g043310.3	Solyc09g089880.3	Solyc10g079420.1
Solyc09g075910.1	Solyc02g084910.3	Solyc09g090070.2
Solyc02g071820.3	Solyc04g040210.3	Solyc10g007350.3
Solyc06g009280.2	Solyc07g017820.2	Solyc06g082070.3
Solyc09g059430.3	Solyc03g098050.3	Solyc09g011880.3
Solyc10g080960.1	Solyc04g077780.3	Solyc10g079370.2
Solyc07g043150.1	Solyc08g076870.1	ENSRNA050029656
Solyc08g028780.1	Solyc07g007050.1	Solyc05g012580.1
Solyc08g006780.3	Solyc03g097240.3	Solyc03g098240.3
Solyc05g013750.3	Solyc02g081830.3	Solyc12g096570.1
Solyc04g071900.3	Solyc09g007535.1	Solyc08g079700.2
Solyc05g052750.3	Solyc04g015560.3	Solyc08g062960.3
Solyc11g056250.1	Solyc11g065020.2	Solyc08g008420.3
Solyc11g063500.1	Solyc02g086880.3	Solyc07g017955.1
Solyc11g005150.2	Solyc03g118200.3	Solyc02g086880.3
Solyc12g056410.2	Solyc04g081550.3	Solyc09g064510.3
Solyc06g084370.1	Solyc12g010740.2	Solyc03g112980.1
Solyc04g018120.1	Solyc03g114100.1	Solyc07g007150.1
Solyc01g109655.1	Solyc03g093535.1	Solyc04g077780.3
Solyc03g112980.1	Solyc04g007460.3	Solyc10g009060.1
Solyc11g010290.2	Solyc09g011660.3	Solyc07g005300.1
Solyc12g096570.1	Solyc04g007350.3	Solyc03g026090.3
Solyc01g106500.3	Solyc10g076810.1	Solyc11g006550.2
Solyc10g006150.3	Solyc11g072480.2	Solyc05g005200.3
Solyc07g005280.3	Solyc04g072560.3	Solyc09g090130.3
Solyc05g007770.3	Solyc02g066800.2	Solyc07g061950.3
Solyc07g066330.3	Solyc03g113220.3	Solyc03g115650.3
Solyc01g096435.1	Solyc04g080120.1	Solyc04g080705.1
Solyc06g071060.2	Solyc01g098540.3	Solyc05g016060.3
Solyc10g084325.1	Solyc03g114970.3	Solyc01g066520.3
Solyc12g096710.2	Solyc07g066560.1	Solyc02g068590.3
Solyc12g099810.2	Solyc05g009140.3	Solyc02g071740.3
Solyc09g056430.3	Solyc01g106177.1	Solyc12g009650.2
Solyc04g078750.3	Solyc07g063310.3	Solyc08g015638.1
Solyc04g007900.3	Solyc11g069020.2	Solyc06g060800.3
Solyc03g078360.2	Solyc02g090135.1	Solyc06g009280.2
Solyc01g065980.3	Solyc04g024840.3	Solyc06g082010.3
Solyc01g079260.3	Solyc07g045340.3	Solyc11g008470.2
Solyc10g076250.2	Solyc02g088987.1	Solyc02g085130.3
Solyc07g005300.1	Solyc03g119520.3	Solyc01g098700.3
Solyc12g088820.2	Solyc09g064380.3	Solyc01g098540.3
Solyc05g009630.3	Solyc07g066440.3	Solyc10g078930.2
Solyc05g006120.3	Solyc12g008510.2	Solyc07g007050.1
Solyc12g014100.2	Solyc09g018230.1	Solyc06g060700.1
Solyc07g055690.2	Solyc01g109380.3	Solyc01g094940.3
Solyc09g011660.3	Solyc10g007350.3	Solyc10g079190.2
Solyc08g005312.1	Solyc03g097180.3	Solyc04g009790.3
Solyc03g114970.3	Solyc04g079430.3	Solyc12g089240.2
Solyc10g049970.2	Solyc11g008350.2	Solyc06g071050.3
Solyc10g005100.3	Solyc12g006270.2	Solyc01g106310.3
Solyc05g013880.1	Solyc08g079020.3	Solyc11g005650.1
Solyc09g011570.3	Solyc10g078930.2	Solyc01g091160.3
Solyc01g091490.3	Solyc03g118640.3	Solyc02g091670.1
Solyc01g080890.2	Solyc04g054500.3	Solyc08g005312.1
Solyc06g066380.1	Solyc07g042593.1	Solyc04g064810.3
Solyc03g034410.1	Solyc07g047800.3	Solyc06g048820.1
Solyc02g087560.1	Solyc12g098740.2	Solyc05g008830.3
Solyc01g107810.3	Solyc04g007900.3	Solyc02g081890.3
ENSRNA050029741	Solyc10g009060.1	Solyc11g005660.2
Solyc02g032950.3	Solyc03g114580.3	Solyc06g076450.3
Solyc07g054760.1	Solyc10g047320.2	Solyc04g011710.1
Solyc07g052980.3	Solyc09g092070.3	Solyc12g010440.2
Solyc10g011960.2	Solyc07g066100.3	Solyc02g084910.3
Solyc04g080290.3	Solyc02g089010.2	Solyc11g008350.2
Solyc05g054560.3	Solyc09g010000.3	Solyc06g036170.1
Solyc02g089720.2	Solyc01g102700.3	Solyc06g005480.3
Solyc10g076410.1	Solyc02g079960.3	Solyc01g086960.3
Solyc08g005800.3	Solyc05g056545.1	Solyc10g080660.2
Solyc09g074560.3	Solyc11g033270.2	Solyc03g093880.3
Solyc08g067390.3	Solyc07g065120.3	Solyc02g089720.2
Solyc04g049090.3	Solyc02g067580.3	Solyc10g079950.2
Solyc04g078870.3	Solyc04g082460.3	Solyc05g056540.3
Solyc09g008010.3	Solyc06g063070.3	Solyc10g005880.3
Solyc12g005875.1	Solyc10g012430.3	Solyc03g119520.3
Solyc03g112700.1	Solyc09g075450.3	Solyc11g005720.1
Solyc04g082460.3	Solyc07g055140.3	Solyc09g011660.3
Solyc07g043230.3	Solyc07g007590.1	Solyc12g008510.2
Solyc12g015690.2	Solyc03g093880.3	Solyc06g075610.1
Solyc01g111600.3	Solyc10g012170.3	Solyc04g007900.3
Solyc04g015560.3	Solyc02g077780.3	Solyc06g053455.1
Solyc05g011980.3	Solyc04g064810.3	Solyc07g006650.3
Solyc01g097950.3	Solyc01g098725.1	Solyc04g078870.3
Solyc02g071740.3	Solyc02g081390.3	Solyc03g093560.1
Solyc02g086360.3	Solyc11g066830.2	Solyc02g071870.3
Solyc05g055550.3	Solyc05g052640.3	ENSRNA050030084
Solyc12g009650.2	Solyc11g005640.2	Solyc10g005770.3
Solyc09g075450.3	Solyc02g065555.1	Solyc05g006510.1
Solyc04g079640.3	Solyc06g073560.3	Solyc04g018110.1
Solyc07g064920.3	Solyc01g103610.3	Solyc07g052740.3
Solyc05g007060.3	Solyc05g051530.3	Solyc04g072900.1
Solyc10g012370.3	Solyc02g083310.3	Solyc01g106080.3
Solyc10g086410.3	Solyc04g080700.3	Solyc03g083615.1
Solyc10g007350.3	Solyc01g086860.3	Solyc09g008820.3
Solyc09g090130.3	Solyc12g010745.1	Solyc08g077380.3
Solyc04g077230.1	Solyc05g052760.3	Solyc11g071460.2
Solyc06g048637.1	Solyc08g014120.3	Solyc04g049620.2
Solyc01g094330.3	Solyc02g088920.3	Solyc12g017460.1
Solyc06g009640.2	Solyc03g026100.1	Solyc05g026050.3
Solyc06g008620.1	Solyc12g006975.1	Solyc10g079920.2
Solyc08g077380.3	Solyc11g065220.2	Solyc03g114140.3
Solyc03g093340.3	Solyc11g066290.2	Solyc05g008440.2
Solyc09g010000.3	Solyc06g048820.1	Solyc08g076870.1
Solyc07g007050.1	Solyc08g077380.3	Solyc10g085400.2
Solyc04g049620.2	Solyc03g025585.1	Solyc03g063600.3
ENSRNA050029656	Solyc02g091670.1	Solyc06g076130.3
Solyc06g083390.3	Solyc07g007550.3	Solyc01g095790.3
Solyc06g063345.1	Solyc09g089940.1	Solyc10g054910.1
Solyc04g007260.3	Solyc08g007310.3	Solyc03g113220.3
Solyc05g056540.3	Solyc09g010740.3	Solyc06g008620.1
Solyc04g007060.3	Solyc05g005750.3	Solyc07g053050.1
Solyc01g014245.1	Solyc01g111100.3	Solyc01g111600.3
Solyc01g110050.2	Solyc03g115650.3	Solyc11g006360.1
Solyc07g041735.1	Solyc05g026050.3	Solyc09g089880.3
Solyc08g014130.3	Solyc01g087490.3	Solyc02g089290.3
Solyc12g057140.1	Solyc09g011330.2	Solyc08g078440.3
Solyc04g077780.3	Solyc04g076200.3	Solyc04g076360.3
Solyc12g098520.2	Solyc08g075420.3	Solyc01g097880.3
Solyc06g071050.3	Solyc04g054340.1	Solyc11g020040.2
Solyc03g117490.3	Solyc03g098240.3	Solyc11g005640.2
Solyc03g007600.3	Solyc07g052400.3	Solyc07g063550.3
Solyc11g008470.2	Solyc03g115500.3	Solyc03g117490.3
Solyc05g054120.1	Solyc04g008980.3	Solyc09g075450.3
Solyc02g069100.3	Solyc01g094370.3	Solyc06g073560.3
Solyc01g007220.3	Solyc12g010110.2	Solyc05g011980.3
Solyc08g023270.3	Solyc02g077880.3	Solyc07g007220.3
Solyc02g084230.2	Solyc04g081490.3	Solyc07g044980.3
Solyc01g094940.3	Solyc02g092470.3	Solyc02g067580.3
Solyc01g008130.3	Solyc03g111310.3	Solyc09g083100.1
Solyc02g092290.3	Solyc03g007810.3	Solyc01g094410.3
Solyc12g096430.1	Solyc06g054540.3	Solyc04g009473.1
Solyc07g047800.3	Solyc09g014450.3	Solyc05g050280.3
Solyc03g114100.1	Solyc11g066740.2	Solyc04g049090.3
Solyc01g066520.3	Solyc04g080130.3	Solyc11g066290.2
Solyc09g055183.1	Solyc07g043620.3	Solyc03g119240.3
Solyc02g081830.3	Solyc01g094020.3	Solyc08g006780.3
Solyc01g094485.1	Solyc10g079990.2	Solyc02g083320.3
Solyc10g086650.1	Solyc10g006540.3	Solyc05g009350.3
Solyc01g091690.3	Solyc02g079410.2	Solyc12g044730.2
Solyc12g036650.2	Solyc11g028310.2	Solyc10g085490.2
Solyc05g012580.1	Solyc12g005875.1	Solyc03g007600.3
Solyc09g089880.3	Solyc09g090130.3	Solyc12g005875.1
Solyc03g026130.3	Solyc01g105220.3	Solyc01g099745.1
Solyc12g005200.2	Solyc03g111640.3	Solyc05g014550.1
Solyc01g099745.1	Solyc04g008730.3	Solyc01g099520.3
Solyc01g106080.3	Solyc12g042570.2	Solyc03g026020.3
Solyc03g123460.3	Solyc06g068860.3	Solyc02g092790.3
Solyc09g005080.1	Solyc07g018400.3	Solyc05g051570.3
Solyc01g098700.3	Solyc09g007080.3	Solyc09g097780.3
Solyc01g099630.3	Solyc10g008110.3	Solyc11g011160.1
Solyc08g081540.3	Solyc11g005670.2	Solyc10g007990.3
Solyc11g065020.2	Solyc06g071620.3	Solyc07g007590.1
Solyc12g044940.2	Solyc04g050140.3	Solyc05g054120.1
Solyc06g072030.1	Solyc01g102310.3	Solyc02g090390.3
Solyc06g069190.3	Solyc01g087060.3	Solyc01g079590.3
Solyc07g006650.3	Solyc09g008010.3	Solyc12g010745.1
Solyc04g007980.3	Solyc05g007060.3	Solyc09g014450.3
Solyc06g073560.3	Solyc04g049090.3	Solyc01g086860.3
Solyc03g117440.3	Solyc01g007220.3	Solyc02g089600.3
Solyc05g016060.3	Solyc03g112960.1	Solyc12g010430.1
Solyc02g091670.1	Solyc07g047980.2	Solyc07g063310.3
Solyc04g074230.3	Solyc07g055280.3	Solyc09g010430.1
Solyc02g032660.3	Solyc02g081890.3	Solyc09g075440.3
Solyc02g089290.3	Solyc02g024060.2	Solyc01g087490.3
Solyc09g082060.3	Solyc09g074100.3	Solyc07g018400.3
Solyc10g086780.2	Solyc04g076550.3	Solyc09g061620.3
Solyc07g062860.3	Solyc04g082160.3	Solyc11g068870.2
Solyc05g050580.3	Solyc04g079640.3	Solyc04g008730.3
Solyc06g073740.3	Solyc12g094620.2	Solyc02g032660.3
Solyc12g099440.2	Solyc03g118090.3	Solyc07g047980.2
Solyc05g051570.3	Solyc03g114150.3	Solyc06g069190.3
Solyc08g008170.3	Solyc04g080580.3	Solyc12g094510.2
Solyc01g097150.3	Solyc04g007980.3	Solyc02g070810.3
Solyc03g093880.3	Solyc11g020040.2	Solyc06g075190.1
Solyc06g054250.3	Solyc04g076540.3	Solyc06g069120.3
Solyc03g119520.3	Solyc10g079190.2	Solyc03g112270.3
Solyc11g066770.2	Solyc01g096020.3	Solyc07g043310.3
Solyc12g044730.2	Solyc03g026020.3	Solyc05g006120.3
Solyc03g115470.3	Solyc05g054800.2	Solyc09g011330.2
Solyc04g080390.3	Solyc06g036310.3	Solyc08g066730.3
Solyc02g081890.3	Solyc01g105280.3	Solyc07g017820.2
Solyc02g068590.3	Solyc02g068110.3	Solyc04g079430.3
Solyc01g066720.3	Solyc02g069580.3	Solyc10g007150.3
Solyc06g060800.3	Solyc11g011160.1	Solyc01g094485.1
Solyc04g014480.3	Solyc09g092710.3	Solyc12g044330.2
Solyc07g018400.3	Solyc09g074730.2	Solyc05g056560.3
Solyc09g009430.3	Solyc03g112270.3	Solyc01g091260.3
Solyc03g121040.3	Solyc05g006760.3	Solyc02g084230.2
Solyc12g042570.2	Solyc03g083000.3	Solyc03g097270.3
Solyc04g074145.1	Solyc05g056540.3	Solyc10g076250.2
Solyc01g091160.3	Solyc07g051850.3	Solyc11g068550.1
Solyc02g085130.3	Solyc11g006370.2	Solyc03g007480.3
Solyc06g054220.2	Solyc03g113390.3	Solyc12g042570.2
Solyc05g008830.3	Solyc06g083190.3	Solyc09g091460.3
Solyc07g055280.3	Solyc01g097040.3	Solyc03g026340.3
Solyc02g093710.1	Solyc11g020610.2	Solyc05g006240.3
Solyc01g091260.3	Solyc11g010440.2	Solyc02g076810.3
Solyc06g073190.3	Solyc09g064780.3	Solyc03g114150.3
Solyc04g081550.3	Solyc06g076450.3	Solyc05g052760.3
Solyc07g063550.3	Solyc11g005720.1	Solyc05g051530.3
Solyc05g056545.1	Solyc01g079590.3	Solyc03g123800.2
Solyc03g114150.3	Solyc07g005890.3	Solyc09g098095.1
Solyc03g112960.1	Solyc05g006240.3	Solyc02g086770.3
Solyc03g118640.3	Solyc09g091460.3	Solyc04g053080.3
Solyc02g067580.3	Solyc02g078670.3	Solyc08g079020.3
Solyc12g005850.2	Solyc12g010430.1	Solyc08g079170.3
Solyc05g050340.3	Solyc12g019410.2	Solyc08g078310.3
Solyc10g081120.2	Solyc12g044730.2	Solyc08g023270.3
Solyc09g009840.1	Solyc04g080290.3	Solyc12g008370.2
Solyc01g096930.3	Solyc06g054690.3	Solyc01g005410.3
Solyc05g006240.3	Solyc05g008815.1
Solyc11g065030.2	Solyc07g043310.3
Solyc04g079120.3	Solyc02g063010.3
Solyc06g006100.3	Solyc02g092790.3
Solyc10g079950.2	Solyc01g106805.1
Solyc08g006760.3	Solyc04g007070.3
Solyc12g044330.2	Solyc05g052200.3
Solyc04g054820.3	Solyc05g015150.3
Solyc04g005860.3	Solyc10g076600.2
Solyc05g008815.1	Solyc05g054560.3
Solyc01g086860.3	Solyc11g044910.2
Solyc06g076130.3	Solyc02g078960.3
Solyc10g076600.2	Solyc01g066720.3
Solyc03g118390.3	Solyc06g008030.3
Solyc04g078730.2	Solyc12g089030.2
Solyc12g095910.2	Solyc03g006350.3
Solyc09g075440.3	Solyc02g078500.2
Solyc11g008350.2	Solyc03g117490.3
Solyc06g069665.1	Solyc08g079260.3
Solyc04g008040.3	Solyc06g073740.3
Solyc03g116990.1	Solyc04g050010.2
Solyc09g089940.1	Solyc04g076520.2
Solyc08g080570.3	Solyc03g005660.3
Solyc04g077870.3	Solyc04g076940.3
Solyc02g077780.3	Solyc05g051050.3
Solyc06g068860.3	Solyc07g007430.3
Solyc03g123610.3	Solyc11g072970.2
Solyc10g012430.3	Solyc01g104720.3
Solyc02g087330.3	Solyc06g005810.3
Solyc06g005810.3	Solyc08g005800.3
Solyc11g040040.2	Solyc03g119060.3
Solyc08g014150.3	Solyc04g016540.2
Solyc08g006830.3
Solyc05g013540.1
Solyc06g071210.3
Solyc04g009473.1
Solyc02g022880.1
Solyc06g069820.3
Solyc01g067360.3
Solyc06g007980.3
Solyc04g016540.2
Solyc12g010010.2
Solyc04g054500.3
Solyc12g009180.2
