# Supplementary material for: Cross-kingdom synthetic microbiota supports tomato suppression of Fusarium wilt disease
Source: Nat Commun. 2022 Dec 22;13:7890. doi: 10.1038/s41467-022-35452-6 (PMC9780251; doi:10.1038/s41467-022-35452-6)
Supplement: Supplementary file 20 — Dataset 17 [file 41467_2022_35452_MOESM20_ESM.xlsx]

## Sheet: Sheet1
GO enrichment analysis
Description	GeneRatio	qvalue	CountfoldE	Type
abscisic acid-activated signaling pathway	0.269231	0.00917	13.74	CrossK_up
cellular response to abscisic acid stimulus	0.269231	0.00459	13.74	CrossK_up
cellular response to alcohol	0.269231	0.00306	13.74	CrossK_up
regulation of protein serine/threonine phosphatase activity	0.25	0.00349	12.76	CrossK_up
regulation of phosphoprotein phosphatase activity	0.184211	0.016	9.4	CrossK_up
regulation of phosphatase activity	0.179487	0.0154	9.16	CrossK_up
regulation of protein dephosphorylation	0.145833	0.0378	7.44	CrossK_up
regulation of dephosphorylation	0.14	0.0346	7.14	CrossK_up
cellular response to lipid	0.137255	0.0355	7	CrossK_up
cellular response to oxygen-containing compound	0.1125	0.0277	5.74	CrossK_up
response to abscisic acid	0.111111	0.0387	5.67	CrossK_up
response to alcohol	0.111111	0.0361	5.67	CrossK_up
carboxylic acid catabolic process	0.0891089	0.0496	4.55	CrossK_up
organic acid catabolic process	0.0847458	0.0375	4.32	CrossK_up
cellular amino acid metabolic process	0.0622407	0.0399	3.18	CrossK_up
protein phosphorylation	0.0539683	0.0509	2.75	CrossK_up
phosphorylation	0.0511509	0.0359	2.61	CrossK_up
carboxylic acid metabolic process	0.0494624	0.0343	2.52	CrossK_up
oxoacid metabolic process	0.0490405	0.0348	2.5	CrossK_up
organic acid metabolic process	0.0467836	0.0345	2.39	CrossK_up
protein complex oligomerization	0.294118	0.0263	14.99	Bacteria_up
regulation of jasmonic acid mediated signaling pathway	0.263158	0.036	13.41	Bacteria_up
response to salt stress	0.25	0.0355	12.74	Bacteria_up
response to heat	0.244444	2.97e-05	12.45	Bacteria_up
response to hydrogen peroxide	0.238095	0.0332	12.13	Bacteria_up
response to osmotic stress	0.238095	0.0309	12.13	Bacteria_up
cellular response to heat	0.214286	0.0249	10.92	Bacteria_up
response to temperature stimulus	0.192982	0.000124	9.83	Bacteria_up
organic acid catabolic process	0.0847458	0.0402	4.32	Bacteria_up
protein folding	0.0727273	0.0391	3.71	Bacteria_up
small molecule catabolic process	0.0697674	0.0498	3.55	Bacteria_up
protein phosphorylation	0.0571429	0.0373	2.91	Bacteria_up
phosphorylation	0.056266	0.0147	2.87	Bacteria_up
signaling	0.0530504	0.0335	2.7	Bacteria_up
signal transduction	0.0530504	0.0307	2.7	Bacteria_up
cell communication	0.0493827	0.0477	2.52	Bacteria_up
response to stimulus	0.038522	0.0165	1.96	Bacteria_up
protein autophosphorylation	0.0970149	0.0148	4.17	Fungi_up
carbohydrate catabolic process	0.0948276	0.0512	4.08	Fungi_up
protein phosphorylation	0.0825397	0.000174	3.55	Fungi_up
phosphorylation	0.0818414	1.44e-05	3.52	Fungi_up
phosphate-containing compound metabolic process	0.0513141	0.00669	2.21	Fungi_up
phosphorus metabolic process	0.0496368	0.0079	2.13	Fungi_up
catabolic process	0.0469083	0.0137	2.02	Fungi_up
cellular protein modification process	0.046875	0.00847	2.01	Fungi_up
protein modification process	0.046875	0.00678	2.01	Fungi_up
