# Supplementary material for: Cross-kingdom synthetic microbiota supports tomato suppression of Fusarium wilt disease
Source: Nat Commun. 2022 Dec 22;13:7890. doi: 10.1038/s41467-022-35452-6 (PMC9780251; doi:10.1038/s41467-022-35452-6)
Supplement: Supplementary file 21 — Dataset 18 [file 41467_2022_35452_MOESM21_ESM.xlsx]

## Sheet: Sheet1
ID	log2FC	log2CPM	P value	FDR	level	MeanDay15	MeanDay1
K05364	1.586	10.824	8.51938e-63	5.12866e-60	Enriched	0.115	0.038
K11927	1.099	10.168	9.31376e-58	2.80344e-55	Enriched	0.07	0.032
K08170	1.832	10.226	1.33647e-34	2.68185e-32	Enriched	0.077	0.021
K15371	1.575	10.3	2.54945e-26	3.83692e-24	Enriched	0.079	0.026
K02482	-0.674	11.593	2.09055e-25	2.51702e-23	Depleted	0.142	0.222
K10125	-0.907	9.877	6.615e-23	6.63705e-21	Depleted	0.041	0.075
K01692	0.941	11.056	9.38212e-23	8.06862e-21	Enriched	0.127	0.065
K02491	-1.209	10.145	4.14552e-21	3.11951e-19	Depleted	0.045	0.103
K17733	-1.158	9.849	3.46506e-20	2.31774e-18	Depleted	0.037	0.082
K07315	-0.718	10.831	3.94399e-20	2.37428e-18	Depleted	0.083	0.134
K00102	0.712	10.768	9.7776e-20	5.35101e-18	Enriched	0.102	0.061
K00529	1.485	9.909	2.50295e-18	1.25565e-16	Enriched	0.06	0.021
K01218	-0.761	9.817	3.06005e-18	1.41704e-16	Depleted	0.04	0.067
K15923	-0.814	9.96	4.34972e-18	1.87038e-16	Depleted	0.044	0.077
K06158	-0.41	11.134	1.03254e-17	4.14394e-16	Depleted	0.109	0.143
K00382	0.408	11.38	1.99631e-17	7.51111e-16	Enriched	0.149	0.11
K00548	-0.32	11.038	3.51087e-17	1.24326e-15	Depleted	0.104	0.128
K07720	-0.768	10.654	1.05812e-16	3.53882e-15	Depleted	0.072	0.121
K00004	-0.678	10.268	8.04731e-16	2.54973e-14	Depleted	0.056	0.089
K02051	0.733	11.45	2.91657e-15	8.77887e-14	Enriched	0.163	0.096
K03593	-0.428	10.696	3.42178e-15	9.80911e-14	Depleted	0.08	0.107
K02050	0.718	10.967	3.95548e-15	1.08236e-13	Enriched	0.117	0.069
K03294	-0.392	11.823	4.63044e-15	1.21197e-13	Depleted	0.177	0.228
K02056	0.698	10.073	7.08841e-15	1.77801e-13	Enriched	0.063	0.038
K00560	-0.587	9.928	8.02289e-15	1.93191e-13	Depleted	0.045	0.067
K01991	-0.659	10.539	9.52566e-15	2.20556e-13	Depleted	0.068	0.107
K06295	-0.884	10.344	1.05001e-14	2.34114e-13	Depleted	0.056	0.103
K00688	-0.369	10.578	1.43943e-14	3.09477e-13	Depleted	0.075	0.095
K00164	0.47	10.651	1.56463e-14	3.24796e-13	Enriched	0.091	0.065
K07011	0.785	10.569	4.48237e-14	8.99461e-13	Enriched	0.089	0.051
K07456	-0.749	9.898	4.86632e-14	9.45008e-13	Depleted	0.043	0.071
K01130	1.024	10.596	1.48021e-13	2.78464e-12	Enriched	0.093	0.045
K03407	-0.45	10.916	2.6876e-13	4.90283e-12	Depleted	0.093	0.125
K01473	1.269	9.855	8.21874e-13	1.4552e-11	Enriched	0.057	0.023
K02067	1.243	11.087	1.30744e-12	2.24879e-11	Enriched	0.133	0.056
K03328	-0.624	10.851	1.44463e-12	2.41574e-11	Depleted	0.086	0.13
K01190	-0.459	11.092	2.67466e-12	4.35174e-11	Depleted	0.105	0.142
K07407	-0.616	10.612	4.54471e-12	7.19977e-11	Depleted	0.073	0.11
K01448	-0.481	10.494	5.71968e-12	8.82885e-11	Depleted	0.069	0.094
K03307	-0.407	11.265	6.93159e-12	1.0432e-10	Depleted	0.12	0.157
K01869	0.285	10.644	8.92471e-12	1.31041e-10	Enriched	0.088	0.071
K01887	0.362	10.436	9.37003e-12	1.34304e-10	Enriched	0.077	0.059
K06393	-1.408	9.86	9.75295e-12	1.36541e-10	Depleted	0.035	0.091
K02478	-0.483	9.994	1.29505e-11	1.77186e-10	Depleted	0.049	0.067
K00928	-0.431	10.547	1.57644e-11	2.10893e-10	Depleted	0.072	0.095
K00986	-0.665	10.842	1.68143e-11	2.20048e-10	Depleted	0.084	0.133
K02334	0.455	10.158	3.26206e-11	4.17821e-10	Enriched	0.064	0.046
K02066	0.718	10.263	3.34121e-11	4.19044e-10	Enriched	0.072	0.043
K02049	0.683	10.851	4.07384e-11	5.005e-10	Enriched	0.107	0.065
K02434	0.447	9.813	4.27602e-11	5.05395e-10	Enriched	0.051	0.037
K03832	-0.644	10.058	4.28158e-11	5.05395e-10	Depleted	0.049	0.075
K01090	0.747	10.218	4.80288e-11	5.56025e-10	Enriched	0.07	0.041
K01187	-0.426	11.366	8.23739e-11	9.35644e-10	Depleted	0.128	0.168
K03293	-0.94	10.352	1.27568e-10	1.42215e-09	Depleted	0.056	0.103
K11891	-0.56	10.574	1.59209e-10	1.74262e-09	Depleted	0.072	0.103
K03929	-0.643	9.914	1.70651e-10	1.8345e-09	Depleted	0.045	0.068
K01998	0.944	10.257	3.07634e-10	3.24905e-09	Enriched	0.073	0.037
K06994	1.118	11.326	3.26942e-10	3.39343e-09	Enriched	0.156	0.071
K02027	0.783	12.935	5.62968e-10	5.74418e-09	Enriched	0.462	0.264
K01912	-0.471	10.598	6.12073e-10	6.14113e-09	Depleted	0.074	0.102
K03495	-0.41	10.538	7.27592e-10	7.18049e-09	Depleted	0.072	0.094
K02575	-0.491	10.336	8.26038e-10	8.02057e-09	Depleted	0.062	0.085
K01443	-0.391	9.811	9.84871e-10	9.41099e-09	Depleted	0.044	0.056
K12132	0.381	10.888	1.26889e-09	1.19355e-08	Enriched	0.106	0.08
K01768	0.669	11.286	1.63701e-09	1.50509e-08	Enriched	0.145	0.09
K03655	0.468	11.15	1.6501e-09	1.50509e-08	Enriched	0.129	0.091
K01185	-0.715	10.477	1.71713e-09	1.54286e-08	Depleted	0.065	0.105
K02005	-0.506	11.116	1.87761e-09	1.66224e-08	Depleted	0.106	0.148
K01940	-0.352	10.175	2.23294e-09	1.94014e-08	Depleted	0.057	0.071
K07749	0.694	10.248	2.25598e-09	1.94014e-08	Enriched	0.071	0.043
K08602	-0.579	10.853	3.15321e-09	2.67357e-08	Depleted	0.087	0.128
K01739	-0.339	10.984	3.38552e-09	2.83067e-08	Depleted	0.1	0.124
K10276	8.274	10.044	3.5131e-09	2.89711e-08	Enriched	0.073	0
K02768	-0.66	9.914	4.50295e-09	3.66321e-08	Depleted	0.044	0.068
K01126	0.503	10.414	5.95382e-09	4.77894e-08	Enriched	0.077	0.053
K07494	-0.667	10.064	6.28098e-09	4.9752e-08	Depleted	0.049	0.077
K00249	0.439	12.042	7.7945e-09	6.09388e-08	Enriched	0.237	0.173
K07126	0.773	10.907	9.07699e-09	7.00558e-08	Enriched	0.113	0.064
K00433	-0.355	9.979	9.59154e-09	7.309e-08	Depleted	0.05	0.062
K01775	-0.258	10.691	1.08687e-08	8.17873e-08	Depleted	0.083	0.097
K00574	0.648	10.302	1.38077e-08	1.01586e-07	Enriched	0.073	0.045
K00524	-1.008	9.76	1.38373e-08	1.01586e-07	Depleted	0.036	0.073
K01903	0.338	9.866	1.47397e-08	1.06907e-07	Enriched	0.052	0.04
K02412	-0.414	10.015	1.6093e-08	1.14633e-07	Depleted	0.05	0.066
K06400	-0.636	10.739	1.61857e-08	1.14633e-07	Depleted	0.079	0.122
K01999	0.691	11.872	1.64828e-08	1.1538e-07	Enriched	0.218	0.13
K02400	-0.452	10.156	1.73228e-08	1.1964e-07	Depleted	0.055	0.074
K03520	0.854	10.679	1.74889e-08	1.1964e-07	Enriched	0.097	0.053
K03701	0.212	11.365	1.79159e-08	1.21184e-07	Enriched	0.144	0.121
K01206	-0.54	10.242	3.54168e-08	2.36899e-07	Depleted	0.057	0.082
K01955	-0.226	10.982	6.12319e-08	4.05072e-07	Depleted	0.102	0.118
K00557	-0.363	9.776	6.19961e-08	4.0567e-07	Depleted	0.043	0.054
K00344	0.329	11.54	6.41853e-08	4.15479e-07	Enriched	0.165	0.129
K03654	0.634	10.296	6.72746e-08	4.30844e-07	Enriched	0.073	0.046
K02316	0.256	11.588	9.24013e-08	5.85533e-07	Enriched	0.169	0.139
K01657	-0.345	10.118	1.16084e-07	7.27943e-07	Depleted	0.055	0.068
K02342	-0.301	10.674	1.33779e-07	8.30255e-07	Depleted	0.081	0.099
K04043	0.339	10.748	1.44481e-07	8.87528e-07	Enriched	0.095	0.074
K07718	-0.702	10.08	1.51899e-07	9.23671e-07	Depleted	0.049	0.079
K17319	-0.633	9.894	1.94358e-07	1.17004e-06	Depleted	0.044	0.067
K01176	-0.382	10.195	2.19205e-07	1.30655e-06	Depleted	0.057	0.073
K00163	0.843	9.912	2.59505e-07	1.53159e-06	Enriched	0.057	0.03
K03182	-0.542	9.928	3.60198e-07	2.10524e-06	Depleted	0.046	0.065
K00114	-0.497	11.391	4.06303e-07	2.35187e-06	Depleted	0.128	0.179
K00573	0.328	10.159	4.3594e-07	2.49939e-06	Enriched	0.063	0.049
K03296	-0.365	13.046	4.43484e-07	2.51865e-06	Depleted	0.416	0.522
K00655	0.56	10.408	5.03057e-07	2.83028e-06	Enriched	0.078	0.052
K08225	0.981	9.844	5.86051e-07	3.26669e-06	Enriched	0.055	0.027
K01426	0.383	11.675	7.72195e-07	4.26478e-06	Enriched	0.183	0.137
K00788	-0.394	9.929	8.55538e-07	4.68213e-06	Depleted	0.048	0.062
K03980	0.579	10.164	9.46783e-07	5.09203e-06	Enriched	0.066	0.043
K07175	-0.647	9.83	9.47354e-07	5.09203e-06	Depleted	0.042	0.065
K01209	-0.429	9.967	9.57638e-07	5.10175e-06	Depleted	0.048	0.064
K01897	0.293	11.687	1.03402e-06	5.46037e-06	Enriched	0.182	0.147
K00760	-0.215	10.443	1.09439e-06	5.7289e-06	Depleted	0.07	0.08
K00971	-0.431	9.819	1.19435e-06	6.19829e-06	Depleted	0.044	0.057
K01755	-0.202	10.459	1.58312e-06	8.14565e-06	Depleted	0.071	0.081
K01007	0.418	10.523	1.75581e-06	8.95758e-06	Enriched	0.083	0.06
K04485	0.314	10.059	2.71906e-06	1.37552e-05	Enriched	0.059	0.046
K02226	0.751	10.046	2.94978e-06	1.4798e-05	Enriched	0.062	0.036
K01301	-0.501	10.401	2.97976e-06	1.48249e-05	Depleted	0.064	0.09
K00936	0.652	9.956	3.95942e-06	1.95374e-05	Enriched	0.057	0.036
K00184	-0.573	9.973	4.10897e-06	1.99735e-05	Depleted	0.047	0.07
K07277	-0.377	11.139	4.11413e-06	1.99735e-05	Depleted	0.111	0.141
K03724	0.519	10.543	4.37786e-06	2.10838e-05	Enriched	0.085	0.058
K01434	-0.521	9.846	4.91379e-06	2.3477e-05	Depleted	0.044	0.062
K03072	0.299	10.321	5.40566e-06	2.56237e-05	Enriched	0.071	0.056
K07496	0.489	10.298	5.58119e-06	2.6249e-05	Enriched	0.071	0.05
K01138	-0.405	10.063	5.84085e-06	2.72573e-05	Depleted	0.052	0.068
K02479	-0.29	9.775	6.29306e-06	2.91417e-05	Depleted	0.044	0.053
K00384	0.249	11.293	6.72049e-06	3.08835e-05	Enriched	0.138	0.114
K02396	-0.347	9.834	6.87228e-06	3.13417e-05	Depleted	0.045	0.056
K08884	0.525	12.245	7.13841e-06	3.23107e-05	Enriched	0.277	0.19
K00342	-0.26	10.361	7.91495e-06	3.55582e-05	Depleted	0.066	0.078
K09458	-0.19	11.214	8.27113e-06	3.68831e-05	Depleted	0.121	0.136
K02243	0.265	10.657	8.35396e-06	3.69785e-05	Enriched	0.089	0.072
K02016	-0.44	10.402	9.53126e-06	4.18819e-05	Depleted	0.065	0.086
K03710	0.293	10.491	1.24781e-05	5.44335e-05	Enriched	0.079	0.063
K02470	0.188	10.997	1.35956e-05	5.88818e-05	Enriched	0.111	0.095
K03316	0.797	10.234	1.43746e-05	6.18107e-05	Enriched	0.071	0.039
K03327	-0.466	9.947	1.47445e-05	6.27706e-05	Depleted	0.047	0.064
K03686	0.273	10.447	1.48063e-05	6.27706e-05	Enriched	0.077	0.063
K03320	0.401	10.508	1.53617e-05	6.46694e-05	Enriched	0.081	0.06
K00786	-0.341	11.094	1.55799e-05	6.51328e-05	Depleted	0.108	0.135
K07045	0.465	10.586	1.70993e-05	7.09916e-05	Enriched	0.087	0.062
K05882	-0.35	10.06	1.72639e-05	7.1184e-05	Depleted	0.053	0.065
K06877	-0.455	10.701	1.79157e-05	7.33691e-05	Depleted	0.08	0.109
K01689	0.32	9.789	1.82797e-05	7.43541e-05	Enriched	0.049	0.038
K00046	-0.391	10.052	1.87141e-05	7.56098e-05	Depleted	0.052	0.067
K01890	0.26	10.556	1.95506e-05	7.84629e-05	Enriched	0.083	0.068
K02335	-0.267	11.979	1.96949e-05	7.85188e-05	Depleted	0.202	0.24
K01945	-0.352	10.202	2.5475e-05	0.000100895	Depleted	0.058	0.073
K03543	-0.537	10.44	2.65391e-05	0.000104422	Depleted	0.066	0.092
K11754	-0.253	10.04	2.75259e-05	0.000107601	Depleted	0.053	0.062
K01810	0.313	10.009	2.91328e-05	0.000113148	Enriched	0.057	0.045
K10563	0.326	9.952	2.99084e-05	0.000114701	Enriched	0.055	0.043
K06178	-0.258	10.197	2.99138e-05	0.000114701	Depleted	0.059	0.069
K01476	-0.302	9.853	3.06845e-05	0.000116912	Depleted	0.046	0.056
K03893	-0.282	10.038	3.12653e-05	0.000118375	Depleted	0.052	0.063
K07033	-0.237	10.516	3.16295e-05	0.000119006	Depleted	0.074	0.086
K00336	0.293	10.654	4.23323e-05	0.000158286	Enriched	0.089	0.071
K04763	-0.334	10.933	4.58525e-05	0.00017039	Depleted	0.097	0.12
K01436	-0.208	11.042	4.78591e-05	0.000176756	Depleted	0.107	0.121
K01066	0.706	9.943	5.02648e-05	0.000184509	Enriched	0.057	0.034
K01915	0.209	11.081	5.41121e-05	0.000197427	Enriched	0.118	0.1
K01895	0.285	11.627	5.46566e-05	0.000198212	Enriched	0.174	0.141
K09800	-0.381	10.31	5.68007e-05	0.000204754	Depleted	0.062	0.079
K00104	0.354	10.058	6.03785e-05	0.000216356	Enriched	0.059	0.046
K13924	0.562	10.341	7.09989e-05	0.000252907	Enriched	0.074	0.05
K01996	0.471	10.58	7.33082e-05	0.000259597	Enriched	0.087	0.06
K01883	0.237	10.41	7.71855e-05	0.000271729	Enriched	0.074	0.062
K01092	0.287	10.155	8.70005e-05	0.000302988	Enriched	0.063	0.05
K01147	-0.293	10.493	8.70712e-05	0.000302988	Depleted	0.072	0.086
K03975	0.408	9.842	9.10437e-05	0.00031499	Enriched	0.051	0.038
K00789	0.293	9.87	0.000100445	0.00034553	Enriched	0.052	0.041
K02338	-0.269	10.261	0.000109966	0.000376135	Depleted	0.061	0.073
K03581	0.543	10.333	0.000124155	0.000422267	Enriched	0.073	0.049
K02314	-0.404	11.42	0.000125489	0.000424405	Depleted	0.134	0.174
K02259	-0.293	9.901	0.000166358	0.000559484	Depleted	0.048	0.058
K15125	-1.253	10.175	0.000172767	0.000577809	Depleted	0.045	0.1
K01595	-0.317	10.263	0.000177608	0.00059072	Depleted	0.061	0.074
K00052	-0.215	10.083	0.000179871	0.000594675	Depleted	0.055	0.063
K01872	0.159	11.017	0.000180773	0.000594675	Enriched	0.112	0.098
K07636	-0.244	10.48	0.000221655	0.000725196	Depleted	0.072	0.084
K09809	1.137	10.178	0.000223863	0.000728461	Enriched	0.07	0.032
K15987	0.434	9.822	0.000239956	0.000776632	Enriched	0.051	0.037
K02409	-0.275	9.813	0.000249392	0.000802857	Depleted	0.045	0.053
K00626	0.248	11.96	0.000259942	0.000832368	Enriched	0.218	0.18
K03070	0.252	10.917	0.000298239	0.000949948	Enriched	0.106	0.087
K17318	-0.388	10.471	0.000300981	0.0009529	Depleted	0.069	0.089
K01885	-0.164	10.834	0.000302332	0.0009529	Depleted	0.093	0.103
K03106	0.192	9.955	0.000318553	0.000998796	Enriched	0.054	0.046
K06889	-0.193	10.771	0.00032521	0.00101439	Depleted	0.089	0.1
K07347	-1.149	10.082	0.000330541	0.0010257	Depleted	0.044	0.091
K01736	-0.237	10.163	0.000350108	0.00108085	Depleted	0.058	0.067
K19302	0.277	9.79	0.000366995	0.0011272	Enriched	0.049	0.039
K01178	0.388	10.846	0.000413748	0.00126435	Enriched	0.103	0.078
K07152	-0.3	9.811	0.000418388	0.00127028	Depleted	0.045	0.054
K07052	-0.225	10.146	0.000419908	0.00127028	Depleted	0.057	0.066
K00700	0.281	11.069	0.000464644	0.00139858	Enriched	0.118	0.095
K03924	-0.263	10.588	0.000469592	0.00140644	Depleted	0.077	0.091
K01265	0.201	10.159	0.000482735	0.00143865	Enriched	0.062	0.053
K03556	0.661	10.795	0.000535126	0.00158693	Enriched	0.103	0.064
K00852	-0.287	9.862	0.000540923	0.00159625	Depleted	0.046	0.056
K03086	0.393	10.293	0.000601423	0.00176613	Enriched	0.07	0.053
K00117	-0.271	10.396	0.000611646	0.00178743	Depleted	0.067	0.079
K07027	0.451	10.368	0.000634839	0.00184625	Enriched	0.075	0.053
K00156	0.309	10.278	0.00069462	0.00201039	Enriched	0.069	0.054
K00970	-0.177	10.54	0.00071377	0.00205593	Depleted	0.076	0.084
K00648	0.221	10.393	0.000731505	0.00209698	Enriched	0.073	0.062
K04744	-0.351	9.793	0.000765924	0.00218524	Depleted	0.044	0.054
K02438	0.463	10.027	0.000779744	0.00221418	Enriched	0.059	0.041
K02529	-0.194	12.335	0.000794275	0.00224485	Depleted	0.263	0.293
K05343	0.419	10.074	0.000825818	0.0023231	Enriched	0.06	0.045
K02851	-0.227	9.781	0.000839552	0.00235075	Depleted	0.044	0.051
K11177	0.341	9.876	0.000931811	0.00259699	Enriched	0.052	0.041
K01515	-0.21	10.139	0.000946639	0.00262616	Depleted	0.057	0.065
K00341	-0.163	10.875	0.000956551	0.00264149	Depleted	0.096	0.106
K01247	0.202	10.058	0.000961794	0.00264384	Enriched	0.058	0.049
K00266	0.274	10.814	0.000972076	0.00265995	Enriched	0.099	0.08
K00797	-0.216	10.066	0.00099543	0.00271153	Depleted	0.054	0.062
K02301	-0.285	9.847	0.0010678	0.00289558	Depleted	0.046	0.055
K01953	0.212	11.439	0.00130452	0.00352163	Enriched	0.151	0.129
K04771	-0.18	11.445	0.0013604	0.00365607	Depleted	0.142	0.158
K04077	0.213	10.567	0.00137982	0.00369178	Enriched	0.083	0.07
K03688	0.303	10.259	0.00144718	0.0038486	Enriched	0.068	0.054
K02032	-0.175	10.82	0.00145663	0.0038486	Depleted	0.092	0.101
K00101	0.466	9.786	0.00145761	0.0038486	Enriched	0.05	0.035
K01937	0.186	10.404	0.0014744	0.00387594	Enriched	0.074	0.063
K01255	0.204	10.755	0.00151568	0.00396712	Enriched	0.094	0.08
K01845	0.206	10.713	0.00165556	0.00431449	Enriched	0.091	0.078
K01866	0.257	10.018	0.00170752	0.00443073	Enriched	0.057	0.047
K00721	0.189	10.707	0.00172373	0.00445358	Enriched	0.091	0.078
K02040	-0.174	10.19	0.00173303	0.00445848	Depleted	0.06	0.066
K13587	-0.309	9.996	0.00179161	0.00458958	Depleted	0.051	0.062
K03183	0.181	9.865	0.00184063	0.00469517	Enriched	0.051	0.044
K07552	0.492	10.458	0.001905	0.00483887	Enriched	0.08	0.054
K03299	-0.411	9.856	0.00192147	0.00486018	Depleted	0.045	0.058
K03799	0.269	9.789	0.00201343	0.00507147	Enriched	0.049	0.04
K00281	0.314	10.07	0.00222695	0.00557947	Enriched	0.059	0.047
K00567	-0.143	10.672	0.00224146	0.00557947	Depleted	0.084	0.09
K07001	0.245	10.509	0.00224291	0.00557947	Enriched	0.08	0.066
K00963	-0.139	10.469	0.0023222	0.00575294	Depleted	0.073	0.078
K07289	-0.355	10.139	0.00233818	0.00576879	Depleted	0.056	0.069
K02055	0.701	10.174	0.00243461	0.00598218	Enriched	0.067	0.039
K03412	0.265	10.02	0.00262599	0.00642621	Enriched	0.057	0.047
K03497	-0.2	10.382	0.00269685	0.00657289	Depleted	0.068	0.076
K08300	0.217	10.499	0.00343771	0.00834476	Enriched	0.079	0.066
K02111	0.205	10.136	0.00349602	0.00845223	Enriched	0.061	0.052
K00108	0.427	9.781	0.00353683	0.0085167	Enriched	0.049	0.035
K00845	-0.143	11.564	0.00357394	0.00857175	Depleted	0.155	0.169
K07486	-0.268	10.343	0.00363822	0.00869131	Depleted	0.065	0.077
K00600	0.187	10.162	0.00384682	0.00915329	Enriched	0.062	0.054
K03585	-0.284	11.292	0.00388131	0.00919902	Depleted	0.125	0.148
K03572	-0.224	10.358	0.0039883	0.00941551	Depleted	0.066	0.076
K03733	-0.21	10.51	0.00415504	0.00977084	Depleted	0.074	0.084
K06153	0.206	9.828	0.00425665	0.00997083	Enriched	0.049	0.042
K00058	0.154	11.718	0.00434237	0.0101322	Enriched	0.182	0.161
K01802	-0.12	11.69	0.0043944	0.010214	Depleted	0.17	0.182
K03046	-0.16	11.188	0.00448892	0.0103936	Depleted	0.119	0.131
K00088	-0.114	10.701	0.00452113	0.0104281	Depleted	0.086	0.091
K00123	-0.19	11.833	0.0048677	0.0111846	Depleted	0.185	0.206
K08309	-0.236	10.364	0.00501034	0.0114685	Depleted	0.066	0.077
K01791	0.325	9.83	0.0050326	0.0114759	Enriched	0.05	0.04
K00133	-0.179	10.124	0.00528058	0.0119959	Depleted	0.057	0.063
K12574	0.24	9.924	0.00540105	0.0122234	Enriched	0.053	0.045
K01061	-0.18	10.091	0.00573926	0.0129402	Depleted	0.055	0.062
K00134	-0.213	10.047	0.00583204	0.0131003	Depleted	0.053	0.06
K01997	0.268	11.627	0.005888	0.0131769	Enriched	0.174	0.14
K01714	0.191	10.88	0.00614033	0.0136907	Enriched	0.102	0.088
K00796	0.212	10.006	0.00625184	0.0138879	Enriched	0.056	0.047
K02493	0.188	9.988	0.0065162	0.0144219	Enriched	0.055	0.048
K01951	-0.207	10.342	0.00670485	0.014785	Depleted	0.066	0.074
K08151	-0.242	9.905	0.00691736	0.015198	Depleted	0.048	0.056
K01286	0.154	11.114	0.00744853	0.0163055	Enriched	0.12	0.106
K06919	0.27	10.15	0.00748269	0.0163209	Enriched	0.062	0.05
K03446	-0.164	11.297	0.00761401	0.0165053	Depleted	0.129	0.141
K03833	-0.186	9.868	0.00762205	0.0165053	Depleted	0.047	0.053
K01929	0.223	10.071	0.00768877	0.0165901	Enriched	0.059	0.05
K03797	-0.196	10.593	0.00784876	0.0168748	Depleted	0.079	0.088
K11904	0.449	10.503	0.00848242	0.0181723	Enriched	0.082	0.057
K01928	0.13	10.655	0.00872322	0.0186219	Enriched	0.087	0.078
K01322	-0.223	10.173	0.00948102	0.0201521	Depleted	0.058	0.067
K01881	0.108	10.407	0.00950695	0.0201521	Enriched	0.073	0.066
K06888	0.306	9.832	0.00965729	0.0203989	Enriched	0.05	0.04
K02433	0.168	10.618	0.00982176	0.0206419	Enriched	0.085	0.075
K09811	0.21	9.831	0.0098409	0.0206419	Enriched	0.05	0.042
K05989	-0.321	10.398	0.0106426	0.0222461	Depleted	0.067	0.083
K03979	0.14	9.873	0.0112787	0.0234941	Enriched	0.05	0.045
K01207	-0.127	10.694	0.011547	0.02397	Depleted	0.085	0.092
K00525	-0.137	11.913	0.0120447	0.0249172	Depleted	0.198	0.214
K00459	0.146	10.337	0.0122897	0.025337	Enriched	0.07	0.062
K02037	0.136	10.572	0.0138378	0.0284313	Enriched	0.082	0.073
K00412	0.322	10.024	0.0145355	0.0297633	Enriched	0.057	0.046
K06131	-0.264	10.096	0.015098	0.0308102	Depleted	0.055	0.064
K00763	0.177	9.82	0.0152593	0.0310341	Enriched	0.049	0.042
K01179	-0.176	10.972	0.0156606	0.031743	Depleted	0.102	0.114
K01259	-0.235	10.18	0.0160965	0.0325171	Depleted	0.058	0.068
K02003	-0.146	11.979	0.0162542	0.0327258	Depleted	0.207	0.224
K07462	-0.202	10.371	0.0167422	0.0335637	Depleted	0.067	0.076
K01182	0.257	10.058	0.0167818	0.0335637	Enriched	0.058	0.048
K03322	-0.178	10.131	0.018274	0.0364269	Depleted	0.057	0.063
K00558	0.25	11.109	0.0184905	0.036737	Enriched	0.121	0.1
K00571	0.173	11.017	0.0191632	0.0379482	Enriched	0.112	0.098
K00252	0.311	9.777	0.0199254	0.0393282	Enriched	0.048	0.039
K00602	-0.163	10.024	0.0204979	0.040326	Depleted	0.053	0.059
K02004	-0.193	13.743	0.0207528	0.0406943	Depleted	0.698	0.787
K03100	-0.149	10.431	0.0209346	0.0409177	Depleted	0.071	0.077
K02945	-0.124	11.026	0.0218233	0.0425167	Depleted	0.107	0.115
K07098	-0.219	9.778	0.0221878	0.0430873	Depleted	0.044	0.051
K01892	0.162	10.057	0.0236309	0.0457422	Enriched	0.058	0.05
K00995	0.1	10.601	0.0254232	0.0490538	Enriched	0.083	0.076
K00818	-0.185	10.849	0.0258781	0.049772	Depleted	0.094	0.104
K02428	-0.134	10.139	0.0260206	0.0498866	Depleted	0.058	0.063
K03553	-0.234	10.433	0.0273838	0.052307	Depleted	0.07	0.081
K00135	0.261	11.043	0.0274568	0.052307	Enriched	0.116	0.094
K14059	-0.336	9.867	0.0279376	0.0530549	Depleted	0.046	0.057
K00943	-0.173	9.79	0.0282197	0.0534222	Depleted	0.045	0.05
K02355	-0.085	11.199	0.0309968	0.0583798	Depleted	0.122	0.127
K00851	-0.167	10.186	0.0310324	0.0583798	Depleted	0.059	0.066
K03820	-0.136	10.348	0.0320096	0.0600087	Depleted	0.067	0.072
K03500	-0.095	10.564	0.0320977	0.0600087	Depleted	0.078	0.082
K01356	0.168	9.768	0.033475	0.06239	Enriched	0.047	0.041
K00705	-0.206	9.864	0.0337896	0.062782	Depleted	0.047	0.053
K02238	0.172	10.586	0.0340464	0.0629553	Enriched	0.083	0.072
K00604	0.123	9.886	0.0340921	0.0629553	Enriched	0.051	0.046
K06941	-0.142	9.794	0.0358239	0.0657901	Depleted	0.045	0.049
K02058	-0.272	9.947	0.0358458	0.0657901	Depleted	0.049	0.058
K00001	-0.11	11.929	0.0377285	0.0690352	Depleted	0.201	0.213
K01703	0.129	9.926	0.0404378	0.0737683	Enriched	0.052	0.047
K01420	0.145	10.2	0.0411756	0.0748874	Enriched	0.063	0.056
K02015	-0.358	10.395	0.0416922	0.0755985	Depleted	0.066	0.081
K00951	-0.101	10.939	0.0434348	0.0785218	Depleted	0.102	0.107
K01262	-0.105	11.074	0.0438392	0.0790155	Depleted	0.111	0.117
K06180	-0.118	9.864	0.0443573	0.0795045	Depleted	0.048	0.051
K04487	0.113	11.2	0.0443746	0.0795045	Enriched	0.126	0.115
K03286	0.237	9.97	0.0449267	0.0802548	Enriched	0.055	0.045
K02034	-0.116	11.561	0.0475525	0.0846941	Depleted	0.156	0.165
K06147	0.087	13.302	0.0496428	0.0881563	Enriched	0.54	0.499
