# Supplementary material for: Cross-kingdom synthetic microbiota supports tomato suppression of Fusarium wilt disease
Source: Nat Commun. 2022 Dec 22;13:7890. doi: 10.1038/s41467-022-35452-6 (PMC9780251; doi:10.1038/s41467-022-35452-6)
Supplement: Supplementary file 22 — Dataset 19 [file 41467_2022_35452_MOESM22_ESM.xlsx]

## Sheet: Sheet1
Pathways	CrossK SynComs significantly enriched CAZY pathways
1	4-O-methyl-glucuronoyl methylesterase (EC 3.1.1.)
2	acetyl xylan esterase (EC 3.1.1.72)
3	acetylesterase (EC 3.1.1.6) active on various carbohydrate acetyl esters
4	alcohol oxidase (EC 1.1.3.13)
5	alpha-1,6-mannosyltransferase (EC 2.4.1.)
6	alpha-glucuronidase (EC 3.2.1.139)
7	alpha-L-arabinofuranosidase (EC 3.2.1.55)
8	alpha-L-fucosidase (EC 3.2.1.51)
9	alpha-L-rhamnosidase (EC 3.2.1.40);
10	alpha-mannosidase (EC 3.2.1.113)
11	alpha-N-acetylgalactosaminidase (EC 3.2.1.49)
12	alpha-trehalase (EC 3.2.1.28)
13	beta-1,4-mannosyl-glycoprotein
14	beta-agarase (EC 3.2.1.81)
15	beta-glucosidase (EC 3.2.1.21)
16	beta-hexosaminidase (EC 3.2.1.52); lacto-N-biosidase (EC 3.2.1.140)
17	beta-L-arabinofuranosidase (EC 3.2.1.185)
18	beta-mannanase (EC 3.2.1.78)
19	beta-xylosidase (EC 3.2.1.37)
20	CC1G_09525 protein of Coprinopsis cinerea
21	cellulose-binding function
22	Chitin-binding function demonstrated for the Cellvibrio japonicus CjLPMO10A
23	Dol-P-Man: protein alpha-mannosyltransferase (EC 2.4.1.109)
24	endo-beta-1,3(4)-glucanase / lichenase-laminarinase (EC 3.2.1.6)
25	endo-beta-1,4-xylanase (EC 3.2.1.8)
26	endoglucanase (EC 3.2.1.4); xyloglucan hydrolase (EC 3.2.1.151)
27	GDP-Man: mannosyl-3-phosphoglycerate synthase (EC 2.4.1.217)
28	glycogen or starch phosphorylase (EC 2.4.1.1)
29	glycogen synthase (EC 2.4.1.11)
30	glycolipid 2-alpha-mannosyltransferase (EC 2.4.1.131)
31	heparan beta-glucuronyltransferase (EC 2.4.1.225)
32	hyaluronoglucuronidase (EC 3.2.1.36)
33	Laccase / p-diphenol:oxygen oxidoreductase / ferroxidase (EC 1.10.3.2)
34	lipid-A-disaccharide synthase (EC 2.4.1.182)
35	lipopolysaccharide alpha-1,3-galactosyltransferase (EC 2.4.1.44)
36	lytic chitin monooxygenase / chitin oxidase (EC 2.4.1.258)
37	Mannan-binding function
38	manno-octulosonic-acid (KDO) transferase (EC 2.4.99.-)
39	Module found at C-term of several Spirochaeta thermophila proteins
40	N-acetyllactosaminide beta-1,3-N-acetylglucosaminyltransferase (EC 2.4.1.149)
41	oligogalacturonide lyase (EC 4.2.2.6)
42	pectin methylesterase (EC 3.1.1.11)
43	peptidoglycan lytic transglycosylase (EC 3.2.1.)
44	polygalacturonase (EC 3.2.1.15)
45	pyrroloquinoline quinone-dependent oxidoreductase activity
46	Rhalpha-alpha-1,4-GlcA alpha-L-rhamnohydrolase (EC 3.2.1.-)
47	rhamnogalacturonan alpha-L-rhamnohydrolase (EC 3.2.1.174)
48	The CBM63 module of Bacillus subtilis expansin EXLX1 has been shown to bind cellulose
49	UDP-Gal: galactomannan alpha-1,6-galactosyltransferase (EC 2.4.1.)
50	undecaprenyl phosphate-alpha-L-Ara4N: 4-amino-4-deoxy-beta-L-arabinosyltransferase (EC 2.4.2.43)
51	xyloglucan beta-galactosyltransferase (EC 2.4.1.)
