# Supplementary material for: Cross-kingdom synthetic microbiota supports tomato suppression of Fusarium wilt disease
Source: Nat Commun. 2022 Dec 22;13:7890. doi: 10.1038/s41467-022-35452-6 (PMC9780251; doi:10.1038/s41467-022-35452-6)
Supplement: Supplementary file 24 — Source data [file 41467_2022_35452_MOESM24_ESM.xlsx]

## Sheet: Figure 1
Figure 1b
	Health	Disease		Health	Disease		Health	Disease		Health	Disease
HLJGH1	36	31	HLJNF1	56	1	SDGH1	48	32	SDNF1	60	1
HLJGH2	38	30	HLJNF2	50	0	SDGH2	43	36	SDNF2	65	1
HLJGH3	40	30	HLJNF3	63	0	SDGH3	41	35	SDNF3	58	0
Figure 1c
bray_curtis	ZYDP1	ZYDP3	ZYSW1	ZYSW2	ZYSW3	SDBD6	SDBH6	SDBD3	SDBH3	SDBH4	SDBH5	SDFD6	SDFH6	SDFD1	SDFD2	SDFH2	SDFD3	SDFD4	SDFH4	SDFD5	SDFH5	DQQX1	DQQX2	DQQX3	DQNC1	DQNC2	DQNC3	DQDF1	DQDF2	DQDF3	DFDF4	DQCY2	HNBK1	HNBK2	HNBK3	HNBK4	HNRH1	HNRH2	HNRH3	HNS1	HNS2	HNS3	HNS4	HNS5	HNS61	HNS62	HNS63	HLH10	HLD7d
ZYDP1	0	0.531	0.639	0.59	0.617	0.858	0.814	0.808	0.798	0.777	0.806	0.858	0.811	0.758	0.786	0.757	0.778	0.807	0.749	0.824	0.791	0.754	0.776	0.771	0.793	0.805	0.765	0.801	0.815	0.836	0.779	0.756	0.906	0.828	0.89	0.897	0.724	0.772	0.728	0.809	0.772	0.71	0.761	0.814	0.841	0.851	0.816	0.826	0.831
ZYDP3	0.531	0	0.696	0.644	0.655	0.845	0.798	0.783	0.776	0.764	0.79	0.832	0.786	0.759	0.771	0.725	0.763	0.787	0.731	0.81	0.757	0.724	0.735	0.736	0.546	0.606	0.532	0.679	0.691	0.711	0.688	0.742	0.877	0.792	0.861	0.874	0.709	0.752	0.726	0.793	0.775	0.703	0.763	0.79	0.824	0.842	0.8	0.826	0.814
ZYSW1	0.639	0.696	0	0.512	0.444	0.868	0.856	0.841	0.868	0.822	0.837	0.845	0.831	0.775	0.782	0.82	0.816	0.833	0.781	0.815	0.803	0.693	0.711	0.695	0.831	0.852	0.806	0.832	0.82	0.871	0.822	0.704	0.901	0.829	0.888	0.892	0.775	0.812	0.782	0.79	0.759	0.779	0.81	0.82	0.805	0.785	0.766	0.874	0.855
ZYSW2	0.59	0.644	0.512	0	0.499	0.8	0.8	0.806	0.825	0.784	0.783	0.824	0.812	0.746	0.747	0.773	0.805	0.776	0.764	0.773	0.793	0.689	0.724	0.686	0.795	0.823	0.771	0.797	0.806	0.838	0.748	0.679	0.902	0.811	0.886	0.894	0.719	0.745	0.743	0.749	0.755	0.716	0.761	0.755	0.774	0.77	0.737	0.796	0.812
ZYSW3	0.617	0.655	0.444	0.499	0	0.851	0.829	0.822	0.838	0.805	0.823	0.838	0.803	0.769	0.781	0.785	0.803	0.811	0.773	0.814	0.79	0.683	0.709	0.701	0.82	0.84	0.779	0.811	0.814	0.855	0.799	0.699	0.896	0.813	0.885	0.887	0.737	0.771	0.745	0.765	0.739	0.74	0.767	0.79	0.791	0.778	0.743	0.858	0.847
SDBD6	0.858	0.845	0.868	0.8	0.851	0	0.741	0.679	0.818	0.709	0.695	0.433	0.8	0.684	0.669	0.778	0.681	0.691	0.74	0.573	0.756	0.831	0.858	0.818	0.883	0.905	0.878	0.878	0.871	0.92	0.847	0.81	0.951	0.891	0.95	0.949	0.792	0.803	0.824	0.868	0.889	0.855	0.825	0.874	0.845	0.841	0.81	0.727	0.644
SDBH6	0.814	0.798	0.856	0.8	0.829	0.741	0	0.506	0.491	0.514	0.49	0.712	0.498	0.603	0.58	0.6	0.65	0.57	0.574	0.623	0.596	0.82	0.84	0.827	0.864	0.887	0.843	0.845	0.859	0.894	0.847	0.799	0.922	0.851	0.915	0.923	0.775	0.73	0.779	0.796	0.846	0.77	0.761	0.845	0.856	0.867	0.822	0.319	0.492
SDBD3	0.808	0.783	0.841	0.806	0.822	0.679	0.506	0	0.512	0.522	0.525	0.663	0.708	0.621	0.623	0.677	0.426	0.561	0.569	0.617	0.616	0.816	0.842	0.825	0.862	0.887	0.84	0.819	0.835	0.89	0.86	0.799	0.927	0.846	0.923	0.93	0.732	0.73	0.737	0.812	0.825	0.758	0.741	0.841	0.849	0.861	0.824	0.568	0.318
SDBH3	0.798	0.776	0.868	0.825	0.838	0.818	0.491	0.512	0	0.613	0.639	0.808	0.716	0.681	0.706	0.684	0.703	0.593	0.645	0.748	0.712	0.842	0.852	0.855	0.871	0.886	0.851	0.833	0.852	0.887	0.858	0.824	0.926	0.861	0.921	0.934	0.789	0.719	0.806	0.785	0.839	0.719	0.777	0.841	0.872	0.888	0.829	0.546	0.524
SDBH4	0.777	0.764	0.822	0.784	0.805	0.709	0.514	0.522	0.613	0	0.483	0.657	0.63	0.544	0.579	0.566	0.555	0.54	0.338	0.585	0.538	0.792	0.815	0.805	0.842	0.877	0.809	0.824	0.834	0.885	0.826	0.77	0.911	0.834	0.909	0.918	0.712	0.759	0.71	0.806	0.827	0.777	0.759	0.842	0.857	0.862	0.827	0.561	0.562
SDBH5	0.806	0.79	0.837	0.783	0.823	0.695	0.49	0.525	0.639	0.483	0	0.639	0.595	0.59	0.515	0.59	0.563	0.604	0.524	0.523	0.427	0.789	0.82	0.783	0.844	0.882	0.822	0.817	0.818	0.884	0.829	0.774	0.912	0.84	0.912	0.918	0.736	0.772	0.751	0.83	0.844	0.796	0.772	0.853	0.841	0.849	0.818	0.537	0.563
SDFD6	0.858	0.832	0.845	0.824	0.838	0.433	0.712	0.663	0.808	0.657	0.639	0	0.706	0.634	0.578	0.69	0.581	0.664	0.644	0.531	0.627	0.815	0.828	0.81	0.863	0.896	0.851	0.865	0.839	0.91	0.867	0.81	0.924	0.859	0.93	0.926	0.747	0.822	0.778	0.885	0.875	0.865	0.812	0.868	0.853	0.863	0.843	0.755	0.701
SDFH6	0.811	0.786	0.831	0.812	0.803	0.8	0.498	0.708	0.716	0.63	0.595	0.706	0	0.599	0.59	0.588	0.65	0.695	0.596	0.662	0.501	0.812	0.811	0.818	0.843	0.877	0.825	0.843	0.849	0.896	0.87	0.799	0.89	0.818	0.883	0.891	0.768	0.821	0.778	0.858	0.845	0.815	0.765	0.853	0.882	0.89	0.86	0.6	0.736
SDFD1	0.758	0.759	0.775	0.746	0.769	0.684	0.603	0.621	0.681	0.544	0.59	0.634	0.599	0	0.537	0.596	0.573	0.575	0.564	0.552	0.58	0.779	0.799	0.778	0.839	0.867	0.809	0.833	0.834	0.886	0.82	0.741	0.905	0.818	0.903	0.905	0.74	0.769	0.754	0.816	0.82	0.771	0.738	0.831	0.84	0.847	0.81	0.645	0.647
SDFD2	0.786	0.771	0.782	0.747	0.781	0.669	0.58	0.623	0.706	0.579	0.515	0.578	0.59	0.537	0	0.485	0.528	0.633	0.546	0.512	0.511	0.75	0.792	0.733	0.827	0.866	0.8	0.812	0.799	0.87	0.814	0.75	0.894	0.826	0.89	0.896	0.724	0.791	0.741	0.835	0.799	0.777	0.76	0.817	0.824	0.829	0.81	0.628	0.673
SDFH2	0.757	0.725	0.82	0.773	0.785	0.778	0.6	0.677	0.684	0.566	0.59	0.69	0.588	0.596	0.485	0	0.626	0.66	0.515	0.629	0.519	0.75	0.774	0.736	0.802	0.849	0.763	0.788	0.799	0.861	0.81	0.762	0.884	0.821	0.879	0.89	0.726	0.797	0.721	0.851	0.809	0.779	0.766	0.832	0.872	0.887	0.853	0.667	0.736
SDFD3	0.778	0.763	0.816	0.805	0.803	0.681	0.65	0.426	0.703	0.555	0.563	0.581	0.65	0.573	0.528	0.626	0	0.629	0.509	0.543	0.525	0.797	0.821	0.808	0.848	0.875	0.816	0.804	0.814	0.886	0.86	0.785	0.893	0.821	0.895	0.898	0.671	0.761	0.654	0.858	0.798	0.775	0.707	0.837	0.848	0.864	0.835	0.721	0.575
SDFD4	0.807	0.787	0.833	0.776	0.811	0.691	0.57	0.561	0.593	0.54	0.604	0.664	0.695	0.575	0.633	0.66	0.629	0	0.562	0.604	0.65	0.793	0.817	0.796	0.848	0.873	0.815	0.83	0.842	0.896	0.82	0.771	0.923	0.852	0.92	0.921	0.744	0.742	0.769	0.796	0.864	0.782	0.769	0.853	0.86	0.867	0.817	0.602	0.581
SDFH4	0.749	0.731	0.781	0.764	0.773	0.74	0.574	0.569	0.645	0.338	0.524	0.644	0.596	0.564	0.546	0.515	0.509	0.562	0	0.584	0.485	0.781	0.796	0.781	0.826	0.865	0.785	0.801	0.815	0.881	0.826	0.756	0.893	0.812	0.89	0.895	0.664	0.739	0.665	0.814	0.796	0.756	0.73	0.823	0.853	0.86	0.824	0.636	0.639
SDFD5	0.824	0.81	0.815	0.773	0.814	0.573	0.623	0.617	0.748	0.585	0.523	0.531	0.662	0.552	0.512	0.629	0.543	0.604	0.584	0	0.58	0.801	0.815	0.782	0.847	0.878	0.83	0.831	0.82	0.886	0.823	0.771	0.91	0.835	0.911	0.908	0.731	0.753	0.758	0.842	0.84	0.818	0.774	0.836	0.824	0.822	0.785	0.674	0.627
SDFH5	0.791	0.757	0.803	0.793	0.79	0.756	0.596	0.616	0.712	0.538	0.427	0.627	0.501	0.58	0.511	0.519	0.525	0.65	0.485	0.58	0	0.769	0.786	0.759	0.826	0.863	0.777	0.796	0.806	0.881	0.854	0.761	0.88	0.809	0.877	0.883	0.698	0.793	0.693	0.865	0.834	0.81	0.746	0.848	0.866	0.875	0.849	0.678	0.706
DQQX1	0.754	0.724	0.693	0.689	0.683	0.831	0.82	0.816	0.842	0.792	0.789	0.815	0.812	0.779	0.75	0.75	0.797	0.793	0.781	0.801	0.769	0	0.372	0.403	0.75	0.795	0.7	0.728	0.725	0.798	0.729	0.52	0.864	0.787	0.847	0.856	0.724	0.782	0.722	0.814	0.791	0.769	0.805	0.793	0.81	0.818	0.785	0.841	0.835
DQQX2	0.776	0.735	0.711	0.724	0.709	0.858	0.84	0.842	0.852	0.815	0.82	0.828	0.811	0.799	0.792	0.774	0.821	0.817	0.796	0.815	0.786	0.372	0	0.435	0.741	0.792	0.719	0.727	0.719	0.797	0.745	0.6	0.848	0.783	0.832	0.845	0.741	0.799	0.741	0.819	0.804	0.79	0.826	0.802	0.824	0.827	0.804	0.861	0.854
DQQX3	0.771	0.736	0.695	0.686	0.701	0.818	0.827	0.825	0.855	0.805	0.783	0.81	0.818	0.778	0.733	0.736	0.808	0.796	0.781	0.782	0.759	0.403	0.435	0	0.753	0.795	0.707	0.729	0.72	0.805	0.707	0.544	0.87	0.798	0.856	0.864	0.733	0.794	0.729	0.814	0.794	0.78	0.82	0.786	0.799	0.812	0.784	0.833	0.848
DQNC1	0.793	0.546	0.831	0.795	0.82	0.883	0.864	0.862	0.871	0.842	0.844	0.863	0.843	0.839	0.827	0.802	0.848	0.848	0.826	0.847	0.826	0.75	0.741	0.753	0	0.526	0.527	0.623	0.633	0.658	0.633	0.782	0.862	0.808	0.851	0.867	0.783	0.817	0.797	0.821	0.821	0.811	0.857	0.818	0.842	0.842	0.828	0.89	0.879
DQNC2	0.805	0.606	0.852	0.823	0.84	0.905	0.887	0.887	0.886	0.877	0.882	0.896	0.877	0.867	0.866	0.849	0.875	0.873	0.865	0.878	0.863	0.795	0.792	0.795	0.526	0	0.528	0.684	0.696	0.674	0.623	0.813	0.882	0.828	0.871	0.881	0.814	0.835	0.82	0.847	0.848	0.827	0.872	0.844	0.858	0.862	0.848	0.909	0.901
DQNC3	0.765	0.532	0.806	0.771	0.779	0.878	0.843	0.84	0.851	0.809	0.822	0.851	0.825	0.809	0.8	0.763	0.816	0.815	0.785	0.83	0.777	0.7	0.719	0.707	0.527	0.528	0	0.672	0.665	0.698	0.675	0.723	0.872	0.803	0.867	0.873	0.746	0.801	0.753	0.829	0.822	0.797	0.835	0.819	0.852	0.853	0.83	0.883	0.869
DQDF1	0.801	0.679	0.832	0.797	0.811	0.878	0.845	0.819	0.833	0.824	0.817	0.865	0.843	0.833	0.812	0.788	0.804	0.83	0.801	0.831	0.796	0.728	0.727	0.729	0.623	0.684	0.672	0	0.475	0.61	0.62	0.772	0.793	0.754	0.785	0.8	0.765	0.786	0.754	0.796	0.788	0.762	0.822	0.775	0.804	0.804	0.792	0.878	0.852
DQDF2	0.815	0.691	0.82	0.806	0.814	0.871	0.859	0.835	0.852	0.834	0.818	0.839	0.849	0.834	0.799	0.799	0.814	0.842	0.815	0.82	0.806	0.725	0.719	0.72	0.633	0.696	0.665	0.475	0	0.595	0.656	0.76	0.812	0.765	0.803	0.814	0.766	0.803	0.758	0.798	0.784	0.781	0.833	0.771	0.797	0.801	0.797	0.885	0.868
DQDF3	0.836	0.711	0.871	0.838	0.855	0.92	0.894	0.89	0.887	0.885	0.884	0.91	0.896	0.886	0.87	0.861	0.886	0.896	0.881	0.886	0.881	0.798	0.797	0.805	0.658	0.674	0.698	0.61	0.595	0	0.695	0.833	0.879	0.848	0.865	0.88	0.844	0.853	0.853	0.841	0.846	0.835	0.883	0.834	0.854	0.855	0.839	0.909	0.901
DFDF4	0.779	0.688	0.822	0.748	0.799	0.847	0.847	0.86	0.858	0.826	0.829	0.867	0.87	0.82	0.814	0.81	0.86	0.82	0.826	0.823	0.854	0.729	0.745	0.707	0.633	0.623	0.675	0.62	0.656	0.695	0	0.748	0.882	0.838	0.866	0.876	0.802	0.818	0.815	0.797	0.818	0.798	0.86	0.81	0.818	0.815	0.792	0.855	0.863
DQCY2	0.756	0.742	0.704	0.679	0.699	0.81	0.799	0.799	0.824	0.77	0.774	0.81	0.799	0.741	0.75	0.762	0.785	0.771	0.756	0.771	0.761	0.52	0.6	0.544	0.782	0.813	0.723	0.772	0.76	0.833	0.748	0	0.877	0.791	0.867	0.871	0.696	0.756	0.701	0.808	0.774	0.747	0.77	0.787	0.811	0.819	0.786	0.829	0.824
HNBK1	0.906	0.877	0.901	0.902	0.896	0.951	0.922	0.927	0.926	0.911	0.912	0.924	0.89	0.905	0.894	0.884	0.893	0.923	0.893	0.91	0.88	0.864	0.848	0.87	0.862	0.882	0.872	0.793	0.812	0.879	0.882	0.877	0	0.48	0.409	0.41	0.779	0.818	0.739	0.893	0.839	0.839	0.863	0.857	0.896	0.886	0.885	0.931	0.933
HNBK2	0.828	0.792	0.829	0.811	0.813	0.891	0.851	0.846	0.861	0.834	0.84	0.859	0.818	0.818	0.826	0.821	0.821	0.852	0.812	0.835	0.809	0.787	0.783	0.798	0.808	0.828	0.803	0.754	0.765	0.848	0.838	0.791	0.48	0	0.484	0.47	0.625	0.681	0.604	0.796	0.75	0.727	0.755	0.757	0.81	0.813	0.801	0.874	0.869
HNBK3	0.89	0.861	0.888	0.886	0.885	0.95	0.915	0.923	0.921	0.909	0.912	0.93	0.883	0.903	0.89	0.879	0.895	0.92	0.89	0.911	0.877	0.847	0.832	0.856	0.851	0.871	0.867	0.785	0.803	0.865	0.866	0.867	0.409	0.484	0	0.447	0.791	0.819	0.742	0.883	0.834	0.833	0.858	0.853	0.887	0.881	0.881	0.927	0.929
HNBK4	0.897	0.874	0.892	0.894	0.887	0.949	0.923	0.93	0.934	0.918	0.918	0.926	0.891	0.905	0.896	0.89	0.898	0.921	0.895	0.908	0.883	0.856	0.845	0.864	0.867	0.881	0.873	0.8	0.814	0.88	0.876	0.871	0.41	0.47	0.447	0	0.776	0.803	0.741	0.884	0.833	0.829	0.85	0.849	0.889	0.879	0.883	0.933	0.935
HNRH1	0.724	0.709	0.775	0.719	0.737	0.792	0.775	0.732	0.789	0.712	0.736	0.747	0.768	0.74	0.724	0.726	0.671	0.744	0.664	0.731	0.698	0.724	0.741	0.733	0.783	0.814	0.746	0.765	0.766	0.844	0.802	0.696	0.779	0.625	0.791	0.776	0	0.554	0.367	0.758	0.681	0.645	0.629	0.722	0.733	0.745	0.711	0.8	0.775
HNRH2	0.772	0.752	0.812	0.745	0.771	0.803	0.73	0.73	0.719	0.759	0.772	0.822	0.821	0.769	0.791	0.797	0.761	0.742	0.739	0.753	0.793	0.782	0.799	0.794	0.817	0.835	0.801	0.786	0.803	0.853	0.818	0.756	0.818	0.681	0.819	0.803	0.554	0	0.595	0.678	0.703	0.638	0.696	0.718	0.736	0.737	0.636	0.766	0.711
HNRH3	0.728	0.726	0.782	0.743	0.745	0.824	0.779	0.737	0.806	0.71	0.751	0.778	0.778	0.754	0.741	0.721	0.654	0.769	0.665	0.758	0.693	0.722	0.741	0.729	0.797	0.82	0.753	0.754	0.758	0.853	0.815	0.701	0.739	0.604	0.742	0.741	0.367	0.595	0	0.794	0.679	0.669	0.636	0.741	0.784	0.796	0.755	0.816	0.798
HNS1	0.809	0.793	0.79	0.749	0.765	0.868	0.796	0.812	0.785	0.806	0.83	0.885	0.858	0.816	0.835	0.851	0.858	0.796	0.814	0.842	0.865	0.814	0.819	0.814	0.821	0.847	0.829	0.796	0.798	0.841	0.797	0.808	0.893	0.796	0.883	0.884	0.758	0.678	0.794	0	0.664	0.66	0.779	0.631	0.662	0.662	0.628	0.814	0.805
HNS2	0.772	0.775	0.759	0.755	0.739	0.889	0.846	0.825	0.839	0.827	0.844	0.875	0.845	0.82	0.799	0.809	0.798	0.864	0.796	0.84	0.834	0.791	0.804	0.794	0.821	0.848	0.822	0.788	0.784	0.846	0.818	0.774	0.839	0.75	0.834	0.833	0.681	0.703	0.679	0.664	0	0.53	0.679	0.56	0.627	0.577	0.602	0.87	0.858
HNS3	0.71	0.703	0.779	0.716	0.74	0.855	0.77	0.758	0.719	0.777	0.796	0.865	0.815	0.771	0.777	0.779	0.775	0.782	0.756	0.818	0.81	0.769	0.79	0.78	0.811	0.827	0.797	0.762	0.781	0.835	0.798	0.747	0.839	0.727	0.833	0.829	0.645	0.638	0.669	0.66	0.53	0	0.627	0.552	0.647	0.673	0.651	0.779	0.766
HNS4	0.761	0.763	0.81	0.761	0.767	0.825	0.761	0.741	0.777	0.759	0.772	0.812	0.765	0.738	0.76	0.766	0.707	0.769	0.73	0.774	0.746	0.805	0.826	0.82	0.857	0.872	0.835	0.822	0.833	0.883	0.86	0.77	0.863	0.755	0.858	0.85	0.629	0.696	0.636	0.779	0.679	0.627	0	0.725	0.778	0.814	0.759	0.722	0.777
HNS5	0.814	0.79	0.82	0.755	0.79	0.874	0.845	0.841	0.841	0.842	0.853	0.868	0.853	0.831	0.817	0.832	0.837	0.853	0.823	0.836	0.848	0.793	0.802	0.786	0.818	0.844	0.819	0.775	0.771	0.834	0.81	0.787	0.857	0.757	0.853	0.849	0.722	0.718	0.741	0.631	0.56	0.552	0.725	0	0.553	0.566	0.594	0.857	0.854
HNS61	0.841	0.824	0.805	0.774	0.791	0.845	0.856	0.849	0.872	0.857	0.841	0.853	0.882	0.84	0.824	0.872	0.848	0.86	0.853	0.824	0.866	0.81	0.824	0.799	0.842	0.858	0.852	0.804	0.797	0.854	0.818	0.811	0.896	0.81	0.887	0.889	0.733	0.736	0.784	0.662	0.627	0.647	0.778	0.553	0	0.441	0.482	0.867	0.835
HNS62	0.851	0.842	0.785	0.77	0.778	0.841	0.867	0.861	0.888	0.862	0.849	0.863	0.89	0.847	0.829	0.887	0.864	0.867	0.86	0.822	0.875	0.818	0.827	0.812	0.842	0.862	0.853	0.804	0.801	0.855	0.815	0.819	0.886	0.813	0.881	0.879	0.745	0.737	0.796	0.662	0.577	0.673	0.814	0.566	0.441	0	0.414	0.872	0.835
HNS63	0.816	0.8	0.766	0.737	0.743	0.81	0.822	0.824	0.829	0.827	0.818	0.843	0.86	0.81	0.81	0.853	0.835	0.817	0.824	0.785	0.849	0.785	0.804	0.784	0.828	0.848	0.83	0.792	0.797	0.839	0.792	0.786	0.885	0.801	0.881	0.883	0.711	0.636	0.755	0.628	0.602	0.651	0.759	0.594	0.482	0.414	0	0.828	0.776
HLH10	0.826	0.826	0.874	0.796	0.858	0.727	0.319	0.568	0.546	0.561	0.537	0.755	0.6	0.645	0.628	0.667	0.721	0.602	0.636	0.674	0.678	0.841	0.861	0.833	0.89	0.909	0.883	0.878	0.885	0.909	0.855	0.829	0.931	0.874	0.927	0.933	0.8	0.766	0.816	0.814	0.87	0.779	0.722	0.857	0.867	0.872	0.828	0	0.507
HLD7d	0.831	0.814	0.855	0.812	0.847	0.644	0.492	0.318	0.524	0.562	0.563	0.701	0.736	0.647	0.673	0.736	0.575	0.581	0.639	0.627	0.706	0.835	0.854	0.848	0.879	0.901	0.869	0.852	0.868	0.901	0.863	0.824	0.933	0.869	0.929	0.935	0.775	0.711	0.798	0.805	0.858	0.766	0.777	0.854	0.835	0.835	0.776	0.507	0
HLH8	0.785	0.777	0.827	0.78	0.811	0.692	0.494	0.465	0.557	0.308	0.5	0.668	0.678	0.587	0.608	0.63	0.58	0.51	0.427	0.594	0.592	0.807	0.834	0.816	0.854	0.883	0.823	0.839	0.841	0.892	0.832	0.777	0.921	0.844	0.92	0.925	0.715	0.721	0.731	0.806	0.835	0.783	0.753	0.842	0.843	0.851	0.813	0.529	0.5
HLH9h	0.812	0.809	0.851	0.788	0.846	0.646	0.47	0.546	0.57	0.515	0.448	0.741	0.717	0.627	0.616	0.69	0.708	0.599	0.621	0.625	0.654	0.825	0.851	0.819	0.882	0.902	0.87	0.869	0.868	0.897	0.839	0.819	0.939	0.879	0.933	0.941	0.793	0.761	0.822	0.821	0.861	0.787	0.798	0.861	0.848	0.839	0.795	0.429	0.485
Figure 1d
bray_curtis_binary	SDBH6	SDBH2	SDBH3	SDBH5	DQDF4	DQCY1	DQCY3	DQDF1	DQDF3	DQNC1	DQNC2	DQNC3	DQQX1	DQQX2	DQQX3	SDFH6	SDFH1	SDFH2	SDFH3	SDFH4	HNBK1	HNBK2	HNBK3	HNBK4	HNEN4	HNRH1	HNRH3	HNS1	HNS2	HNS3	HNS4	HNS5	HNS61	HNS62	HNS63	ZYDP1	ZYDP3	ZYSW1	ZYSW2	ZYSW3	HLDK6	HLHK6	HLDK1	HLHK1	HLDK2	HLHK3	HLDK4	HLHK4	HLDK5
SDBH6	0	0.723	0.633	0.821	0.883	0.89	0.855	0.903	0.909	0.825	0.857	0.813	0.876	0.893	0.867	0.634	0.806	0.71	0.754	0.714	0.875	0.903	0.897	0.894	0.881	0.876	0.889	0.879	0.904	0.879	0.888	0.871	0.857	0.871	0.881	0.749	0.882	0.868	0.859	0.895	0.751	0.628	0.733	0.654	0.815	0.8	0.776	0.824	0.724
SDBH2	0.723	0	0.75	0.822	0.824	0.888	0.896	0.897	0.876	0.825	0.84	0.814	0.875	0.897	0.866	0.758	0.751	0.679	0.77	0.753	0.832	0.856	0.86	0.854	0.856	0.825	0.867	0.85	0.846	0.857	0.872	0.848	0.808	0.833	0.837	0.823	0.87	0.867	0.897	0.785	0.779	0.73	0.5	0.791	0.745	0.827	0.77	0.825	0.741
SDBH3	0.633	0.75	0	0.855	0.859	0.885	0.843	0.918	0.879	0.853	0.858	0.839	0.871	0.873	0.881	0.811	0.846	0.794	0.794	0.796	0.876	0.881	0.888	0.885	0.888	0.872	0.87	0.867	0.886	0.865	0.864	0.873	0.838	0.836	0.851	0.738	0.878	0.858	0.834	0.841	0.873	0.813	0.793	0.749	0.84	0.844	0.866	0.865	0.849
SDBH5	0.821	0.822	0.855	0	0.819	0.937	0.932	0.939	0.94	0.871	0.919	0.9	0.917	0.933	0.92	0.681	0.805	0.81	0.736	0.771	0.909	0.918	0.925	0.925	0.932	0.904	0.921	0.9	0.914	0.923	0.924	0.911	0.874	0.901	0.892	0.904	0.934	0.935	0.922	0.922	0.811	0.836	0.812	0.839	0.746	0.833	0.804	0.863	0.727
DQDF4	0.883	0.824	0.859	0.819	0	0.755	0.754	0.787	0.741	0.805	0.741	0.73	0.728	0.757	0.7	0.842	0.865	0.843	0.834	0.872	0.792	0.815	0.815	0.798	0.837	0.798	0.806	0.816	0.81	0.816	0.815	0.824	0.791	0.782	0.791	0.801	0.778	0.762	0.804	0.762	0.907	0.881	0.865	0.865	0.86	0.907	0.851	0.903	0.891
DQCY1	0.89	0.888	0.885	0.937	0.755	0	0.677	0.757	0.74	0.826	0.755	0.749	0.693	0.726	0.73	0.893	0.924	0.846	0.888	0.892	0.771	0.791	0.778	0.773	0.807	0.802	0.777	0.755	0.767	0.797	0.789	0.783	0.787	0.788	0.783	0.725	0.763	0.676	0.697	0.717	0.913	0.912	0.891	0.885	0.893	0.927	0.876	0.916	0.898
DQCY3	0.855	0.896	0.843	0.932	0.754	0.677	0	0.801	0.756	0.762	0.741	0.747	0.705	0.737	0.731	0.86	0.902	0.84	0.86	0.872	0.807	0.808	0.82	0.794	0.803	0.811	0.794	0.77	0.791	0.783	0.788	0.786	0.774	0.786	0.761	0.779	0.793	0.724	0.769	0.768	0.911	0.903	0.886	0.9	0.894	0.816	0.875	0.9	0.879
DQDF1	0.903	0.897	0.918	0.939	0.787	0.757	0.801	0	0.636	0.831	0.716	0.75	0.748	0.81	0.745	0.896	0.924	0.834	0.897	0.891	0.837	0.846	0.845	0.848	0.875	0.866	0.868	0.892	0.86	0.887	0.883	0.86	0.87	0.889	0.878	0.814	0.822	0.729	0.831	0.831	0.803	0.901	0.908	0.922	0.855	0.921	0.883	0.923	0.904
DQDF3	0.909	0.876	0.879	0.94	0.741	0.74	0.756	0.636	0	0.83	0.717	0.74	0.737	0.783	0.752	0.894	0.916	0.845	0.894	0.875	0.818	0.845	0.841	0.844	0.867	0.842	0.848	0.883	0.85	0.882	0.864	0.859	0.864	0.86	0.863	0.813	0.784	0.73	0.812	0.772	0.908	0.898	0.901	0.91	0.871	0.87	0.894	0.906	0.906
DQNC1	0.825	0.825	0.853	0.871	0.805	0.826	0.762	0.831	0.83	0	0.745	0.681	0.814	0.777	0.799	0.84	0.853	0.794	0.83	0.803	0.842	0.855	0.859	0.854	0.856	0.828	0.839	0.844	0.859	0.856	0.87	0.848	0.819	0.823	0.827	0.833	0.741	0.82	0.869	0.867	0.855	0.867	0.862	0.87	0.839	0.812	0.844	0.839	0.828
DQNC2	0.857	0.84	0.858	0.919	0.741	0.755	0.741	0.716	0.717	0.745	0	0.604	0.726	0.756	0.718	0.807	0.892	0.804	0.832	0.864	0.805	0.822	0.823	0.82	0.862	0.83	0.818	0.829	0.834	0.827	0.822	0.835	0.82	0.827	0.818	0.769	0.718	0.728	0.79	0.745	0.899	0.888	0.847	0.896	0.881	0.911	0.872	0.902	0.739
DQNC3	0.813	0.814	0.839	0.9	0.73	0.749	0.747	0.75	0.74	0.681	0.604	0	0.761	0.794	0.727	0.819	0.873	0.787	0.846	0.822	0.801	0.823	0.82	0.831	0.845	0.808	0.822	0.835	0.818	0.814	0.83	0.805	0.808	0.842	0.815	0.749	0.693	0.775	0.785	0.767	0.869	0.707	0.833	0.827	0.829	0.874	0.839	0.871	0.833
DQQX1	0.876	0.875	0.871	0.917	0.728	0.693	0.705	0.748	0.737	0.814	0.726	0.761	0	0.642	0.634	0.888	0.911	0.845	0.866	0.781	0.836	0.849	0.847	0.851	0.852	0.849	0.824	0.808	0.844	0.836	0.833	0.823	0.824	0.821	0.826	0.734	0.794	0.653	0.732	0.714	0.905	0.904	0.894	0.908	0.888	0.923	0.868	0.909	0.886
DQQX2	0.893	0.897	0.873	0.933	0.757	0.726	0.737	0.81	0.783	0.777	0.756	0.794	0.642	0	0.662	0.91	0.874	0.868	0.884	0.895	0.862	0.843	0.854	0.838	0.859	0.86	0.832	0.845	0.846	0.826	0.828	0.844	0.828	0.832	0.82	0.787	0.732	0.74	0.786	0.766	0.919	0.918	0.908	0.901	0.917	0.921	0.903	0.848	0.909
DQQX3	0.867	0.866	0.881	0.92	0.7	0.73	0.731	0.745	0.752	0.799	0.718	0.727	0.634	0.662	0	0.871	0.882	0.847	0.852	0.857	0.806	0.818	0.815	0.809	0.832	0.822	0.817	0.806	0.827	0.827	0.821	0.819	0.824	0.822	0.813	0.791	0.786	0.722	0.744	0.762	0.89	0.866	0.869	0.837	0.895	0.903	0.768	0.893	0.875
SDFH6	0.634	0.758	0.811	0.681	0.842	0.893	0.86	0.896	0.894	0.84	0.807	0.819	0.888	0.91	0.871	0	0.783	0.714	0.403	0.729	0.869	0.9	0.9	0.892	0.89	0.863	0.886	0.89	0.883	0.892	0.895	0.886	0.848	0.869	0.878	0.836	0.869	0.894	0.89	0.892	0.732	0.667	0.758	0.704	0.753	0.738	0.693	0.822	0.602
SDFH1	0.806	0.751	0.846	0.805	0.865	0.924	0.902	0.924	0.916	0.853	0.892	0.873	0.911	0.874	0.882	0.783	0	0.757	0.75	0.754	0.906	0.905	0.899	0.906	0.908	0.883	0.901	0.889	0.916	0.902	0.905	0.908	0.859	0.881	0.89	0.885	0.906	0.929	0.909	0.897	0.772	0.729	0.716	0.762	0.769	0.784	0.784	0.595	0.753
SDFH2	0.71	0.679	0.794	0.81	0.843	0.846	0.84	0.834	0.845	0.794	0.804	0.787	0.845	0.868	0.847	0.714	0.757	0	0.744	0.631	0.832	0.851	0.85	0.84	0.85	0.81	0.847	0.863	0.864	0.851	0.861	0.848	0.809	0.826	0.86	0.803	0.829	0.775	0.863	0.89	0.72	0.726	0.706	0.783	0.692	0.678	0.747	0.77	0.707
SDFH3	0.754	0.77	0.794	0.736	0.834	0.888	0.86	0.897	0.894	0.83	0.832	0.846	0.866	0.884	0.852	0.403	0.75	0.744	0	0.729	0.874	0.883	0.896	0.883	0.873	0.851	0.872	0.877	0.888	0.872	0.886	0.886	0.84	0.869	0.866	0.835	0.88	0.89	0.877	0.887	0.744	0.781	0.703	0.701	0.754	0.766	0.7	0.766	0.636
SDFH4	0.714	0.753	0.796	0.771	0.872	0.892	0.872	0.891	0.875	0.803	0.864	0.822	0.781	0.895	0.857	0.729	0.754	0.631	0.729	0	0.868	0.881	0.889	0.876	0.889	0.844	0.875	0.875	0.9	0.881	0.889	0.873	0.825	0.852	0.871	0.863	0.884	0.876	0.875	0.884	0.714	0.701	0.731	0.73	0.705	0.692	0.773	0.709	0.647
HNBK1	0.875	0.832	0.876	0.909	0.792	0.771	0.807	0.837	0.818	0.842	0.805	0.801	0.836	0.862	0.806	0.869	0.906	0.832	0.874	0.868	0	0.37	0.381	0.347	0.529	0.361	0.368	0.541	0.504	0.478	0.514	0.475	0.501	0.493	0.514	0.801	0.792	0.776	0.785	0.784	0.912	0.907	0.881	0.9	0.873	0.908	0.883	0.92	0.905
HNBK2	0.903	0.856	0.881	0.918	0.815	0.791	0.808	0.846	0.845	0.855	0.822	0.823	0.849	0.843	0.818	0.9	0.905	0.851	0.883	0.881	0.37	0	0.38	0.334	0.483	0.354	0.315	0.476	0.446	0.425	0.432	0.416	0.448	0.462	0.457	0.799	0.806	0.821	0.773	0.793	0.915	0.928	0.894	0.917	0.891	0.916	0.905	0.923	0.913
HNBK3	0.897	0.86	0.888	0.925	0.815	0.778	0.82	0.845	0.841	0.859	0.823	0.82	0.847	0.854	0.815	0.9	0.899	0.85	0.896	0.889	0.381	0.38	0	0.365	0.515	0.411	0.385	0.523	0.504	0.47	0.508	0.474	0.493	0.463	0.519	0.806	0.802	0.79	0.777	0.791	0.916	0.92	0.903	0.898	0.904	0.923	0.89	0.919	0.919
HNBK4	0.894	0.854	0.885	0.925	0.798	0.773	0.794	0.848	0.844	0.854	0.82	0.831	0.851	0.838	0.809	0.892	0.906	0.84	0.883	0.876	0.347	0.334	0.365	0	0.477	0.372	0.333	0.485	0.48	0.44	0.462	0.429	0.448	0.446	0.479	0.788	0.807	0.782	0.772	0.779	0.916	0.915	0.9	0.909	0.896	0.928	0.901	0.924	0.914
HNEN4	0.881	0.856	0.888	0.932	0.837	0.807	0.803	0.875	0.867	0.856	0.862	0.845	0.852	0.859	0.832	0.89	0.908	0.85	0.873	0.889	0.529	0.483	0.515	0.477	0	0.467	0.456	0.493	0.5	0.481	0.497	0.485	0.482	0.467	0.474	0.791	0.805	0.815	0.795	0.797	0.909	0.92	0.894	0.906	0.895	0.923	0.89	0.912	0.912
HNRH1	0.876	0.825	0.872	0.904	0.798	0.802	0.811	0.866	0.842	0.828	0.83	0.808	0.849	0.86	0.822	0.863	0.883	0.81	0.851	0.844	0.361	0.354	0.411	0.372	0.467	0	0.305	0.452	0.492	0.427	0.434	0.424	0.424	0.43	0.437	0.782	0.775	0.806	0.769	0.784	0.908	0.913	0.877	0.894	0.862	0.89	0.885	0.911	0.905
HNRH3	0.889	0.867	0.87	0.921	0.806	0.777	0.794	0.868	0.848	0.839	0.818	0.822	0.824	0.832	0.817	0.886	0.901	0.847	0.872	0.875	0.368	0.315	0.385	0.333	0.456	0.305	0	0.449	0.439	0.402	0.411	0.424	0.419	0.412	0.439	0.796	0.791	0.789	0.772	0.764	0.918	0.912	0.9	0.905	0.896	0.913	0.892	0.926	0.91
HNS1	0.879	0.85	0.867	0.9	0.816	0.755	0.77	0.892	0.883	0.844	0.829	0.835	0.808	0.845	0.806	0.89	0.889	0.863	0.877	0.875	0.541	0.476	0.523	0.485	0.493	0.452	0.449	0	0.429	0.412	0.437	0.404	0.389	0.416	0.369	0.814	0.833	0.811	0.748	0.776	0.913	0.918	0.916	0.902	0.897	0.93	0.878	0.932	0.902
HNS2	0.904	0.846	0.886	0.914	0.81	0.767	0.791	0.86	0.85	0.859	0.834	0.818	0.844	0.846	0.827	0.883	0.916	0.864	0.888	0.9	0.504	0.446	0.504	0.48	0.5	0.492	0.439	0.429	0	0.358	0.374	0.38	0.45	0.48	0.385	0.812	0.817	0.789	0.758	0.776	0.927	0.925	0.91	0.905	0.887	0.933	0.892	0.93	0.919
HNS3	0.879	0.857	0.865	0.923	0.816	0.797	0.783	0.887	0.882	0.856	0.827	0.814	0.836	0.826	0.827	0.892	0.902	0.851	0.872	0.881	0.478	0.425	0.47	0.44	0.481	0.427	0.402	0.412	0.358	0	0.347	0.369	0.401	0.449	0.384	0.794	0.782	0.787	0.737	0.769	0.925	0.918	0.891	0.906	0.892	0.927	0.897	0.923	0.922
HNS4	0.888	0.872	0.864	0.924	0.815	0.789	0.788	0.883	0.864	0.87	0.822	0.83	0.833	0.828	0.821	0.895	0.905	0.861	0.886	0.889	0.514	0.432	0.508	0.462	0.497	0.434	0.411	0.437	0.374	0.347	0	0.4	0.431	0.473	0.384	0.794	0.812	0.79	0.755	0.759	0.925	0.919	0.903	0.917	0.899	0.922	0.895	0.929	0.923
HNS5	0.871	0.848	0.873	0.911	0.824	0.783	0.786	0.86	0.859	0.848	0.835	0.805	0.823	0.844	0.819	0.886	0.908	0.848	0.886	0.873	0.475	0.416	0.474	0.429	0.485	0.424	0.424	0.404	0.38	0.369	0.4	0	0.406	0.42	0.376	0.796	0.812	0.792	0.745	0.766	0.909	0.913	0.9	0.906	0.879	0.921	0.896	0.924	0.901
HNS61	0.857	0.808	0.838	0.874	0.791	0.787	0.774	0.87	0.864	0.819	0.82	0.808	0.824	0.828	0.824	0.848	0.859	0.809	0.84	0.825	0.501	0.448	0.493	0.448	0.482	0.424	0.419	0.389	0.45	0.401	0.431	0.406	0	0.375	0.333	0.776	0.803	0.801	0.746	0.775	0.868	0.89	0.852	0.866	0.847	0.882	0.858	0.886	0.874
HNS62	0.871	0.833	0.836	0.901	0.782	0.788	0.786	0.889	0.86	0.823	0.827	0.842	0.821	0.832	0.822	0.869	0.881	0.826	0.869	0.852	0.493	0.462	0.463	0.446	0.467	0.43	0.412	0.416	0.48	0.449	0.473	0.42	0.375	0	0.381	0.788	0.809	0.812	0.762	0.796	0.899	0.906	0.873	0.88	0.875	0.899	0.863	0.903	0.888
HNS63	0.881	0.837	0.851	0.892	0.791	0.783	0.761	0.878	0.863	0.827	0.818	0.815	0.826	0.82	0.813	0.878	0.89	0.86	0.866	0.871	0.514	0.457	0.519	0.479	0.474	0.437	0.439	0.369	0.385	0.384	0.384	0.376	0.333	0.381	0	0.787	0.81	0.785	0.737	0.738	0.904	0.921	0.895	0.901	0.884	0.911	0.879	0.921	0.895
ZYDP1	0.749	0.823	0.738	0.904	0.801	0.725	0.779	0.814	0.813	0.833	0.769	0.749	0.734	0.787	0.791	0.836	0.885	0.803	0.835	0.863	0.801	0.799	0.806	0.788	0.791	0.782	0.796	0.814	0.812	0.794	0.794	0.796	0.776	0.788	0.787	0	0.731	0.658	0.644	0.665	0.879	0.873	0.84	0.818	0.849	0.886	0.84	0.898	0.87
ZYDP3	0.882	0.87	0.878	0.934	0.778	0.763	0.793	0.822	0.784	0.741	0.718	0.693	0.794	0.732	0.786	0.869	0.906	0.829	0.88	0.884	0.792	0.806	0.802	0.807	0.805	0.775	0.791	0.833	0.817	0.782	0.812	0.812	0.803	0.809	0.81	0.731	0	0.725	0.745	0.754	0.918	0.886	0.894	0.899	0.879	0.908	0.886	0.876	0.894
ZYSW1	0.868	0.867	0.858	0.935	0.762	0.676	0.724	0.729	0.73	0.82	0.728	0.775	0.653	0.74	0.722	0.894	0.929	0.775	0.89	0.876	0.776	0.821	0.79	0.782	0.815	0.806	0.789	0.811	0.789	0.787	0.79	0.792	0.801	0.812	0.785	0.658	0.725	0	0.524	0.528	0.93	0.917	0.909	0.915	0.894	0.932	0.91	0.946	0.904
ZYSW2	0.859	0.897	0.834	0.922	0.804	0.697	0.769	0.831	0.812	0.869	0.79	0.785	0.732	0.786	0.744	0.89	0.909	0.863	0.877	0.875	0.785	0.773	0.777	0.772	0.795	0.769	0.772	0.748	0.758	0.737	0.755	0.745	0.746	0.762	0.737	0.644	0.745	0.524	0	0.528	0.918	0.903	0.881	0.814	0.889	0.919	0.884	0.922	0.894
ZYSW3	0.895	0.785	0.841	0.922	0.762	0.717	0.768	0.831	0.772	0.867	0.745	0.767	0.714	0.766	0.762	0.892	0.897	0.89	0.887	0.884	0.784	0.793	0.791	0.779	0.797	0.784	0.764	0.776	0.776	0.769	0.759	0.766	0.775	0.796	0.738	0.665	0.754	0.528	0.528	0	0.911	0.893	0.817	0.896	0.891	0.926	0.909	0.935	0.89
HLDK6	0.751	0.779	0.873	0.811	0.907	0.913	0.911	0.803	0.908	0.855	0.899	0.869	0.905	0.919	0.89	0.732	0.772	0.72	0.744	0.714	0.912	0.915	0.916	0.916	0.909	0.908	0.918	0.913	0.927	0.925	0.925	0.909	0.868	0.899	0.904	0.879	0.918	0.93	0.918	0.911	0	0.713	0.688	0.733	0.672	0.804	0.707	0.737	0.713
HLHK6	0.628	0.73	0.813	0.836	0.881	0.912	0.903	0.901	0.898	0.867	0.888	0.707	0.904	0.918	0.866	0.667	0.729	0.726	0.781	0.701	0.907	0.928	0.92	0.915	0.92	0.913	0.912	0.918	0.925	0.918	0.919	0.913	0.89	0.906	0.921	0.873	0.886	0.917	0.903	0.893	0.713	0	0.646	0.675	0.765	0.765	0.742	0.731	0.689
HLDK1	0.733	0.5	0.793	0.812	0.865	0.891	0.886	0.908	0.901	0.862	0.847	0.833	0.894	0.908	0.869	0.758	0.716	0.706	0.703	0.731	0.881	0.894	0.903	0.9	0.894	0.877	0.9	0.916	0.91	0.891	0.903	0.9	0.852	0.873	0.895	0.84	0.894	0.909	0.881	0.817	0.688	0.646	0	0.705	0.745	0.779	0.742	0.742	0.632
HLHK1	0.654	0.791	0.749	0.839	0.865	0.885	0.9	0.922	0.91	0.87	0.896	0.827	0.908	0.901	0.837	0.704	0.762	0.783	0.701	0.73	0.9	0.917	0.898	0.909	0.906	0.894	0.905	0.902	0.905	0.906	0.917	0.906	0.866	0.88	0.901	0.818	0.899	0.915	0.814	0.896	0.733	0.675	0.705	0	0.765	0.791	0.635	0.765	0.728
HLDK2	0.815	0.745	0.84	0.746	0.86	0.893	0.894	0.855	0.871	0.839	0.881	0.829	0.888	0.917	0.895	0.753	0.769	0.692	0.754	0.705	0.873	0.891	0.904	0.896	0.895	0.862	0.896	0.897	0.887	0.892	0.899	0.879	0.847	0.875	0.884	0.849	0.879	0.894	0.889	0.891	0.672	0.765	0.745	0.765	0	0.772	0.69	0.725	0.714
HLHK3	0.8	0.827	0.844	0.833	0.907	0.927	0.816	0.921	0.87	0.812	0.911	0.874	0.923	0.921	0.903	0.738	0.784	0.678	0.766	0.692	0.908	0.916	0.923	0.928	0.923	0.89	0.913	0.93	0.933	0.927	0.922	0.921	0.882	0.899	0.911	0.886	0.908	0.932	0.919	0.926	0.804	0.765	0.779	0.791	0.772	0	0.799	0.729	0.794
HLDK4	0.776	0.77	0.866	0.804	0.851	0.876	0.875	0.883	0.894	0.844	0.872	0.839	0.868	0.903	0.768	0.693	0.784	0.747	0.7	0.773	0.883	0.905	0.89	0.901	0.89	0.885	0.892	0.878	0.892	0.897	0.895	0.896	0.858	0.863	0.879	0.84	0.886	0.91	0.884	0.909	0.707	0.742	0.742	0.635	0.69	0.799	0	0.766	0.705
HLHK4	0.824	0.825	0.865	0.863	0.903	0.916	0.9	0.923	0.906	0.839	0.902	0.871	0.909	0.848	0.893	0.822	0.595	0.77	0.766	0.709	0.92	0.923	0.919	0.924	0.912	0.911	0.926	0.932	0.93	0.923	0.929	0.924	0.886	0.903	0.921	0.898	0.876	0.946	0.922	0.935	0.737	0.731	0.742	0.765	0.725	0.729	0.766	0	0.732
HLDK5	0.724	0.741	0.849	0.727	0.891	0.898	0.879	0.904	0.906	0.828	0.739	0.833	0.886	0.909	0.875	0.602	0.753	0.707	0.636	0.647	0.905	0.913	0.919	0.914	0.912	0.905	0.91	0.902	0.919	0.922	0.923	0.901	0.874	0.888	0.895	0.87	0.894	0.904	0.894	0.89	0.713	0.689	0.632	0.728	0.714	0.794	0.705	0.732	0
HLHK5	0.762	0.756	0.837	0.794	0.886	0.9	0.843	0.896	0.88	0.627	0.882	0.851	0.88	0.89	0.851	0.73	0.694	0.719	0.767	0.713	0.897	0.906	0.9	0.897	0.896	0.884	0.902	0.898	0.912	0.914	0.925	0.891	0.868	0.883	0.897	0.878	0.874	0.912	0.903	0.911	0.702	0.7	0.733	0.766	0.716	0.69	0.746	0.616	0.711
Figure 1e							Figure 1f
SampleID	group	richness	ACE	shannon			SampleID	group	richness	ACE	shannon
SDGH1	SDGH	88	125.127	1.96638			HLJNF1	HLJNF	1521	3286.96	5.85704
SDGH2	SDGH	100	138.458	2.68577			HLJNF2	HLJNF	1402	2814.65	5.59959
SDGH3	SDGH	92	148.602	1.22199			HLJNF3	HLJNF	2183	4086.12	6.76391
SDGH4	SDGH	46	61.559	1.37158			HLJNF4	HLJNF	2090	3748.61	6.65904
SDGH5	SDGH	98	135.511	2.01554			HLJNF5	HLJNF	1630	3298.5	5.54177
SDGH6	SDGH	77	104.287	1.65954			HLJNF6	HLJNF	1799	3604.9	6.1917
SDGH7	SDGH	112	156.026	1.70823			HLJNF7	HLJNF	1557	3291.74	5.77299
SDGH8	SDGH	83	115.682	1.4854			HLJNF8	HLJNF	1675	3345.03	6.2261
SDGH9	SDGH	94	112.596	2.3018			HLJNF9	HLJNF	1666	3263.61	5.89802
HLJNF1	HLJNF	219	320.632	2.4294			HLJNF10	HLJNF	1782	3244.4	6.15422
HLJNF2	HLJNF	239	342.702	3.28737			HLJNF11	HLJNF	1677	3176.92	5.99929
HLJNF3	HLJNF	188	261.321	2.22958			HLJNF12	HLJNF	1390	2741.28	5.87976
HLJNF4	HLJNF	345	431.907	3.61515			HLJNF13	HLJNF	1885	3523.56	6.48368
HLJNF5	HLJNF	353	458.362	3.87676			HLJNF14	HLJNF	1406	2550.48	5.96458
HLJNF6	HLJNF	140	208.869	2.93854			HLJNF15	HLJNF	1480	2690.73	6.07225
HLJNF7	HLJNF	275	394.365	3.5681			HLJNF16	HLJNF	1463	2668.95	5.94282
HLJNF8	HLJNF	255	343.777	3.79651			HLJGH1	HLJGH	824	1569.1	5.04914
HLJNF9	HLJNF	171	223.56	2.39907			HLJGH2	HLJGH	941	1996.29	5.02458
HLJNF10	HLJNF	192	265.356	2.50044			HLJGH3	HLJGH	1024	2255.61	5.24375
HLJNF11	HLJNF	228	305.816	3.17095			HLJGH4	HLJGH	827	1683	4.90599
HLJNF12	HLJNF	183	244.781	2.06073			HLJGH5	HLJGH	969	1957.25	5.34358
HLJNF13	HLJNF	285	409.221	3.71847			HLJGH6	HLJGH	742	1233.28	4.92681
HLJNF14	HLJNF	261	398.494	3.31582			HLJGH7	HLJGH	904	2015.67	4.77082
HLJNF15	HLJNF	210	301.082	2.82972			HLJGH8	HLJGH	1177	2530.87	5.55342
HLJNF16	HLJNF	235	340.217	3.09345			HLJGH9	HLJGH	1271	2766.37	5.65388
SDNF1	SDNF	329	475.209	3.81414			HLJGH10	HLJGH	1175	2419.72	5.43531
SDNF2	SDNF	344	526.946	3.89319			SDNF1	SDNF	2240	3505.71	7.1481
SDNF3	SDNF	301	529.291	3.3394			SDNF2	SDNF	2390	3825.12	7.20858
SDNF4	SDNF	326	535.882	3.75892			SDNF3	SDNF	2214	3553.17	7.12165
SDNF5	SDNF	248	346.185	3.57638			SDNF4	SDNF	2220	3409.91	7.15988
SDNF6	SDNF	266	398.99	3.73957			SDNF5	SDNF	1894	3762.12	6.41553
SDNF7	SDNF	307	444.276	3.87249			SDNF6	SDNF	1495	3102.33	5.58011
SDNF8	SDNF	194	295.766	1.82429			SDNF7	SDNF	1894	3369.66	6.36063
SDNF9	SDNF	328	510.937	3.38737			SDNF8	SDNF	1334	2525.42	5.98473
SDNF10	SDNF	292	462.934	3.08014			SDNF9	SDNF	1619	3211.38	6.03975
SDNF11	SDNF	321	498.646	3.20442			SDNF10	SDNF	1691	3349.3	6.11273
SDNF12	SDNF	269	443.582	2.6034			SDNF11	SDNF	1653	3279.07	6.06496
SDNF13	SDNF	192	333.715	1.44352			SDNF12	SDNF	1673	3285.95	6.06187
SDNF14	SDNF	176	311.222	1.01311			SDNF13	SDNF	1340	2582.39	5.76806
SDNF15	SDNF	231	346.853	2.26815			SDNF14	SDNF	1446	2903.88	5.85615
HLJGH1	HLJGH	81	107.38	1.68124			SDNF15	SDNF	1356	2650.94	5.67209
HLJGH2	HLJGH	100	133.889	1.61421			SDGH1	SDGH	1359	2830.07	5.87408
HLJGH3	HLJGH	92	124.595	1.85991			SDGH2	SDGH	1575	3274.7	5.97006
HLJGH4	HLJGH	91	131.613	1.72175			SDGH3	SDGH	1504	3046.4	5.95329
HLJGH5	HLJGH	96	130.809	1.53114			SDGH4	SDGH	1134	2201.15	5.51097
HLJGH6	HLJGH	62	73.5873	1.14724			SDGH5	SDGH	1476	3286.4	5.88939
HLJGH7	HLJGH	117	167.26	1.94984			SDGH6	SDGH	1396	2763.05	5.81262
HLJGH8	HLJGH	71	87.43	1.3206			SDGH7	SDGH	1673	3376.05	5.93976
HLJGH9	HLJGH	93	118.401	1.951			SDGH8	SDGH	1523	3100.67	6.01797
HLJGH10	HLJGH	80	96.5243	1.28309			SDGH9	SDGH	1748	3566.89	6.17059
							SDGH10	SDGH	1661	3355.28	6.10382
Figure 1g
SampleID	HLJNF1	HLJNF2	HLJNF3	HLJNF4	HLJNF5
Raw Ct(ΔRn) 1	32.2264	24.258	32.6339	23.5576	26.05
Raw Ct(ΔRn) 2	29.7012	23.8184	31.07	23.4397	25.72
Raw Ct(ΔRn) 3	29.4781	24.2941	30.32	23.8087	26.07
AVE	30.4686	24.1235	31.3413	23.602	25.9467
lgN	-2.12382	0.214685	-2.44547	0.406877	-0.457254
SampleID	HLJGH1	HLJGH2	HLJGH3	HLJGH4	HLJGH5
Raw Ct(ΔRn) 1	20.22	21.29	26.4806	20.1986	21.1423
Raw Ct(ΔRn) 2	19.06	21.23	23.2023	20.5786	21.2665
Raw Ct(ΔRn) 3	19.93	20.8	20.145	19.954	21.269
AVE	19.7367	21.1067	23.276	20.2437	21.2259
lgN	1.83147	1.32655	0.527045	1.6446	1.2826
SampleID	SDNF1	SDNF2	SDNF3	SDGH4	SDNF5
Raw Ct(ΔRn) 1	27.1919	24.125	28.6838	20.2645	24.1028
Raw Ct(ΔRn) 2	27.0296	24.1988	29.3847	19.5503	23.8002
Raw Ct(ΔRn) 3	27.0265	24.2077	28.5921	19.4128	23.7561
AVE	27.0827	24.1772	28.8869	19.7425	23.8864
lgN	-0.875927	0.19491	-1.54088	1.82931	0.302068
SampleID	SDGH1	SDGH2	SDGH3	SDGH4	SDGH5
Raw Ct(ΔRn) 1	18.5761	19.3972	19.3588	19.5192	17.4729
Raw Ct(ΔRn) 2	18.4172	19.5239	19.2045	19.3472	17.8539
Raw Ct(ΔRn) 3	18.4547	19.3405	19.2705	19.2019	17.6291
AVE	18.4827	19.4205	19.278	19.3561	17.652
lgN	2.29364	1.94799	2.00053	1.97173	2.59979
[truncated: 2 more columns]

## Sheet: Figure 2
Figure 2a						Figure 2c
﻿Number	Bacterial ID	degree	closnesscentrality	Group		﻿Number	Fungal ID	degree	closnesscentrality	Group
1	zOTU_22	6	0.0265274	GH		1	zOTU_7	1	0.0023753	GH
2	zOTU_19	12	0.0270966	GH		2	zOTU_8	22	0.0025	GH
3	zOTU_34	3	0.02526	GH		3	zOTU_5	1	0.0023753	GH
4	zOTU_389	1	0.00452489	GH		4	zOTU_35	1	0.0023753	GH
5	zOTU_163	1	0.00452489	GH		5	zOTU_49	1	0.0023753	GH
6	zOTU_31	5	0.025647	GH		6	zOTU_13	4	0.00262852	GH
7	zOTU_100	4	0.0260184	GH		7	zOTU_18	6	0.00240385	GH
8	zOTU_7	5	0.0260214	GH		8	zOTU_48	1	0.00238659	GH
9	zOTU_4	6	0.025561	GH		9	zOTU_83	3	0.00248703	GH
10	zOTU_172	4	0.02721	GH		10	zOTU_73	10	0.00242718	GH
11	zOTU_1917	3	0.0261879	GH		11	zOTU_1937	10	0.00248734	GH
12	zOTU_109	1	0.0254931	GH		12	zOTU_85	9	0.00248736	GH
13	zOTU_75	5	0.0262876	GH		13	zOTU_192	1	0.0023753	GH
14	zOTU_13	5	0.0266201	GH		14	zOTU_200	1	0.0023753	GH
15	zOTU_2	2	0.0256232	GH		15	zOTU_102	1	0.00245051	GH
16	zOTU_645	1	0.00452489	GH		16	zOTU_119	10	0.00242718	GH
17	zOTU_26	9	0.0265913	GH		17	zOTU_111	9	0.00257007	GH
18	zOTU_107	2	0.0249436	GH		18	zOTU_531	6	0.00256997	GH
19	zOTU_260	1	0.00452489	GH		19	zOTU_131	9	0.00248727	GH
20	zOTU_473	2	0.0261693	GH		20	zOTU_3493	6	0.00248715	GH
21	zOTU_154	2	0.0241636	GH		21	zOTU_184	1	0.00262788	GH
22	zOTU_284	3	0.0241821	GH		22	zOTU_170	17	0.00246914	GH
23	zOTU_20	1	0.00454536	GH		23	zOTU_234	1	0.00262883	GH
24	zOTU_290	4	0.0266812	GH		24	zOTU_9481	7	0.00245078	GH
25	zOTU_21	20	0.0271933	GH		25	zOTU_571	1	0.00262841	GH
26	zOTU_40	5	0.0272469	GH		26	zOTU_2011	3	0.00263028	GH
27	zOTU_29	3	0.0272469	GH		27	zOTU_551	7	0.00245078	GH
28	zOTU_101	6	0.0262657	GH		28	zOTU_212	1	0.00245051	GH
29	zOTU_421	1	0.00454536	GH		29	zOTU_205	11	0.00243309	GH
30	zOTU_232	2	0.0251508	GH		30	zOTU_599	3	0.00256977	GH
31	zOTU_137	1	0.00452489	GH		31	zOTU_349	17	0.00257038	GH
32	zOTU_18	6	0.0257756	GH		32	zOTU_263	17	0.00257038	GH
33	zOTU_204	2	0.0265529	GH		33	zOTU_255	5	0.00239808	GH
34	zOTU_58	12	0.026866	GH		34	zOTU_219	4	0.00256961	GH
35	zOTU_64	2	0.0261044	GH		35	zOTU_363	2	0.00238662	GH
36	zOTU_788	14	0.0268562	GH		36	zOTU_328	3	0.00248703	GH
37	zOTU_644	12	0.027027	GH		37	zOTU_7258	5	0.00239808	GH
38	zOTU_5	3	0.0251108	GH		38	zOTU_249	10	0.00242718	GH
39	zOTU_9	4	0.0264354	GH		39	zOTU_260	17	0.00257038	GH
40	zOTU_97	2	0.0265977	GH		40	zOTU_375	2	0.00238662	GH
41	zOTU_411	2	0.0252687	GH		41	zOTU_620	9	0.00243306	GH
42	zOTU_2378	5	0.0255491	GH		42	zOTU_295	6	0.0024872	GH
43	zOTU_39	4	0.0261291	GH		43	zOTU_5313	20	0.00263054	GH
44	zOTU_118	2	0.0265529	GH		44	zOTU_2327	1	0.00240378	GH
45	zOTU_341	1	0.0250766	GH		45	zOTU_565	1	0.0023753	GH
46	zOTU_1	17	0.0271166	GH		46	zOTU_2018	6	0.00256997	GH
47	zOTU_561	1	0.0256917	GH		47	zOTU_345	22	0.0025	GH
48	zOTU_12	18	0.0271199	GH		48	zOTU_310	20	0.00263054	GH
49	zOTU_2312	6	0.0260644	GH		49	zOTU_450	7	0.00245078	GH
50	zOTU_259	1	0.0259359	GH		50	zOTU_1031	6	0.00240385	GH
51	zOTU_752	2	0.0260582	GH		51	zOTU_398	5	0.00256982	GH
52	zOTU_287	10	0.0267879	GH		52	zOTU_377	18	0.00247525	GH
53	zOTU_78	15	0.0260921	GH		53	zOTU_399	6	0.00240385	GH
54	zOTU_226	2	0.0255285	GH		54	zOTU_383	15	0.002457	GH
55	zOTU_25	2	0.0264861	GH		55	zOTU_384	21	0.00249377	GH
56	zOTU_8047	4	0.0268758	GH		56	zOTU_389	17	0.00246914	GH
57	zOTU_142	1	0.0245856	GH		57	zOTU_995	7	0.00245078	GH
58	zOTU_33	2	0.0265977	GH		58	zOTU_600	1	0.0023753	GH
59	zOTU_93	9	0.0260736	GH		59	zOTU_472	22	0.0025	GH
60	zOTU_159	4	0.0266169	GH		60	zOTU_7218	8	0.00243303	GH
61	zOTU_27	3	0.026126	GH		61	zOTU_539	15	0.002457	GH
62	zOTU_1043	2	0.00454546	GH		62	zOTU_3360	15	0.002457	GH
63	zOTU_263	1	0.00452489	GH		63	zOTU_526	1	0.00248677	GH
64	zOTU_1319	2	0.0266426	GH		64	zOTU_595	18	0.00263025	GH
65	zOTU_2054	1	0.0232387	GH		65	zOTU_513	4	0.00262956	GH
66	zOTU_114	6	0.0257486	GH		66	zOTU_520	10	0.00242718	GH
67	zOTU_11	1	0.00452489	GH		67	zOTU_614	17	0.00263023	GH
68	zOTU_1020	10	0.0270006	GH		68	zOTU_608	6	0.00262856	GH
69	zOTU_17	8	0.0257967	GH		69	zOTU_556	22	0.0025	GH
70	zOTU_503	4	0.0271265	GH		70	zOTU_580	5	0.00239808	GH
71	zOTU_127	2	0.026089	GH		71	zOTU_732	1	0.0023753	GH
72	zOTU_1578	5	0.0265785	GH		72	zOTU_553	13	0.00244499	GH
73	zOTU_153	2	0.0249436	GH		73	zOTU_624	18	0.00247525	GH
74	zOTU_267	6	0.025555	GH		74	zOTU_764	3	0.00238663	GH
75	zOTU_44	10	0.0261693	GH		75	zOTU_1829	17	0.00257027	GH
76	zOTU_199	1	0.00458668	GH		76	zOTU_959	3	0.00262908	GH
77	zOTU_242	7	0.0265179	GH		77	zOTU_717	22	0.0025	GH
78	zOTU_375	1	0.0254696	GH		78	zOTU_665	17	0.00246914	GH
79	zOTU_399	2	0.0264417	GH		79	zOTU_679	13	0.00244499	GH
80	zOTU_161	2	0.00454546	GH		80	zOTU_705	11	0.0025701	GH
81	zOTU_23	4	0.0237074	GH		81	zOTU_854	6	0.00240385	GH
82	zOTU_35	2	0.00458697	GH		82	zOTU_734	6	0.00245067	GH
83	zOTU_10	1	0.00454536	GH		83	zOTU_666	20	0.00263054	GH
84	zOTU_116	1	0.00452489	GH		84	zOTU_784	20	0.00248756	GH
85	zOTU_830	1	0.00454536	GH		85	zOTU_1422	5	0.00240383	GH
86	zOTU_83	5	0.0260031	GH		86	zOTU_738	1	0.0023753	GH
87	zOTU_216	15	0.0272	GH		87	zOTU_815	5	0.00248716	GH
88	zOTU_365	5	0.0273008	GH		88	zOTU_737	17	0.00257027	GH
89	zOTU_52	6	0.0265179	GH		89	zOTU_912	17	0.00246914	GH
90	zOTU_6281	4	0.026736	GH		90	zOTU_810	20	0.00248756	GH
91	zOTU_143	1	0.0260276	GH		91	zOTU_1154	18	0.00247525	GH
92	zOTU_117	1	0.0249351	GH		92	zOTU_798	20	0.00248756	GH
93	zOTU_227	2	0.0258087	GH		93	zOTU_791	21	0.00249377	GH
94	zOTU_2831	2	0.0237023	GH		94	zOTU_765	22	0.0025	GH
95	zOTU_173	12	0.0270171	GH		95	zOTU_1298	11	0.00243309	GH
96	zOTU_296	2	0.0266876	GH		96	zOTU_776	7	0.00262911	GH
97	zOTU_1349	4	0.0266683	GH		97	zOTU_938	4	0.00262852	GH
98	zOTU_98	2	0.0270568	GH		98	zOTU_1630	9	0.00248736	GH
99	zOTU_59	7	0.0268204	GH		99	zOTU_1088	22	0.0025	GH
100	zOTU_280	1	0.0232387	GH		100	zOTU_1275	2	0.00263007	GH
101	zOTU_65	1	0.0263127	GH		101	zOTU_833	11	0.00243309	GH
102	zOTU_432	4	0.0267134	GH		102	zOTU_921	17	0.00246914	GH
103	zOTU_85	3	0.0266169	GH		103	zOTU_919	21	0.00249377	GH
104	zOTU_54	2	0.0241636	GH		104	zOTU_855	13	0.00244499	GH
105	zOTU_6	20	0.0272033	GH		105	zOTU_3700	5	0.00240383	GH
106	zOTU_63	4	0.0257606	GH		106	zOTU_2122	15	0.002457	GH
107	zOTU_401	5	0.0255491	GH		107	zOTU_918	20	0.00248756	GH
108	zOTU_262	2	0.0250226	GH		108	zOTU_940	18	0.00247525	GH
109	zOTU_66	2	0.0262845	GH		109	zOTU_960	18	0.00247525	GH
110	zOTU_393	2	0.0269479	GH		110	zOTU_1040	20	0.00263054	GH
111	zOTU_529	1	0.0259908	GH		111	zOTU_5099	1	0.00238094	GH
112	zOTU_110	1	0.00454536	GH		112	zOTU_2540	9	0.00257007	GH
113	zOTU_207	3	0.026853	GH		113	zOTU_1069	20	0.00248756	GH
114	zOTU_3464	8	0.0262939	GH		114	zOTU_1051	1	0.00238659	GH
115	zOTU_105	4	0.0250311	GH		115	zOTU_1325	11	0.00243309	GH
116	zOTU_36	2	0.0265211	GH		116	zOTU_994	11	0.00257004	GH
117	zOTU_74	3	0.0254814	GH		117	zOTU_2919	21	0.00249377	GH
118	zOTU_397	3	0.0262657	GH		118	zOTU_1160	20	0.00248756	GH
119	zOTU_61	6	0.0262408	GH		119	zOTU_1122	22	0.0025	GH
120	zOTU_223	16	0.0268465	GH		120	zOTU_1041	17	0.00246914	GH
121	zOTU_38	17	0.027365	GH		121	zOTU_1485	8	0.00243303	GH
122	zOTU_492	1	0.00452489	GH		122	zOTU_4047	21	0.00249377	GH
123	zOTU_90	2	0.0256143	GH		123	zOTU_1080	18	0.00247525	GH
124	zOTU_162	2	0.0269644	GH		124	zOTU_1135	11	0.00243309	GH
125	zOTU_32	4	0.0262066	GH		125	zOTU_1200	9	0.00242131	GH
126	zOTU_113	1	0.0250994	GH		126	zOTU_1146	1	0.00240378	GH
127	zOTU_250	1	0.0266812	GH		127	zOTU_1431	22	0.0025	GH
128	zOTU_134	16	0.0271099	GH		128	zOTU_1596	22	0.0025	GH
129	zOTU_160	1	0.00452489	GH		129	zOTU_1140	21	0.00249377	GH
130	zOTU_363	2	0.0256143	GH		130	zOTU_2759	5	0.00240383	GH
131	zOTU_371	8	0.0261693	GH		131	zOTU_1182	9	0.00242131	GH
132	zOTU_279	2	0.0264259	GH		132	zOTU_1476	6	0.0024872	GH
133	zOTU_192	5	0.0246679	GH		133	zOTU_1563	17	0.00246914	GH
134	zOTU_86	19	0.02719	GH		134	zOTU_1785	22	0.0025	GH
135	zOTU_220	5	0.0255403	GH		135	zOTU_1286	9	0.00257007	GH
136	zOTU_124	1	0.00452489	GH		136	zOTU_1245	21	0.00249377	GH
137	zOTU_150	2	0.0254755	GH		137	zOTU_1334	21	0.00249377	GH
138	zOTU_121	7	0.0255669	GH		138	zOTU_1270	20	0.00263054	GH
139	zOTU_231	1	0.00452489	GH		139	zOTU_1316	10	0.00242718	GH
140	zOTU_567	1	0.0260952	GH		140	zOTU_1188	20	0.00248756	GH
141	zOTU_281	2	0.0250028	GH		141	zOTU_8242	10	0.00242718	GH
142	zOTU_139	7	0.0271632	GH		142	zOTU_1481	22	0.0025	GH
143	zOTU_504	1	0.0255255	GH		143	zOTU_1473	20	0.00263054	GH
144	zOTU_331	1	0.00452489	GH		144	zOTU_3328	5	0.00240383	GH
145	zOTU_84	4	0.0269315	GH		145	zOTU_1520	15	0.002457	GH
146	zOTU_217	1	0.00452489	GH		146	zOTU_1305	17	0.00246914	GH
147	zOTU_412	1	0.026502	GH		147	zOTU_1802	4	0.00262956	GH
148	zOTU_2171	3	0.0270039	GH		148	zOTU_1375	17	0.00246914	GH
149	zOTU_104	3	0.0269151	GH		149	zOTU_3848	4	0.00248705	GH
150	zOTU_42	17	0.0271132	GH		150	zOTU_1435	11	0.00243309	GH
151	zOTU_131	13	0.0266329	GH		151	zOTU_1330	20	0.00263054	GH
152	zOTU_47	6	0.0269053	GH		152	zOTU_1369	22	0.0025	GH
153	zOTU_57	3	0.0270767	GH		153	zOTU_1658	5	0.00239808	GH
154	zOTU_431	4	0.0269611	GH		154	zOTU_1445	10	0.00242718	GH
155	zOTU_138	5	0.0260337	GH		155	zOTU_1496	3	0.00263028	GH
156	zOTU_484	1	0.00452489	GH		156	zOTU_1433	22	0.0025	GH
157	zOTU_76	4	0.0261817	GH		157	zOTU_1517	1	0.0023753	GH
158	zOTU_41	9	0.0266779	GH		158	zOTU_2171	18	0.00247525	GH
159	zOTU_115	1	0.0249859	GH		159	zOTU_2708	1	0.00245051	GH
160	zOTU_318	8	0.026297	GH		160	zOTU_8051	12	0.00248737	GH
161	zOTU_449	1	0.0263033	GH		161	zOTU_1901	5	0.00239808	GH
162	zOTU_152	9	0.0265561	GH		162	zOTU_2879	15	0.002457	GH
163	zOTU_119	13	0.026994	GH		163	zOTU_2800	10	0.00242718	GH
164	zOTU_1105	2	0.0259603	GH		164	zOTU_3161	22	0.0025	GH
165	zOTU_286	3	0.025644	GH		165	zOTU_5079	2	0.00238095	GH
166	zOTU_95	2	0.0254403	GH		166	zOTU_1700	15	0.00257021	GH
167	zOTU_532	17	0.0271265	GH		167	zOTU_5241	1	0.0023753	GH
168	zOTU_233	2	0.0261446	GH		168	zOTU_7493	3	0.00238663	GH
169	zOTU_147	1	0.00452489	GH		169	zOTU_1537	9	0.00248736	GH
170	zOTU_189	4	0.0264702	GH		170	zOTU_1697	11	0.00243309	GH
171	zOTU_2929	5	0.0260921	GH		171	zOTU_1771	11	0.00243309	GH
172	zOTU_165	6	0.0268791	GH		172	zOTU_3205	20	0.00248756	GH
173	zOTU_6935	2	0.00454546	GH		173	zOTU_2192	5	0.00239808	GH
174	zOTU_193	1	0.0261198	GH		174	zOTU_1885	15	0.002457	GH
175	zOTU_123	5	0.0262814	GH		175	zOTU_1938	1	0.0023753	GH
176	zOTU_241	3	0.0257096	GH		176	zOTU_1694	20	0.00248756	GH
177	zOTU_126	12	0.0263127	GH		177	zOTU_1749	21	0.00249377	GH
178	zOTU_182	2	0.025641	GH		178	zOTU_6811	6	0.00240385	GH
179	zOTU_62	9	0.0267814	GH		179	zOTU_1843	15	0.002457	GH
180	zOTU_353	2	0.026272	GH		180	zOTU_4082	3	0.0026297	GH
181	zOTU_277	1	0.00458678	GH		181	zOTU_1811	18	0.00247525	GH
182	zOTU_376	1	0.00452489	GH		182	zOTU_3438	5	0.00240383	GH
183	zOTU_180	20	0.0271933	GH		183	zOTU_2083	9	0.00242131	GH
184	zOTU_390	1	0.0245856	GH		184	zOTU_7342	5	0.00239808	GH
185	zOTU_16	12	0.027027	GH		185	zOTU_1895	22	0.0025	GH
186	zOTU_477	1	0.00458678	GH		186	zOTU_2145	5	0.00240383	GH
187	zOTU_416	1	0.0265497	GH		187	zOTU_4363	21	0.00249377	GH
188	zOTU_70	12	0.0264196	GH		188	zOTU_1862	10	0.00242718	GH
189	zOTU_627	2	0.0262876	GH		189	zOTU_4602	21	0.00249377	GH
190	zOTU_402	1	0.00452489	GH		190	zOTU_2993	1	0.00262788	GH
191	zOTU_317	2	0.0268139	GH		191	zOTU_2027	20	0.00263054	GH
192	zOTU_641	1	0.0251594	GH		192	zOTU_2775	7	0.00240964	GH
193	zOTU_469	1	0.00454536	GH		193	zOTU_8204	17	0.00257027	GH
194	zOTU_464	1	0.0261353	GH		194	zOTU_3311	21	0.00249377	GH
195	zOTU_272	8	0.0258057	GH		195	zOTU_2140	17	0.00246914	GH
196	zOTU_49	13	0.0265211	GH		196	zOTU_2023	17	0.00246914	GH
197	zOTU_1480	8	0.026	GH		197	zOTU_2021	20	0.00248756	GH
198	zOTU_316	1	0.025854	GH		198	zOTU_2109	18	0.00247525	GH
199	zOTU_501	3	0.0255403	GH		199	zOTU_2090	10	0.00242718	GH
200	zOTU_574	1	0.0241609	GH		200	zOTU_3392	22	0.0025	GH
201	zOTU_396	8	0.026297	GH		201	zOTU_2520	5	0.00239808	GH
202	zOTU_704	5	0.027027	GH		202	zOTU_2164	5	0.00239808	GH
203	zOTU_283	1	0.0250965	GH		203	zOTU_2014	18	0.00247525	GH
204	zOTU_73	1	0.0254696	GH		204	zOTU_2613	14	0.00263008	GH
205	zOTU_435	3	0.0264481	GH		205	zOTU_3258	17	0.00246914	GH
206	zOTU_99	5	0.0267296	GH		206	zOTU_2513	10	0.00242718	GH
207	zOTU_145	1	0.0258449	GH		207	zOTU_2148	17	0.00257038	GH
208	zOTU_289	1	0.0266297	GH		208	zOTU_4357	15	0.00263012	GH
209	zOTU_291	3	0.00458706	GH		209	zOTU_2427	7	0.00240964	GH
210	zOTU_337	4	0.0264354	GH		210	zOTU_4581	1	0.00248692	GH
211	zOTU_613	8	0.026	GH		211	zOTU_2319	20	0.00248756	GH
212	zOTU_218	3	0.0266973	GH		212	zOTU_2483	15	0.00263015	GH
213	zOTU_60	8	0.0263755	GH		213	zOTU_2454	11	0.00243309	GH
214	zOTU_91	10	0.0264164	GH		214	zOTU_2392	20	0.00248756	GH
215	zOTU_106	13	0.0265211	GH		215	zOTU_2163	13	0.00244499	GH
216	zOTU_144	1	0.0251594	GH		216	zOTU_2383	18	0.00247525	GH
217	zOTU_269	8	0.0265849	GH		217	zOTU_2646	18	0.00247525	GH
218	zOTU_228	1	0.0263283	GH		218	zOTU_3481	10	0.00242718	GH
219	zOTU_4940	15	0.0266041	GH		219	zOTU_2673	17	0.00246914	GH
220	zOTU_340	11	0.0263849	GH		220	zOTU_2766	5	0.00239808	GH
221	zOTU_415	3	0.0250425	GH		221	zOTU_2424	13	0.00244499	GH
222	zOTU_2041	8	0.026297	GH		222	zOTU_2737	10	0.00242718	GH
						223	zOTU_2559	17	0.00257038	GH
Figure 2b						224	zOTU_2400	6	0.00240385	GH
﻿Number	Bacterial ID	degree	closnesscentrality	Group		225	zOTU_2922	13	0.00244499	GH
223	zOTU_22	3	0.0241788	NF		226	zOTU_5283	5	0.00243299	GH
224	zOTU_253	25	0.0257446	NF		227	zOTU_2832	9	0.00242131	GH
225	zOTU_19	6	0.0254632	NF		228	zOTU_7278	17	0.00246914	GH
226	zOTU_34	6	0.0241681	NF		229	zOTU_5673	2	0.00245079	GH
227	zOTU_111	4	0.0248404	NF		230	zOTU_2442	17	0.00246914	GH
228	zOTU_2508	5	0.0250058	NF		231	zOTU_3074	7	0.00245078	GH
229	zOTU_389	1	0.0244141	NF		232	zOTU_2637	22	0.0025	GH
230	zOTU_31	8	0.024437	NF		233	zOTU_2678	17	0.00246914	GH
231	zOTU_100	15	0.0249033	NF		234	zOTU_3235	5	0.00243295	GH
232	zOTU_7	14	0.0250907	NF		235	zOTU_2823	17	0.00246914	GH
233	zOTU_4	13	0.0251636	NF		236	zOTU_4457	9	0.00242131	GH
234	zOTU_384	1	0.00153846	NF		237	zOTU_5161	22	0.0025	GH
235	zOTU_3101	9	0.0244003	NF		238	zOTU_2723	22	0.0025	GH
236	zOTU_109	8	0.0250752	NF		239	zOTU_2945	21	0.00249377	GH
237	zOTU_75	7	0.0241699	NF		240	zOTU_5454	19	0.0026303	GH
238	zOTU_6041	3	0.0241645	NF		241	zOTU_8006	3	0.00238663	GH
239	zOTU_13	2	0.024728	NF		242	zOTU_5052	8	0.00243303	GH
240	zOTU_2	18	0.0257844	NF		243	zOTU_3251	22	0.0025	GH
241	zOTU_1042	4	0.0249224	NF		244	zOTU_3136	20	0.00248756	GH
242	zOTU_1076	14	0.0250221	NF		245	zOTU_2744	6	0.00240385	GH
243	zOTU_177	2	0.0247808	NF		246	zOTU_3049	3	0.0026297	GH
244	zOTU_694	1	0.00153846	NF		247	zOTU_4539	10	0.00242718	GH
245	zOTU_26	13	0.0247412	NF		248	zOTU_2909	17	0.00246914	GH
246	zOTU_2158	13	0.0248756	NF		249	zOTU_3975	5	0.00239808	GH
247	zOTU_1114	1	0.0248861	NF		250	zOTU_3347	5	0.00240383	GH
248	zOTU_610	1	0.0249856	NF		251	zOTU_10298	9	0.00243306	GH
249	zOTU_1134	4	0.0243136	NF		252	zOTU_4521	11	0.00243309	GH
250	zOTU_246	1	0.0243045	NF		253	zOTU_7666	9	0.00245087	GH
251	zOTU_154	7	0.0249904	NF		254	zOTU_9136	1	0.0023753	GH
252	zOTU_125	6	0.0251558	NF		255	zOTU_9713	9	0.00243306	GH
253	zOTU_3143	12	0.0248994	NF		256	zOTU_3330	5	0.00256992	GH
254	zOTU_213	3	0.0244904	NF		257	zOTU_5574	1	0.0023753	GH
255	zOTU_1097	3	0.0243136	NF		258	zOTU_3625	15	0.002457	GH
256	zOTU_7378	7	0.0250772	NF		259	zOTU_3103	15	0.002457	GH
257	zOTU_4385	1	0.0249933	NF		260	zOTU_5754	15	0.002457	GH
258	zOTU_20	5	0.0251043	NF		261	zOTU_2915	20	0.00248756	GH
259	zOTU_290	6	0.0249386	NF		262	zOTU_4084	20	0.00248756	GH
260	zOTU_420	27	0.0252928	NF		263	zOTU_8866	2	0.0024507	GH
261	zOTU_895	4	0.025186	NF		264	zOTU_3552	22	0.0025	GH
262	zOTU_2243	10	0.0257467	NF		265	zOTU_3184	18	0.00247525	GH
263	zOTU_30	27	0.0257334	NF		266	zOTU_3194	5	0.00248716	GH
264	zOTU_5698	1	0.024415	NF		267	zOTU_5065	20	0.00248756	GH
265	zOTU_21	2	0.0247647	NF		268	zOTU_3354	20	0.00248756	GH
266	zOTU_803	1	0.00153846	NF		269	zOTU_7783	4	0.0024507	GH
267	zOTU_40	2	0.0244333	NF		270	zOTU_3776	13	0.00244499	GH
268	zOTU_79	6	0.0250087	NF		271	zOTU_3590	13	0.00244499	GH
269	zOTU_29	1	0.00153846	NF		272	zOTU_6627	5	0.00239808	GH
270	zOTU_8457	2	0.0251772	NF		273	zOTU_3828	20	0.00263054	GH
271	zOTU_361	1	0.0247478	NF		274	zOTU_9274	2	0.0024507	GH
272	zOTU_333	1	0.0237677	NF		275	zOTU_3744	22	0.0025	GH
273	zOTU_190	30	0.0257947	NF		276	zOTU_3966	20	0.00263054	GH
274	zOTU_101	11	0.0247836	NF		277	zOTU_4226	17	0.00246914	GH
275	zOTU_53	1	0.0249357	NF		278	zOTU_4284	13	0.00244499	GH
276	zOTU_3208	2	0.024889	NF		279	zOTU_5814	11	0.00243309	GH
277	zOTU_539	4	0.0248338	NF		280	zOTU_8918	1	0.0023753	GH
278	zOTU_315	11	0.0250685	NF		281	zOTU_4432	1	0.00238094	GH
279	zOTU_408	18	0.0254473	NF		282	zOTU_4492	17	0.00246914	GH
280	zOTU_18	14	0.0255272	NF		283	zOTU_9132	20	0.00263054	GH
281	zOTU_264	8	0.0255895	NF		284	zOTU_3913	5	0.00239808	GH
282	zOTU_1612	5	0.0244287	NF		285	zOTU_4152	9	0.00242131	GH
283	zOTU_548	10	0.0250154	NF		286	zOTU_3915	17	0.00257038	GH
284	zOTU_345	22	0.025348	NF		287	zOTU_4524	18	0.00263058	GH
285	zOTU_907	10	0.0252212	NF		288	zOTU_7569	5	0.00240383	GH
286	zOTU_58	3	0.0248205	NF		289	zOTU_7830	3	0.00256977	GH
287	zOTU_64	2	0.024869	NF		290	zOTU_3866	22	0.0025	GH
288	zOTU_1033	2	0.0252221	NF		291	zOTU_4110	18	0.00247525	GH
289	zOTU_1302	22	0.025637	NF		292	zOTU_5527	20	0.00248756	GH
290	zOTU_644	2	0.0240509	NF		293	zOTU_5172	11	0.0025701	GH
291	zOTU_326	7	0.0254792	NF		294	zOTU_6139	17	0.00257038	GH
292	zOTU_229	23	0.025356	NF		295	zOTU_4104	22	0.0025	GH
293	zOTU_607	3	0.0246679	NF		296	zOTU_4433	21	0.00249377	GH
294	zOTU_513	1	0.0234852	NF		297	zOTU_9150	2	0.00262951	GH
295	zOTU_5	7	0.0252948	NF		298	zOTU_4309	17	0.00246914	GH
296	zOTU_1931	9	0.0244003	NF		299	zOTU_4964	10	0.00242718	GH
297	zOTU_429	1	0.0243829	NF		300	zOTU_6364	5	0.00256992	GH
298	zOTU_392	29	0.0255634	NF		301	zOTU_10224	3	0.00262967	GH
299	zOTU_9	6	0.0248357	NF		302	zOTU_4393	17	0.00257038	GH
300	zOTU_97	11	0.0246352	NF		303	zOTU_6335	17	0.00257038	GH
301	zOTU_381	1	0.0243309	NF		304	zOTU_9558	2	0.00243287	GH
302	zOTU_411	7	0.0254942	NF		305	zOTU_4130	21	0.00249377	GH
303	zOTU_2378	10	0.0244012	NF		306	zOTU_5619	11	0.00243309	GH
304	zOTU_39	1	0.00153846	NF		307	zOTU_10234	5	0.00243299	GH
305	zOTU_87	17	0.0254154	NF		308	zOTU_6290	6	0.0026291	GH
306	zOTU_341	6	0.0250636	NF		309	zOTU_6022	5	0.00239808	GH
307	zOTU_1	4	0.0248718	NF		310	zOTU_4256	9	0.00248736	GH
308	zOTU_760	5	0.0249061	NF		311	zOTU_5121	10	0.00242718	GH
309	zOTU_12	1	0.0243009	NF		312	zOTU_4885	18	0.00247525	GH
310	zOTU_7645	13	0.024532	NF		313	zOTU_9375	9	0.00248736	GH
311	zOTU_594	3	0.024831	NF		314	zOTU_8590	3	0.00248697	GH
312	zOTU_599	1	0.0245227	NF		315	zOTU_5961	22	0.0025	GH
313	zOTU_128	8	0.0252486	NF		316	zOTU_5683	22	0.0025	GH
314	zOTU_1348	3	0.0243774	NF		317	zOTU_4474	22	0.0025	GH
315	zOTU_579	2	0.024519	NF		318	zOTU_4528	18	0.00247525	GH
316	zOTU_735	2	0.0248224	NF		319	zOTU_5423	9	0.00242131	GH
317	zOTU_578	9	0.0252869	NF		320	zOTU_4454	17	0.00246914	GH
318	zOTU_398	20	0.0254533	NF		321	zOTU_4241	9	0.00242131	GH
319	zOTU_546	3	0.0251014	NF		322	zOTU_7007	10	0.00242718	GH
320	zOTU_170	12	0.0253956	NF		323	zOTU_7541	17	0.00246914	GH
321	zOTU_7964	3	0.0250791	NF		324	zOTU_5219	17	0.00257038	GH
322	zOTU_287	6	0.0246091	NF		325	zOTU_4653	18	0.00247525	GH
323	zOTU_78	1	0.00153846	NF		326	zOTU_5327	7	0.00240964	GH
324	zOTU_875	8	0.0250356	NF		327	zOTU_5362	7	0.00240964	GH
325	zOTU_1169	2	0.025351	NF		328	zOTU_4570	17	0.00246914	GH
326	zOTU_155	9	0.0250453	NF		329	zOTU_6537	9	0.00242131	GH
327	zOTU_695	1	0.0238821	NF		330	zOTU_4785	21	0.00249377	GH
328	zOTU_4035	4	0.0253017	NF		331	zOTU_5667	17	0.00246914	GH
329	zOTU_514	1	0.0247233	NF		332	zOTU_10294	15	0.00257021	GH
330	zOTU_25	2	0.023883	NF		333	zOTU_7996	1	0.0023753	GH
331	zOTU_8047	6	0.0246026	NF		334	zOTU_6813	22	0.0025	GH
332	zOTU_1026	23	0.0255493	NF		335	zOTU_9748	1	0.00256884	GH
333	zOTU_1391	1	0.0247468	NF		336	zOTU_5331	17	0.00246914	GH
334	zOTU_142	1	0.0247045	NF		337	zOTU_6157	21	0.00249377	GH
335	zOTU_33	2	0.0230881	NF		338	zOTU_6100	9	0.00248736	GH
336	zOTU_893	16	0.0253105	NF		339	zOTU_6619	15	0.002457	GH
337	zOTU_965	8	0.0252408	NF		340	zOTU_5047	13	0.00244499	GH
338	zOTU_93	1	0.00153846	NF		341	zOTU_5345	13	0.00244499	GH
339	zOTU_1079	8	0.0251997	NF		342	zOTU_5077	22	0.0025	GH
340	zOTU_1750	6	0.0252741	NF		343	zOTU_6357	21	0.00249377	GH
341	zOTU_27	1	0.00153846	NF		344	zOTU_9339	9	0.00242131	GH
342	zOTU_853	2	0.024953	NF		345	zOTU_6259	15	0.002457	GH
343	zOTU_1043	1	0.0243172	NF		346	zOTU_5503	22	0.0025	GH
344	zOTU_263	1	0.0248947	NF		347	zOTU_5916	21	0.00249377	GH
345	zOTU_769	3	0.0246044	NF		348	zOTU_5480	7	0.00240964	GH
346	zOTU_2051	9	0.0243985	NF		349	zOTU_6457	15	0.002457	GH
347	zOTU_1545	4	0.0247638	NF		350	zOTU_7423	20	0.00248756	GH
348	zOTU_2803	7	0.0249052	NF		351	zOTU_7232	22	0.0025	GH
349	zOTU_236	16	0.0254065	NF		352	zOTU_5909	6	0.00240385	GH
350	zOTU_271	6	0.0255152	NF		353	zOTU_10706	5	0.00239808	GH
351	zOTU_5327	8	0.0250501	NF		354	zOTU_6237	20	0.00248756	GH
352	zOTU_676	23	0.0252427	NF		355	zOTU_6624	20	0.00248756	GH
353	zOTU_538	6	0.0254812	NF		356	zOTU_8338	7	0.00245078	GH
354	zOTU_685	34	0.0254323	NF		357	zOTU_9278	22	0.0025	GH
355	zOTU_723	19	0.0253135	NF		358	zOTU_7255	1	0.00262844	GH
356	zOTU_4903	2	0.0245468	NF		359	zOTU_6791	22	0.0025	GH
357	zOTU_56	5	0.0251987	NF		360	zOTU_7786	22	0.0025	GH
358	zOTU_297	9	0.0252486	NF		361	zOTU_6529	2	0.00262993	GH
359	zOTU_3281	6	0.0246829	NF		362	zOTU_6932	22	0.0025	GH
360	zOTU_2393	9	0.0247798	NF		363	zOTU_9865	15	0.002457	GH
361	zOTU_2218	6	0.0252055	NF		364	zOTU_5882	18	0.00247525	GH
362	zOTU_114	9	0.0252692	NF		365	zOTU_7012	13	0.00244499	GH
363	zOTU_11	11	0.0253748	NF		366	zOTU_8624	17	0.00246914	GH
364	zOTU_1059	7	0.0249894	NF		367	zOTU_10262	22	0.0025	GH
365	zOTU_342	5	0.025356	NF		368	zOTU_6347	17	0.00246914	GH
366	zOTU_71	3	0.0236012	NF		369	zOTU_6268	2	0.00256934	GH
367	zOTU_17	9	0.0251684	NF		370	zOTU_8257	7	0.00240964	GH
368	zOTU_1547	18	0.0254154	NF		371	zOTU_7419	15	0.002457	GH
369	zOTU_949	1	0.00153846	NF		372	zOTU_6132	20	0.00263054	GH
370	zOTU_2449	20	0.025636	NF		373	zOTU_6649	22	0.0025	GH
371	zOTU_503	1	0.00153846	NF		374	zOTU_7040	22	0.0025	GH
372	zOTU_701	1	0.0241978	NF		375	zOTU_8399	8	0.00243303	GH
373	zOTU_802	1	0.0252055	NF		376	zOTU_6068	20	0.00263054	GH
374	zOTU_37	4	0.0252075	NF		377	zOTU_10172	17	0.00246914	GH
375	zOTU_590	18	0.0251606	NF		378	zOTU_6815	17	0.00246914	GH
376	zOTU_1578	3	0.0248594	NF		379	zOTU_8241	5	0.00240383	GH
377	zOTU_153	1	0.0243072	NF		380	zOTU_10107	19	0.00257035	GH
378	zOTU_512	2	0.0243027	NF		381	zOTU_7091	21	0.00249377	GH
379	zOTU_1213	8	0.0252368	NF		382	zOTU_7230	8	0.00243303	GH
380	zOTU_849	2	0.023883	NF		383	zOTU_6958	7	0.00240964	GH
381	zOTU_267	5	0.0251421	NF		384	zOTU_7025	17	0.00246914	GH
382	zOTU_224	1	0.0251714	NF		385	zOTU_7908	10	0.00242718	GH
383	zOTU_6578	8	0.0247007	NF		386	zOTU_9583	22	0.0025	GH
384	zOTU_876	13	0.0253926	NF		387	zOTU_9740	22	0.0025	GH
385	zOTU_7971	3	0.0248985	NF		388	zOTU_8217	21	0.00249377	GH
386	zOTU_4281	3	0.024624	NF		389	zOTU_10569	4	0.00262995	GH
387	zOTU_3972	2	0.0250801	NF		390	zOTU_9973	18	0.00247525	GH
388	zOTU_265	1	0.00153846	NF		391	zOTU_7262	17	0.00246914	GH
389	zOTU_419	1	0.0225953	NF		392	zOTU_7421	17	0.00257038	GH
390	zOTU_766	1	0.0249664	NF		393	zOTU_7070	6	0.00240385	GH
391	zOTU_2278	14	0.025282	NF		394	zOTU_7494	13	0.00244499	GH
392	zOTU_199	2	0.0249338	NF		395	zOTU_8354	5	0.00239808	GH
393	zOTU_2493	4	0.0253589	NF		396	zOTU_8779	22	0.0025	GH
394	zOTU_89	14	0.0253787	NF		397	zOTU_10742	10	0.00242718	GH
395	zOTU_3504	4	0.0244508	NF		398	zOTU_9819	5	0.00240383	GH
396	zOTU_7339	17	0.0253115	NF		399	zOTU_7647	17	0.00246914	GH
397	zOTU_399	26	0.0258944	NF		400	zOTU_7895	20	0.00263054	GH
398	zOTU_35	4	0.0254393	NF		401	zOTU_8234	3	0.00238663	GH
399	zOTU_55	12	0.0252623	NF		402	zOTU_9465	5	0.00239808	GH
400	zOTU_669	25	0.0254234	NF		403	zOTU_7325	13	0.00244499	GH
401	zOTU_176	3	0.0251276	NF		404	zOTU_9146	6	0.0024872	GH
402	zOTU_2948	11	0.0256603	NF		405	zOTU_9683	2	0.00238095	GH
403	zOTU_244	1	0.00153846	NF		406	zOTU_7915	10	0.00242718	GH
404	zOTU_583	3	0.0249434	NF		407	zOTU_10420	9	0.00257007	GH
405	zOTU_10	4	0.0251626	NF		408	zOTU_9004	17	0.00246914	GH
406	zOTU_2119	3	0.0254304	NF		409	zOTU_9005	5	0.00239808	GH
407	zOTU_8507	2	0.0246895	NF		410	zOTU_9802	22	0.0025	GH
408	zOTU_1460	23	0.0254972	NF		411	zOTU_8319	10	0.00242718	GH
409	zOTU_535	6	0.0251383	NF		412	zOTU_8923	22	0.0025	GH
410	zOTU_707	26	0.0254264	NF		413	zOTU_9467	7	0.00240964	GH
411	zOTU_887	1	0.0243072	NF		414	zOTU_9294	17	0.00246914	GH
412	zOTU_460	1	0.0237573	NF		415	zOTU_8010	17	0.00246914	GH
413	zOTU_830	5	0.0250019	NF		416	zOTU_8744	21	0.00249377	GH
414	zOTU_834	9	0.0254962	NF		417	zOTU_9884	2	0.00238095	GH
415	zOTU_83	8	0.0251285	NF		418	zOTU_10388	1	0.0023753	GH
416	zOTU_814	5	0.0251431	NF		419	zOTU_10740	2	0.00238095	GH
417	zOTU_2286	2	0.0248718	NF		420	zOTU_10487	22	0.0025	GH
418	zOTU_300	7	0.0253214	NF		421	zOTU_10106	10	0.00242718	GH
419	zOTU_157	5	0.0248671	NF		422	zOTU_10820	22	0.0025	GH
420	zOTU_1192	3	0.0248937	NF
421	zOTU_1421	10	0.0253313	NF		Figure 2d
422	zOTU_352	9	0.0253234	NF		﻿Number	Fungal ID	closnesscentrality	igraph.betweenness	Group
423	zOTU_827	11	0.0251577	NF		423	zOTU_7	83	0.0379706	NF
424	zOTU_7812	5	0.0253629	NF		424	zOTU_58	1	0.00168067	NF
425	zOTU_200	4	0.0249894	NF		425	zOTU_11	56	0.0377658	NF
426	zOTU_738	1	0.00153846	NF		426	zOTU_8	85	0.0380386	NF
427	zOTU_52	4	0.0244333	NF		427	zOTU_22	39	0.0374049	NF
428	zOTU_5672	1	0.0241762	NF		428	zOTU_5	97	0.0380216	NF
429	zOTU_88	5	0.0253253	NF		429	zOTU_44	25	0.0359734	NF
430	zOTU_5035	6	0.0250289	NF		430	zOTU_425	92	0.0380022	NF
431	zOTU_1449	2	0.0242782	NF		431	zOTU_17	57	0.0379295	NF
432	zOTU_829	4	0.0254154	NF		432	zOTU_50	2	0.0360453	NF
433	zOTU_1135	4	0.0253906	NF		433	zOTU_10	3	0.036708	NF
434	zOTU_508	15	0.0251801	NF		434	zOTU_21	67	0.0378908	NF
435	zOTU_1677	4	0.0255142	NF		435	zOTU_15	16	0.0373979	NF
436	zOTU_3868	1	0.0241375	NF		436	zOTU_36	33	0.037255	NF
437	zOTU_1366	1	0.0241663	NF		437	zOTU_2715	54	0.0375608	NF
438	zOTU_6281	1	0.0243646	NF		438	zOTU_23	15	0.0376225	NF
439	zOTU_143	2	0.0248975	NF		439	zOTU_34	52	0.0376535	NF
440	zOTU_2969	1	0.00153846	NF		440	zOTU_89	5	0.0367125	NF
441	zOTU_117	2	0.0249052	NF		441	zOTU_28	4	0.0381484	NF
442	zOTU_1378	1	0.024484	NF		442	zOTU_46	90	0.038007	NF
443	zOTU_7531	16	0.0254433	NF		443	zOTU_37	13	0.0309268	NF
444	zOTU_404	6	0.0256724	NF		444	zOTU_110	79	0.0380119	NF
445	zOTU_4245	6	0.0254115	NF		445	zOTU_267	5	0.0364137	NF
446	zOTU_1548	1	0.0236252	NF		446	zOTU_59	2	0.0360541	NF
447	zOTU_1243	10	0.0256826	NF		447	zOTU_54	1	0.0359669	NF
448	zOTU_1008	3	0.0245292	NF		448	zOTU_38	2	0.0351967	NF
449	zOTU_227	1	0.0242284	NF		449	zOTU_48	93	0.0381044	NF
450	zOTU_285	15	0.0253787	NF		450	zOTU_39	12	0.0320858	NF
451	zOTU_360	13	0.0256279	NF		451	zOTU_83	74	0.0379247	NF
452	zOTU_1034	39	0.0253827	NF		452	zOTU_94	54	0.0377538	NF
453	zOTU_168	6	0.0254802	NF		453	zOTU_73	9	0.0368626	NF
454	zOTU_1000	11	0.0250231	NF		454	zOTU_52	4	0.0356907	NF
455	zOTU_173	3	0.0249501	NF		455	zOTU_72	1	0.0340447	NF
456	zOTU_7810	5	0.0248785	NF		456	zOTU_63	78	0.037915	NF
457	zOTU_1616	2	0.02476	NF		457	zOTU_71	101	0.0380362	NF
458	zOTU_348	2	0.0243063	NF		458	zOTU_80	10	0.00170648	NF
459	zOTU_689	3	0.0247374	NF		459	zOTU_60	47	0.0357164	NF
460	zOTU_6913	12	0.0248994	NF		460	zOTU_324	5	0.0367375	NF
461	zOTU_1957	3	0.024584	NF		461	zOTU_70	92	0.0381019	NF
462	zOTU_2178	9	0.025054	NF		462	zOTU_88	84	0.0379779	NF
463	zOTU_59	2	0.0250279	NF		463	zOTU_64	31	0.0338723	NF
464	zOTU_4026	9	0.0252114	NF		464	zOTU_78	1	0.0353032	NF
465	zOTU_65	3	0.0252359	NF		465	zOTU_82	58	0.0377898	NF
466	zOTU_724	1	0.00153846	NF		466	zOTU_156	25	0.037255	NF
467	zOTU_2473	3	0.0249856	NF		467	zOTU_107	82	0.0379803	NF
468	zOTU_324	10	0.0254065	NF		468	zOTU_86	31	0.0375608	NF
469	zOTU_996	22	0.0257558	NF		469	zOTU_106	1	0.0364338	NF
470	zOTU_5542	1	0.0245394	NF		470	zOTU_96	45	0.037833	NF
471	zOTU_268	2	0.024134	NF		471	zOTU_8315	19	0.0363093	NF
472	zOTU_6	1	0.0241987	NF		472	zOTU_145	11	0.0364494	NF
473	zOTU_1084	4	0.0251217	NF		473	zOTU_121	1	0.0361526	NF
474	zOTU_169	2	0.00154559	NF		474	zOTU_166	2	0.0366379	NF
475	zOTU_894	3	0.0248737	NF		475	zOTU_138	8	0.0340039	NF
476	zOTU_3284	30	0.0253738	NF		476	zOTU_6053	25	0.0372224	NF
477	zOTU_1415	1	0.0244315	NF		477	zOTU_144	3	0.0353788	NF
478	zOTU_151	4	0.0250077	NF		478	zOTU_95	21	0.0376296	NF
479	zOTU_1587	4	0.0249923	NF		479	zOTU_1976	15	0.0329896	NF
480	zOTU_1891	1	0.00153846	NF		480	zOTU_104	103	0.038041	NF
481	zOTU_1516	13	0.0253777	NF		481	zOTU_115	46	0.0375821	NF
482	zOTU_1009	1	0.0241923	NF		482	zOTU_176	66	0.0378812	NF
483	zOTU_975	14	0.0250241	NF		483	zOTU_105	8	0.00170068	NF
484	zOTU_7429	5	0.0247902	NF		484	zOTU_111	25	0.0359734	NF
485	zOTU_1127	1	0.0244886	NF		485	zOTU_124	3	0.036065	NF
486	zOTU_4537	2	0.0244969	NF		486	zOTU_213	17	0.037613	NF
487	zOTU_66	1	0.00154558	NF		487	zOTU_1240	13	0.0377778	NF
488	zOTU_1798	8	0.0253708	NF		488	zOTU_201	49	0.0376154	NF
489	zOTU_7042	18	0.0255212	NF		489	zOTU_2399	2	0.0343712	NF
490	zOTU_4004	44	0.0255302	NF		490	zOTU_154	83	0.0379852	NF
491	zOTU_393	2	0.0245719	NF		491	zOTU_131	31	0.0374143	NF
492	zOTU_330	5	0.0251831	NF		492	zOTU_178	9	0.0348687	NF
493	zOTU_926	2	0.0250404	NF		493	zOTU_217	9	0.0364807	NF
494	zOTU_335	3	0.0252182	NF		494	zOTU_163	13	0.0371712	NF
495	zOTU_1088	21	0.0253066	NF		495	zOTU_136	78	0.0380362	NF
496	zOTU_661	3	0.025112	NF		496	zOTU_133	21	0.0351884	NF
497	zOTU_529	1	0.00153846	NF		497	zOTU_168	35	0.03753	NF
498	zOTU_481	3	0.0247402	NF		498	zOTU_3493	3	0.032922	NF
499	zOTU_2311	1	0.0242284	NF		499	zOTU_129	16	0.0344169	NF
500	zOTU_765	16	0.0250289	NF		500	zOTU_185	29	0.0374614	NF
501	zOTU_133	9	0.0255694	NF		501	zOTU_130	12	0.0320858	NF
502	zOTU_3020	1	0.0243072	NF		502	zOTU_148	43	0.0374544	NF
503	zOTU_1713	7	0.0249587	NF		503	zOTU_143	58	0.0377994	NF
504	zOTU_491	6	0.0249962	NF		504	zOTU_149	89	0.0383623	NF
505	zOTU_5801	3	0.0247685	NF		505	zOTU_162	93	0.0380046	NF
506	zOTU_207	2	0.0253867	NF		506	zOTU_257	19	0.0365951	NF
507	zOTU_820	6	0.0255976	NF		507	zOTU_243	31	0.0373462	NF
508	zOTU_305	20	0.0250868	NF		508	zOTU_515	4	0.0369152	NF
509	zOTU_2115	26	0.0254852	NF		509	zOTU_330	1	0.03429	NF
510	zOTU_552	7	0.0250038	NF		510	zOTU_170	27	0.0359234	NF
511	zOTU_387	6	0.0256623	NF		511	zOTU_174	86	0.0380022	NF
512	zOTU_3217	13	0.0257569	NF		512	zOTU_175	90	0.03799	NF
513	zOTU_312	3	0.0248785	NF		513	zOTU_218	3	0.0365008	NF
514	zOTU_425	11	0.0256178	NF		514	zOTU_204	18	0.0372271	NF
515	zOTU_254	15	0.0254164	NF		515	zOTU_173	12	0.0320858	NF
516	zOTU_498	11	0.0250665	NF		516	zOTU_445	4	0.0373838	NF
517	zOTU_183	12	0.0253293	NF		517	zOTU_381	39	0.0378981	NF
518	zOTU_1893	4	0.025231	NF		518	zOTU_187	90	0.0379949	NF
519	zOTU_1128	1	0.0240145	NF		519	zOTU_9481	1	0.00168067	NF
520	zOTU_630	8	0.0253036	NF		520	zOTU_179	8	0.0362319	NF
521	zOTU_1569	8	0.0255122	NF		521	zOTU_225	73	0.0380095	NF
522	zOTU_7581	6	0.024999	NF		522	zOTU_1710	4	0.0370486	NF
523	zOTU_1716	1	0.0237339	NF		523	zOTU_571	24	0.0349199	NF
524	zOTU_851	7	0.0254732	NF		524	zOTU_2011	27	0.0359234	NF
525	zOTU_103	1	0.0247111	NF		525	zOTU_551	1	0.0362142	NF
526	zOTU_670	1	0.00153846	NF		526	zOTU_193	14	0.0360606	NF
527	zOTU_4741	1	0.0245793	NF		527	zOTU_215	2	0.0356886	NF
528	zOTU_1024	1	0.0241762	NF		528	zOTU_190	16	0.0344169	NF
529	zOTU_1322	1	0.00153846	NF		529	zOTU_245	8	0.0371643	NF
530	zOTU_7330	16	0.025082	NF		530	zOTU_212	1	0.0319755	NF
531	zOTU_606	10	0.0251227	NF		531	zOTU_721	47	0.0357164	NF
532	zOTU_479	9	0.0254184	NF		532	zOTU_210	25	0.0359734	NF
533	zOTU_492	6	0.0251014	NF		533	zOTU_1090	6	0.0341307	NF
534	zOTU_854	17	0.0256592	NF		534	zOTU_227	19	0.0370578	NF
535	zOTU_938	4	0.0250482	NF		535	zOTU_896	60	0.0377562	NF
536	zOTU_1237	1	0.00154558	NF		536	zOTU_202	14	0.031854	NF
537	zOTU_1987	14	0.0254682	NF		537	zOTU_280	1	0.0354568	NF
538	zOTU_995	1	0.0241726	NF		538	zOTU_371	47	0.0357164	NF
539	zOTU_386	2	0.0248861	NF		539	zOTU_207	10	0.00170648	NF
540	zOTU_69	17	0.025641	NF		540	zOTU_743	11	0.0320254	NF
541	zOTU_963	3	0.0247581	NF		541	zOTU_1134	59	0.0381728	NF
542	zOTU_5062	8	0.0251091	NF		542	zOTU_263	4	0.0367239	NF
543	zOTU_7526	9	0.0252143	NF		543	zOTU_223	10	0.0311567	NF
544	zOTU_844	2	0.0248547	NF		544	zOTU_807	71	0.0378162	NF
545	zOTU_967	1	0.0249865	NF		545	zOTU_279	10	0.0311567	NF
546	zOTU_343	8	0.0254353	NF		546	zOTU_219	25	0.0359734	NF
547	zOTU_987	2	0.0246848	NF		547	zOTU_239	2	0.0309091	NF
548	zOTU_1502	1	0.0245126	NF		548	zOTU_256	93	0.0380095	NF
549	zOTU_1447	1	0.0245765	NF		549	zOTU_419	95	0.0380192	NF
550	zOTU_1422	2	0.0247223	NF		550	zOTU_1809	3	0.0330886	NF
551	zOTU_1972	6	0.0253096	NF		551	zOTU_494	12	0.0372084	NF
552	zOTU_1075	8	0.025355	NF		552	zOTU_363	33	0.037809	NF
553	zOTU_507	1	0.0246801	NF		553	zOTU_233	8	0.00170068	NF
554	zOTU_2589	1	0.0247205	NF		554	zOTU_270	2	0.0345288	NF
555	zOTU_2958	2	0.0241456	NF		555	zOTU_326	21	0.0328421	NF
556	zOTU_273	14	0.0255403	NF		556	zOTU_453	81	0.037961	NF
557	zOTU_1362	3	0.0247308	NF		557	zOTU_1691	4	0.0339263	NF
558	zOTU_1426	3	0.0251733	NF		558	zOTU_981	20	0.0341228	NF
559	zOTU_1398	1	0.00153846	NF		559	zOTU_966	2	0.0357723	NF
560	zOTU_1339	3	0.0248756	NF		560	zOTU_360	10	0.0348708	NF
561	zOTU_872	3	0.024908	NF		561	zOTU_7258	12	0.0351696	NF
562	zOTU_1408	49	0.0255052	NF		562	zOTU_887	62	0.0383401	NF
563	zOTU_1536	3	0.0247657	NF		563	zOTU_249	14	0.0360606	NF
564	zOTU_709	11	0.0252555	NF		564	zOTU_252	14	0.031854	NF
565	zOTU_1091	1	0.0249357	NF		565	zOTU_261	10	0.0364807	NF
566	zOTU_257	5	0.0252673	NF		566	zOTU_266	10	0.0311567	NF
567	zOTU_795	2	0.0248566	NF		567	zOTU_558	1	0.0360017	NF
568	zOTU_2841	22	0.0253966	NF		568	zOTU_272	10	0.0366447	NF
569	zOTU_3796	14	0.0250636	NF		569	zOTU_295	7	0.0345288	NF
570	zOTU_840	6	0.0253976	NF		570	zOTU_5313	12	0.0369382	NF
571	zOTU_220	11	0.0250743	NF		571	zOTU_4258	3	0.0329311	NF
572	zOTU_2025	20	0.0253629	NF		572	zOTU_300	70	0.0378957	NF
573	zOTU_880	11	0.0253718	NF		573	zOTU_584	30	0.0375205	NF
574	zOTU_288	2	0.0248461	NF		574	zOTU_444	10	0.0367579	NF
575	zOTU_1065	1	0.0240456	NF		575	zOTU_288	11	0.0320254	NF
576	zOTU_1488	4	0.0247997	NF		576	zOTU_565	11	0.0382834	NF
577	zOTU_471	5	0.0253441	NF		577	zOTU_402	3	0.0354589	NF
578	zOTU_124	10	0.0255825	NF		578	zOTU_356	14	0.0368284	NF
579	zOTU_3770	1	0.0247158	NF		579	zOTU_358	55	0.0373955	NF
580	zOTU_5549	5	0.025227	NF		580	zOTU_365	11	0.0370416	NF
581	zOTU_4110	12	0.0252643	NF		581	zOTU_2018	9	0.0371341	NF
582	zOTU_1804	2	0.0249472	NF		582	zOTU_395	3	0.0361285	NF
583	zOTU_8130	1	0.0245172	NF		583	zOTU_4007	6	0.0381386	NF
584	zOTU_640	3	0.0251558	NF		584	zOTU_345	47	0.0357164	NF
585	zOTU_7430	4	0.0246427	NF		585	zOTU_354	8	0.0369887	NF
586	zOTU_828	2	0.0251538	NF		586	zOTU_547	27	0.0359234	NF
587	zOTU_1007	1	0.0238777	NF		587	zOTU_574	1	0.0355691	NF
588	zOTU_2737	10	0.0252016	NF		588	zOTU_628	94	0.0380119	NF
589	zOTU_8504	22	0.0251694	NF		589	zOTU_325	16	0.0335552	NF
590	zOTU_8132	7	0.0247572	NF		590	zOTU_316	21	0.0351884	NF
591	zOTU_2604	1	0.0245394	NF		591	zOTU_710	12	0.0371249	NF
592	zOTU_1697	13	0.0250453	NF		592	zOTU_387	63	0.0379416	NF
593	zOTU_8051	3	0.0245988	NF		593	zOTU_417	6	0.0364249	NF
594	zOTU_331	4	0.0252751	NF		594	zOTU_9355	32	0.0378066	NF
595	zOTU_8126	22	0.0252781	NF		595	zOTU_431	63	0.0378162	NF
596	zOTU_373	4	0.0253639	NF		596	zOTU_376	16	0.0344169	NF
597	zOTU_2455	9	0.0254403	NF		597	zOTU_337	27	0.0359234	NF
598	zOTU_683	17	0.025229	NF		598	zOTU_623	4	0.0369084	NF
599	zOTU_2411	1	0.00153846	NF		599	zOTU_1718	21	0.0351884	NF
600	zOTU_6064	19	0.0253017	NF		600	zOTU_1031	4	0.0337876	NF
601	zOTU_1044	2	0.0250627	NF		601	zOTU_369	83	0.0380873	NF
602	zOTU_1364	1	0.024232	NF		602	zOTU_474	6	0.0367307	NF
603	zOTU_426	6	0.0254254	NF		603	zOTU_523	1	0.0363381	NF
604	zOTU_4724	14	0.0251723	NF		604	zOTU_1542	1	0.0365636	NF
605	zOTU_650	3	0.0250868	NF		605	zOTU_391	75	0.0379803	NF
606	zOTU_1491	4	0.0253234	NF		606	zOTU_424	20	0.0369657	NF
607	zOTU_278	1	0.0243665	NF		607	zOTU_575	1	0.03523	NF
608	zOTU_7432	5	0.0251217	NF		608	zOTU_377	16	0.0344169	NF
609	zOTU_186	12	0.0256137	NF		609	zOTU_399	15	0.0327049	NF
610	zOTU_753	18	0.0254473	NF		610	zOTU_499	8	0.036708	NF
611	zOTU_456	2	0.0248215	NF		611	zOTU_409	50	0.0373673	NF
612	zOTU_678	1	0.0247836	NF		612	zOTU_384	47	0.0357164	NF
613	zOTU_459	15	0.0254433	NF		613	zOTU_503	73	0.0378186	NF
614	zOTU_1858	3	0.0249147	NF		614	zOTU_413	6	0.03555	NF
615	zOTU_2252	8	0.0254214	NF		615	zOTU_508	17	0.0369175	NF
616	zOTU_980	15	0.0253827	NF		616	zOTU_642	6	0.0365098	NF
617	zOTU_3219	7	0.0251043	NF		617	zOTU_396	27	0.0359234	NF
618	zOTU_947	28	0.0253718	NF		618	zOTU_1159	15	0.0328348	NF
619	zOTU_1679	38	0.0253401	NF		619	zOTU_482	26	0.0368832	NF
620	zOTU_620	1	0.0237608	NF		620	zOTU_432	51	0.0373744	NF
621	zOTU_652	2	0.0250173	NF		621	zOTU_435	7	0.0365771	NF
622	zOTU_984	1	0.0245515	NF		622	zOTU_567	46	0.0373697	NF
623	zOTU_104	12	0.0252545	NF		623	zOTU_449	31	0.0370832	NF
624	zOTU_919	1	0.0241744	NF		624	zOTU_1017	30	0.0373041	NF
625	zOTU_5490	1	0.0239906	NF		625	zOTU_407	47	0.0357164	NF
626	zOTU_1647	7	0.0250067	NF		626	zOTU_658	11	0.0321032	NF
627	zOTU_1402	6	0.0250106	NF		627	zOTU_429	17	0.0340681	NF
628	zOTU_1095	4	0.0250714	NF		628	zOTU_625	10	0.0311567	NF
629	zOTU_718	1	0.00153846	NF		629	zOTU_2196	72	0.0380971	NF
630	zOTU_2685	38	0.0254912	NF		630	zOTU_7218	20	0.0341228	NF
631	zOTU_722	2	0.025026	NF		631	zOTU_433	11	0.0320254	NF
632	zOTU_6715	5	0.0246904	NF		632	zOTU_441	10	0.0311567	NF
633	zOTU_57	4	0.0247383	NF		633	zOTU_464	10	0.00170648	NF
634	zOTU_302	13	0.0251344	NF		634	zOTU_485	17	0.0361812	NF
635	zOTU_1424	1	0.0246604	NF		635	zOTU_1277	5	0.0367057	NF
636	zOTU_684	3	0.024778	NF		636	zOTU_462	34	0.0374332	NF
637	zOTU_1948	8	0.0253036	NF		637	zOTU_1352	8	0.0368901	NF
638	zOTU_1077	29	0.0259026	NF		638	zOTU_2589	31	0.0338723	NF
639	zOTU_1683	3	0.0249981	NF		639	zOTU_1594	2	0.0328566	NF
640	zOTU_7462	17	0.0254333	NF		640	zOTU_674	7	0.0367352	NF
641	zOTU_440	7	0.0253886	NF		641	zOTU_657	3	0.0365143	NF
642	zOTU_1303	9	0.0253392	NF		642	zOTU_461	25	0.0349733	NF
643	zOTU_2140	8	0.0253411	NF		643	zOTU_546	4	0.0337876	NF
644	zOTU_928	1	0.0247808	NF		644	zOTU_3672	1	0.0365591	NF
645	zOTU_1571	4	0.0248092	NF		645	zOTU_516	84	0.0379658	NF
646	zOTU_1643	2	0.024018	NF		646	zOTU_488	8	0.00170068	NF
647	zOTU_1457	10	0.0256572	NF		647	zOTU_536	7	0.0355691	NF
648	zOTU_334	1	0.0244959	NF		648	zOTU_534	15	0.0330868	NF
649	zOTU_1743	2	0.0248994	NF		649	zOTU_557	6	0.0367465	NF
650	zOTU_1489	9	0.0250801	NF		650	zOTU_3360	25	0.0349733	NF
651	zOTU_1839	6	0.0251694	NF		651	zOTU_631	5	0.036465	NF
652	zOTU_1052	2	0.0252388	NF		652	zOTU_4851	75	0.0382194	NF
653	zOTU_1146	8	0.0252173	NF		653	zOTU_988	6	0.0369749	NF
654	zOTU_1563	1	0.024778	NF		654	zOTU_1093	2	0.0367103	NF
655	zOTU_1324	15	0.0250781	NF		655	zOTU_522	7	0.0345248	NF
656	zOTU_1649	3	0.0248699	NF		656	zOTU_561	21	0.0351884	NF
657	zOTU_385	1	0.0242646	NF		657	zOTU_640	14	0.036929	NF
658	zOTU_2801	1	0.0244932	NF		658	zOTU_549	15	0.0327049	NF
659	zOTU_1546	2	0.0250356	NF		659	zOTU_732	31	0.0338723	NF
660	zOTU_7103	1	0.00153846	NF		660	zOTU_629	15	0.0327049	NF
661	zOTU_2035	16	0.0252349	NF		661	zOTU_889	22	0.0373509	NF
662	zOTU_1320	1	0.0230865	NF		662	zOTU_553	25	0.0359734	NF
663	zOTU_989	1	0.00153846	NF		663	zOTU_624	16	0.0344169	NF
664	zOTU_1549	1	0.024232	NF		664	zOTU_653	46	0.0374591	NF
665	zOTU_2272	2	0.0248928	NF		665	zOTU_787	14	0.0360606	NF
666	zOTU_1583	4	0.0251305	NF		666	zOTU_863	2	0.0348198	NF
667	zOTU_308	5	0.0249578	NF		667	zOTU_655	4	0.0360606	NF
668	zOTU_2591	8	0.0249616	NF		668	zOTU_646	25	0.036945	NF
669	zOTU_797	7	0.0251421	NF		669	zOTU_2378	11	0.0363115	NF
670	zOTU_3089	23	0.025187	NF		670	zOTU_1053	27	0.0359234	NF
671	zOTU_909	3	0.00154559	NF		671	zOTU_605	11	0.0320254	NF
672	zOTU_378	15	0.0256047	NF		672	zOTU_931	7	0.0364338	NF
673	zOTU_751	12	0.0255132	NF		673	zOTU_1301	66	0.0378619	NF
674	zOTU_434	23	0.0258336	NF		674	zOTU_1107	5	0.0379537	NF
675	zOTU_344	2	0.0246231	NF		675	zOTU_594	10	0.00170648	NF
676	zOTU_2893	1	0.0251023	NF		676	zOTU_1525	4	0.0355097	NF
677	zOTU_1078	7	0.0247959	NF		677	zOTU_683	12	0.0320858	NF
678	zOTU_4007	2	0.0248035	NF		678	zOTU_1829	15	0.0327049	NF
679	zOTU_1105	5	0.0247393	NF		679	zOTU_616	24	0.0328475	NF
680	zOTU_3612	4	0.0249635	NF		680	zOTU_1272	4	0.0359712	NF
681	zOTU_2502	24	0.0254065	NF		681	zOTU_817	5	0.0367057	NF
682	zOTU_1765	3	0.0247308	NF		682	zOTU_711	7	0.0345248	NF
683	zOTU_868	2	0.0247383	NF		683	zOTU_959	27	0.0359234	NF
684	zOTU_5524	1	0.024471	NF		684	zOTU_2067	3	0.0340662	NF
685	zOTU_1597	1	0.00153846	NF		685	zOTU_1168	3	0.0343613	NF
686	zOTU_4289	16	0.0251043	NF		686	zOTU_880	14	0.0360606	NF
687	zOTU_6705	1	0.0248918	NF		687	zOTU_925	18	0.0353956	NF
688	zOTU_1259	8	0.0251753	NF		688	zOTU_679	18	0.0348055	NF
689	zOTU_1321	1	0.00153846	NF		689	zOTU_2159	1	0.0340194	NF
690	zOTU_2914	4	0.0250888	NF		690	zOTU_726	25	0.0359734	NF
691	zOTU_2913	30	0.0255543	NF		691	zOTU_1588	3	0.0364874	NF
692	zOTU_1343	19	0.0256836	NF		692	zOTU_713	23	0.0369519	NF
693	zOTU_1505	9	0.0254025	NF		693	zOTU_2162	2	0.0309091	NF
694	zOTU_505	2	0.0247902	NF		694	zOTU_841	1	0.036665	NF
695	zOTU_1126	13	0.0254125	NF		695	zOTU_1020	2	0.035633	NF
696	zOTU_2217	5	0.0249606	NF		696	zOTU_643	27	0.0359234	NF
697	zOTU_1803	21	0.0255845	NF		697	zOTU_695	17	0.0369267	NF
698	zOTU_1214	2	0.0250762	NF		698	zOTU_700	28	0.0372807	NF
699	zOTU_286	1	0.0244398	NF		699	zOTU_767	62	0.0377418	NF
700	zOTU_1019	6	0.0253056	NF		700	zOTU_664	11	0.0320254	NF
701	zOTU_452	2	0.0249166	NF		701	zOTU_7145	4	0.031854	NF
702	zOTU_991	7	0.0253589	NF		702	zOTU_797	8	0.00170068	NF
703	zOTU_1644	1	0.0244969	NF		703	zOTU_741	10	0.0311567	NF
704	zOTU_1352	13	0.0253748	NF		704	zOTU_773	66	0.0374402	NF
705	zOTU_374	9	0.0255684	NF		705	zOTU_2765	5	0.0379343	NF
706	zOTU_668	10	0.0249913	NF		706	zOTU_769	34	0.0372317	NF
707	zOTU_1405	5	0.0250936	NF		707	zOTU_800	12	0.0317266	NF
708	zOTU_2500	1	0.0241205	NF		708	zOTU_951	1	0.0349322	NF
709	zOTU_1615	3	0.0251217	NF		709	zOTU_728	27	0.0359234	NF
710	zOTU_809	29	0.0254612	NF		710	zOTU_831	3	0.0371666	NF
711	zOTU_804	1	0.0241726	NF		711	zOTU_772	57	0.0374026	NF
712	zOTU_7423	5	0.0250985	NF		712	zOTU_1100	2	0.0343772	NF
713	zOTU_462	5	0.0248205	NF		713	zOTU_1422	14	0.0360606	NF
714	zOTU_3027	6	0.0256208	NF		714	zOTU_757	14	0.0360606	NF
715	zOTU_7514	15	0.0253599	NF		715	zOTU_1376	16	0.0371852	NF
716	zOTU_2215	8	0.0255644	NF		716	zOTU_840	25	0.0372015	NF
717	zOTU_1286	2	0.0250675	NF		717	zOTU_912	27	0.0359234	NF
718	zOTU_5034	2	0.0246679	NF		718	zOTU_846	52	0.037663	NF
719	zOTU_1116	23	0.0257395	NF		719	zOTU_1213	1	0.0348361	NF
720	zOTU_1028	2	0.0249693	NF		720	zOTU_751	16	0.0344169	NF
721	zOTU_1106	2	0.0247902	NF		721	zOTU_1303	8	0.0372154	NF
722	zOTU_1416	1	0.0250347	NF		722	zOTU_735	27	0.0359234	NF
723	zOTU_581	1	0.0246072	NF		723	zOTU_791	47	0.0357164	NF
724	zOTU_2274	8	0.0254184	NF		724	zOTU_6609	19	0.0372504	NF
725	zOTU_843	1	0.0246661	NF		725	zOTU_765	14	0.031854	NF
726	zOTU_2439	4	0.0253145	NF		726	zOTU_1298	12	0.0320858	NF
727	zOTU_4435	23	0.0254513	NF		727	zOTU_8329	9	0.0367307	NF
728	zOTU_193	1	0.024026	NF		728	zOTU_877	20	0.0371782	NF
729	zOTU_1021	13	0.0254264	NF		729	zOTU_884	41	0.0376296	NF
730	zOTU_839	4	0.0250985	NF		730	zOTU_1149	22	0.0372457	NF
731	zOTU_1365	3	0.0245765	NF		731	zOTU_1494	27	0.0349158	NF
732	zOTU_1674	1	0.024929	NF		732	zOTU_792	47	0.0357164	NF
733	zOTU_955	2	0.0248785	NF		733	zOTU_2565	4	0.0360235	NF
734	zOTU_1071	4	0.024728	NF		734	zOTU_4703	20	0.0368581	NF
735	zOTU_1997	11	0.0251188	NF		735	zOTU_873	79	0.0379416	NF
736	zOTU_686	1	0.0251392	NF		736	zOTU_882	7	0.0338011	NF
737	zOTU_282	11	0.0254154	NF		737	zOTU_922	17	0.0371643	NF
738	zOTU_351	18	0.0255373	NF		738	zOTU_941	1	0.0358823	NF
739	zOTU_997	2	0.0251451	NF		739	zOTU_972	2	0.0365636	NF
740	zOTU_3384	19	0.0254573	NF		740	zOTU_939	2	0.0348728	NF
741	zOTU_2856	6	0.0253996	NF		741	zOTU_837	31	0.0372947	NF
742	zOTU_838	5	0.0253027	NF		742	zOTU_848	69	0.037594	NF
743	zOTU_1344	6	0.0254592	NF		743	zOTU_795	8	0.0340039	NF
744	zOTU_784	2	0.0251198	NF		744	zOTU_876	3	0.0360541	NF
745	zOTU_1417	8	0.0251052	NF		745	zOTU_5341	12	0.0330244	NF
746	zOTU_733	6	0.0255906	NF		746	zOTU_967	31	0.0338723	NF
747	zOTU_3695	16	0.0252006	NF		747	zOTU_1311	1	0.0359995	NF
748	zOTU_904	16	0.0257069	NF		748	zOTU_805	8	0.00170068	NF
749	zOTU_2647	1	0.0247374	NF		749	zOTU_865	28	0.0371712	NF
750	zOTU_2448	3	0.0252555	NF		750	zOTU_905	19	0.0369519	NF
751	zOTU_793	6	0.0251684	NF		751	zOTU_1591	1	0.0353221	NF
752	zOTU_1035	16	0.025638	NF		752	zOTU_2741	54	0.0377418	NF
753	zOTU_916	8	0.0256562	NF		753	zOTU_7558	24	0.0374685	NF
754	zOTU_1360	6	0.0252731	NF		754	zOTU_1630	2	0.0334138	NF
755	zOTU_1273	7	0.0249981	NF		755	zOTU_891	12	0.0330244	NF
756	zOTU_2250	1	0.00153846	NF		756	zOTU_1088	14	0.031854	NF
757	zOTU_1258	7	0.0253352	NF		757	zOTU_833	12	0.0320858	NF
758	zOTU_6641	1	0.0240643	NF		758	zOTU_1224	6	0.03555	NF
759	zOTU_1238	2	0.0249405	NF		759	zOTU_850	16	0.036833	NF
760	zOTU_2409	29	0.0257507	NF		760	zOTU_868	26	0.0372387	NF
761	zOTU_2791	7	0.0253461	NF		761	zOTU_838	12	0.0367829	NF
762	zOTU_1054	2	0.0245923	NF		762	zOTU_1250	4	0.0338472	NF
763	zOTU_441	12	0.0253649	NF		763	zOTU_907	12	0.0320858	NF
764	zOTU_1418	7	0.0257855	NF		764	zOTU_914	7	0.0363403	NF
765	zOTU_7106	22	0.0253986	NF		765	zOTU_2757	2	0.0361109	NF
766	zOTU_2850	38	0.0254962	NF		766	zOTU_855	24	0.036708	NF
767	zOTU_1631	2	0.0247865	NF		767	zOTU_1688	21	0.0351884	NF
768	zOTU_1419	8	0.0254752	NF		768	zOTU_1337	13	0.0372924	NF
769	zOTU_2214	2	0.0250849	NF		769	zOTU_2122	1	0.0334195	NF
770	zOTU_1064	12	0.0256947	NF		770	zOTU_1844	3	0.0357938	NF
771	zOTU_1701	16	0.0253263	NF		771	zOTU_1444	4	0.0369588	NF
772	zOTU_1479	4	0.0251538	NF		772	zOTU_2590	5	0.0375916	NF
773	zOTU_881	1	0.0246857	NF		773	zOTU_1768	9	0.0365434	NF
774	zOTU_1448	1	0.0247111	NF		774	zOTU_977	47	0.0373205	NF
775	zOTU_1368	7	0.0252928	NF		775	zOTU_7426	5	0.0378981	NF
776	zOTU_3542	3	0.0249511	NF		776	zOTU_960	16	0.0344169	NF
777	zOTU_1651	15	0.0254025	NF		777	zOTU_1002	34	0.0372947	NF
778	zOTU_1136	1	0.0249204	NF		778	zOTU_2818	31	0.0338723	NF
779	zOTU_16	1	0.0246138	NF		779	zOTU_911	27	0.0359234	NF
780	zOTU_1517	3	0.0245607	NF		780	zOTU_2385	3	0.0371643	NF
781	zOTU_2554	10	0.0254622	NF		781	zOTU_1787	3	0.0360431	NF
782	zOTU_981	1	0.0252182	NF		782	zOTU_1126	3	0.0365434	NF
783	zOTU_2961	3	0.0250019	NF		783	zOTU_1181	37	0.03729	NF
784	zOTU_1946	2	0.0248054	NF		784	zOTU_954	15	0.0327049	NF
785	zOTU_472	8	0.0253145	NF		785	zOTU_1145	3	0.0362187	NF
786	zOTU_1464	8	0.0251928	NF		786	zOTU_2756	8	0.037255	NF
787	zOTU_742	2	0.0247723	NF		787	zOTU_8625	3	0.0361219	NF
788	zOTU_1720	12	0.0255272	NF		788	zOTU_1048	18	0.0368832	NF
789	zOTU_2075	6	0.0252722	NF		789	zOTU_937	31	0.0338723	NF
790	zOTU_787	6	0.0254403	NF		790	zOTU_1069	11	0.0320254	NF
791	zOTU_418	10	0.0255292	NF		791	zOTU_1325	12	0.0320858	NF
792	zOTU_506	1	0.0248224	NF		792	zOTU_990	48	0.037478	NF
793	zOTU_5799	3	0.0251023	NF		793	zOTU_1014	11	0.0320254	NF
794	zOTU_465	17	0.0256238	NF		794	zOTU_5693	3	0.0373322	NF
795	zOTU_1646	21	0.0256552	NF		795	zOTU_1518	5	0.0371457	NF
796	zOTU_1197	11	0.0256168	NF		796	zOTU_2330	10	0.0375489	NF
797	zOTU_555	14	0.0257019	NF		797	zOTU_1568	5	0.0355521	NF
798	zOTU_2216	39	0.0254912	NF		798	zOTU_1386	2	0.0359865	NF
799	zOTU_1380	7	0.0253214	NF		799	zOTU_1094	3	0.036212	NF
800	zOTU_1734	5	0.0250414	NF		800	zOTU_2919	47	0.0357164	NF
801	zOTU_1700	5	0.025081	NF		801	zOTU_1032	8	0.00170068	NF
802	zOTU_1168	8	0.025354	NF		802	zOTU_1821	2	0.0360453	NF
803	zOTU_618	6	0.0251247	NF		803	zOTU_2972	48	0.0374874	NF
804	zOTU_7104	4	0.0249338	NF		804	zOTU_1469	31	0.0338723	NF
805	zOTU_2152	9	0.0252506	NF		805	zOTU_1764	9	0.0371388	NF
806	zOTU_1812	3	0.0248594	NF		806	zOTU_2267	41	0.0346111	NF
807	zOTU_1217	1	0.0248747	NF		807	zOTU_1610	6	0.0355479	NF
808	zOTU_6752	10	0.025052	NF		808	zOTU_1558	10	0.0348708	NF
809	zOTU_2503	7	0.0251499	NF		809	zOTU_2366	5	0.0367148	NF
810	zOTU_1478	10	0.0254732	NF		810	zOTU_1601	3	0.036647	NF
811	zOTU_1099	6	0.0252476	NF		811	zOTU_4047	47	0.0357164	NF
812	zOTU_336	7	0.0253243	NF		812	zOTU_1025	47	0.0357164	NF
813	zOTU_2652	38	0.0256724	NF		813	zOTU_1746	47	0.0357164	NF
814	zOTU_2070	1	0.0251033	NF		814	zOTU_2173	2	0.0361417	NF
815	zOTU_1221	7	0.0250578	NF		815	zOTU_1117	13	0.0368626	NF
816	zOTU_1572	1	0.00153846	NF		816	zOTU_1559	47	0.0357164	NF
817	zOTU_1922	3	0.0248623	NF		817	zOTU_1151	10	0.00170648	NF
818	zOTU_1864	3	0.0245988	NF		818	zOTU_1217	15	0.0327049	NF
819	zOTU_1602	8	0.0250279	NF		819	zOTU_5262	27	0.0359234	NF
820	zOTU_920	13	0.0252899	NF		820	zOTU_1598	5	0.0359647	NF
821	zOTU_1837	8	0.0254264	NF		821	zOTU_2354	43	0.036146	NF
822	zOTU_1717	2	0.0248823	NF		822	zOTU_1306	27	0.0359234	NF
823	zOTU_1147	7	0.0255563	NF		823	zOTU_1271	16	0.0335552	NF
824	zOTU_794	3	0.0254383	NF		824	zOTU_1185	8	0.00170068	NF
825	zOTU_1145	14	0.0253748	NF		825	zOTU_1099	31	0.0338723	NF
826	zOTU_1159	2	0.0247817	NF		826	zOTU_1092	31	0.0338723	NF
827	zOTU_960	2	0.0249453	NF		827	zOTU_1226	8	0.0367602	NF
828	zOTU_1632	53	0.0258624	NF		828	zOTU_3117	58	0.0375371	NF
829	zOTU_1167	1	0.00153846	NF		829	zOTU_1215	23	0.0369198	NF
830	zOTU_1604	1	0.00153846	NF		830	zOTU_1649	41	0.0346111	NF
831	zOTU_2318	6	0.0251538	NF		831	zOTU_1596	19	0.0369198	NF
832	zOTU_1506	6	0.025185	NF		832	zOTU_4064	4	0.037014	NF
833	zOTU_1650	6	0.0251295	NF		833	zOTU_1717	2	0.0368946	NF
834	zOTU_1916	18	0.0254224	NF		834	zOTU_2212	6	0.0341307	NF
835	zOTU_1072	8	0.0254862	NF		835	zOTU_1532	4	0.0369542	NF
836	zOTU_882	11	0.0254274	NF		836	zOTU_1563	27	0.0359234	NF
837	zOTU_6069	7	0.0250289	NF		837	zOTU_1244	14	0.0360606	NF
838	zOTU_6151	22	0.0254333	NF		838	zOTU_1232	11	0.0367829	NF
839	zOTU_1698	4	0.0251723	NF		839	zOTU_1139	31	0.0338723	NF
840	zOTU_1379	2	0.0246315	NF		840	zOTU_1286	25	0.0359734	NF
841	zOTU_1684	12	0.0254852	NF		841	zOTU_1427	11	0.0366131	NF
842	zOTU_4708	1	0.00154558	NF		842	zOTU_1628	14	0.0367511	NF
843	zOTU_1181	1	0.0247327	NF		843	zOTU_2407	30	0.0368375	NF
844	zOTU_557	1	0.024223	NF		844	zOTU_1767	37	0.037412	NF
845	zOTU_772	12	0.0256968	NF		845	zOTU_1249	14	0.031854	NF
846	zOTU_6379	16	0.025147	NF		846	zOTU_1334	47	0.0357164	NF
847	zOTU_1394	11	0.0254912	NF		847	zOTU_1220	15	0.0327049	NF
848	zOTU_2321	3	0.0252173	NF		848	zOTU_1223	2	0.0360803	NF
849	zOTU_1680	31	0.0258203	NF		849	zOTU_1199	21	0.0351884	NF
850	zOTU_1240	5	0.0253589	NF		850	zOTU_8242	32	0.0373251	NF
851	zOTU_623	5	0.0250965	NF		851	zOTU_1403	43	0.034883	NF
852	zOTU_2507	11	0.0255393	NF		852	zOTU_1262	31	0.0338723	NF
853	zOTU_771	2	0.025231	NF		853	zOTU_8379	2	0.0348198	NF
854	zOTU_2146	2	0.0246315	NF		854	zOTU_1267	21	0.0351884	NF
855	zOTU_777	26	0.025712	NF		855	zOTU_1281	11	0.0320254	NF
856	zOTU_2121	6	0.0250733	NF		856	zOTU_3328	47	0.0357164	NF
857	zOTU_956	2	0.0245737	NF		857	zOTU_1373	24	0.0328475	NF
858	zOTU_2031	16	0.0255072	NF		858	zOTU_1659	11	0.0377347	NF
859	zOTU_524	37	0.0258131	NF		859	zOTU_3009	27	0.0349158	NF
860	zOTU_969	1	0.024034	NF		860	zOTU_1238	10	0.00170648	NF
861	zOTU_556	19	0.0256744	NF		861	zOTU_1242	12	0.0320858	NF
862	zOTU_1195	26	0.025713	NF		862	zOTU_1259	16	0.0344169	NF
863	zOTU_1189	1	0.0242059	NF		863	zOTU_1650	7	0.037074	NF
864	zOTU_596	20	0.0255966	NF		864	zOTU_2496	5	0.0358931	NF
865	zOTU_1055	15	0.0255765	NF		865	zOTU_1985	2	0.0355012	NF
866	zOTU_1062	14	0.0255142	NF		866	zOTU_9105	42	0.0359495	NF
867	zOTU_1218	6	0.0250376	NF		867	zOTU_1273	14	0.0360606	NF
868	zOTU_1573	6	0.0253342	NF		868	zOTU_1305	27	0.0359234	NF
869	zOTU_1494	36	0.0257507	NF		869	zOTU_1278	10	0.00170648	NF
870	zOTU_2089	5	0.0250424	NF		870	zOTU_7018	24	0.0328475	NF
871	zOTU_1747	28	0.0256289	NF		871	zOTU_1394	47	0.0357164	NF
872	zOTU_1521	7	0.0252173	NF		872	zOTU_1296	21	0.0351884	NF
873	zOTU_1351	5	0.0252476	NF		873	zOTU_1423	10	0.0311567	NF
						874	zOTU_1798	41	0.0346111	NF
Figure 2g						875	zOTU_1332	27	0.0359234	NF
Taxonomy	NF	GH	MeanDecreaseAccuracy	MeanDecreaseGini		876	zOTU_1368	16	0.0344169	NF
Bacteria|Actinobacteria|Actinobacteria|Actinomycetales|Microbacteriaceae|Microbacterium	0.0247684	0.0403083	0.0285409	0.905146		877	zOTU_1405	8	0.0340039	NF
Bacteria|Proteobacteria|Alphaproteobacteria|Sphingomonadales|Sphingomonadaceae|Sphingomonas	0.0223016	0.0309119	0.0242542	0.7248		878	zOTU_1326	21	0.0351884	NF
Bacteria|Proteobacteria|Gammaproteobacteria|Pseudomonadales|Moraxellaceae|Acinetobacter	0.0213357	0.0316333	0.023961	0.70358		879	zOTU_1396	21	0.0351884	NF
Bacteria|Proteobacteria|Gammaproteobacteria|Enterobacteriales|Enterobacteriaceae|Serratia	0.0191882	0.0285619	0.0221647	0.719724		880	zOTU_4947	14	0.0370463	NF
Bacteria|Actinobacteria|Actinobacteria|Actinomycetales|Pseudonocardiaceae|Lechevalieria	0.019056	0.0276857	0.0212803	0.658295		881	zOTU_1429	27	0.0349158	NF
Bacteria|Proteobacteria|Betaproteobacteria|Burkholderiales|Comamonadaceae|Delftia	0.0186278	0.0277976	0.0207466	0.669202		882	zOTU_1369	14	0.031854	NF
Bacteria|Proteobacteria|Gammaproteobacteria|Pseudomonadales|Pseudomonadaceae|Cellvibrio	0.0181	0.0264524	0.0206357	0.683		883	zOTU_1461	14	0.031854	NF
Bacteria|Proteobacteria|Gammaproteobacteria|Enterobacteriales|Enterobacteriaceae|Pectobacterium	0.0204651	0.0234167	0.020387	0.665053		884	zOTU_1360	21	0.0351884	NF
Bacteria|Bacteroidetes|Sphingobacteriia|Sphingobacteriales|Sphingobacteriaceae|Sphingobacterium	0.0168813	0.0280048	0.0203522	0.73658		885	zOTU_1872	7	0.0366176	NF
Bacteria|Proteobacteria|Gammaproteobacteria|Pseudomonadales|Pseudomonadaceae|Unassigned	0.0182033	0.0268536	0.0203268	0.672856		886	zOTU_1838	27	0.0359234	NF
Bacteria|Proteobacteria|Alphaproteobacteria|Rhizobiales|Bradyrhizobiaceae|Bosea	0.0169659	0.0266167	0.0196041	0.63829		887	zOTU_1899	15	0.0328693	NF
Bacteria|Proteobacteria|Alphaproteobacteria|Rhizobiales|Phyllobacteriaceae|Aminobacter	0.0172389	0.0260405	0.0195067	0.608142		888	zOTU_1417	15	0.0327049	NF
Bacteria|Firmicutes|Bacilli|Bacillales|Staphylococcaceae|Staphylococcus	0.0153107	0.0269929	0.0184436	0.60693		889	zOTU_5853	47	0.0357164	NF
Bacteria|Actinobacteria|Actinobacteria|Actinomycetales|Microbacteriaceae|Lysinimonas	0.0161306	0.024425	0.0182365	0.589518		890	zOTU_1632	3	0.0361636	NF
Bacteria|Actinobacteria|Actinobacteria|Actinomycetales|Streptomycetaceae|Streptomyces	0.0155262	0.0243	0.0180908	0.573419		891	zOTU_1452	14	0.031854	NF
						892	zOTU_1409	47	0.0357164	NF
Figure 2h						893	zOTU_6203	6	0.037961	NF
Taxonomy	NF	GH	MeanDecreaseAccuracy	MeanDecreaseGini		894	zOTU_4197	3	0.0367125	NF
Fungi|Basidiomycota|Tremellomycetes|Trichosporonales|Trichosporonaceae|Trichosporon	0.0479828	0.0442674	0.0449167	2.70679		895	zOTU_1419	8	0.00170068	NF
Fungi|Ascomycota|Sordariomycetes|Microascales|Microascaceae|Scopulariopsis	0.040044	0.0534203	0.0447785	2.3241		896	zOTU_1387	21	0.0351884	NF
Fungi|Ascomycota|Sordariomycetes|Hypocreomycetidae_ord_Incertae_sedis|Glomerellaceae|Colletotrichum	0.0204459	0.0399565	0.0281929	1.51396		897	zOTU_1782	21	0.0328493	NF
Fungi|Ascomycota|Sordariomycetes|Hypocreales|Bionectriaceae|Clonostachys	0.0186971	0.0376546	0.026223	1.79261		898	zOTU_1398	25	0.0359734	NF
Fungi|Ascomycota|Sordariomycetes|Hypocreales|Nectriaceae|Dactylonectria	0.0262607	0.0197414	0.0221343	1.66349		899	zOTU_1436	10	0.0311567	NF
Fungi|Basidiomycota|Tremellomycetes|Filobasidiales|Filobasidiaceae|Filobasidium	0.0158389	0.0277832	0.0209989	1.14759		900	zOTU_7759	12	0.0366582	NF
Fungi|Ascomycota|Sordariomycetes|Hypocreales|Cordycipitaceae|Beauveria	0.0180775	0.0249634	0.0205518	1.39283		901	zOTU_1439	27	0.0359234	NF
Fungi|Ascomycota|Sordariomycetes|Hypocreales|Hypocreaceae|Trichoderma	0.0118686	0.0273081	0.0180419	1.12412		902	zOTU_6262	18	0.0353956	NF
Fungi|Basidiomycota|Tremellomycetes|Tremellales|Tremellales_fam_Incertae_sedis|Hannaella	0.0105826	0.0197038	0.013921	0.696971		903	zOTU_6868	1	0.0350124	NF
Fungi|Ascomycota|Sordariomycetes|Hypocreales|Stachybotryaceae|Myrothecium	0.0141619	0.00937543	0.0116839	0.965628		904	zOTU_1719	14	0.0371086	NF
Fungi|Ascomycota|Sordariomycetes|Glomerellales|Plectosphaerellaceae|Acremonium	0.012933	0.0104031	0.0113732	0.67472		905	zOTU_2830	47	0.0373392	NF
Fungi|Ascomycota|Sordariomycetes|Hypocreales|Bionectriaceae|Geosmithia	0.00720266	0.0145631	0.0101802	0.61605		906	zOTU_6029	31	0.0338723	NF
Fungi|Ascomycota|Sordariomycetes|Hypocreomycetidae_ord_Incertae_sedis|Plectosphaerellaceae|Lectera	0.00668453	0.0149836	0.0100893	0.594108		907	zOTU_1595	10	0.0368924	NF
Fungi|Ascomycota|Dothideomycetes|Pleosporales|Didymosphaeriaceae|Paracamarosporium	0.00948852	0.00966768	0.00920165	0.758562		908	zOTU_2042	5	0.0347506	NF
Fungi|Ascomycota|Sordariomycetes|Glomerellales|Plectosphaerellaceae|Gibellulopsis	0.0106995	0.00533148	0.00810363	0.67483		909	zOTU_1791	31	0.0369887	NF
Fungi|Ascomycota|Dothideomycetes|Pleosporales|Phaeosphaeriaceae|Parastagonospora	0.00646977	0.0105019	0.0080973	0.365413		910	zOTU_3884	5	0.0365344	NF
Fungi|Ascomycota|Leotiomycetes|Thelebolales|Thelebolaceae|Thelebolus	0.00605785	0.00809325	0.00683402	0.278385		911	zOTU_1464	47	0.0357164	NF
Fungi|Ascomycota|Sordariomycetes|Microascales|Microascaceae|Wardomyces	0.00550688	0.00699268	0.00605195	0.29134		912	zOTU_2656	1	0.0343931	NF
						913	zOTU_1949	20	0.0328385	NF
						914	zOTU_2648	6	0.0345208	NF
						915	zOTU_2338	31	0.0338723	NF
						916	zOTU_1546	12	0.0317266	NF
						917	zOTU_1561	21	0.0328493	NF
						918	zOTU_1674	31	0.0338723	NF
						919	zOTU_1499	31	0.0338723	NF
						920	zOTU_1851	14	0.031854	NF
						921	zOTU_2274	47	0.0357164	NF
						922	zOTU_2246	21	0.0351884	NF
						923	zOTU_1627	10	0.0311567	NF
						924	zOTU_1655	14	0.0354061	NF
						925	zOTU_5551	10	0.0370601	NF
						926	zOTU_5728	20	0.0341228	NF
						927	zOTU_6465	3	0.0375394	NF
						928	zOTU_2286	1	0.0337857	NF
						929	zOTU_1905	6	0.036708	NF
						930	zOTU_1708	47	0.0357164	NF
						931	zOTU_1604	11	0.0320254	NF
						932	zOTU_4970	27	0.0359234	NF
						933	zOTU_1759	23	0.0367579	NF
						934	zOTU_1675	14	0.031854	NF
						935	zOTU_1751	3	0.036647	NF
						936	zOTU_1671	16	0.0344169	NF
						937	zOTU_1924	16	0.0368193	NF
						938	zOTU_3519	18	0.0348055	NF
						939	zOTU_1871	10	0.0311567	NF
						940	zOTU_6199	13	0.0377754	NF
						941	zOTU_1696	14	0.0360606	NF
						942	zOTU_1819	14	0.031854	NF
						943	zOTU_2084	1	0.0318369	NF
						944	zOTU_1713	15	0.0327049	NF
						945	zOTU_1779	47	0.0357164	NF
						946	zOTU_1765	47	0.0357164	NF
						947	zOTU_1729	47	0.0357164	NF
						948	zOTU_4082	18	0.0348055	NF
						949	zOTU_1902	1	0.0355968	NF
						950	zOTU_2780	47	0.0357164	NF
						951	zOTU_1758	16	0.0335552	NF
						952	zOTU_1813	21	0.0351884	NF
						953	zOTU_1778	21	0.0351884	NF
						954	zOTU_4955	2	0.0364226	NF
						955	zOTU_1783	25	0.0359734	NF
						956	zOTU_2003	1	0.0318301	NF
						957	zOTU_1806	16	0.0344169	NF
						958	zOTU_1839	12	0.0320858	NF
						959	zOTU_5227	7	0.0349897	NF
						960	zOTU_1970	47	0.0357164	NF
						961	zOTU_3798	24	0.0328475	NF
						962	zOTU_2061	15	0.0327049	NF
						963	zOTU_2079	15	0.0327049	NF
						964	zOTU_4602	47	0.0357164	NF
						965	zOTU_1959	25	0.0359734	NF
						966	zOTU_1892	31	0.0338723	NF
						967	zOTU_1878	25	0.0359734	NF
						968	zOTU_1908	11	0.0320254	NF
						969	zOTU_7855	45	0.0367511	NF
						970	zOTU_2480	31	0.0338723	NF
						971	zOTU_1926	47	0.0357164	NF
						972	zOTU_2039	25	0.0359734	NF
						973	zOTU_2272	27	0.0359234	NF
						974	zOTU_2026	5	0.0361109	NF
						975	zOTU_1893	31	0.0338723	NF
						976	zOTU_2103	15	0.0327049	NF
						977	zOTU_1910	8	0.00170068	NF
						978	zOTU_8484	16	0.0369313	NF
						979	zOTU_2156	47	0.0357164	NF
						980	zOTU_3584	2	0.0339302	NF
						981	zOTU_4755	16	0.0344169	NF
						982	zOTU_1971	47	0.0357164	NF
						983	zOTU_2077	16	0.0344169	NF
						984	zOTU_2128	12	0.0320858	NF
						985	zOTU_3483	24	0.036708	NF
						986	zOTU_3466	6	0.0340818	NF
						987	zOTU_2051	14	0.031854	NF
						988	zOTU_5068	31	0.0338723	NF
						989	zOTU_440	10	0.00170648	NF
						990	zOTU_2309	47	0.0357164	NF
						991	zOTU_3972	20	0.0328385	NF
						992	zOTU_2121	14	0.031854	NF
						993	zOTU_2093	31	0.0338723	NF
						994	zOTU_2308	10	0.00170648	NF
						995	zOTU_2229	10	0.00170648	NF
						996	zOTU_2346	47	0.0357164	NF
						997	zOTU_3885	30	0.0368375	NF
						998	zOTU_2998	24	0.036708	NF
						999	zOTU_2163	25	0.0359734	NF
						1000	zOTU_2290	25	0.0359734	NF
						1001	zOTU_2334	10	0.00170648	NF
						1002	zOTU_2761	21	0.0351884	NF
						1003	zOTU_2322	21	0.0351884	NF
						1004	zOTU_2463	47	0.0357164	NF
						1005	zOTU_2363	47	0.0357164	NF
						1006	zOTU_4805	47	0.0357164	NF
						1007	zOTU_3703	12	0.0366922	NF
						1008	zOTU_3269	25	0.0359734	NF
						1009	zOTU_2490	2	0.0334138	NF
						1010	zOTU_2632	47	0.0357164	NF
						1011	zOTU_2622	25	0.0359734	NF
						1012	zOTU_2794	47	0.0357164	NF
						1013	zOTU_2712	47	0.0357164	NF
						1014	zOTU_2659	12	0.0320858	NF
						1015	zOTU_2615	47	0.0357164	NF
						1016	zOTU_2809	47	0.0357164	NF
						1017	zOTU_5522	27	0.0359234	NF
						1018	zOTU_3485	47	0.0357164	NF

## Sheet: Figure 3
Figure 3a
OTUID	Kingdom	Phylum	Class	Order	Family	Genus	GH	NF	OTUID	LJZ	CY	ZY	LD
zOTU_1	Bacteria	Proteobacteria	Gammaproteobacteria	Pseudomonadales	Pseudomonadaceae	Pseudomonas	4.76463	1.34441	zOTU_1	2.47654	0	5.9211	3.60815
zOTU_10	Bacteria	Proteobacteria	Gammaproteobacteria	Pseudomonadales	Pseudomonadaceae	Pseudomonas	1.85785	0.437266	zOTU_10	0.80549	0	3.07312	0.642574
zOTU_100	Bacteria	Proteobacteria	Alphaproteobacteria	Sphingomonadales	Sphingomonadaceae	Sphingobium	0.238707	0.767637	zOTU_100	0.386231	1.22056	0.120507	0.356908
zOTU_101	Bacteria	Proteobacteria	Alphaproteobacteria	Sphingomonadales	Sphingomonadaceae	Sphingobium	0.27471	0.738703	zOTU_101	0.421994	1.11479	0.110285	0.439135
zOTU_102	Bacteria	Proteobacteria	Gammaproteobacteria	Pseudomonadales	Pseudomonadaceae	Pseudomonas	0.130137	0.849105	zOTU_102	0.289553	1.51357	0.091403	0.168872
zOTU_103	Bacteria	Proteobacteria	Gammaproteobacteria	Pseudomonadales	Pseudomonadaceae	Pseudomonas	0.79419	0.197652	zOTU_103	0.0676946	0.351977	1.3275	0.260884
zOTU_1032	Bacteria	Proteobacteria	Alphaproteobacteria	Rhizobiales	Brucellaceae	Ochrobactrum	0.0179586	0.0605702	zOTU_1032	0.0347763	0.0912005	0.0194406	0.0164766
zOTU_107	Bacteria	Proteobacteria	Betaproteobacteria	Methylophilales	Methylophilaceae	Methylobacillus	0.212972	0.182867	zOTU_107	0.33686	0	0.0683268	0.357618
zOTU_108	Bacteria	Proteobacteria	Gammaproteobacteria	Pseudomonadales	Pseudomonadaceae	Pseudomonas	0.124194	0.640168	zOTU_108	0.233472	1.12312	0.057969	0.190418
zOTU_1095	Bacteria	Firmicutes	Clostridia	Clostridiales	Clostridiaceae_1	Clostridium_sensu_stricto	0.00191964	0.0103231	zOTU_1095	0.0190162	0	0.00103674	0.00280253
zOTU_11	Bacteria	Proteobacteria	Alphaproteobacteria	Rhizobiales	Rhizobiaceae	Ensifer	1.22076	0.899477	zOTU_11	1.65693	0	1.02511	1.41642
zOTU_110	Bacteria	Actinobacteria	Actinobacteria	Actinomycetales	Microbacteriaceae	Microbacterium	0.221192	0.277491	zOTU_110	0.511168	0	0.193599	0.248785
zOTU_111	Bacteria	Proteobacteria	Gammaproteobacteria	Pseudomonadales	Pseudomonadaceae	Pseudomonas	0.303264	0.398412	zOTU_111	0.235293	0.592116	0.0671958	0.539331
zOTU_1139	Bacteria	Actinobacteria	Actinobacteria	Actinomycetales	Microbacteriaceae	Leifsonia	0.0268081	0.0539458	zOTU_1139	0.0526809	0.0554478	0.0138538	0.0397625
zOTU_114	Bacteria	Actinobacteria	Actinobacteria	Actinomycetales	Micrococcaceae	Arthrobacter	0.491937	0.291536	zOTU_114	0.0422809	0.587525	0.874334	0.10954
zOTU_1176	Bacteria	Proteobacteria	Gammaproteobacteria	Enterobacteriales	Enterobacteriaceae	Kluyvera	0.00425869	0.074852	zOTU_1176	0.0153498	0.145511	0.00504613	0.00347125
zOTU_1199	Bacteria	Proteobacteria	Gammaproteobacteria	Xanthomonadales	Xanthomonadaceae	Stenotrophomonas	0.00644091	0.00575709	zOTU_1199	0.0106052	0	0.00435085	0.00853096
zOTU_12	Bacteria	Proteobacteria	Gammaproteobacteria	Pseudomonadales	Pseudomonadaceae	Pseudomonas	1.2236	0.333512	zOTU_12	0.614363	0	0.91274	1.53446
zOTU_120	Bacteria	Bacteroidetes	Sphingobacteriia	Sphingobacteriales	Sphingobacteriaceae	Pedobacter	0.184941	0.572712	zOTU_120	0.684551	0.439902	0.222427	0.147455
zOTU_122	Bacteria	Bacteroidetes	Flavobacteriia	Flavobacteriales	Flavobacteriaceae	Chryseobacterium	0.258631	0.214112	zOTU_122	0.394417	0	0.289102	0.22816
zOTU_123	Bacteria	Bacteroidetes	Sphingobacteriia	Sphingobacteriales	Sphingobacteriaceae	Sphingobacterium	0.134116	0.269301	zOTU_123	0.496081	0	0.266692	0.00153922
zOTU_125	Bacteria	Actinobacteria	Actinobacteria	Actinomycetales	Micrococcaceae	Arthrobacter	0.392715	0.366384	zOTU_125	0.0673752	0.721457	0.445527	0.339902
zOTU_1254	Bacteria	Firmicutes	Clostridia	Clostridiales	Clostridiaceae_1	Clostridium_sensu_stricto	0.0670841	0.0287407	zOTU_1254	0.00174648	0.0607964	0.0427017	0.0914665
zOTU_126	Bacteria	Firmicutes	Bacilli	Bacillales	Staphylococcaceae	Staphylococcus	0.066584	0.293498	zOTU_126	0.540655	0	0.059605	0.0735631
zOTU_128	Bacteria	Proteobacteria	Gammaproteobacteria	Pseudomonadales	Pseudomonadaceae	Cellvibrio	0.858048	0.204696	zOTU_128	0.040306	0.39991	0.713026	1.00307
zOTU_13	Bacteria	Proteobacteria	Gammaproteobacteria	Pseudomonadales	Pseudomonadaceae	Pseudomonas	0.926227	0.662354	zOTU_13	1.22013	0	1.08772	0.764736
zOTU_130	Bacteria	Proteobacteria	Gammaproteobacteria	Xanthomonadales	Xanthomonadaceae	Rhodanobacter	0.251961	0.358773	zOTU_130	0.273845	0.459625	0.0384959	0.465427
zOTU_131	Bacteria	Proteobacteria	Alphaproteobacteria	Rhizobiales	Brucellaceae	Ochrobactrum	0.149138	0.0883354	zOTU_131	0.162723	0	0.198544	0.0997317
zOTU_133	Bacteria	Bacteroidetes	Flavobacteriia	Flavobacteriales	Flavobacteriaceae	Flavobacterium	0.32241	0.587313	zOTU_133	0.639085	0.525833	0.145447	0.499374
zOTU_1331	Bacteria	Proteobacteria	Gammaproteobacteria	Xanthomonadales	Xanthomonadaceae	Stenotrophomonas	0.0106075	0.00388158	zOTU_1331	0.00715028	0	0.0178988	0.00331631
zOTU_1338	Bacteria	Proteobacteria	Betaproteobacteria	Burkholderiales	Alcaligenaceae	Achromobacter	0.0160648	0.0452409	zOTU_1338	0.00896229	0.0883217	0.0105186	0.021611
zOTU_135	Bacteria	Bacteroidetes	Cytophagia	Cytophagales	Cytophagaceae	Dyadobacter	0.282451	0.384447	zOTU_135	0.142852	0.67134	0.226692	0.338209
zOTU_136	Bacteria	Proteobacteria	Gammaproteobacteria	Enterobacteriales	Enterobacteriaceae	Citrobacter	0.160922	0.0388357	zOTU_136	0.0715395	0	0.0862446	0.2356
zOTU_14	Bacteria	Proteobacteria	Gammaproteobacteria	Pseudomonadales	Pseudomonadaceae	Pseudomonas	2.63032	2.6032	zOTU_14	0.534178	5.06017	2.74236	2.51828
zOTU_140	Bacteria	Proteobacteria	Gammaproteobacteria	Enterobacteriales	Enterobacteriaceae	Pectobacterium	0.0291022	0.564337	zOTU_140	0.0204202	1.21024	0.0239033	0.034301
zOTU_145	Bacteria	Actinobacteria	Actinobacteria	Actinomycetales	Microbacteriaceae	Microbacterium	0.125328	0.188345	zOTU_145	0.346951	0	0.0883278	0.162329
zOTU_148	Bacteria	Bacteroidetes	Sphingobacteriia	Sphingobacteriales	Sphingobacteriaceae	Pedobacter	0.169578	0.346073	zOTU_148	0.0171632	0.736654	0.301989	0.0371666
zOTU_149	Bacteria	Proteobacteria	Alphaproteobacteria	Rhizobiales	Rhizobiaceae	Ensifer	0.135912	0.607614	zOTU_149	0.235976	1.04893	0.0897853	0.182038
zOTU_15	Bacteria	Proteobacteria	Betaproteobacteria	Burkholderiales	Alcaligenaceae	Bordetella	0.139541	2.42909	zOTU_15	0.0763386	5.22298	0.133039	0.146043
zOTU_151	Bacteria	Proteobacteria	Gammaproteobacteria	Chromatiales	Chromatiaceae	Rheinheimera	0.670218	0.142972	zOTU_151	0.0176741	0.291763	0.106991	1.23345
zOTU_153	Bacteria	Proteobacteria	Betaproteobacteria	Methylophilales	Methylophilaceae	Methylobacillus	0.153751	0.121613	zOTU_153	0.224024	0	0.104103	0.203398
zOTU_1530	Bacteria	Proteobacteria	Betaproteobacteria	Burkholderiales	Alcaligenaceae	Achromobacter	0.0154527	0.00353209	zOTU_1530	0.00650648	0	0.00144194	0.0294635
zOTU_154	Bacteria	Firmicutes	Bacilli	Bacillales	Planococcaceae	Paenisporosarcina	0.11711	0.0637386	zOTU_154	0.117413	0	0.102751	0.13147
zOTU_155	Bacteria	Proteobacteria	Alphaproteobacteria	Rhizobiales	Brucellaceae	Ochrobactrum	0.0483747	0.536174	zOTU_155	0.800153	0.222698	0.0389461	0.0578034
zOTU_156	Bacteria	Chloroflexi	Thermomicrobia	Sphaerobacterales	Sphaerobacteraceae	Nitrolancea	0.0318533	0.0830525	zOTU_156	0.152991	0	0.0188891	0.0448175
zOTU_157	Bacteria	Proteobacteria	Deltaproteobacteria	Bdellovibrionales	Bacteriovoracaceae	Halobacteriovorax	0.930071	0.0431312	zOTU_157	0.0207229	0.0697409	1.60335	0.256788
zOTU_158	Bacteria	Proteobacteria	Gammaproteobacteria	Enterobacteriales	Enterobacteriaceae	Pectobacterium	0.0290003	0.466659	zOTU_158	0.660994	0.235886	0.0333103	0.0246903
zOTU_159	Bacteria	Proteobacteria	Gammaproteobacteria	Pseudomonadales	Pseudomonadaceae	Pseudomonas	0.193807	0.0896475	zOTU_159	0.16514	0	0.202875	0.18474
zOTU_16	Bacteria	Proteobacteria	Gammaproteobacteria	Pseudomonadales	Pseudomonadaceae	Pseudomonas	0.885986	0.424062	zOTU_16	0.781166	0	0.510067	1.26191
zOTU_161	Bacteria	Proteobacteria	Gammaproteobacteria	Pseudomonadales	Pseudomonadaceae	Pseudomonas	0.122647	0.534984	zOTU_161	0.166752	0.972259	0.0682641	0.17703
zOTU_162	Bacteria	Proteobacteria	Alphaproteobacteria	Rhizobiales	Bradyrhizobiaceae	Afipia	0.156299	0.0473619	zOTU_162	0.0872456	0	0.0260422	0.286555
zOTU_1626	Bacteria	Actinobacteria	Actinobacteria	Actinomycetales	Micrococcaceae	Arthrobacter	0.00113136	0.0104964	zOTU_1626	0.0193355	0	0	0.00226272
zOTU_164	Bacteria	Actinobacteria	Actinobacteria	Actinomycetales	Pseudonocardiaceae	Saccharomonospora	0.0137678	0.0958022	zOTU_164	0.176478	0	0.0117955	0.01574
zOTU_166	Bacteria	Proteobacteria	Gammaproteobacteria	Pseudomonadales	Pseudomonadaceae	Unassigned	0.280787	0.401477	zOTU_166	0.223698	0.61259	0.163985	0.39759
zOTU_168	Bacteria	Bacteroidetes	Flavobacteriia	Flavobacteriales	Flavobacteriaceae	Flavobacterium	0.899808	0.0435192	zOTU_168	0.0291018	0.0606399	1.26134	0.538273
zOTU_169	Bacteria	Proteobacteria	Gammaproteobacteria	Xanthomonadales	Xanthomonadaceae	Pseudoxanthomonas	0.370941	0.266662	zOTU_169	0.161131	0.391979	0.516092	0.225791
zOTU_17	Bacteria	Actinobacteria	Actinobacteria	Actinomycetales	Micrococcaceae	Arthrobacter	2.41202	2.92774	zOTU_17	0.556808	5.74322	4.11149	0.712542
zOTU_170	Bacteria	Bacteroidetes	Flavobacteriia	Flavobacteriales	Flavobacteriaceae	Flavobacterium	0.0209702	0.568985	zOTU_170	0.53806	0.605708	0.0203709	0.0215694
zOTU_171	Bacteria	Proteobacteria	Betaproteobacteria	Burkholderiales	Comamonadaceae	Variovorax	0.130145	0.365607	zOTU_171	0.1364	0.637791	0.086508	0.173781
zOTU_176	Bacteria	Bacteroidetes	Flavobacteriia	Flavobacteriales	Flavobacteriaceae	Flavobacterium	0.127045	0.327058	zOTU_176	0.428061	0.207117	0.0754181	0.178672
zOTU_177	Bacteria	Proteobacteria	Alphaproteobacteria	Rhizobiales	Rhizobiaceae	Rhizobium	0.190806	0.250087	zOTU_177	0.197253	0.312828	0.0807397	0.300872
zOTU_1777	Bacteria	Proteobacteria	Gammaproteobacteria	Enterobacteriales	Enterobacteriaceae	Citrobacterigned	0.013785	0.0073201	zOTU_1777	0.0134844	0	0.0072572	0.0203129
zOTU_178	Bacteria	Actinobacteria	Actinobacteria	Actinomycetales	Micrococcaceae	Arthrobacter	0.131487	0.283981	zOTU_178	0.409707	0.134681	0.0476012	0.215372
zOTU_179	Bacteria	Proteobacteria	Betaproteobacteria	Burkholderiales	Comamonadaceae	Variovorax	0.0897075	0.13756	zOTU_179	0.2534	0	0.0698479	0.109567
zOTU_18	Bacteria	Actinobacteria	Actinobacteria	Actinomycetales	Micrococcaceae	Arthrobacter	3.64212	1.68944	zOTU_18	0.197214	3.46146	6.83317	0.45107
zOTU_183	Bacteria	Proteobacteria	Betaproteobacteria	Methylophilales	Methylophilaceae	Methylobacillus	0.0281998	0.401433	zOTU_183	0.529747	0.24906	0.0222512	0.0341484
zOTU_1842	Bacteria	Actinobacteria	Actinobacteria	Actinomycetales	Dermabacteraceae	Brachybacterium	0.00914308	0.0103258	zOTU_1842	0.0190212	0	0.00168845	0.0165977
zOTU_185	Bacteria	Proteobacteria	Gammaproteobacteria	Pseudomonadales	Pseudomonadaceae	Pseudomonas	0.29215	0.149762	zOTU_185	0.131348	0.171628	0.266675	0.317626
zOTU_186	Bacteria	Proteobacteria	Alphaproteobacteria	Sphingomonadales	Sphingomonadaceae	Sphingomonas	0.0897313	1.08216	zOTU_186	0.0781709	2.2744	0.0933035	0.0861592
zOTU_187	Bacteria	Bacteroidetes	Cytophagia	Cytophagales	Chryseolinea	Chryseolinea	0.0508772	0.101168	zOTU_187	0.186362	0	0.0243663	0.0773881
zOTU_188	Bacteria	Proteobacteria	Alphaproteobacteria	Caulobacterales	Caulobacteraceae	Asticcacaulis	0.0865167	0.213517	zOTU_188	0.264819	0.152596	0.0172911	0.155742
zOTU_19	Bacteria	Proteobacteria	Gammaproteobacteria	Pseudomonadales	Pseudomonadaceae	Pseudomonas	0.785192	0.227791	zOTU_19	0.419614	0	0.445891	1.12449
zOTU_190	Bacteria	Bacteroidetes	Flavobacteriia	Flavobacteriales	Flavobacteriaceae	Mariniflexile	0.81808	0.0325298	zOTU_190	0.0200626	0.0473346	0.880231	0.75593
zOTU_191	Bacteria	Cyanobacteria	Chloroplast	Chloroplast	Chloroplast	Streptophyta	0.0890738	0.334589	zOTU_191	0.241399	0.445252	0.0637339	0.114414
zOTU_1916	Bacteria	Actinobacteria	Actinobacteria	Actinomycetales	Microbacteriaceae	Agromyces	0.00295528	0.131734	zOTU_1916	0	0.288168	0.00387093	0.00203963
zOTU_193	Bacteria	Proteobacteria	Gammaproteobacteria	Xanthomonadales	Xanthomonadaceae	Pseudoxanthomonas	0.0821428	0.0695639	zOTU_193	0.128144	0	0.106292	0.0579934
zOTU_195	Bacteria	Proteobacteria	Betaproteobacteria	Burkholderiales	Comamonadaceae	Acidovorax	0.346824	0.256135	zOTU_195	0.279073	0.228896	0.118397	0.57525
zOTU_197	Bacteria	Proteobacteria	Gammaproteobacteria	Pseudomonadales	Pseudomonadaceae	Pseudomonas	0.0939496	0.413216	zOTU_197	0.201582	0.664531	0.0834665	0.104433
zOTU_198	Bacteria	Proteobacteria	Gammaproteobacteria	Pseudomonadales	Pseudomonadaceae	Pseudomonas	0.126351	0.284436	zOTU_198	0.18992	0.396674	0.0646687	0.188033
zOTU_199	Bacteria	Proteobacteria	Alphaproteobacteria	Rhizobiales	Rhizobiaceae	Rhizobium	0.169716	0.0844412	zOTU_199	0.15555	0	0.130646	0.208786
zOTU_2	Bacteria	Proteobacteria	Gammaproteobacteria	Pseudomonadales	Pseudomonadaceae	Pseudomonas	5.00991	1.46222	zOTU_2	2.69356	0	6.11848	3.90134
zOTU_20	Bacteria	Proteobacteria	Gammaproteobacteria	Pseudomonadales	Pseudomonadaceae	Pseudomonas	0.459446	2.98262	zOTU_20	2.6177	3.41597	0.370662	0.54823
zOTU_201	Bacteria	Proteobacteria	Gammaproteobacteria	Enterobacteriales	Enterobacteriaceae	Enterobacter	0.0284016	0.340698	zOTU_201	0.302884	0.385602	0.0216008	0.0352024
zOTU_202	Bacteria	Proteobacteria	Betaproteobacteria	Burkholderiales	Comamonadaceae	Variovorax	0.0620556	0.119165	zOTU_202	0.219515	0	0.0815585	0.0425526
zOTU_205	Bacteria	Firmicutes	Bacilli	Bacillales	Paenibacillaceae_1	Paenibacillus	0.0795671	0.303542	zOTU_205	0.104347	0.540088	0.0885434	0.0705909
zOTU_2059	Bacteria	Firmicutes	Clostridia	Clostridiales	Lachnospiraceae	Clostridium_XlVa	0.00318996	0.0247323	zOTU_2059	0.000451308	0.053566	0.00466929	0.00171063
zOTU_206	Bacteria	Proteobacteria	Alphaproteobacteria	Sphingomonadales	Sphingomonadaceae	Sphingopyxis	0.258402	0.243981	zOTU_206	0.218701	0.274001	0.334679	0.182124
zOTU_208	Bacteria	Bacteroidetes	Flavobacteriia	Flavobacteriales	Flavobacteriaceae	Flavobacterium	0.0413897	0.357054	zOTU_208	0.0148873	0.763378	0.0482407	0.0345386
zOTU_209	Bacteria	Bacteroidetes	Flavobacteriia	Flavobacteriales	Flavobacteriaceae	Flavobacterium	0.113991	0.228086	zOTU_209	0.0335463	0.459101	0.149408	0.0785749
zOTU_21	Bacteria	Proteobacteria	Gammaproteobacteria	Pseudomonadales	Pseudomonadaceae	Pseudomonas	0.843972	0.239093	zOTU_21	0.440434	0	0.812627	0.875317
zOTU_211	Bacteria	Proteobacteria	Gammaproteobacteria	Pseudomonadales	Pseudomonadaceae	Pseudomonas	0.166653	0.260382	zOTU_211	0.0381899	0.524235	0.140723	0.192583
zOTU_212	Bacteria	Firmicutes	Bacilli	Bacillales	Bacillaceae_1	Bacillus	0.280516	0.376794	zOTU_212	0.046573	0.768932	0.196935	0.364098
zOTU_213	Bacteria	Bacteroidetes	Flavobacteriia	Flavobacteriales	Flavobacteriaceae	Flavobacterium	0.0304495	0.358267	zOTU_213	0.183548	0.565745	0.0356828	0.0252162
zOTU_2176	Bacteria	Proteobacteria	Gammaproteobacteria	Enterobacteriales	Enterobacteriaceae	Citrobacter	0.00119638	0.0197593	zOTU_2176	0.00141726	0.0415405	0.0015034	0.000889363
zOTU_2184	Bacteria	Proteobacteria	Gammaproteobacteria	Xanthomonadales	Xanthomonadaceae	Stenotrophomonas	0.000522597	0.0362082	zOTU_2184	0.0306369	0.0428242	0	0.00104519
zOTU_219	Bacteria	Proteobacteria	Betaproteobacteria	Burkholderiales	Alcaligenaceae	Achromobacter	0.0789703	0.0362832	zOTU_219	0.0668375	0	0.0367951	0.121145
zOTU_22	Bacteria	Proteobacteria	Alphaproteobacteria	Sphingomonadales	Sphingomonadaceae	Sphingobium	0.516445	1.28471	zOTU_22	2.36657	0	0.239765	0.793125
zOTU_225	Bacteria	Bacteroidetes	Sphingobacteriia	Sphingobacteriales	Sphingobacteriaceae	Pedobacter	0.302464	0.147347	zOTU_225	0.0271301	0.290105	0.393662	0.211265
zOTU_2253	Bacteria	Proteobacteria	Gammaproteobacteria	Enterobacteriales	Enterobacteriaceae	Lelliottia	0.000396297	0.0276907	zOTU_2253	0.00462055	0.0550864	0.000792594	0
zOTU_229	Bacteria	Bacteroidetes	Flavobacteriia	Flavobacteriales	Flavobacteriaceae	Flavobacterium	0.681885	0.0226814	zOTU_229	0.0194505	0.0265181	0.954629	0.40914
zOTU_23	Bacteria	Proteobacteria	Gammaproteobacteria	Pseudomonadales	Pseudomonadaceae	Pseudomonas	0.758842	0.513264	zOTU_23	0.945487	0	0.35945	1.15823
zOTU_235	Bacteria	Bacteroidetes	Sphingobacteriia	Sphingobacteriales	Sphingobacteriaceae	Pedobacter	0.036521	0.29587	zOTU_235	0.0238048	0.618948	0.0246409	0.048401
zOTU_236	Bacteria	Bacteroidetes	Flavobacteriia	Flavobacteriales	Flavobacteriaceae	Flavobacterium	0.0273747	0.370571	zOTU_236	0.587716	0.112711	0.027193	0.0275565
zOTU_2380	Bacteria	Proteobacteria	Gammaproteobacteria	Enterobacteriales	Enterobacteriaceae	Citrobacter	0.0123871	0.00860072	zOTU_2380	0.0158434	0	0.00137605	0.0233981
zOTU_24	Bacteria	Proteobacteria	Alphaproteobacteria	Rhizobiales	Rhizobiaceae	Rhizobium	0.458202	2.77888	zOTU_24	2.33521	3.30574	0.487607	0.428797
zOTU_240	Bacteria	Proteobacteria	Gammaproteobacteria	Pseudomonadales	Pseudomonadaceae	Pseudomonas	0.167887	0.245476	zOTU_240	0.0293539	0.502121	0.158068	0.177705
zOTU_2417	Bacteria	Firmicutes	Clostridia	Clostridiales	Clostridiaceae_1	Clostridium_sensu_stricto	0.00221842	0.00555045	zOTU_2417	0.0102245	0	0.00163431	0.00280253
zOTU_242	Bacteria	Proteobacteria	Betaproteobacteria	Burkholderiales	Alcaligenaceae	Advenella	0.0909435	0.0383937	zOTU_242	0.0707251	0	0.134446	0.047441
zOTU_244	Bacteria	Bacteroidetes	Flavobacteriia	Flavobacteriales	Flavobacteriaceae	Flavobacterium	0.189227	0.219395	zOTU_244	0.0505677	0.419877	0.0913922	0.287062
zOTU_2473	Bacteria	Actinobacteria	Actinobacteria	Actinomycetales	Microbacteriaceae	Leifsonia	0.00180372	0.00950686	zOTU_2473	0.0175126	0	0	0.00360744
zOTU_25	Bacteria	Actinobacteria	Actinobacteria	Actinomycetales	Streptomycetaceae	Streptomyces	0.689287	0.895935	zOTU_25	1.65041	0	0.624276	0.754297
zOTU_2509	Bacteria	Firmicutes	Clostridia	Clostridiales	Lachnospiraceae	Clostridium_XlVa	0.000444682	0.0180812	zOTU_2509	0	0.0395527	0	0.000889363
zOTU_254	Bacteria	Bacteroidetes	Flavobacteriia	Flavobacteriales	Flavobacteriaceae	Flavobacterium	0.0255671	0.470562	zOTU_254	0.291053	0.683728	0.0244537	0.0266805
zOTU_255	Bacteria	Proteobacteria	Gammaproteobacteria	Pseudomonadales	Pseudomonadaceae	Pseudomonas	0.056123	0.366139	zOTU_255	0.0736969	0.713413	0.0336441	0.078602
zOTU_256	Bacteria	Proteobacteria	Gammaproteobacteria	Xanthomonadales	Xanthomonadaceae	Stenotrophomonas	0.0649066	0.0316781	zOTU_256	0.0583544	0	0.104619	0.025194
zOTU_26	Bacteria	Proteobacteria	Alphaproteobacteria	Sphingomonadales	Sphingomonadaceae	Sphingobium	0.87645	1.94062	zOTU_26	0.830619	3.25874	0.351341	1.40156
zOTU_264	Bacteria	Actinobacteria	Actinobacteria	Actinomycetales	Micrococcaceae	Arthrobacter	0.287745	0.0830875	zOTU_264	0.00874768	0.171366	0.543829	0.0316608
zOTU_27	Bacteria	Proteobacteria	Gammaproteobacteria	Pseudomonadales	Pseudomonadaceae	Pseudomonas	0.795279	2.49188	zOTU_27	2.73087	2.20807	0.659332	0.931225
zOTU_2739	Bacteria	Firmicutes	Bacilli	Bacillales	Planococcaceae	Sporosarcina	0.0313382	0.003246	zOTU_2739	0.00140824	0.00542835	0.036086	0.0265904
zOTU_2778	Bacteria	Firmicutes	Bacilli	Bacillales	Planococcaceae	Sporosarcina	0.027484	0.00429955	zOTU_2778	0.00131433	0.0078445	0.0428687	0.0120993
zOTU_28	Bacteria	Proteobacteria	Alphaproteobacteria	Sphingomonadales	Sphingomonadaceae	Sphingobium	2.67435	0.961396	zOTU_28	0.0986729	1.98588	2.84726	2.50145
zOTU_280	Bacteria	Proteobacteria	Betaproteobacteria	Burkholderiales	Alcaligenaceae	Achromobacter	0.0559801	0.029025	zOTU_280	0.0534671	0	0.0191772	0.0927831
zOTU_2809	Bacteria	Proteobacteria	Betaproteobacteria	Burkholderiales	Alcaligenaceae	Achromobacter	0.00310326	0.0018103	zOTU_2809	0.00333476	0	0.00260681	0.00359971
zOTU_2835	Bacteria	Bacteroidetes	Flavobacteria	Flavobacteriales	Flavobacteriaceae	Myroides	0.215001	0.122186	zOTU_2835	0.0324106	0.228794	0.368397	0.0616043
zOTU_2890	Bacteria	Firmicutes	Clostridia	Clostridiales	Peptostreptococcaceae	Clostridium_XI	0.0278768	0.00636346	zOTU_2890	0.00223449	0.0112666	0.047126	0.00862759
zOTU_2895	Bacteria	Proteobacteria	Betaproteobacteria	Burkholderiales	Alcaligenaceae	Achromobacter	0.00289426	0.0237399	zOTU_2895	0.0190583	0.0292994	0.00379965	0.00198886
zOTU_29	Bacteria	Proteobacteria	Gammaproteobacteria	Pseudomonadales	Pseudomonadaceae	Pseudomonas	0.40303	0.249916	zOTU_29	0.45867	0.00202196	0.325671	0.48039
zOTU_290	Bacteria	Proteobacteria	Alphaproteobacteria	Sphingomonadales	Sphingomonadaceae	Sphingobium	0.420035	0.20588	zOTU_290	0.0177072	0.429336	0.506003	0.334067
zOTU_2979	Bacteria	Proteobacteria	Betaproteobacteria	Burkholderiales	Alcaligenaceae	Achromobacter	0.00355933	0.00520292	zOTU_2979	0.00958433	0	0.00431542	0.00280324
zOTU_2982	Bacteria	Proteobacteria	Betaproteobacteria	Burkholderiales	Alcaligenaceae	Advenella	0.00898035	0.0021387	zOTU_2982	0.00393971	0	0.0123824	0.00557832
zOTU_3	Bacteria	Cyanobacteria	Chloroplast	Chloroplast	Chloroplast	Streptophyta	5.08839	1.13848	zOTU_3	2.09659	0.000716168	5.46498	4.71181
zOTU_30	Bacteria	Proteobacteria	Gammaproteobacteria	Pseudomonadales	Pseudomonadaceae	Pseudomonas	4.16803	0.373164	zOTU_30	0.140764	0.649139	4.58509	3.75098
zOTU_300	Bacteria	Bacteroidetes	Flavobacteriia	Flavobacteriales	Flavobacteriaceae	Flavobacterium	0.543029	0.0244484	zOTU_300	0.0188	0.0311559	0.903679	0.18238
zOTU_3031	Bacteria	Proteobacteria	Betaproteobacteria	Burkholderiales	Alcaligenaceae	Achromobacter	0.00421265	0.0163389	zOTU_3031	0.00264825	0.0325965	0.00374913	0.00467616
zOTU_31	Bacteria	Proteobacteria	Gammaproteobacteria	Pseudomonadales	Pseudomonadaceae	Pseudomonas	0.517651	0.38821	zOTU_31	0.715124	0	0.762912	0.27239
zOTU_3172	Bacteria	Actinobacteria	Actinobacteria	Actinomycetales	Microbacteriaceae	Leifsonia	0.00283303	0.0064291	zOTU_3172	0.0118431	0	0	0.00566606
zOTU_32	Bacteria	Proteobacteria	Alphaproteobacteria	Sphingomonadales	Sphingomonadaceae	Sphingopyxis	0.402766	0.798372	zOTU_32	1.47068	0	0.23619	0.569342
zOTU_321	Bacteria	Proteobacteria	Gammaproteobacteria	Xanthomonadales	Xanthomonadaceae	Stenotrophomonas	0.0549524	0.0315605	zOTU_321	0.0581377	0	0.0409762	0.0689286
zOTU_3236	Bacteria	Proteobacteria	Betaproteobacteria	Burkholderiales	Alcaligenaceae	Achromobacter	0.00484577	0.0254705	zOTU_3236	0.00494926	0.0498395	0	0.00969154
zOTU_324	Bacteria	Bacteroidetes	Flavobacteriia	Flavobacteriales	Flavobacteriaceae	Flavobacterium	0.0454299	0.323169	zOTU_324	0.529388	0.0782832	0.0293025	0.0615573
zOTU_3244	Bacteria	Actinobacteria	Actinobacteria	Actinomycetales	Dermabacteraceae	Brachybacterium	0.00162926	0.0164305	zOTU_3244	0.0302668	0	0.00325852	0
zOTU_3279	Bacteria	Proteobacteria	Gammaproteobacteria	Enterobacteriales	Enterobacteriaceae	Serratia	0.0470509	0.800361	zOTU_3279	0.0398751	1.70344	0.0448635	0.0492382
zOTU_33	Bacteria	Proteobacteria	Alphaproteobacteria	Sphingomonadales	Sphingomonadaceae	Sphingobium	1.02915	1.22739	zOTU_33	0.284713	2.34681	1.77572	0.282575
zOTU_3300	Bacteria	Proteobacteria	Betaproteobacteria	Burkholderiales	Alcaligenaceae	Achromobacter	0.000805332	0.0249528	zOTU_3300	0.0091411	0.0437292	0	0.00161066
zOTU_34	Bacteria	Actinobacteria	Actinobacteria	Actinomycetales	Micrococcaceae	Arthrobacter	0.178457	1.01267	zOTU_34	1.86545	0	0.129014	0.2279
zOTU_344	Bacteria	Actinobacteria	Actinobacteria	Actinomycetales	Micrococcaceae	Arthrobacter	0.113854	0.130114	zOTU_344	0.0119816	0.270396	0.197145	0.0305632
zOTU_3452	Bacteria	Firmicutes	Clostridia	Clostridiales	Lachnospiraceae	Clostridium_XlVa	0.000522597	0.0160475	zOTU_3452	0.000507586	0.0345012	0	0.00104519
zOTU_35	Bacteria	Proteobacteria	Alphaproteobacteria	Rhizobiales	Rhizobiaceae	Ensifer	0.433576	0.387947	zOTU_35	0.714639	0	0.336173	0.530979
zOTU_3513	Bacteria	Firmicutes	Bacilli	Bacillales	Planococcaceae	Sporosarcina	0.0225203	0.00214085	zOTU_3513	0.0017269	0.00263242	0.0286063	0.0164344
zOTU_3546	Bacteria	Firmicutes	Clostridia	Clostridiales	Ruminococcaceae	Clostridium_IV	0	0.00995622	zOTU_3546	0	0.0217792	0	0
zOTU_3552	Bacteria	Firmicutes	Bacilli	Bacillales	Planococcaceae	Sporosarcina	0.00383842	0.00330569	zOTU_3552	0.00608944	0	0.0010569	0.00661994
zOTU_3555	Bacteria	Proteobacteria	Gammaproteobacteria	Xanthomonadales	Xanthomonadaceae	Stenotrophomonas	0.0049064	0.000449574	zOTU_3555	0.000828162	0	0.0098128	0
zOTU_358	Bacteria	Proteobacteria	Betaproteobacteria	Burkholderiales	Comamonadaceae	Delftia	0.0368202	0.231077	zOTU_358	0.176201	0.296243	0.0197748	0.0538656
zOTU_3599	Bacteria	Firmicutes	Bacilli	Bacillales	Planococcaceae	Sporosarcina	0.0190357	0.00358853	zOTU_3599	0.000431725	0.00733724	0.0302217	0.00784964
zOTU_36	Bacteria	Actinobacteria	Actinobacteria	Actinomycetales	Streptomycetaceae	Streptomyces	0.456898	0.669671	zOTU_36	1.2336	0	0.549223	0.364573
zOTU_3650	Bacteria	Firmicutes	Clostridia	Clostridiales	Clostridiaceae_1	Clostridium_sensu_stricto	0.00232739	0.00199234	zOTU_3650	0.00367009	0	0.00207348	0.00258129
zOTU_3691	Bacteria	Firmicutes	Clostridia	Clostridiales	Lachnospiraceae	Clostridium_XlVa	0.000834217	0.0445191	zOTU_3691	0.000477948	0.096818	0.000623239	0.00104519
zOTU_3694	Bacteria	Proteobacteria	Gammaproteobacteria	Xanthomonadales	Xanthomonadaceae	Stenotrophomonas	0.00119193	0.0256528	zOTU_3694	0.0123444	0.0414565	0.000623239	0.00176062
zOTU_37	Bacteria	Bacteroidetes	Flavobacteriia	Flavobacteriales	Flavobacteriaceae	Flavobacterium	2.56451	0.126619	zOTU_37	0.0465243	0.221731	0.126813	5.00222
zOTU_373	Bacteria	Proteobacteria	Gammaproteobacteria	Xanthomonadales	Xanthomonadaceae	Stenotrophomonas	0.0558302	0.0238629	zOTU_373	0.043958	0	0.0591242	0.0525361
zOTU_38	Bacteria	Proteobacteria	Gammaproteobacteria	Pseudomonadales	Pseudomonadaceae	Pseudomonas	0.427247	0.145061	zOTU_38	0.267217	0	0.233383	0.621111
zOTU_39	Bacteria	Proteobacteria	Gammaproteobacteria	Pseudomonadales	Pseudomonadaceae	Pseudomonas	0.343172	0.274126	zOTU_39	0.504968	0	0.544093	0.142251
zOTU_4	Bacteria	Proteobacteria	Alphaproteobacteria	Rhizobiales	Rhizobiaceae	Rhizobium	2.53112	1.06919	zOTU_4	1.96956	0	2.1499	2.91233
zOTU_40	Bacteria	Bacteroidetes	Cytophagia	Cytophagales	Cytophagaceae	Dyadobacter	0.198208	0.858039	zOTU_40	1.5806	0	0.251358	0.145058
zOTU_400	Bacteria	Firmicutes	Clostridia	Clostridiales	Clostridiaceae_1	Clostridium_sensu_stricto	0.146646	0.12357	zOTU_400	0.00306039	0.266676	0.0276495	0.265642
zOTU_407	Bacteria	Proteobacteria	Gammaproteobacteria	Enterobacteriales	Enterobacteriaceae	Citrobacter	0.0866342	0.0516146	zOTU_407	0.0950796	0	0.00796572	0.165303
zOTU_4162	Bacteria	Actinobacteria	Actinobacteria	Actinomycetales	Microbacteriaceae	Leucobacter	0.00523728	0.00415951	zOTU_4162	0.00766225	0	0.00456192	0.00591264
zOTU_419	Bacteria	Proteobacteria	Alphaproteobacteria	Sphingomonadales	Sphingomonadaceae	Sphingobium	0.146587	0.308112	zOTU_419	0.0943942	0.561902	0.234785	0.0583883
zOTU_42	Bacteria	Proteobacteria	Gammaproteobacteria	Pseudomonadales	Pseudomonadaceae	Pseudomonas	0.446288	0.174765	zOTU_42	0.321936	0	0.171593	0.720982
zOTU_4231	Bacteria	Firmicutes	Clostridia	Clostridiales	Clostridiaceae_1	Clostridium_sensu_stricto	0.00567691	0.0207017	zOTU_4231	0.00215862	0.0427216	0.00264047	0.00871334
zOTU_429	Bacteria	Actinobacteria	Actinobacteria	Actinomycetales	Micrococcaceae	Arthrobacter	0.263653	0.306777	zOTU_429	0.065227	0.593618	0.440333	0.0869724
zOTU_43	Bacteria	Proteobacteria	Gammaproteobacteria	Pseudomonadales	Pseudomonadaceae	Pseudomonas	0.423998	0.244531	zOTU_43	0.450451	0	0.396821	0.451176
zOTU_4301	Bacteria	Proteobacteria	Betaproteobacteria	Burkholderiales	Alcaligenaceae	Achromobacter	0.00236363	0.00292201	zOTU_4301	0.00538265	0	0.00421419	0.000513073
zOTU_44	Bacteria	Bacteroidetes	Sphingobacteriia	Sphingobacteriales	Sphingobacteriaceae	Sphingobacterium	0.542268	0.430337	zOTU_44	0.792727	0	0.428941	0.655595
zOTU_4419	Bacteria	Proteobacteria	Betaproteobacteria	Burkholderiales	Alcaligenaceae	Achromobacter	0.00201743	0.0286113	zOTU_4419	0.016538	0.0429484	0.00258002	0.00145483
zOTU_45	Bacteria	Proteobacteria	Gammaproteobacteria	Pseudomonadales	Pseudomonadaceae	Pseudomonas	0.178425	0.191425	zOTU_45	0.352625	0	0.0913329	0.265517
zOTU_4523	Bacteria	Proteobacteria	Gammaproteobacteria	Xanthomonadales	Xanthomonadaceae	Stenotrophomonas	0.00910742	0.0060497	zOTU_4523	0.00971449	0.00169776	0.00237778	0.015837
zOTU_4542	Bacteria	Firmicutes	Bacilli	Bacillales	Planococcaceae	Sporosarcina	0.0146008	0.00275955	zOTU_4542	0.00259035	0.00296048	0.0151335	0.014068
zOTU_46	Bacteria	Actinobacteria	Actinobacteria	Actinomycetales	Pseudonocardiaceae	Lechevalieria	0.449102	0.457528	zOTU_46	0.842815	0	0.331323	0.56688
zOTU_4612	Bacteria	Proteobacteria	Alphaproteobacteria	Rhizobiales	Brucellaceae	Ochrobactrum	0.00554725	0.00393547	zOTU_4612	0.00724956	0	0.00917944	0.00191505
zOTU_463	Bacteria	Proteobacteria	Gammaproteobacteria	Xanthomonadales	Xanthomonadaceae	Stenotrophomonas	0.0317226	0.0149191	zOTU_463	0.0274825	0	0.0472917	0.0161534
zOTU_47	Bacteria	Actinobacteria	Actinobacteria	Actinomycetales	Nocardiaceae	Rhodococcus	0.559419	0.434623	zOTU_47	0.800621	0	0.532349	0.58649
zOTU_48	Bacteria	Proteobacteria	Gammaproteobacteria	Pseudomonadales	Pseudomonadaceae	Pseudomonas	0.742453	1.42584	zOTU_48	0.928055	2.01696	0.435546	1.04936
zOTU_4845	Bacteria	Proteobacteria	Alphaproteobacteria	Rhizobiales	Brucellaceae	Ochrobactrum	0.0136315	0.00363023	zOTU_4845	0.000957357	0.00680428	0.0112324	0.0160306
zOTU_4858	Bacteria	Firmicutes	Clostridia	Clostridiales	Clostridiaceae_1	Clostridium_sensu_stricto	0.0139027	0.0180689	zOTU_4858	0	0.0395258	0.0173681	0.0104374
zOTU_49	Bacteria	Bacteroidetes	Sphingobacteriia	Sphingobacteriales	Sphingobacteriaceae	Sphingobacterium	0.444315	0.242142	zOTU_49	0.446051	0	0.461386	0.427245
zOTU_499	Bacteria	Proteobacteria	Gammaproteobacteria	Enterobacteriales	Enterobacteriaceae	Citrobacter	0.00786378	0.0952216	zOTU_499	0.0131126	0.192726	0.0078457	0.00788187
zOTU_5	Bacteria	Proteobacteria	Gammaproteobacteria	Pseudomonadales	Pseudomonadaceae	Pseudomonas	1.57286	0.721728	zOTU_5	1.3295	0	2.41171	0.734006
zOTU_50	Bacteria	Proteobacteria	Gammaproteobacteria	Pseudomonadales	Pseudomonadaceae	Pseudomonas	0.655502	0.961766	zOTU_50	0.621904	1.36535	0.341109	0.969895
zOTU_5097	Bacteria	Proteobacteria	Alphaproteobacteria	Rhizobiales	Brucellaceae	Ochrobactrum	0.000779951	0.0129022	zOTU_5097	0.0171073	0.00790861	0	0.0015599
zOTU_51	Bacteria	Proteobacteria	Alphaproteobacteria	Sphingomonadales	Sphingomonadaceae	Sphingobium	0.893341	0.951991	zOTU_51	0.37396	1.6384	0.793388	0.993294
zOTU_519	Bacteria	Firmicutes	Clostridia	Clostridiales	Clostridiaceae_1	Clostridium_sensu_stricto	0.0100503	0.105803	zOTU_519	0.00547264	0.224946	0.00756506	0.0125355
zOTU_52	Bacteria	Actinobacteria	Actinobacteria	Actinomycetales	Microbacteriaceae	Lysinimonas	0.402993	0.441479	zOTU_52	0.813251	0	0.10159	0.704397
zOTU_5221	Bacteria	Proteobacteria	Alphaproteobacteria	Rhizobiales	Brucellaceae	Ochrobactrum	0.00127717	0.0085864	zOTU_5221	0.0038677	0.0141898	0	0.00255433
zOTU_5225	Bacteria	Proteobacteria	Betaproteobacteria	Burkholderiales	Alcaligenaceae	Achromobacter	0.00453103	0.0148659	zOTU_5225	0.00734856	0.0237927	0.00442245	0.00463962
zOTU_5232	Bacteria	Proteobacteria	Betaproteobacteria	Burkholderiales	Alcaligenaceae	Achromobacter	0.00201046	0.00840881	zOTU_5232	0.00331246	0.0144607	0.00141583	0.0026051
zOTU_53	Bacteria	Proteobacteria	Gammaproteobacteria	Pseudomonadales	Pseudomonadaceae	Pseudomonas	0.314142	1.23809	zOTU_53	0.176901	2.49826	0.129472	0.498813
zOTU_54	Bacteria	Proteobacteria	Gammaproteobacteria	Xanthomonadales	Xanthomonadaceae	Stenotrophomonas	0.306365	0.131844	zOTU_54	0.242869	0	0.147391	0.465339
zOTU_55	Bacteria	Bacteroidetes	Flavobacteriia	Flavobacteriales	Flavobacteriaceae	Flavobacterium	0.076912	1.46683	zOTU_55	1.64035	1.26077	0.0733481	0.0804759
zOTU_5516	Bacteria	Proteobacteria	Betaproteobacteria	Burkholderiales	Alcaligenaceae	Achromobacter	0.00578081	0.00979981	zOTU_5516	0.00405761	0.0166187	0.00557612	0.0059855
zOTU_56	Bacteria	Bacteroidetes	Flavobacteriia	Flavobacteriales	Flavobacteriaceae	Flavobacterium	0.0996167	1.40152	zOTU_56	2.28492	0.352484	0.0862471	0.112986
zOTU_5685	Bacteria	Firmicutes	Clostridia	Clostridiales	Clostridiaceae_1	Clostridium_sensu_stricto	0.013239	0.00823888	zOTU_5685	0.00131433	0.0164618	0.0110305	0.0154474
zOTU_57	Bacteria	Proteobacteria	Alphaproteobacteria	Sphingomonadales	Sphingomonadaceae	Sphingobium	0.279046	0.4565	zOTU_57	0.840921	0	0.312068	0.246025
zOTU_58	Bacteria	Proteobacteria	Gammaproteobacteria	Pseudomonadales	Pseudomonadaceae	Pseudomonas	0.388731	0.119204	zOTU_58	0.219587	0	0.236588	0.540874
zOTU_6	Bacteria	Proteobacteria	Gammaproteobacteria	Pseudomonadales	Pseudomonadaceae	Pseudomonas	1.67235	0.449647	zOTU_6	0.828297	0	1.84281	1.5019
zOTU_60	Bacteria	Bacteroidetes	Sphingobacteriia	Sphingobacteriales	Sphingobacteriaceae	Sphingobacterium	0.431533	0.210742	zOTU_60	0.388209	0	0.486905	0.37616
zOTU_6062	Bacteria	Proteobacteria	Betaproteobacteria	Burkholderiales	Alcaligenaceae	Achromobacter	0.000880158	0.0149079	zOTU_6062	0.00463532	0.0271065	0.00176031	0
zOTU_61	Bacteria	Firmicutes	Bacilli	Bacillales	Bacillaceae_1	Bacillus	0.298424	0.492323	zOTU_61	0.906911	0	0.38884	0.208007
zOTU_62	Bacteria	Bacteroidetes	Sphingobacteriia	Sphingobacteriales	Sphingobacteriaceae	Sphingobacterium	0.264358	0.504651	zOTU_62	0.92962	0	0.451128	0.0775867
zOTU_6263	Bacteria	Firmicutes	Bacilli	Bacillales	Planococcaceae	Sporosarcina	0.0168574	0.00423039	zOTU_6263	0.000450883	0.00871856	0.014006	0.0197088
zOTU_6269	Bacteria	Firmicutes	Bacilli	Bacillales	Planococcaceae	Sporosarcina	0.00765919	0.0187337	zOTU_6269	0.00131433	0.0394192	0.00922782	0.00609057
zOTU_63	Bacteria	Actinobacteria	Actinobacteria	Actinomycetales	Micrococcaceae	Arthrobacter	0.17704	0.664096	zOTU_63	1.22334	0	0.0951361	0.258943
zOTU_6314	Bacteria	Firmicutes	Bacilli	Bacillales	Planococcaceae	Sporosarcina	0.00142323	0.0399262	zOTU_6314	0.00288269	0.0839153	0.0019571	0.000889363
zOTU_635	Bacteria	Firmicutes	Clostridia	Clostridiales	Ruminococcaceae	Clostridium_IV	0.00484177	0.0605333	zOTU_635	0.0014841	0.130654	0.00687772	0.00280582
zOTU_64	Bacteria	Proteobacteria	Gammaproteobacteria	Pseudomonadales	Pseudomonadaceae	Pseudomonas	0.335531	0.143583	zOTU_64	0.264495	0	0.387215	0.283846
zOTU_642	Bacteria	Proteobacteria	Betaproteobacteria	Burkholderiales	Alcaligenaceae	Achromobacter	0.0191539	0.00833291	zOTU_642	0.0153501	0	0.00805582	0.0302519
zOTU_65	Bacteria	Proteobacteria	Betaproteobacteria	Burkholderiales	Comamonadaceae	Acidovorax	0.411426	0.1532	zOTU_65	0.28221	0	0.26105	0.561801
zOTU_6567	Bacteria	Proteobacteria	Betaproteobacteria	Burkholderiales	Oxalobacteraceae	Janthinobacterium	0.064222	0.599707	zOTU_6567	0.00245214	1.30895	0.0584395	0.0700045
zOTU_66	Bacteria	Proteobacteria	Alphaproteobacteria	Rhizobiales	Bradyrhizobiaceae	Bosea	0.277668	0.320524	zOTU_66	0.590438	0	0.171275	0.384061
zOTU_662	Bacteria	Proteobacteria	Gammaproteobacteria	Enterobacteriales	Enterobacteriaceae	Citrobacter	0.00834745	0.0673969	zOTU_662	0.00392299	0.142772	0.00781859	0.0088763
zOTU_6659	Bacteria	Firmicutes	Clostridia	Clostridiales	Clostridiaceae_1	Clostridium_sensu_stricto	0.00145655	0.0616458	zOTU_6659	0.00139865	0.133189	0.00097855	0.00193456
zOTU_67	Bacteria	Proteobacteria	Gammaproteobacteria	Enterobacteriales	Enterobacteriaceae	Pantoea	0.273366	0.196226	zOTU_67	0.36147	0	0.00137605	0.545356
zOTU_69	Bacteria	Bacteroidetes	Flavobacteriia	Flavobacteriales	Flavobacteriaceae	Flavobacterium	2.10388	0.227362	zOTU_69	0.112049	0.364296	0.570009	3.63774
zOTU_7	Bacteria	Proteobacteria	Alphaproteobacteria	Sphingomonadales	Sphingomonadaceae	Sphingobium	1.21546	1.99043	zOTU_7	3.66614	0.000515209	0.800547	1.63037
zOTU_70	Bacteria	Bacteroidetes	Sphingobacteriia	Sphingobacteriales	Sphingobacteriaceae	Sphingobacterium	0.348611	0.206777	zOTU_70	0.380905	0	0.316202	0.38102
zOTU_709	Bacteria	Proteobacteria	Gammaproteobacteria	Xanthomonadales	Xanthomonadaceae	Stenotrophomonas	0.0255351	0.0106973	zOTU_709	0.0197056	0	0.0403971	0.0106731
zOTU_71	Bacteria	Proteobacteria	Alphaproteobacteria	Rhizobiales	Rhizobiaceae	Ensifer	0.291442	0.354975	zOTU_71	0.653902	0	0.256869	0.326016
zOTU_711	Bacteria	Proteobacteria	Gammaproteobacteria	Xanthomonadales	Xanthomonadaceae	Stenotrophomonas	0.00839968	0.14289	zOTU_711	0.131736	0.156135	0.00557079	0.0112286
zOTU_72	Bacteria	Proteobacteria	Gammaproteobacteria	Pseudomonadales	Pseudomonadaceae	Pseudomonas	0.798837	0.784313	zOTU_72	0.538225	1.07654	0.259326	1.33835
zOTU_73	Bacteria	Candidatus_Saccharibacteria	Saccharibacteria_genera_incertae_sedis	Saccharibacteria_genera_incertae_sedis	Saccharibacteria_genera_incertae_sedis	Saccharibacteria	0.295985	0.342243	zOTU_73	0.630448	0	0.0876359	0.504335
zOTU_736	Bacteria	Proteobacteria	Alphaproteobacteria	Rhizobiales	Brucellaceae	Ochrobactrum	0.0285237	0.022365	zOTU_736	0.0411987	0	0.0250557	0.0319917
zOTU_746	Bacteria	Proteobacteria	Gammaproteobacteria	Xanthomonadales	Xanthomonadaceae	Stenotrophomonas	0.0196775	0.0800192	zOTU_746	0.0596178	0.104246	0.0113489	0.0280062
zOTU_75	Bacteria	Proteobacteria	Alphaproteobacteria	Sphingomonadales	Sphingomonadaceae	Sphingobium	0.201787	0.478217	zOTU_75	0.880926	0	0.111621	0.291952
zOTU_76	Bacteria	Firmicutes	Bacilli	Bacillales	Bacillaceae_1	Bacillus	0.168878	0.284567	zOTU_76	0.524202	0	0.190096	0.14766
zOTU_762	Bacteria	Proteobacteria	Betaproteobacteria	Burkholderiales	Alcaligenaceae	Achromobacter	0.0326645	0.0107857	zOTU_762	0.0198684	0	0.0566132	0.00871588
zOTU_78	Bacteria	Firmicutes	Bacilli	Bacillales	Bacillaceae_1	Bacillus	0.0983225	0.413397	zOTU_78	0.761521	0	0.0788679	0.117777
zOTU_7946	Bacteria	Proteobacteria	Gammaproteobacteria	Xanthomonadales	Xanthomonadaceae	Stenotrophomonas	0.00103969	0.0114239	zOTU_7946	0.00473291	0.0193694	0.00151391	0.00056547
zOTU_8	Bacteria	Proteobacteria	Alphaproteobacteria	Sphingomonadales	Sphingomonadaceae	Sphingobium	1.35018	3.8163	zOTU_8	2.39872	5.49969	0.623367	2.077
zOTU_80	Bacteria	Proteobacteria	Gammaproteobacteria	Enterobacteriales	Enterobacteriaceae	Pectobacterium	0.0463502	0.799963	zOTU_80	0.0391408	1.70344	0.0448635	0.047837
zOTU_8027	Bacteria	Proteobacteria	Betaproteobacteria	Burkholderiales	Alcaligenaceae	Achromobacter	0.000802397	0.0146399	zOTU_8027	0.00246852	0.0290934	0	0.00160479
zOTU_81	Bacteria	Bacteroidetes	Sphingobacteriia	Sphingobacteriales	Sphingobacteriaceae	Pedobacter	0.338627	0.234958	zOTU_81	0.432818	0	0.225818	0.451437
zOTU_82	Bacteria	Proteobacteria	Gammaproteobacteria	Pseudomonadales	Pseudomonadaceae	Pseudomonas	0.560913	0.803301	zOTU_82	0.437512	1.23768	0.499729	0.622098
zOTU_83	Bacteria	Bacteroidetes	Flavobacteriia	Flavobacteriales	Flavobacteriaceae	Flavobacterium	0.490349	0.403374	zOTU_83	0.743057	0	0.954062	0.0266375
zOTU_8422	Bacteria	Firmicutes	Clostridia	Clostridiales	Clostridiaceae_1	Clostridium_sensu_stricto	0.00145599	0.0511704	zOTU_8422	0.00200971	0.109549	0.00130719	0.00160479
zOTU_8469	Bacteria	Firmicutes	Bacilli	Bacillales	Planococcaceae	Paenisporosarcina	0.0113079	0.00387298	zOTU_8469	0.000882608	0.00742406	0.0200614	0.00255433
zOTU_85	Bacteria	Proteobacteria	Alphaproteobacteria	Rhizobiales	Phyllobacteriaceae	Aminobacter	0.266636	0.245086	zOTU_85	0.451474	0	0.129329	0.403943
zOTU_86	Bacteria	Proteobacteria	Gammaproteobacteria	Pseudomonadales	Pseudomonadaceae	Pseudomonas	0.364387	0.100448	zOTU_86	0.18153	0.00416389	0.341907	0.386867
zOTU_8645	Bacteria	Proteobacteria	Alphaproteobacteria	Rhizobiales	Brucellaceae	Ochrobactrum	0.000805332	0.0101152	zOTU_8645	0.00526713	0.0158724	0	0.00161066
zOTU_87	Bacteria	Proteobacteria	Gammaproteobacteria	Chromatiales	Chromatiaceae	Rheinheimera	1.76317	0.0959572	zOTU_87	0.0392025	0.163353	1.5894	1.93694
zOTU_877	Bacteria	Proteobacteria	Betaproteobacteria	Burkholderiales	Alcaligenaceae	Achromobacter	0.0182491	0.00901224	zOTU_877	0.0166015	0	0.0255326	0.0109657
zOTU_88	Bacteria	Proteobacteria	Gammaproteobacteria	Pseudomonadales	Pseudomonadaceae	Cellvibrio	0.0881365	1.06692	zOTU_88	0.843429	1.33231	0.0758621	0.100411
zOTU_89	Bacteria	Proteobacteria	Gammaproteobacteria	Pseudomonadales	Pseudomonadaceae	Pseudomonas	1.85892	0.176998	zOTU_89	0.080723	0.291324	1.8186	1.89924
zOTU_9	Bacteria	Proteobacteria	Alphaproteobacteria	Sphingomonadales	Sphingomonadaceae	Sphingobium	1.14653	1.81345	zOTU_9	3.34056	0	0.811955	1.48111
zOTU_92	Bacteria	Proteobacteria	Alphaproteobacteria	Rhizobiales	Rhizobiaceae	Ensifer	0.171819	0.99325	zOTU_92	0.496843	1.58273	0.206961	0.136677
zOTU_93	Bacteria	Firmicutes	Bacilli	Bacillales	Bacillaceae_1	Bacillus	0.0890347	0.365844	zOTU_93	0.673924	0	0.0660293	0.11204
zOTU_94	Bacteria	Proteobacteria	Gammaproteobacteria	Pseudomonadales	Pseudomonadaceae	Pseudomonas	0.343938	0.754516	zOTU_94	0.443292	1.12409	0.179927	0.507948
zOTU_943	Bacteria	Actinobacteria	Actinobacteria	Actinomycetales	Microbacteriaceae	Leifsonia	0.0131596	0.0332162	zOTU_943	0.0611878	0	0.00559526	0.0207238
zOTU_948	Bacteria	Proteobacteria	Betaproteobacteria	Burkholderiales	Alcaligenaceae	Achromobacter	0.0133858	0.0727938	zOTU_948	0.0352487	0.117379	0.00337306	0.0233985
zOTU_95	Bacteria	Bacteroidetes	Flavobacteriia	Flavobacteriales	Flavobacteriaceae	Flavobacterium	0.307018	0.19973	zOTU_95	0.367924	0	0.610719	0.00331631
zOTU_956	Bacteria	Proteobacteria	Gammaproteobacteria	Xanthomonadales	Xanthomonadaceae	Stenotrophomonas	0.00121059	0.0818334	zOTU_956	0.0113158	0.165573	0.00242118	0
zOTU_96	Bacteria	Proteobacteria	Gammaproteobacteria	Pseudomonadales	Moraxellaceae	Acinetobacter	0.022	1.13891	zOTU_96	1.7677	0.392229	0.0208341	0.0231658
zOTU_962	Bacteria	Actinobacteria	Actinobacteria	Actinomycetales	Dermabacteraceae	Brachybacterium	0.0128062	0.0338062	zOTU_962	0.0622746	0	0.0199603	0.005652
zOTU_97	Bacteria	Proteobacteria	Alphaproteobacteria	Sphingomonadales	Sphingomonadaceae	Sphingobium	0.184584	0.304711	zOTU_97	0.561309	0	0.153616	0.215552
zOTU_98	Bacteria	Actinobacteria	Actinobacteria	Actinomycetales	Microbacteriaceae	Microbacterium	0.157376	0.29882	zOTU_98	0.550459	0	0.09593	0.218822
zOTU_988	Bacteria	Proteobacteria	Gammaproteobacteria	Xanthomonadales	Xanthomonadaceae	Stenotrophomonas	0.0448932	0.0476678	zOTU_988	0.0296646	0.0690467	0.0817449	0.00804156
zOTU_989	Bacteria	Proteobacteria	Gammaproteobacteria	Xanthomonadales	Xanthomonadaceae	Stenotrophomonas	0.00257067	0.0798401	zOTU_989	0.00669478	0.1667	0.00399617	0.00114516
zOTU_99	Bacteria	Actinobacteria	Actinobacteria	Actinomycetales	Microbacteriaceae	Agromyces	0.197651	0.279586	zOTU_99	0.515027	0	0.0971219	0.29818
Figure 3b
OTUID	Kingdom	Phylum	Class	Order	Family	Genus	GH	NF	LJZ	CY	ZY	LD
zOTU_1	Fungi	Ascomycota	Sordariomycetes	Glomerellales	Plectosphaerellaceae	Plectosphaerella	34.3302	13.5458	4.96211	19.9836	54.3241	14.3364
zOTU_10	Fungi	Ascomycota	Sordariomycetes	Glomerellales	Plectosphaerellaceae	Gibellulopsis	0.135175	2.92517	0.35428	4.85334	0.169326	0.101023
zOTU_100	Fungi	Ascomycota	Sordariomycetes	Sordariales	Chaetomiaceae	Chaetomium	0.593019	0.0108256	0.0252598	0	0.0147061	1.17133
zOTU_101	Fungi	Ascomycota	Sordariomycetes	Hypocreales	Cordycipitaceae	Beauveria	0	0.187031	0.436407	0	0	0
zOTU_102	Fungi	Ascomycota	Dothideomycetes	Capnodiales	Cladosporiaceae	Cladosporium	0.000495682	0.172228	0.0158206	0.289534	0	0.000991364
zOTU_103	Fungi	Ascomycota	Sordariomycetes	Glomerellales	Plectosphaerellaceae	Gibellulopsis	0	0.159548	0	0.279209	0	0
zOTU_104	Fungi	Ascomycota	Eurotiomycetes	Onygenales	Gymnoascaceae	Gymnoascus	0.185346	0.139238	0.32489	0	0.00497271	0.365719
zOTU_105	Fungi	Ascomycota	Sordariomycetes	Hypocreales	Hypocreaceae	Acremonium	0	0.164193	0.00056392	0.286915	0	0
zOTU_106	Fungi	Ascomycota	Pezizomycetes	Pezizales	Pyronemataceae	Unassigned	0.000662874	0.209224	0.487948	0.000181002	0	0.00132575
zOTU_107	Fungi	Ascomycota	Ascomycota incertae sedis	Ascomycota incertae sedis	Ascomycota incertae sedis	Tetracladium	0	0.224578	0.521954	0.00154649	0	0
zOTU_108	Fungi	Ascomycota	Sordariomycetes	Microascales	Microascaceae	Scopulariopsis	0	0.192904	0.45011	0	0	0
zOTU_109	Fungi	Ascomycota	Sordariomycetes	Microascales	Microascaceae	Wardomyces	0	0.095594	0.223053	0	0	0
zOTU_11	Fungi	Ascomycota	Sordariomycetes	Glomerellales	Plectosphaerellaceae	Plectosphaerella	0	1.93183	0	3.3807	0	0
zOTU_110	Fungi	Ascomycota	Sordariomycetes	Hypocreales	Hypocreales_fam_Incertae_sedis	Acremonium	0	0.136516	0	0.238903	0	0
zOTU_111	Fungi	Ascomycota	Sordariomycetes	Hypocreomycetidae_ord_Incertae_sedis	Plectosphaerellaceae	Verticillium	0	0.182372	0.425535	0	0	0
zOTU_112	Fungi	Ascomycota	Eurotiomycetes	Eurotiales	Trichocomaceae	Aspergillus	0.00189249	0.260976	0.600645	0.00622376	0	0.00378499
zOTU_113	Fungi	Ascomycota	Sordariomycetes	Hypocreales	Nectriaceae	Cosmospora	0	0.120935	0	0.211636	0	0
zOTU_114	Fungi	Ascomycota	Dothideomycetes	Pleosporales	Pleosporineae	Didymellaceae	0	0.129921	0.302623	0.000393875	0	0
zOTU_115	Fungi	Ascomycota	Eurotiomycetes	Onygenales	Onygenales_fam_Incertae_sedis	Arachnotheca	0	0.105461	0	0.184556	0	0
zOTU_116	Fungi	Mortierellomycota	Mortierellomycotina_cls_Incertae_sedis	Mortierellales	Mortierellaceae	Mortierella	0	0.137445	0.317826	0.00215993	0	0
zOTU_117	Fungi	Basidiomycota	Tremellomycetes	Cystofilobasidiales	Cystofilobasidiaceae	Cystofilobasidium	0	0.100331	0.00189554	0.174157	0	0
zOTU_118	Fungi	Ascomycota	Sordariomycetes	Hypocreales	Bionectriaceae	Clonostachys	0.00012598	0.116862	0	0.204509	0	0.00025196
zOTU_119	Fungi	Ascomycota	Sordariomycetes	Hypocreales	Nectriaceae	Fusarium	0	0.120046	0.000528446	0.209685	0	0
zOTU_12	Fungi	Ascomycota	Dothideomycetes	Capnodiales	Cladosporiaceae	Cladosporium	0.456393	2.19929	0.0672053	3.79835	0.00537095	0.907416
zOTU_121	Fungi	Basidiomycota	Tremellomycetes	Cystofilobasidiales	Cystofilobasidiaceae	Mrakia	0	0.115708	0.269984	0	0	0
zOTU_122	Fungi	Ascomycota	Sordariomycetes	Xylariales	Amphisphaeriaceae	Pestalotiopsis	0.00108648	0.107575	0.00587905	0.183847	0	0.00217295
zOTU_123	Fungi	Ascomycota	Dothideomycetes	Pleosporales	Phaeosphaeriaceae	Parastagonospora	0.00012598	0.158115	0.368935	0	0	0.00025196
zOTU_124	Fungi	Ascomycota	Unassigned	Unassigned	Unassigned	Unassigned	0	0.0846815	0.0175005	0.135067	0	0
zOTU_125	Fungi	Mortierellomycota	Mortierellomycotina_cls_Incertae_sedis	Mortierellales	Mortierellaceae	Mortierella	0.149044	0.0981878	0.105736	0.0925267	0.00559101	0.292497
zOTU_126	Fungi	Ascomycota	Eurotiomycetes	Eurotiales	Trichocomaceae	Talaromyces	0	0.0998783	0	0.174787	0	0
zOTU_127	Fungi	Ascomycota	Dothideomycetes	Pleosporales	Didymellaceae	Phoma	0	0.114092	0	0.199661	0	0
zOTU_128	Fungi	Ascomycota	Sordariomycetes	Hypocreomycetidae_ord_Incertae_sedis	Glomerellaceae	Colletotrichum	0	0.118949	0	0.208161	0	0
zOTU_129	Fungi	Ascomycota	Sordariomycetes	Microascales	Microascaceae	Wardomyces	0	0.112957	0.263567	0	0	0
zOTU_13	Fungi	Ascomycota	Sordariomycetes	Sordariales	Chaetomiaceae	Humicola	0.568065	0.525502	0.890771	0.251551	0.0591206	1.07701
zOTU_130	Fungi	Ascomycota	Sordariomycetes	Hypocreales	Niessliaceae	Monocillium	0	0.0790643	0	0.138362	0	0
zOTU_131	Fungi	Ascomycota	Sordariomycetes	Sordariales	Lasiosphaeriaceae	Zopfiella	0	0.146819	0.342578	0	0	0
zOTU_132	Fungi	Ascomycota	Sordariomycetes	Microascales	Microascaceae	Wardomyces	0	0.16514	0.385326	0	0	0
zOTU_133	Fungi	Mortierellomycota	Mortierellomycotina_cls_Incertae_sedis	Mortierellales	Mortierellaceae	Mortierella	0.00100437	0.126621	0.29545	0	0	0.00200875
zOTU_134	Fungi	Ascomycota	Sordariomycetes	Microascales	Microascaceae	Scopulariopsis	0	0.134848	0.314645	0	0	0
zOTU_135	Fungi	Ascomycota	Sordariomycetes	Microascales	Microascaceae	Scopulariopsis	0	0.0934006	0	0.163451	0	0
zOTU_136	Fungi	Basidiomycota	Tremellomycetes	Trichosporonales	Trichosporonaceae	Trichosporon	0.0012315	0.082129	0	0.143726	0	0.00246301
zOTU_137	Fungi	Ascomycota	Sordariomycetes	Hypocreales	Hypocreaceae	Trichoderma	0	0.0699483	0.00026353	0.122212	0	0
zOTU_139	Fungi	Ascomycota	Eurotiomycetes	Eurotiales	Trichocomaceae	Aspergillus	0	0.0690272	0.000960294	0.120077	0	0
zOTU_14	Fungi	Ascomycota	Sordariomycetes	Hypocreales	Nectriaceae	Fusarium	0.497683	1.85502	0.0770041	3.18854	0.596779	0.398587
zOTU_140	Fungi	Basidiomycota	Agaricomycetes	Agaricales	Psathyrellaceae	Coprinopsis	0	0.0811671	0	0.142042	0	0
zOTU_144	Fungi	Ascomycota	Sordariomycetes	Sordariales	Chaetomiaceae	Humicola	0	0.112464	0.262417	0	0	0
zOTU_146	Fungi	Ascomycota	Unassigned	Unassigned	Unassigned	Unassigned	0.0067009	0.106474	0	0.186329	0.00329629	0.0101055
zOTU_147	Fungi	Basidiomycota	Agaricomycetes	Cantharellales	Ceratobasidiaceae	Rhizoctonia	0	0.0900565	0	0.157599	0	0
zOTU_148	Fungi	Ascomycota	Sordariomycetes	Hypocreales	Hypocreales_fam_Incertae_sedis	Acremonium	0.0197834	0.0760216	0.028865	0.111389	0.00170778	0.037859
zOTU_149	Fungi	Basidiomycota	Microbotryomycetes	Sporidiobolales	Sporidiobolales_fam_Incertae_sedis	Sporobolomyces	0	0.0652946	0	0.114266	0	0
zOTU_15	Fungi	Ascomycota	Sordariomycetes	Sordariales	Chaetomiaceae	Chaetomium	0.172447	2.0579	4.73652	0.0489424	0.0294399	0.315454
zOTU_152	Fungi	Ascomycota	Sordariomycetes	Hypocreomycetidae_ord_Incertae_sedis	Plectosphaerellaceae	Lectera	0.000902785	0.0928158	0.0201179	0.147339	0.00071296	0.00109261
zOTU_153	Fungi	Ascomycota	Eurotiomycetes	Eurotiales	Trichocomaceae	Talaromyces	0	0.087178	0	0.152561	0	0
zOTU_154	Fungi	Mortierellomycota	Mortierellomycotina_cls_Incertae_sedis	Mortierellales	Mortierellaceae	Mortierella	0.000848503	0.091117	0.208026	0.00343528	0	0.00169701
zOTU_155	Fungi	Basidiomycota	Tremellomycetes	Tremellales	Tremellales_fam_Incertae_sedis	Hannaella	0	0.150548	0.156499	0.146085	0	0
zOTU_156	Fungi	Ascomycota	Sordariomycetes	Hypocreales	Cordycipitaceae	Beauveria	0.000273152	0.0699838	0.00731925	0.116982	0	0.000546305
zOTU_157	Fungi	Ascomycota	Leotiomycetes	Helotiales	Helotiales_fam_Incertae_sedis	Pilidium	0	0.0834153	0.000253887	0.145786	0	0
zOTU_158	Fungi	Ascomycota	Eurotiomycetes	Eurotiales	Trichocomaceae	Aspergillus	0	0.135164	0.296736	0.0139856	0	0
zOTU_159	Fungi	Ascomycota	Dothideomycetes	Pleosporales	Pleosporaceae	Alternaria	0	0.0877427	0.204733	0	0	0
zOTU_16	Fungi	Ascomycota	Dothideomycetes	Pleosporales	Phaeosphaeriaceae	Parastagonospora	0	1.62108	3.78251	0	0	0
zOTU_160	Fungi	Ascomycota	Dothideomycetes	Pleosporales	Latoruaceae	Latorua	0.000933535	0.0827325	0.000784862	0.144193	0.000237066	0.00163
zOTU_161	Fungi	Ascomycota	Dothideomycetes	Pleosporales	Pleosporaceae	Curvularia	0.000136576	0.0724044	0	0.126708	0	0.000273152
zOTU_162	Fungi	Ascomycota	Eurotiomycetes	Eurotiales	Trichocomaceae	Talaromyces	0	0.062285	0	0.108999	0	0
zOTU_163	Fungi	Ascomycota	Sordariomycetes	Microascales	Microascaceae	Microascus	0.000529807	0.0978818	0.184119	0.0332039	0	0.00105962
zOTU_164	Fungi	Ascomycota	Sordariomycetes	Sordariales	Lasiosphaeriaceae	Podospora	0	0.0907625	0.211779	0	0	0
zOTU_165	Fungi	Basidiomycota	Ustilaginomycetes	Ustilaginales	Ustilaginaceae	Pseudozyma	0	0.0691419	0	0.120998	0	0
zOTU_167	Fungi	Blastocladiomycota	Agaricomycetes	Geastrales	Geastraceae	Geastrum	0.0152725	0.0649409	0.00794786	0.107686	0	0.030545
zOTU_17	Fungi	Olpidiomycota	Olpidiomycetes	Olpidiales	Olpidiaceae	Olpidium	2.86997	0	0	0	0.0172217	5.72272
zOTU_170	Fungi	Ascomycota	Eurotiomycetes	Eurotiales	Trichocomaceae	Aspergillus	0	0.0686916	0.0319395	0.0962556	0	0
zOTU_171	Fungi	Ascomycota	Dothideomycetes	Dothideomycetidae_ord_Incertae_sedis	Eremomycetaceae	Arthrographis	0.00168899	0.0699933	0.0136647	0.11224	0	0.00337798
zOTU_173	Fungi	Ascomycota	Sordariomycetes	Sordariales	Lasiosphaeriaceae	Podospora	0.000236495	0.0839986	0.0457906	0.112655	0.00047299	0
zOTU_174	Fungi	Ascomycota	Sordariomycetes	Hypocreales	Hypocreales_fam_Incertae_sedis	Acremonium	0.0188856	0.0703706	0.0223554	0.106382	0.000498348	0.0372728
zOTU_176	Fungi	Ascomycota	Sordariomycetes	Microascales	Microascaceae	Kernia	0.000262556	0.128762	0.300445	0	0	0.000525113
zOTU_178	Fungi	Mortierellomycota	Mortierellomycotina_cls_Incertae_sedis	Mortierellales	Mortierellaceae	Mortierella	0.0289649	0.0616871	0.0228896	0.0907852	0.00256783	0.055362
zOTU_179	Fungi	Ascomycota	Sordariomycetes	Hypocreales	Stachybotryaceae	Striatibotrys	0	0.116951	0.159091	0.085346	0	0
zOTU_18	Fungi	Ascomycota	Dothideomycetes	Pleosporales	Pleosporales_fam_Incertae_sedis	Pyrenochaeta	1.94157	0.321433	0.750011	0	3.38521	0.497931
zOTU_188	Fungi	Basidiomycota	Tremellomycetes	Tremellales	Tremellales_fam_Incertae_sedis	Hannaella	0	0.0822199	0.0471702	0.108507	0	0
zOTU_196	Fungi	Ascomycota	Eurotiomycetes	Eurotiales	Trichocomaceae	Aspergillus	0.0343303	0.077372	0.0894565	0.0683085	0	0.0686605
zOTU_2	Fungi	Ascomycota	Pezizomycetes	Pezizales	Pyronemataceae	Pseudombrophila	13.3249	1.27619	2.97779	0	0.657292	25.9925
zOTU_20	Fungi	Ascomycota	Sordariomycetes	Glomerellales	Plectosphaerellaceae	Acremonium	0.0211711	1.3129	0.0871312	2.23222	0.001097	0.0412452
zOTU_201	Fungi	Ascomycota	Sordariomycetes	Glomerellales	Plectosphaerellaceae	Verticillium	0	0.0994161	0	0.173978	0	0
zOTU_204	Fungi	Ascomycota	Sordariomycetes	Hypocreales	Stachybotryaceae	Striatibotrys	0.000409675	0.0931049	0.134616	0.0619715	0	0.00081935
zOTU_21	Fungi	Ascomycota	Dothideomycetes	Pleosporales	Pleosporaceae	Alternaria	0.0158698	1.17832	0.043743	2.02925	0	0.0317395
zOTU_22	Fungi	Ascomycota	Eurotiomycetes	Eurotiales	Trichocomaceae	Penicillium	0.000262556	1.14356	0.0874715	1.93563	0	0.000525113
zOTU_221	Fungi	Ascomycota	Sordariomycetes	Hypocreales	Bionectriaceae	Clonostachys	0	0.0850473	0.1982	0.000182434	0	0
zOTU_23	Fungi	Ascomycota	Sordariomycetes	Glomerellales	Plectosphaerellaceae	Plectosphaerella	0	1.05072	0.0010379	1.83798	0	0
zOTU_24	Fungi	Olpidiomycota	Olpidiomycetes	Olpidiales	Olpidiaceae	Olpidium	0.38439	1.37159	3.19938	0.000757447	0.00550757	0.763272
zOTU_25	Fungi	Ascomycota	Eurotiomycetes	Eurotiales	Trichocomaceae	Penicillium	0.00935031	0.889796	0.000983902	1.5564	0	0.0187006
zOTU_26	Fungi	Basidiomycota	Tremellomycetes	Trichosporonales	Trichosporonaceae	Trichosporon	0.00458449	1.04952	2.42276	0.0195833	0	0.00916898
zOTU_27	Fungi	Ascomycota	Sordariomycetes	Hypocreales	Bionectriaceae	Geosmithia	0.000264619	0.841767	0.0357237	1.4463	0.000237066	0.000292172
zOTU_28	Fungi	Ascomycota	Dothideomycetes	Pleosporales	Didymellaceae	Phoma	0	0.965907	0.000256458	1.69014	0	0
zOTU_29	Fungi	Mortierellomycota	Mortierellomycotina_cls_Incertae_sedis	Mortierellales	Mortierellaceae	Mortierella	1.44363	0.523918	0.352106	0.652777	0.025141	2.86212
zOTU_3	Fungi	Ascomycota	Sordariomycetes	Hypocreales	Nectriaceae	Fusarium	22.4424	1.14623	1.37478	0.974814	26.5883	18.2965
zOTU_30	Fungi	Ascomycota	Sordariomycetes	Sordariales	Chaetomiaceae	Chaetomium	0.288246	0.615139	1.32857	0.0800689	0.00720531	0.569287
zOTU_31	Fungi	Ascomycota	Sordariomycetes	Glomerellales	Plectosphaerellaceae	Acrostalagmus	0	0.654069	0.000886879	1.14396	0	0
zOTU_32	Fungi	Ascomycota	Eurotiomycetes	Eurotiales	Trichocomaceae	Aspergillus	0	0.617286	0.00251455	1.07836	0	0
zOTU_33	Fungi	Ascomycota	Pezizomycetes	Pezizales	Pyronemataceae	Unassigned	0.130765	0.437446	1.00438	0.012248	0.0183188	0.24321
zOTU_34	Fungi	Mortierellomycota	Mortierellomycotina_cls_Incertae_sedis	Mortierellales	Mortierellaceae	Mortierella	0.000292172	0.764824	1.78459	0	0	0.000584344
zOTU_35	Fungi	Ascomycota	Sordariomycetes	Sordariales	Chaetomiaceae	Chaetomium	0.000363953	0.898279	2.09468	0.000974631	0	0.000727906
zOTU_36	Fungi	Ascomycota	Sordariomycetes	Hypocreales	Nectriaceae	Fusarium	0.000340086	0.724796	0.00193048	1.26695	0	0.000680173
zOTU_37	Fungi	Unassigned	Unassigned	Unassigned	Unassigned	Unassigned	0	0.398784	0.0269209	0.677682	0	0
zOTU_38	Fungi	Ascomycota	Pezizomycetes	Pezizales	Pyronemataceae	Unassigned	0	0.691355	1.61316	0	0	0
zOTU_39	Fungi	Ascomycota	Eurotiomycetes	Eurotiales	Trichocomaceae	Talaromyces	0	0.497207	0.00196022	0.868642	0	0
zOTU_4	Fungi	Ascomycota	Sordariomycetes	Glomerellales	Plectosphaerellaceae	Plectosphaerella	3.07178	8.25743	16.4675	2.0999	5.7251	0.418469
zOTU_40	Fungi	Ascomycota	Sordariomycetes	Sordariales	Chaetomiaceae	Humicola	0.00105595	0.506022	0.00283289	0.883414	0.000312344	0.00179955
zOTU_41	Fungi	Ascomycota	Sordariomycetes	Hypocreales	Nectriaceae	Fusarium	0.0351319	0.878809	1.45706	0.445119	0.0053114	0.0649524
zOTU_42	Fungi	Ascomycota	Sordariomycetes	Hypocreales	Stachybotryaceae	Myrothecium	1.93851	0.018658	0.0240566	0.0146091	3.00016	0.876867
zOTU_43	Fungi	Ascomycota	Dothideomycetes	Capnodiales	Cladosporiaceae	Cladosporium	0.0269245	0.532696	1.13109	0.0839012	0.000498348	0.0533506
zOTU_44	Fungi	Ascomycota	Sordariomycetes	Hypocreales	Nectriaceae	Fusarium	0.00161948	0.627872	0.00449179	1.09541	0	0.00323895
zOTU_45	Fungi	Ascomycota	Sordariomycetes	Glomerellales	Plectosphaerellaceae	Acremonium	0.000117623	0.4404	0.0419551	0.739235	0.000235245	0
zOTU_46	Fungi	Mortierellomycota	Mortierellomycotina_cls_Incertae_sedis	Mortierellales	Mortierellaceae	Mortierella	0.00622507	0.614243	1.43323	0	0	0.0124501
zOTU_47	Fungi	Ascomycota	Sordariomycetes	Hypocreales	Nectriaceae	Fusarium	0.327472	0.680342	1.18477	0.302022	0.202633	0.452311
zOTU_48	Fungi	Ascomycota	Sordariomycetes	Unassigned	Chaetomiaceae	Chaetomium	0	0.3813	0	0.667276	0	0
zOTU_49	Fungi	Ascomycota	Eurotiomycetes	Eurotiales	Trichocomaceae	Aspergillus	1.22076	0.0177622	0.0411818	0.000197554	0.0254894	2.41603
zOTU_5	Fungi	Ascomycota	Sordariomycetes	Hypocreomycetidae_ord_Incertae_sedis	Glomerellaceae	Colletotrichum	0	9.68182	2.03231	15.419	0	0
zOTU_50	Fungi	Ascomycota	Eurotiomycetes	Onygenales	Onygenaceae	Uncinocarpus	0.535411	0.297846	0.694974	0	0.00475783	1.06606
zOTU_51	Fungi	Ascomycota	Sordariomycetes	Hypocreales	Hypocreales_fam_Incertae_sedis	Acremonium	0.0861544	0.660496	0.42948	0.833758	0.00373632	0.168572
zOTU_52	Fungi	Ascomycota	Sordariomycetes	Sordariales	Chaetomiaceae	Humicola	0.237854	0.0348252	0.0812587	0	0.00860288	0.467106
zOTU_53	Fungi	Ascomycota	Sordariomycetes	Sordariales	Chaetomiaceae	Botryotrichum	0.00149997	0.626909	1.46254	0.000182434	0.000945981	0.00205397
zOTU_54	Fungi	Ascomycota	Sordariomycetes	Sordariales	Chaetomiaceae	Humicola	0.841568	0.0350609	0.0818087	0	0.0779681	1.60517
zOTU_55	Fungi	Ascomycota	Sordariomycetes	Hypocreales	Nectriaceae	Fusarium	0	0.43983	1.02627	0	0	0
zOTU_56	Fungi	Ascomycota	Eurotiomycetes	Eurotiales	Trichocomaceae	Aspergillus	0.027716	0.61185	1.33263	0.0712619	0.000498348	0.0549338
zOTU_57	Fungi	Ascomycota	Sordariomycetes	Hypocreales	Nectriaceae	Fusarium	0.00186223	0.410064	0.92079	0.0270191	0	0.00372446
zOTU_58	Fungi	Ascomycota	Sordariomycetes	Hypocreales	Nectriaceae	Fusarium	0.00040702	0.414981	0.954648	0.0102312	0	0.000814041
zOTU_59	Fungi	Ascomycota	Eurotiomycetes	Chaetothyriales	Herpotrichiellaceae	Phialophora	0	0.388953	0.907556	0	0	0
zOTU_6	Fungi	Ascomycota	Dothideomycetes	Pleosporales	Didymosphaeriaceae	Paracamarosporium	9.14286	0.316951	0.739553	0	4.92716	13.3586
zOTU_61	Fungi	Ascomycota	Sordariomycetes	Hypocreales	Cordycipitaceae	Cordyceps	0.0830634	0.276707	0.00111534	0.4834	0	0.166127
zOTU_62	Fungi	Ascomycota	Sordariomycetes	Sordariales	Sordariaceae	Unassigned	0	0.512312	1.18942	0.00447814	0	0
zOTU_63	Fungi	Ascomycota	Dothideomycetes	Capnodiales	Cladosporiaceae	Cladosporium	0.00162668	0.291236	0.00054091	0.509257	0	0.00325337
zOTU_64	Fungi	Ascomycota	Sordariomycetes	Hypocreales	Nectriaceae	Fusarium	0	0.33166	0	0.580404	0	0
zOTU_65	Fungi	Mortierellomycota	Mortierellomycotina_cls_Incertae_sedis	Mortierellales	Mortierellaceae	Mortierella	0	0.22781	0.000345968	0.398408	0	0
zOTU_66	Fungi	Ascomycota	Eurotiomycetes	Onygenales	Gymnoascaceae	Gymnoascus	0.577399	0.00879373	0.0205187	0	0.0105317	1.14427
zOTU_67	Fungi	Ascomycota	Leotiomycetes	Erysiphales	Erysiphaceae	Erysiphe	0	0.254019	0.00355576	0.441866	0	0
zOTU_68	Fungi	Ascomycota	Sordariomycetes	Hypocreales	Nectriaceae	Fusarium	0.0112969	0.286175	0.00292946	0.498609	0.0192735	0.00332035
zOTU_69	Fungi	Ascomycota	Sordariomycetes	Hypocreales	Clavicipitaceae	Metarhizium	0.000136971	0.526819	1.14945	0.0598429	0	0.000273943
zOTU_7	Fungi	Ascomycota	Sordariomycetes	Glomerellales	Plectosphaerellaceae	Plectosphaerella	0	3.22891	7.47457	0.0446624	0	0
zOTU_70	Fungi	Ascomycota	Eurotiomycetes	Eurotiales	Trichocomaceae	Aspergillus	0	0.25218	0.00114676	0.440455	0	0
zOTU_71	Fungi	Ascomycota	Sordariomycetes	Hypocreales	Nectriaceae	Fusarium	0	0.324205	0.01419	0.556716	0	0
zOTU_72	Fungi	Ascomycota	Eurotiomycetes	Eurotiales	Trichocomaceae	Aspergillus	0	0.25669	0	0.449207	0	0
zOTU_73	Fungi	Ascomycota	Sordariomycetes	Microascales	Microascaceae	Lophotrichus	0.00032949	0.314457	0.733491	0.000181002	0	0.000658981
zOTU_74	Fungi	Ascomycota	Dothideomycetes	Dothideomycetidae_ord_Incertae_sedis	Eremomycetaceae	Arthrographis	0.0013658	0.29348	0.0105896	0.505647	0	0.0027316
zOTU_75	Fungi	Ascomycota	Sordariomycetes	Sordariales	Sordariaceae	Unassigned	0	0.281149	0	0.492011	0	0
zOTU_76	Fungi	Ascomycota	Eurotiomycetes	Onygenales	Onygenales_fam_Incertae_sedis	Arthropsis	0	0.228568	0	0.399994	0	0
zOTU_78	Fungi	Ascomycota	Sordariomycetes	Hypocreales	Hypocreaceae	Trichoderma	0.000245265	0.438448	0.0162811	0.755074	0	0.00049053
zOTU_79	Fungi	Ascomycota	Leotiomycetes	Helotiales	Sclerotiniaceae	Botrytis	0.443057	0.0001096	0	0.0001918	0.00283933	0.883275
zOTU_8	Fungi	Ascomycota	Eurotiomycetes	Eurotiales	Trichocomaceae	Aspergillus	0.00365645	2.95959	0.000830636	5.17866	0	0.0073129
zOTU_80	Fungi	Ascomycota	Sordariomycetes	Hypocreales	Bionectriaceae	Clonostachys	0.00020351	0.190718	0.000256458	0.333564	0	0.00040702
zOTU_81	Fungi	Ascomycota	Sordariomycetes	Microascales	Microascaceae	Scopulariopsis	0	0.298614	0.696765	0	0	0
zOTU_82	Fungi	Unassigned	Unassigned	Unassigned	Unassigned	Unassigned	0	0.351745	0.820738	0	0	0
zOTU_83	Fungi	Unassigned	Unassigned	Unassigned	Unassigned	Unassigned	0	0.323421	0.754649	0	0	0
zOTU_84	Fungi	Mortierellomycota	Mortierellomycotina_cls_Incertae_sedis	Mortierellales	Mortierellaceae	Mortierella	0.00989964	0.302305	0.0554331	0.487459	0.000474131	0.0193251
zOTU_85	Fungi	Mortierellomycota	Mortierellomycotina_cls_Incertae_sedis	Mortierellales	Mortierellaceae	Mortierella	0.00020351	0.172929	0	0.302626	0	0.00040702
zOTU_86	Fungi	Ascomycota	Sordariomycetes	Hypocreales	Hypocreaceae	Acremonium	0.294781	0.168169	0.238128	0.1157	0.0117659	0.577797
zOTU_87	Fungi	Unassigned	Unassigned	Unassigned	Unassigned	Unassigned	0	0.326379	0.76155	0	0	0
zOTU_88	Fungi	Ascomycota	Sordariomycetes	Hypocreales	Nectriaceae	Fusarium	0	0.230989	0.538975	0	0	0
zOTU_89	Fungi	Ascomycota	Leotiomycetes	Helotiales	Sclerotiniaceae	Botrytis	0.686597	0.000784994	0.00157375	0.000193427	0.00411428	1.36908
zOTU_9	Fungi	Ascomycota	Leotiomycetes	Thelebolales	Thelebolaceae	Thelebolus	0.00040702	3.51125	8.19291	0	0	0.000814041
zOTU_90	Fungi	Mortierellomycota	Mortierellomycotina_cls_Incertae_sedis	Mortierellales	Mortierellaceae	Mortierella	0.173248	0.211841	0.314602	0.134771	0.00497146	0.341524
zOTU_91	Fungi	Ascomycota	Sordariomycetes	Diaporthales	Togniniaceae	Phaeoacremonium	0.0151686	0.217659	0.506873	0.000748161	0	0.0303372
zOTU_92	Fungi	Basidiomycota	Tremellomycetes	Filobasidiales	Filobasidiaceae	Filobasidium	0.000251163	0.20113	0.0489152	0.315291	0	0.000502326
zOTU_93	Fungi	Ascomycota	Eurotiomycetes	Eurotiales	Trichocomaceae	Aspergillus	0.000817906	0.249394	0.0156292	0.424718	0.000312344	0.00132347
zOTU_94	Fungi	Ascomycota	Sordariomycetes	Hypocreales	Nectriaceae	Dactylonectria	0.0173935	0.241769	0.528588	0.0266542	0.034787	0
zOTU_95	Fungi	Ascomycota	Sordariomycetes	Hypocreales	Hypocreales_fam_Incertae_sedis	Acremonium	0.00205587	0.216783	0.0334053	0.354316	0	0.00411174
zOTU_96	Fungi	Ascomycota	Dothideomycetes	Capnodiales	Mycosphaerellaceae	Cercospora	0	0.228852	0.0145853	0.389552	0	0
zOTU_97	Fungi	Ascomycota	Sordariomycetes	Sordariales	Sordariales_fam_Incertae_sedis	Remersonia	0.0693261	0.0760876	0.177263	0.00020606	0.00307957	0.135573
zOTU_98	Fungi	Ascomycota	Sordariomycetes	Hypocreales	Hypocreaceae	Acremonium	0	0.208204	0.00028196	0.364145	0	0
zOTU_99	Fungi	Ascomycota	Dothideomycetes	Pleosporales	Morosphaeriaceae	Acrocalymma	0	0.21933	0.00366659	0.381077	0	0

## Sheet: Figure 4
Figure 4a
Group	day1	day4	day7	day14	day21	day28	day35	day42
day1	1	0.046	0.203	0.955	0.269	0.099	0.132	0.071
day4	0.046	1	0.496	0.139	0.032	0.009	0.005	0.001
day7	0.203	0.496	1	0.211	0.102	0.04	0.018	0.013
day14	0.955	0.139	0.211	1	0.282	0.118	0.152	0.093
day21	0.269	0.032	0.102	0.282	1	0.959	0.568	0.96
day28	0.099	0.009	0.04	0.118	0.959	1	0.393	0.985
day35	0.132	0.005	0.018	0.152	0.568	0.393	1	0.489
day42	0.071	0.001	0.013	0.093	0.96	0.985	0.489	1
Figure 4b
Group	day1	day4	day7	day14	day21	day28	day35	day42
day1	1	0.185	0.018	0.092	0.895	0.95	0.281	0.69
day4	0.185	1	0.576	0.253	0.267	0.171	0.153	0.261
day7	0.018	0.576	1	0.145	0.111	0.032	0.045	0.065
day14	0.092	0.253	0.145	1	0.158	0.016	0.057	0.057
day21	0.895	0.267	0.111	0.158	1	0.896	0.462	0.808
day28	0.95	0.171	0.032	0.016	0.896	1	0.253	0.696
day35	0.281	0.153	0.045	0.057	0.462	0.253	1	0.485
day42	0.69	0.261	0.065	0.057	0.808	0.696	0.485	1
Figure 4c
Group	day1	day4	day7	day14	day21	day28	day35	day42
day1	1	0.938	0.724	0.862	0.801	0.73	0.593	0.74
day4	0.938	1	0.796	0.824	0.762	0.735	0.713	0.695
day7	0.724	0.796	1	0.753	0.726	0.624	0.564	0.512
day14	0.862	0.824	0.753	1	0.851	0.711	0.612	0.744
day21	0.801	0.762	0.726	0.851	1	0.787	0.529	0.918
day28	0.73	0.735	0.624	0.711	0.787	1	0.691	0.785
day35	0.593	0.713	0.564	0.612	0.529	0.691	1	0.506
day42	0.74	0.695	0.512	0.744	0.918	0.785	0.506	1
Figure 4d
Group	day1	day4	day7	day14	day21	day28	day35	day42
day1	1	0.747	0.704	0.828	0.789	0.651	0.79	0.859
day4	0.747	1	0.944	0.725	0.618	0.931	0.931	0.837
day7	0.704	0.944	1	0.715	0.536	0.862	0.839	0.783
day14	0.828	0.725	0.715	1	0.934	0.613	0.673	0.933
day21	0.789	0.618	0.536	0.934	1	0.535	0.616	0.891
day28	0.651	0.931	0.862	0.613	0.535	1	0.937	0.755
day35	0.79	0.931	0.839	0.673	0.616	0.937	1	0.802
day42	0.859	0.837	0.783	0.933	0.891	0.755	0.802	1
Figure 4i
		Disease index of CKFOL			Disease index of BacFOL			Disease index in FunFOL			Disease index of CrossKFOL
Time	CKFOL1	CKFOL2	CKFOL3	BacFOL1	BacFOL2	BacFOL3	FunFOL1	FunFOL2	FunFOL3	CrossKFOL1	CrossKFOL2	CrossKFOL3
Day1	0.111	0.06	0.167	0	0	0.042	0	0	0.052	0	0	0
Day4	0.194	0.167	0.229	0.028	0.036	0.052	0.042	0.024	0.063	0	0.048	0.021
Day7	0.528	0.333	0.292	0.139	0.143	0.125	0.208	0.131	0.156	0.042	0.119	0.042
Day14	0.75	0.393	0.292	0.333	0.262	0.292	0.25	0.214	0.292	0.111	0.179	0.073
Day21	0.833	0.595	0.781	0.5	0.417	0.5	0.556	0.333	0.458	0.181	0.238	0.125
Day28	0.889	0.774	0.875	0.667	0.536	0.615	0.694	0.595	0.646	0.333	0.262	0.208
Day35	0.91	0.917	0.885	0.76	0.714	0.844	0.76	0.714	0.802	0.3	0.28	0.292
Day42	0.98	0.94	0.958	0.82	0.84	0.875	0.78	0.8	0.833	0.32	0.36	0.354
Figure 4j
		Relative FOL leves in CKFOL			Relative FOL leves of BacFOL			Relative FOL leves of FunFOL			Relative FOL leves of CrossKFOL
Time	CKFOL1	CKFOL2	CKFOL3	BacFOL1	BacFOL2	BacFOL3	FunFOL1	FunFOL2	FunFOL3	CrossKFOL1	CrossKFOL2	CrossKFOL3
Day1	4.3459	8.4621	4.2475	5.4231	4.8006	4.8006	0.5457	0.7718	0.5103	1.2975	0.717	1.3318
Day4	24.3459	18.4621	24.2475	9.2808	10.4553	8.6335	12.4426	12.3285	11.1856	3.036	5.5411	3.781
Day7	16.3937	13.3883	14.0317	7.8952	6.1554	5.6528	3.6364	3.3815	3.3241	2.4266	2.9956	2.1208
Day14	24.3334	33.4183	23.6811	17.188	12.0566	14.0406	2.19509	2.57671	1.74851	0.257863	0.0168126	0.278059
Day21	78.19	60.23	96.9699	20.57	13.21	11.66	7.23	11.12	8.88	2.53	1.84	6.64
Day28	125.32	87.04	82.2	36.04	44.5	19.85	37.5	40.66	34.01	11.99	13.03	10.98
Day35	161.87	175.42	191	75.15	59.44	23.33	77.56	63.98	62.23	33.96	37.13	42.61
Day42	210.74	189.649	178.617	152.135	104.917	80.2278	94.44	70.7013	53.0249	36.4837	33.3595	47.4001
Figure 4k
Family	AllB1	AllB2	AllB3	AllC1	AllC2	AllC3	AllD1	AllD2	AllD3	AllF1	AllF2	AllF3	AllPB1	AllPB2	AllPB3	AllPC1	AllPC2	AllPC3	AllPD1	AllPD2	AllPD3	AllPF1	AllPF2	AllPF3	AllPU1	AllPU2	AllPU3	AllPW1	AllPW2	AllPW3	AllPY1	AllPY2	AllPY3	AllPZ1	AllPZ2	AllPZ3	AllU1	AllU2	AllU3	AllW1	AllW2	AllW3	AllY1	AllY2	AllY3	AllZ1	AllZ2	AllZ3	BacB1
Bacillaceae	4.49	4.99	3.95	2.84	3.12	2.85	2.41	2.41	2.09	1.13	1.17	1.33	3.21	7.84	3.3	3	4.8	4.07	3.07	3.25	3.55	3.52	2.6	3.67	6.48	7.25	14.4	11.2	9.5	6.68	4.91	6.15	10.3	39.7	40.4	17.9	5.98	4.95	7.01	7.55	8.13	8.79	5.26	3.49	6.04	3.93	2.34	3.71	2.87
Planococcaceae	5.36	6.96	5.16	50.5	44.1	42.8	6.28	14.7	10.8	47.9	46.4	41.3	4.9	12.9	6.31	32.1	9.99	10.2	6.14	8.24	9.82	6.15	7.65	9.46	11	8.43	15.8	19.5	14.5	14.4	9.96	20.6	19.6	29.8	34	18	8.95	9.49	10.4	16.5	21.2	19	32.8	54.9	19.2	4.41	3.79	6.83	7.5
Lachnospiraceae	1.28	2.06	0.845	4.57	4.64	1.77	0.801	1.13	0.882	1.63	1.83	2.24	1.45	2.32	1.91	1.52	4.74	4.17	2.53	0.884	1.97	3.38	3.38	3.39	6.48	4.63	11.7	12.6	15.9	9.1	7.02	4.77	3.09	3.25	2.06	6.59	8.6	5.47	8.82	9.97	10.9	9.29	4.78	2.26	6.15	0.756	0.816	1.3	0.939
Bacillacea	8.15	9.85	4.41	1.26	1.17	1.51	0.78	1.16	0.793	1.46	1.17	0.869	5.14	9.46	5.42	3.73	1.66	1.86	2.04	0.973	1.71	0.997	1.59	1.6	1.58	1.39	2.39	1.74	2.24	1.73	1.94	3.81	6.11	14.9	12.7	27	2.6	1.42	1.54	1.51	1.22	2.35	3.7	2.62	3.88	5.25	2.41	4.94	2.46
Brucellaceae	0.586	0.615	0.704	5.32	4.78	3.15	3.63	3.08	2.79	2.28	2.58	2.62	0.442	0.521	0.798	6.13	1.54	2.32	8.12	8.68	11	13.4	17.4	14.2	10.5	1.97	1.77	5.19	3.06	3.29	7.53	6.14	3.84	0.0105	0.0392	0.0654	0.913	2.22	1.71	6.94	3.71	4.3	2.27	2.27	2.98	0.254	1.62	1.67	0.434
Unassigned	0.508	0.591	0.256	0.11	0.0811	0.0942	0.296	0.11	0.0654	0.175	0.256	0.199	0.492	0.704	0.453	0.293	0.173	0.12	0.28	0.181	0.382	0.688	0.801	0.581	0.591	0.241	0.481	0.712	0.667	0.662	0.466	0.416	0.641	1.3	0.79	2.42	0.303	0.167	0.324	0.581	0.345	0.568	0.209	0.118	0.217	0.209	0.238	0.262	0.254
Rhizobiaceae	0.364	0.335	0.29	2.2	2.12	1.56	2.34	2.17	1.87	1.16	1.55	1.61	0.314	0.29	0.738	7.23	0.706	1.03	5.47	9.99	10.5	16.3	21.2	14.1	10.4	2.17	1.68	3.73	0.942	2.47	4.9	5.02	3.03	0.00523	0.00523	0.034	8.16	4.19	2.39	3.75	3.76	1.93	1.51	0.942	2.79	0.706	1.75	1.76	0.228
Micromonosporaceae	0.23	0.288	0.191	0.51	0.521	0.345	0.764	0.816	0.246	0.62	0.45	0.602	0.136	2.34	0.201	1.34	0.392	0.563	2.38	1.23	1.2	2.92	3.66	2.92	3.07	0.738	1.54	1.48	0.735	1.02	4.63	1.49	1.28	0.296	0.497	1	0.858	0.916	0.557	1.57	2.98	1.7	1.04	0.704	1.29	0.207	0.56	0.589	0.44
Lysobacteraceae	5.02	6.77	14.4	9.63	16.2	28.5	63.9	55.7	65.8	24.4	22.6	25.5	2.54	12.5	2.58	8.69	7.46	8.46	29.5	46	26.5	12.5	11.4	13.1	9.31	1.84	1.33	0.952	0.0209	0.199	6.04	4.94	13.7	0.0157	0.0471	0.0654	1.13	2.34	1.07	0.0916	1.18	1.55	23.4	15.7	18	6.45	6.95	10.4	5.83
Enterobacteriaceae	3.43	5.4	15.1	3.33	3.47	1.73	0.573	1.5	0.651	1.44	1.33	1.3	3.54	6.49	4.9	5.2	3.19	2.64	12.4	1.48	9.48	1.93	2.03	2.66	9.38	42.9	17.3	8.1	5.88	5.57	3.85	4.13	3.25	4.49	3.42	11	33.3	37	29.7	11.5	9.83	8.55	3.62	2.84	3.31	32.1	24.9	11.9	11.9
Thermomonosporaceae	0.0523	0.154	0.0314	0.573	0.748	0.377	0.863	0.416	0.965	0.403	0.366	0.46	0.0183	0.0157	0.0262	0.479	0.474	0.777	1.48	1.56	1.01	2.94	3.09	1.85	3.13	2.43	5.05	7.95	4.92	7.71	0.262	0.303	0.215	0.0262	0.0262	0.0262	3.11	3.28	2.62	10.7	9.43	9.46	0.162	0.118	0.139	0.0131	0.264	0.23	0.034
Microbacteriaceae	0.683	1.06	0.699	1.61	1.83	1.31	0.986	1.52	1.03	1.35	0.892	0.918	0.753	1.51	0.497	4.48	1.69	1.84	2.62	1	1.44	3.11	3.35	4.01	2.8	0.471	1.04	2.03	1.27	2.57	3.79	2.05	1.58	0.0445	0.0392	0.0523	0.594	0.934	0.811	3.65	1.79	3.68	1.97	1.39	1.97	0.712	1.61	1.47	2.21
Sphingobacteriaceae	0.00523	0.00785	0.382	0.0759	0.141	0.269	2.36	1.69	0.178	1.03	0.735	1.21	0.837	0.471	0.801	0.835	0.228	0.285	2.97	5.83	8.8	6.15	1.47	5.21	0.764	0.0654	0.0131	0.0366	0.0811	0.149	5.28	7.3	8.97	0.00785	0.0785	0.00785	0.0314	0.11	0.00523	0.068	0.0105	0.0497	0.131	0.0628	0.0288	0.0131	0.131	0.107	0.0105
Streptomycetaceae	0.761	1.05	0.57	0.267	0.147	0.139	0.421	0.264	0.102	0.089	0.113	0.212	0.421	1.14	0.701	0.455	0.262	0.196	2.35	1.3	1.15	1.19	0.502	1.51	1.74	1.06	2.47	2.4	2.53	2.23	2.23	1.89	1.64	1.41	1.1	2.73	2.04	1.14	1.18	1.74	2.05	1.69	0.398	0.238	0.269	0.351	0.434	0.484	0.382
Pseudomonadaceae	0.528	0.364	4.68	0.0445	0.16	0.136	0.353	0.981	1.95	0.113	0.0706	0.123	0.4	0.78	3.24	0.992	0.178	0.369	1.13	1.75	0.118	1.24	0.39	0.398	1.3	11.3	4.97	4.3	1.41	2.55	3.39	3.57	0.806	0.217	0.531	0.262	5.1	8.85	14	0.39	1.5	2.21	0.141	0.115	1.2	0.139	0.118	0.23	7.28
Nocardioidaceae	2.26	2.72	1.67	8.52	5.86	2.24	2.34	1.98	1.79	1.94	2.49	2.36	0.51	0.5	1.32	3.67	4.49	4.27	4.33	1.67	2.58	3.12	3.61	3.87	9.7	3.18	9.57	6.45	27.6	24	3.22	3.38	3.44	0.685	0.463	1.45	11.9	8.61	9.86	10.6	12.4	9.5	5.44	4.18	13.3	2.94	4.69	2.58	0.879
Staphylococcaceae	0.547	0.607	0.29	0.0942	0.0942	0.0654	0.113	0.0968	0.0523	0.0235	0.0314	0.0471	0.272	0.453	0.542	0.139	0.442	0.269	0.324	0.068	0.238	0.201	0.306	0.167	0.191	0.162	0.699	1.25	1.33	1.14	0.348	0.408	0.526	0.528	0.311	1.65	0.57	0.385	0.607	0.947	1.58	0.748	0.204	0.105	0.22	0.374	0.264	0.468	0.659
Intrasporangiaceae	0.068	0.00785	0.0131	1.75	1.56	2.62	0.277	0.916	0.481	1.22	1.82	1.41	0.00523	0.0105	0.0105	0.123	0.0785	0.0863	0.141	0.0183	0.0994	0.217	0.212	0.249	0.233	0.0419	0.0576	0.421	0.364	4.35	0.0419	0.141	0.12	0.00785	0.0183	0.00785	0.0314	0.178	0.0183	0.931	0.552	0.986	0.167	0.249	0.387	0	0.0471	0.0445	0.0105
Streptosporangiaceae	0.0209	0.00785	0.00262	0.0497	0.0314	0.0131	0.0471	0.0523	0.0157	0.0235	0.0314	0.0235	0	0.0157	0.00523	0.068	0.131	0.0994	0.494	0.191	0.563	1.71	0.466	0.494	0.293	0.0497	0.0314	0.0314	0.0523	0.115	0.0523	0.0628	0.0235	0.00262	0.00785	0.0105	0.0183	0.0366	0.0549	0.0549	0.034	0.115	0.0262	0.00785	0.0157	0.00262	0.0392	0.0523	0.00262
Oxalobacteraceae	0.11	0.0759	0.0628	0.0288	0.0576	0.0968	0.105	0.128	0.0419	0.207	0.149	0.212	0.0157	0.0654	0.102	0.0942	0.395	0.33	0.254	0.089	0.0759	0.201	0.447	0.746	1.04	1.85	2.09	2.01	0.623	1.34	0.241	0.173	0.131	0.0105	0.0105	0.00785	1.16	1.76	1.52	3.67	3.57	1.33	0.209	0.00785	0.16	2.68	1.58	2.28	0.0157
Alcaligenaceae	1.01	1.71	1.63	1.9	4.38	5.85	6.33	6.43	5.66	8.83	12.2	13.8	1.37	3.84	1.53	0.623	0.332	0.563	1.7	3.03	1.85	6.88	3.64	5.12	3.68	3.65	4.12	3.86	2.85	3.85	4.31	3.71	2.98	0.712	0.549	1.43	2.24	3.01	2.71	2.83	2.82	3.52	3.63	3.81	4.57	0.225	0.489	0.549	0.466
Comamonadaceae	63.7	52.5	43.7	3.69	3.1	2.38	1.89	1.38	0.918	1.69	1.37	1.37	73	34.9	63.8	18.3	56.1	55	9.3	1.07	4.78	10.8	10.5	10.2	5.46	0.489	0.0209	0.0288	0.00262	0.0262	23.2	16.7	12.8	0.0392	0.0654	0.408	0.0863	0.406	0.0471	0.296	0.11	7.73	8.11	2.78	11	38.1	44.8	47.9	53.9
Nocardiaceae	0.00262	0.00262	0.00523	0.0445	0.0314	0.0366	0.17	0.123	0.0576	0.269	0.0445	0.0235	0.00262	0	0.00262	0.0628	0.0157	0.0366	0.419	0.426	0.17	0.191	0.262	0.175	0.11	0.0235	0.0445	0.0183	0.0157	0.0262	0.887	0.447	0.277	0	0.0131	0.0105	0.152	0.0706	0.0471	0.0288	0.0942	0.0262	0.0785	0.128	0.154	0.00523	0.0262	0.0157	0.00523
Flavobacteriaceae	0	0	0	0	0	0	0.973	0.712	0.0968	0.0523	0.115	0.0785	0	0	0	0.0916	0	0.00262	0.00785	0.0157	0	0	0	0	0.0105	0.00262	0.00262	0.00785	0	0.00523	0	0	0	0	0	0	0.0654	0.929	0.0131	0	0.0471	0.0288	0	0	0	0	0	0	0.00262
Micrococcaceae	0.0105	0.00785	0.00262	0.0183	0.0209	0.00262	0.068	0.0183	0.0105	0.0105	0.00523	0.0105	0.00262	0	0.0262	0.0445	0.0837	0.0863	0.235	0.147	0.0837	0.0314	0.0209	0.115	0.0654	0.0157	0.0262	0.0157	0.0235	0.0235	0.157	0.131	0.0105	0.00785	0	0.0105	0.0131	0.0183	0.0445	0.0262	0.0811	0.0288	0.0576	0.0209	0.034	0.0392	0.0235	0.0288	0.00523
Yersiniaceae	0.225	0.309	0.848	0.154	0.17	0.188	0.246	0.0131	0.246	0.0288	0.0314	0.0288	0.154	0.68	0.364	0.199	0.474	0.343	0.217	0.455	0.424	0.0366	0.0471	0.0366	0.466	3.54	1.15	0.952	0.23	0.424	0.16	0.105	0.115	2.16	2.84	7.84	2.04	1.74	0.772	0.306	0.0262	0.644	0.0471	0.0576	0.0392	0	0.0105	0.00262	1.16
Moraxellaceae	0	0	0	0	0	0	0.628	0.445	0.408	0	0	0	0	0	0.0523	0	0	0	0.0105	0	0	0	0	0.00262	0.00262	0	0	0.0131	0.00262	0.00785	0	0	0	0	0	0	0	0	0.00262	0.0235	0	0	0	0	0	0	0	0	0
Dermabacteraceae	0.61	1.6	0.191	0.861	1.51	0.0419	0.0523	0.0392	0.0733	0.597	0.201	0.228	0.0471	0.366	0.324	0.183	0.00523	0.0157	0.0811	0.429	0.445	0.209	0.0209	0.17	0.173	0.0733	0.251	3.01	3.28	4.29	1.19	2.1	1.58	0.317	0.00523	0.0916	0.0837	0.356	2.11	3.72	0.701	0.215	0.602	0.871	2.66	0.183	0.0471	0.149	0.149
Figure 4l
Family	AllB1	AllB2	AllB3	AllC1	AllC2	AllC3	AllD1	AllD2	AllD3	AllF1	AllF2	AllF3	AllPB1	AllPB2	AllPB3	AllPC1	AllPC2	AllPC3	AllPD1	AllPD2	AllPD3	AllPF1	AllPF2	AllPF3	AllPU1	AllPU2	AllPU3	AllPW1	AllPW2	AllPW3	AllPY1	AllPY2	AllPY3	AllPZ1	AllPZ2	AllPZ3	AllU1	AllU2	AllU3	AllW1	AllW2	AllW3	AllY1	AllY2	AllY3	AllZ1	AllZ2	AllZ3	FunB1
Aspergillaceae	8.14	4.54	4.91	5.76	7.62	6.02	13	20.4	23.9	16.7	12.4	13.9	11.3	14.8	12.6	18.2	26	36.9	11.8	14.2	18.3	10.6	2.52	7.1	7.32	11.1	5.16	3.51	3.4	3.92	0.574	1.97	1.48	3.09	1.56	2.89	5.83	9.32	5.47	4.95	8.35	5.23	3.21	8.28	6.96	11.6	7.88	12.5	5.75
Didymellaceae	7.28	9.16	18.9	27.2	23.3	19.1	3.55	7.46	7.44	17.5	17.8	8.38	14.2	6.85	13	3.9	7.65	8.43	9.97	10.1	11.4	10.1	20.8	7.47	7	5.27	9.52	13.9	11.8	11.5	3.71	17.3	12.5	16.4	5.34	15.8	2.71	14.9	13.6	12	17.1	8.21	9.76	10.6	9.68	3.54	3.89	14.8	9.85
Ceratobasidiaceae	1.48	0.565	0.709	0.624	0.624	1.19	0.439	0.16	0.0928	0.253	0.245	0.16	0.127	1.44	0.0844	0.135	1.47	2.45	0.186	0.152	0.228	1.56	10.5	6.66	1.59	0.338	0.152	0.0844	0.127	0.127	0.0253	1.02	0.979	1.36	0.0338	0.11	0.0759	0.0422	0.228	0.0675	0.312	0.624	0.506	1.63	1.04	0.92	0.0844	6.74	0.211
Clavicipitaceae	1.73	0.675	0.439	0.278	0.127	0.186	0.397	0.0759	0.177	0.473	0.11	0.143	0.0591	0.0506	0.0506	1.05	0.0506	0.152	0.0338	0.0169	0.0422	0.00844	0.464	0	0.0591	0.0253	0.0169	0.0253	0.0759	0.0338	0.00844	0.135	0.101	0.00844	0.00844	0.0338	0.00844	0.0338	0.135	0.00844	0	0.388	0.0422	0.203	0.169	0.0591	0	0	0.101
Trichocomaceae	36.6	29.6	31.2	11.5	11	12	22.6	11.8	18.9	16.6	11.9	9.54	12.9	20.4	26.7	42.6	38.3	28.9	35.3	36.3	39.1	22.6	15.4	21.7	30.8	39.5	40.6	36.5	37	40.2	9.89	28.4	27.4	22.3	11.4	18.8	53.8	27.6	43.5	49.9	47.6	57.7	24	21.5	28	26.1	22	23.8	29.4
Lasiosphaeriaceae	1.59	1.22	2.68	1.18	1.26	0.7	0.473	0.996	0.869	0.0759	0.118	0.0844	0.397	0.16	0.27	0.211	1.64	0.717	1.72	2.94	2.8	1.85	2.28	0.709	0.371	0.498	0.304	0.203	0.228	0.194	0.11	0.312	0.658	0.177	0.245	0.43	0.523	0.304	0.11	0.346	0.439	0.456	0.405	0.422	0.127	2.78	24.5	3.2	0.287
Hypocreaceae	33.7	45.2	35.1	30.4	28.9	35.9	11.8	23.6	21	39.9	49.7	59.4	40.5	36.6	29.3	19.3	14.5	13	23.2	18.4	14.3	42.5	23.8	41.2	30.5	21.9	25.9	28.1	30.6	27.9	82	41.5	46	44.4	73.3	51	19	39.7	24.8	23.8	18.3	19.1	48.9	46.7	46	46.5	27.4	32	45.5
Nectriaceae	7.65	7.23	5.04	19.9	24.5	23.4	45.3	31.6	23.2	7.06	7	7.96	20.3	16.3	16.6	14.1	9.79	8.69	17	15.8	12.1	9.59	12.4	7.36	15.1	20.8	17.9	17.3	16.1	15.6	3.54	8.94	10.4	10.9	7.91	10.6	17.6	7.65	9.78	7.27	7.67	7.95	12.3	10.2	7.5	8.13	11.4	6.38	8.51
Mortierellaceae	0.27	0.245	0.219	0.684	0.346	0.591	0.886	1.73	1.24	1.09	0.54	0.321	0.0928	0.0928	0.236	0.0844	0.0338	0.0506	0.127	0.11	0.245	0.0928	0	2.5	0.0253	0.00844	0.0253	0.00844	0.0338	0.0253	0.0338	0.0591	0.228	0.591	0.0253	0.0506	0.143	0.0338	0.0253	1.46	0.0338	0	0.43	0.135	0.0169	0.0169	0.861	0.00844	0.0169
Plectosphaerellaceae	0.709	0.228	0.177	0.0506	0.101	0.0591	0.169	0.16	0.329	0.152	0.0759	0.0253	0.0506	0.0338	1.02	0	0.0422	0.0422	0.0844	0.0844	0.11	0.0675	0.0422	0	0.262	0.00844	0.0169	0.00844	0.0253	0.0169	0	0.00844	0.135	0.0844	0.0338	0.101	0.0253	0.0169	2.12	0.0253	0.0253	0.0253	0.118	0.0759	0.0675	0.194	1.6	0.295	0.16
Mrakiaceae	0.11	0.152	0.118	0.312	0.278	0.236	0.27	0.473	0.338	0.0422	0.0844	0.0506	0.0422	0.143	0.118	0.346	0.397	0.43	0.498	1.73	1.37	0.962	5.92	3.35	2.5	0.143	0.236	0.211	0.118	0.152	0.0506	0.27	0.219	0.177	0.0591	0.118	0.0506	0.177	0.101	0.118	0.0759	0.0928	0.135	0.152	0.354	0.127	0.143	0.0928	0.11
Cladosporiaceae	0.236	0.523	0.0591	0.295	0.219	0.0844	0.0591	0.203	0.127	0.0422	0	0	0	0.00844	0.00844	0.00844	0.0338	0.0169	0.0759	0.0506	0.0253	0.00844	0.599	0.549	2.69	0.11	0.0759	0.143	0.127	0.0675	0.0169	0.0422	0.00844	0.11	0.0506	0.0591	0.118	0.0506	0	0.0253	0.0338	0.00844	0.0253	0.0253	0.0169	0	0.0253	0.00844	0.0169
Chaetomiaceae	0.0591	0.0169	0.00844	0.219	0.219	0.0844	0.101	0.0844	0.0591	0	0.00844	0	0.00844	0	0.0169	0	0	0.0169	0	0	0	0.0169	4.8	1.42	1.77	0.236	0.0759	0.0844	0.245	0.127	0.0253	0.0169	0	0	0.0422	0.0506	0.0506	0.11	0.0591	0.0253	0.0675	0.194	0.186	0.0759	0.0591	0.0338	0.0338	0.0169	0.0591
Tremellaceae	0.0506	0.0591	0.00844	0.00844	0	0	0	0	0	0	0	0	0	0	0	0	0.00844	0.00844	0	0.00844	0	0.00844	0	0	0	0	0	0	0	0	0	0	0	0	0	0	0	0	0	0	0	0	0	0	0	0	0	0.00844	0
Unassigned	0	0.38	0	0.0253	0.0338	0	0.295	0.0591	0.776	0	0.0422	0	0	0	0	0	0	0	0	0	0.0338	0.0169	0	0	0	0	0	0	0	0	0.0169	0.0422	0	0.0169	0	0	0	0	0	0	0	0	0.0422	0.0338	0.0169	0	0	0.0591	0
Thelebolaceae	0	0	0	0	0	0.00844	0	0	0	0	0	0	0	0	0	0	0	0	0	0	0	0	0	0	0.00844	0	0	0	0	0	0	0	0	0	0	0	0	0.00844	0	0	0	0	0	0	0	0	0.00844	0	0
Stachybotryaceae	0	0	0	0	0	0	0	0	0	0	0	0	0	0	0	0	0	0	0	0	0	0	0	0	0	0	0	0	0	0	0	0	0	0	0	0	0	0	0	0	0	0	0	0	0	0	0	0	0
Pleosporaceae	0.0338	0	0	0.0169	0	0	0	0	0	0	0	0	0.00844	0	0	0	0.0253	0.101	0	0	0	0.00844	0	0	0	0	0	0	0	0	0	0	0	0	0	0.00844	0	0	0	0	0	0	0	0	0	0	0	0.0169	0
Cordycipitaceae	0.354	0.177	0.363	1.55	1.41	0.464	0.658	1.19	1.52	0.101	0.0253	0.0506	0.0169	3.04	0.0253	0.0169	0.0253	0.00844	0.00844	0.0338	0.00844	0.00844	0.0338	0	0	0.0338	0.0591	0.00844	0.0675	0.00844	0	0.0169	0.0169	0.346	0.00844	0.0422	0.0759	0.0675	0.0253	0	0	0	0	0.0169	0.0169	0.0844	0.0844	0.0169	0.0591
Cladosporiaceae0.8500	0	0.0253	0.0338	0.00844	0	0.00844	0	0.00844	0	0	0	0	0	0	0	0	0	0	0	0.00844	0	0	0.00844	0	0	0	0	0	0	0.00844	0	0	0	0	0	0	0	0	0	0	0	0	0.00844	0	0	0	0	0	0
Bionectriaceae	0	0	0	0	0	0	0	0	0	0	0	0	0	0	0	0	0	0	0	0	0	0	0	0	0	0	0	0	0	0	0	0	0	0	0	0	0	0	0	0	0	0	0	0	0	0	0	0	0
Microascaceae	0	0	0	0	0	0	0	0	0	0	0	0	0	0	0	0	0	0	0	0	0	0	0.422	0	0	0	0	0	0	0	0	0	0	0	0	0	0	0	0	0	0	0	0	0	0	0	0	0	0
Glomerellaceae	0	0	0	0.00844	0	0	0	0	0	0	0	0.0169	0	0.0422	0	0	0	0	0	0	0	0	0	0	0	0	0.00844	0	0	0	0	0	0	0	0	0	0	0	0	0	0	0.00844	0	0	0	0	0	0	0
Eremomycetaceae	0	0	0	0	0	0	0	0	0	0	0	0	0	0	0	0	0	0	0	0	0	0	0	0	0	0.00844	0	0	0	0	0	0	0	0	0	0	0	0	0	0	0	0	0	0	0	0	0	0	0
[truncated: 47 more columns]

## Sheet: Figure 5
		Figure 5a								Figure 5b
SampleID	Treatment	group	richness	chao1	ACE	shannon	simpson	invsimpson		SampleID	Treatment	group	richness	chao1	ACE	shannon	simpson	invsimpson
AllB1	CrossKCK	day1	683	911.224	900.789	2.2645	0.589258	2.43462		AllB1	CrossKCK	day1	88	101.333	101.536	2.71764	0.882913	8.54068
AllB2	CrossKCK	day1	740	983.319	983.621	2.85297	0.723454	3.61603		AllB2	CrossKCK	day1	89	102.125	99.9652	2.58025	0.876141	8.0737
AllB3	CrossKCK	day1	674	912.71	924.656	2.9594	0.793228	4.83625		AllB3	CrossKCK	day1	87	112.5	100.117	2.52294	0.880738	8.38488
AllC1	CrossKCK	day28	602	862.647	861.68	2.99982	0.780511	4.55604		AllC1	CrossKCK	day28	77	101.429	99.7231	2.54677	0.872164	7.82253
AllC2	CrossKCK	day28	646	847.01	869.488	3.24358	0.828562	5.83302		AllC2	CrossKCK	day28	74	83.75	86.1815	2.5542	0.878081	8.20214
AllC3	CrossKCK	day28	601	896.4	861.417	3.05108	0.819427	5.53792		AllC3	CrossKCK	day28	72	80.25	81.2983	2.56313	0.877465	8.16094
AllD1	CrossKCK	day35	655	878.66	913.685	3.61803	0.899581	9.95827		AllD1	CrossKCK	day35	61	64	65.4313	2.58364	0.867705	7.55889
AllD2	CrossKCK	day35	692	927.623	948.368	3.31235	0.81694	5.46269		AllD2	CrossKCK	day35	74	86	90.6345	2.79268	0.917271	12.0877
AllD3	CrossKCK	day35	593	959	978.892	2.76462	0.725403	3.6417		AllD3	CrossKCK	day35	70	70.9375	73.8355	2.85214	0.92004	12.5063
AllF1	CrossKCK	day42	532	734.221	754.503	2.75112	0.772474	4.39511		AllF1	CrossKCK	day42	62	71.1	73.3042	2.39594	0.863613	7.33207
AllF2	CrossKCK	day42	549	744.231	778.215	2.759	0.778614	4.517		AllF2	CrossKCK	day42	59	80	73.0776	2.06703	0.778759	4.51995
AllF3	CrossKCK	day42	542	761.613	745.936	2.92177	0.816604	5.45269		AllF3	CrossKCK	day42	55	77	66.5118	2.01576	0.739755	3.84254
AllPB2	CrossKFOL	day1	746	919.043	942.033	3.62897	0.864634	7.38736		AllPB1	CrossKFOL	day1	55	65.1111	72.5848	2.36493	0.873714	7.91852
AllPB3	CrossKFOL	day1	694	973.632	957.767	2.35892	0.589005	2.43312		AllPB2	CrossKFOL	day1	56	60	61.3788	2.61517	0.905842	10.6204
AllPC1	CrossKFOL	day28	771	1014.18	1036.9	3.7614	0.896249	9.63847		AllPB3	CrossKFOL	day1	60	102.75	88.7209	2.49605	0.893718	9.40891
AllPC2	CrossKFOL	day28	680	979.571	952.24	2.64035	0.680741	3.13225		AllPC1	CrossKFOL	day28	55	123	79.7839	2.34889	0.859185	7.10149
AllPC3	CrossKFOL	day28	662	883.272	907.121	2.60009	0.68986	3.22435		AllPC2	CrossKFOL	day28	56	63.2	61.6859	2.5753	0.871163	7.76173
AllPD1	CrossKFOL	day35	836	1081.32	1086.61	4.23055	0.944894	18.1469		AllPC3	CrossKFOL	day28	63	81.2	79.3877	2.72001	0.895344	9.55514
AllPD2	CrossKFOL	day35	739	1001.12	1026.51	4.18036	0.940336	16.7606		AllPD1	CrossKFOL	day35	59	66.5833	74.595	2.37974	0.866096	7.46805
AllPD3	CrossKFOL	day35	852	1161.17	1149.25	4.41112	0.958911	24.3372		AllPD2	CrossKFOL	day35	63	90.1429	87.0366	2.47149	0.885718	8.75027
AllPF1	CrossKFOL	day42	788	1193.46	1081.25	4.57792	0.97253	36.4032		AllPD3	CrossKFOL	day35	62	68.875	70.6901	2.3527	0.85994	7.1398
AllPF2	CrossKFOL	day42	748	989.875	988.894	4.59091	0.97449	39.2001		AllPF1	CrossKFOL	day42	73	103.667	111.705	2.60806	0.899143	9.91499
AllPF3	CrossKFOL	day42	848	1120.46	1132.34	4.77643	0.97817	45.8076		AllPF2	CrossKFOL	day42	68	80	76.2517	3.2455	0.941388	17.0614
AllPU1	CrossKFOL	day4	981	1217.01	1221.94	5.16627	0.987129	77.6936		AllPF3	CrossKFOL	day42	57	62.25	64.4427	2.88512	0.907604	10.823
AllPU2	CrossKFOL	day4	745	1045.71	1000.72	4.16553	0.957594	23.5817		AllPU1	CrossKFOL	day4	64	77	84.1935	2.6142	0.886936	8.84451
AllPU3	CrossKFOL	day4	723	988.012	946.976	4.5409	0.977875	45.1983		AllPU2	CrossKFOL	day4	64	77.3333	82.1024	2.23088	0.834205	6.03154
AllPW1	CrossKFOL	day7	766	971.01	973.494	4.74038	0.980866	52.2619		AllPU3	CrossKFOL	day4	58	69.6667	73.7456	2.1725	0.843139	6.37509
AllPW2	CrossKFOL	day7	726	984.483	978.174	4.20406	0.943675	17.7541		AllPW1	CrossKFOL	day7	47	58.25	56.0409	2.16821	0.849886	6.66162
AllPW3	CrossKFOL	day7	829	1003.17	1023.78	4.26743	0.940272	16.7427		AllPW2	CrossKFOL	day7	61	118	90.1183	2.15516	0.836179	6.10422
AllPY1	CrossKFOL	day21	778	959.442	972.613	4.29326	0.938326	16.2144		AllPW3	CrossKFOL	day7	55	90	71.783	2.12062	0.827392	5.79346
AllPY2	CrossKFOL	day21	895	1070.55	1095.77	4.47158	0.956335	22.9015		AllPY1	CrossKFOL	day21	37	46	48.9092	1.27015	0.497407	1.98968
AllPY3	CrossKFOL	day21	863	1061.18	1055.2	4.57115	0.967129	30.422		AllPY2	CrossKFOL	day21	68	95.1429	90.9321	2.27119	0.864466	7.37821
AllPZ1	CrossKFOL	day14	626	925	889.733	3.84056	0.935118	15.4125		AllPY3	CrossKFOL	day21	72	91.0909	99.2075	2.25124	0.851739	6.74486
AllPZ2	CrossKFOL	day14	574	788.704	797.823	3.66911	0.93145	14.5879		AllPZ1	CrossKFOL	day14	74	86.3636	91.2255	2.43036	0.874618	7.97563
AllPZ3	CrossKFOL	day14	707	913.193	898.465	4.21324	0.93642	15.7282		AllPZ2	CrossKFOL	day14	56	75.4286	75.9814	2.07269	0.825531	5.73168
AllU1	CrossKCK	day4	622	893.319	857.325	4.20657	0.96281	26.8893		AllPZ3	CrossKFOL	day14	65	68.75	71.8035	2.39629	0.874809	7.98778
AllU2	CrossKCK	day4	676	950.59	929.431	4.32333	0.968037	31.2858		AllU1	CrossKCK	day4	60	93	99.7381	2.17074	0.815824	5.42958
AllU3	CrossKCK	day4	655	886.776	877.017	4.15607	0.960556	25.3526		AllU2	CrossKCK	day4	59	70.375	72.552	2.37684	0.864279	7.36807
AllW1	CrossKCK	day7	782	1043.86	1045.8	4.63685	0.977765	44.9751		AllU3	CrossKCK	day4	61	108.5	87.0478	2.38753	0.875957	8.06172
AllW2	CrossKCK	day7	688	867.158	876.244	4.49471	0.969939	33.2658		AllW1	CrossKCK	day7	51	64.2	61.3238	2.26966	0.856708	6.97874
AllW3	CrossKCK	day7	902	1171.06	1130.89	4.66091	0.975363	40.5901		AllW2	CrossKCK	day7	53	75	63.8612	2.39835	0.876427	8.0924
AllY1	CrossKCK	day21	688	928.767	899.857	3.70423	0.912808	11.469		AllW3	CrossKCK	day7	56	83.2	81.6553	2.33323	0.864611	7.38615
AllY2	CrossKCK	day21	556	736.622	720.693	2.71882	0.732868	3.74346		AllY1	CrossKCK	day21	54	57	58.3905	2.22379	0.821699	5.60851
AllY3	CrossKCK	day21	732	955.545	946.264	4.08178	0.951486	20.6126		AllY2	CrossKCK	day21	67	69.3333	70.4574	2.62227	0.895384	9.55874
AllZ1	CrossKCK	day14	422	653	624.707	2.60269	0.809391	5.24634		AllY3	CrossKCK	day21	71	79.5714	89.5292	2.42795	0.861835	7.23772
AllZ2	CrossKCK	day14	590	871.958	821.971	2.73798	0.773516	4.41532		AllZ1	CrossKCK	day14	66	71	74.3463	2.80317	0.91408	11.6388
AllZ3	CrossKCK	day14	651	972.835	938.028	2.87265	0.757749	4.12795		AllZ2	CrossKCK	day14	65	110.5	78.8504	2.82323	0.912814	11.4697
BacB1	BacCK	day1	634	919.466	945.211	2.48728	0.699094	3.3233		AllZ3	CrossKCK	day14	69	78.4286	82.4177	2.89206	0.920816	12.6288
BacB2	BacCK	day1	636	822.391	861.312	3.22063	0.883519	8.5851		FunB1	FunCK	day1	68	85	88.8208	2.44839	0.877764	8.18089
BacB3	BacCK	day1	672	911.143	909.85	3.17088	0.867687	7.55785		FunB2	FunCK	day1	73	94	97.4904	2.45652	0.878787	8.24991
BacC3	BacCK	day28	751	956.139	972.716	4.1956	0.954517	21.9862		FunB3	FunCK	day1	69	84	86.0011	2.56554	0.888081	8.935
BacD1	BacCK	day35	632	887.165	900.275	3.62523	0.929218	14.128		FunC1	FunCK	day28	53	55.5	58.1095	2.76321	0.91345	11.5541
BacD2	BacCK	day35	624	954.119	945.2	2.78831	0.756346	4.10418		FunC2	FunCK	day28	56	65	64.6381	2.62657	0.891033	9.17712
BacD3	BacCK	day35	675	1036.54	1002.86	3.65413	0.92929	14.1423		FunC3	FunCK	day28	52	59	59.8237	2.59724	0.891754	9.23819
BacF1	BacCK	day42	652	902.316	928.682	3.15813	0.84066	6.27587		FunD1	FunCK	day35	54	56.1429	57.0946	2.37603	0.871575	7.78665
BacF2	BacCK	day42	692	972.629	961.467	3.54113	0.883004	8.54732		FunD2	FunCK	day35	68	74.0667	80.7031	2.53733	0.889262	9.03035
BacF3	BacCK	day42	736	1073.77	1074.4	3.29912	0.859792	7.13228		FunD3	FunCK	day35	61	64.6	67.126	2.53234	0.896838	9.69352
BacPB1	BacFOL	day1	839	1161.51	1113.8	3.54881	0.820301	5.56486		FunF1	FunCK	day42	67	105.25	88.8303	2.47096	0.872193	7.82433
BacPB2	BacFOL	day1	815	1064.76	1025.5	4.27001	0.944694	18.0813		FunF2	FunCK	day42	65	78.125	81.0346	2.45336	0.878653	8.24081
BacPB3	BacFOL	day1	944	1205	1209.78	4.28216	0.919199	12.3761		FunF3	FunCK	day42	60	79.5	72.3864	2.51557	0.884424	8.65229
BacPC1	BacFOL	day28	485	738.611	675.787	2.15493	0.581758	2.39096		FunPB1	FunFOL	day1	46	53.5	54.926	2.06643	0.83327	5.99772
BacPC2	BacFOL	day28	628	833.484	825.645	2.51307	0.660026	2.9414		FunPB2	FunFOL	day1	57	61.6667	62.7862	2.44459	0.872285	7.82994
BacPC3	BacFOL	day28	833	1127.41	1106.7	4.01724	0.923753	13.1152		FunPB3	FunFOL	day1	51	68.5	69.709	2.27482	0.856444	6.96591
BacPD1	BacFOL	day35	789	1051.71	1049.44	3.9078	0.917838	12.1711		FunPC1	FunFOL	day28	75	93.3333	91.9735	3.55725	0.960663	25.4212
BacPD2	BacFOL	day35	725	954.138	974.324	3.82872	0.910315	11.1502		FunPC2	FunFOL	day28	60	82.75	74.5264	2.3695	0.856503	6.96881
BacPD3	BacFOL	day35	809	1175.68	1147.26	4.04207	0.926539	13.6126		FunPC3	FunFOL	day28	66	88.6667	86.0966	2.4735	0.875237	8.01517
BacPF1	BacFOL	day42	654	879.308	884.4	3.66743	0.898232	9.82623		FunPD1	FunFOL	day35	60	85.5	86.3142	2.15279	0.803814	5.09722
BacPF2	BacFOL	day42	813	1106.63	1084.53	4.15302	0.93938	16.4963		FunPD2	FunFOL	day35	63	81.2	75.5604	2.4714	0.88207	8.47959
BacPF3	BacFOL	day42	805	1085.13	1071.89	3.81303	0.893206	9.3638		FunPD3	FunFOL	day35	61	78.1429	78.2612	2.56748	0.899136	9.9143
BacPU1	BacFOL	day4	496	697.452	721.101	2.79509	0.813439	5.36019		FunPF1	FunFOL	day42	59	72.125	75.4926	2.41022	0.872262	7.82854
BacPU2	BacFOL	day4	440	634.508	628.126	2.90268	0.804254	5.10865		FunPF2	FunFOL	day42	60	94.2	88.2587	2.3364	0.857908	7.03771
BacPU3	BacFOL	day4	590	794.6	799.915	3.5793	0.890495	9.13204		FunPF3	FunFOL	day42	68	95.1429	91.7713	2.36339	0.863248	7.31249
BacPW1	BacFOL	day7	753	892.585	913.296	4.48442	0.97088	34.3402		FunPU1	FunFOL	day4	68	76.5714	84.061	2.44853	0.87902	8.26584
BacPW2	BacFOL	day7	835	1060.09	1048.58	4.82464	0.982667	57.6941		FunPU2	FunFOL	day4	69	111	93.2807	2.39374	0.867266	7.53386
BacPW3	BacFOL	day7	810	1017.48	1023.15	4.88995	0.984361	63.9438		FunPU3	FunFOL	day4	75	90.5455	93.5245	2.33074	0.857036	6.99476
BacPY1	BacFOL	day21	745	962.028	968.45	4.0026	0.923657	13.0988		FunPW1	FunFOL	day7	47	74.1429	84.6571	1.28346	0.519874	2.08279
BacPY2	BacFOL	day21	827	1127.27	1110.43	4.56824	0.972131	35.8822		FunPW2	FunFOL	day7	56	60.2308	62.3938	2.26776	0.867787	7.56354
BacPY3	BacFOL	day21	826	1076.26	1067.19	4.45516	0.965054	28.6155		FunPW3	FunFOL	day7	58	77.125	81.2854	2.28567	0.862974	7.2979
BacPZ1	BacFOL	day14	802	1042.77	979.963	4.52214	0.97359	37.8649		FunPY1	FunFOL	day21	63	101	92.756	2.39283	0.879563	8.30313
BacPZ3	BacFOL	day14	880	1098.21	1126.42	4.62241	0.972877	36.8691		FunPY2	FunFOL	day21	60	112.5	71.9	2.40432	0.88261	8.51864
BactPZ2	BacFOL	day14	795	955.125	950.517	4.59099	0.975407	40.6616		FunPY3	FunFOL	day21	62	83.8571	82.3109	2.3298	0.869633	7.67066
BacU1	BacCK	day4	685	896.15	895.149	3.61052	0.892834	9.33128		FunPZ1	FunFOL	day14	59	101.75	86.1879	2.47867	0.889404	9.04193
BacU2	BacCK	day4	780	1011.42	1000.48	4.53227	0.975749	41.2362		FunPZ2	FunFOL	day14	60	66	71.5187	2.43981	0.873117	7.88129
BacU3	BacCK	day4	748	937.731	965.599	4.30557	0.959529	24.7089		FunPZ3	FunFOL	day14	59	66.3333	69.2656	2.47818	0.882288	8.4953
BacW1	BacCK	day7	908	1093.84	1105.29	4.80307	0.980663	51.714		FunU1	FunCK	day4	55	70.1667	71.6949	2.35421	0.87564	8.04118
BacW2	BacCK	day7	792	1031.86	1031.7	4.54954	0.973785	38.1462		FunU2	FunCK	day4	62	73.375	73.6075	2.52278	0.896393	9.65187
BacW3	BacCK	day7	794	1067.46	1071.74	4.46295	0.973527	37.7751		FunU3	FunCK	day4	60	67.0909	73.1726	2.28405	0.828422	5.82827
BacY1	BacCK	day21	683	997.279	962.977	2.89562	0.733188	3.74796		FunW1	FunCK	day7	60	70.5	76.7527	2.34954	0.870803	7.7401
BacY2	BacCK	day21	813	1135.56	1125.64	4.14347	0.945351	18.2986		FunW2	FunCK	day7	58	75	80.6013	2.00852	0.824255	5.69007
BacY3	BacCK	day21	753	982.34	976.859	3.59906	0.878712	8.24483		FunW3	FunCK	day7	59	64.5	68.3598	2.62872	0.906274	10.6694
BacZ1	BacCK	day14	768	971.221	959.351	4.55886	0.971583	35.1905		FunY1	FunCK	day21	65	72.5	71.6402	2.59311	0.894407	9.4703
BacZ2	BacCK	day14	827	1058.48	1022.98	4.64393	0.975251	40.4064		FunY2	FunCK	day21	66	85.4286	85.8945	2.39067	0.86875	7.61903
BacZ3	BacCK	day14	746	884.429	897.66	4.43818	0.9645	28.1692		FunY3	FunCK	day21	66	99	73.3021	2.5071	0.88546	8.73054
										FunZ1	FunCK	day14	59	65.4286	66.4659	2.52495	0.890007	9.09151
										FunZ2	FunCK	day14	69	93	86.5372	2.67618	0.904039	10.4209
										FunZ3	FunCK	day14	74	78.5	80.5644	2.66742	0.886859	8.8385
		Figure 5c
		OTUID	day1	day4	day7	day14	day21	day28	day35	day42
		Bacillus	20.3345	3.16209	20.4488	52.7057	14.8696	18.0806	5.40137	6.72678
		Sporosarcina	14.2049	4.00625	30.7595	25.8084	33.6236	32.2285	11.3915	39.9911
		Clostridium	3.22526	2.1967	20.0712	9.92384	3.44757	6.75556	1.84197	4.02261
		Ochrobactrum	1.79868	1.67481	5.44764	0.157809	4.3712	10.8193	5.39592	5.43098
		Unassigned	0.628108	0.0644066	1.03619	2.08726	0.26563	2.02933	0.426001	0.344311
		Rhizobium	1.08033	2.78762	1.97651	0.0395144	5.48539	5.24051	11.7985	14.3327
		Micromonospora	0.962182	0.291419	1.34438	0.804076	2.6372	4.16704	0.912238	3.07458
		Stenotrophomonas	12.8781	21.2524	1.87121	0.321109	19.5078	8.92642	55.0761	18.838
		Actinomadura	0.182351	1.86408	11.2618	0.118242	0.823335	0.552059	0.496779	1.55074
		Enterobacter	2.51113	0.353065	1.80974	1.93764	3.5988	7.63942	1.0992	3.56623
		Streptomyces	1.64835	0.561385	3.68805	4.4466	1.0419	1.30059	0.368484	0.63187
		Sphingobacterium	0.768719	0.0356483	0.0588146	0.277305	5.89291	1.56949	2.14179	1.32828
		Pseudomonas	39.7775	61.7502	0.226086	1.37249	4.43508	0.691197	3.65018	0.161743
		Figure 5d
		OTUID	day1	day4	day7	day14	day21	day28	day35	day42
		Bacillus	32.6868	17.2574	17.9062	58.0759	15.6355	14.3129	5.61586	6.19526
		Sporosarcina	22.1093	18.1182	26.5715	30.335	23.5952	33.6394	9.1706	10.4951
		Clostridium	5.93473	11.6729	20.845	4.73081	7.41002	8.88552	2.19307	4.52873
		Ochrobactrum	1.77244	6.99779	6.17201	0.0452638	8.74444	6.53545	10.8435	19.8354
		Unassigned	1.7052	0.66862	1.11275	1.78264	0.670106	0.384904	0.355464	0.933459
		Rhizobium	1.4432	7.06269	3.72941	0.0199935	6.22543	5.00955	9.81053	22.8293
		Micromonospora	1.90245	2.61199	1.69735	0.729873	3.71074	1.45446	1.92752	4.19047
		Stenotrophomonas	14.2828	6.1511	0.591087	0.0459764	11.5971	19.0438	39.5179	16.48
		Actinomadura	0.0509918	5.34754	11.1054	0.0224439	0.351029	1.48357	1.6324	3.53464
		Enterobacter	9.3651	11.2726	1.9139	1.73036	5.08325	6.76356	9.11321	2.72345
		Streptomyces	2.03358	2.66677	3.95048	2.10025	2.77923	0.635857	1.91453	1.40597
		Sphingobacterium	2.20423	0.399428	0.155969	0.0237188	10.3726	0.867476	6.74169	5.96683
		Pseudomonas	4.50906	9.77293	4.24901	0.357736	3.82526	0.983504	1.16371	0.881428
		Figure 5e
		OTUID	day1	day4	day7	day14	day21	day28	day35	day42
		Rhizoctonia	0.179161	0.257288	0.143362	0.164133	0.945106	3.93973	0.303903	0.333915
		Penicillium	1.66359	7.04236	0.356883	0.503894	0.677406	4.44422	0.501176	0.253886
		Aspergillus	1.79665	5.74952	0.923048	3.73532	0.800414	5.2992	1.82216	1.0963
		Phoma	13.8977	6.18244	4.21208	5.74486	7.16661	7.77715	8.24497	5.47243
		Zopfiella	0.116224	0.243232	0.110748	0.772336	0.087719	3.15269	0.880738	0.641395
		Talaromyces	31.3312	29.9138	53.9752	19.4467	19.7651	35.2998	36.3955	24.8672
		Metarhizium	0.0652106	0.0189306	0.0235039	0.118999	0.0450425	0.604765	0.0471056	0.0870669
		Fusarium	16.275	28.959	22.4987	18.6032	16.4144	20.361	30.091	20.8244
		Trichoderma	32.7737	21.1664	16.9153	50.0365	53.7781	16.3147	21.0522	46.0025
		Acremonium	0.0990922	0.272037	0.819888	0.864606	0.312973	1.07538	0.0964808	0.176418
		Cladosporium	1.80244	0.194944	0.0212655	0.00949995	0.0071207	1.73135	0.56468	0.244551
		Figure 5f
		OTUID	day1	day4	day7	day14	day21	day28	day35	day42
		Phoma	11.9837	7.47003	12.4558	12.9918	11.188	6.67075	10.905	13.3529
		Rhizoctonia	0.713673	0.687409	0.122342	0.533419	0.735785	1.35292	0.188241	6.75423
		Penicillium	1.75286	0.739183	0.452107	0.467587	0.311271	6.42964	0.530181	0.859422
		Aspergillus	12.6151	7.32939	3.16656	2.11222	1.03392	20.6404	14.5838	6.21492
		Metarhizium	0.0595014	0.0192731	0.0258461	0.0210011	0.0688322	0.411697	0.0242327	0.200626
		Talaromyces	21.7585	38.0064	37.9903	17.3304	21.7612	36.8746	37.2412	20.8776
		Zopfiella	0.300969	0.394076	0.231171	0.258634	0.367356	0.899968	2.48953	1.76807
		Fusarium	19.2769	18.2959	16.5953	10.1479	7.76315	11.0713	15.1648	10.1925
		Trichoderma	29.8907	25.7197	28.4671	55.2017	56.4314	15.265	17.3908	35.9269
		Tausonia	0.117691	1.00971	0.186618	0.110066	0.185579	0.351081	1.23295	3.70889
		Acremonium	1.53041	0.328911	0.306834	0.825309	0.153521	0.0327027	0.24933	0.143921

## Sheet: Figure 6
Figure 6a, b																		Figure 6e
Raw Ct(ΔRn)																		ResFam pathways	CrossK1	CrossK2	CrossK3	Bac1	Bac2	Bac3	Fun1	Fun2	Fun3
	Experiment	Replicate	β-actin	LOXNM	PR1α	Experiment	Replicate	β-actin	LOXNM	PR1α	Experiment	Replicate	β-actin	LOXNM	PR1α			adeA-adeI: membrane fusion protein of multidrug efflux complex	1.23707	1.20193	1.23833	1.12533	1.1884	1.09424	1.05143	0.625442	1.23603
CK SynComs	1	1	34.9601	32.9079	33.4981	2	1	35.9009	34.3621	32.8773	3	1	33.7724	34.0066	34.3302			adeB: membrane fusion protein of multidrug efflux complex	0.0505156	0.0392521	0.0626942	0.071175	0.060081	0.0825842	0.0617622	0.0516784	0.0811402
		2	34.8595	33.6508	34.7663		2	33.2607	33.7757	33.2229		2	34.6222	34.2521	32.1126			adeC-adeK-oprM: outer membrane factor the multidrug efflux complex	2.35381	2.01134	2.15614	2.25184	2.36712	2.05001	2.04016	1.1838	2.29922
		3	34.0324	34.2446	32.8598		3	33.0142	34.5519	32.5723		3	35.0454	36.1303	33.7181			adeS: gene modulating antibiotic efflux regulating AdeABC	2.16141	1.87713	1.94116	1.8127	1.98026	1.81387	1.79003	1.5	1.88916
Bac SynComs	1	1	25.6762	24.4514	23.7161	2	1	24.7511	23.6574	22.0859	3	1	24.9572	23.4501	21.7673			aminoglycoside phosphotransferase (APH3)	0.32779	0.228745	0.314654	0.324135	0.279595	0.222249	0.332284	1.04682	0.213669
		2	25.9635	24.3234	23.893		2	24.9743	23.6988	22.3019		2	25.2263	23.4222	22.4112			ATP-binding cassette (ABC) antibiotic efflux pump	5.55904	5.04594	5.17266	6.15964	5.71391	5.68234	5.99921	7.93949	5.26007
		3	25.6999	23.9295	23.5177		3	24.5215	23.2201	21.992		3	24.8811	23.1388	22.3099			baeR: subunit of gene modulating antibiotic efflux	1.87785	1.72553	1.82845	1.60408	1.57978	1.44797	1.86002	1.5151	1.90238
Fun SynComs	1	1	25.4061	25.7752	22.1181	2	1	24.2249	23.9623	22.7672	3	1	26.4363	26.967	22.4716			baeS: subunit of gene modulating antibiotic efflux	2.77087	3.16122	2.99895	4.00906	3.09014	3.02224	3.8823	7.01584	3.47873
		2	25.4895	25.4131	22.9546		2	23.8916	23.638	22.6216		2	26.3969	26.9818	22.4602			Cfr 23S ribosomal RNA methyltransferase	1.76792	1.42796	1.69156	1.59046	1.59396	1.55893	1.80647	2.20582	1.79049
		3	25.5016	25.3503	22.4721		3	23.95	23.7459	22.4604		3	25.4332	26.7454	22.6337			chloramphenicol acetyltransferase (CAT)	0.721812	0.72684	0.764068	0.674239	0.655114	0.552585	0.809495	1.11837	0.786095
CrossK SynComs	1	1	25.0658	24.9267	22.3533	2	1	26.4336	25.8932	21.7001	3	1	24.9512	23.8876	20.4452			chloramphenicol efflux pump	2.27691	2.26575	1.99597	2.72293	2.37627	2.33543	2.33609	2.91602	1.82515
		2	25.3359	25.0445	22.2858		2	26.1873	25.9163	21.8265		2	24.8369	23.8106	20.665			Class A beta-lactamase	0.228728	0.231452	0.248411	0.239494	0.246101	0.193842	0.165895	0.127208	0.255241
		3	24.9299	24.1515	22.1232		3	26.335	25.6749	22.2483		3	24.569	23.9159	20.8572			Class C beta-lactamases	0.651032	0.678114	0.639954	0.635766	0.619296	0.57566	0.497038	0.381625	0.650474
																		Class D beta-lactamases	0.120115	0.0527873	0.066243	0.081755	0.11554	0.069225	0.0838201	0.0344523	0.0595028
Figure 6c, d																		DHA beta-lactamase (class c)	0.0493931	0.0148887	0.0816208	0.0519385	0.0323513	0.0947289	0.0352927	0.00795053	0.0987205
Tomato geneID	Fun2	Fun1	CrossK2	Fun3	CrossK3	CK3	Bac1	CK2	Bac2	CrossK1	CK1	Bac3						Emr 23S ribosomal RNA methyltransferase: rRNA methyltransferase conferring antibiotic resistance	0.31881	0.276118	0.237765	0.271234	0.24379	0.25261	0.319105	0.506184	0.240716
Solyc07g066310.3	149498	101996	80592.8	36705	168286	87861.9	193189	164523	143712	91459.4	150708	110729						emrB: subunit of efflux pump conferring antibiotic resistance	2.9974	2.83285	2.90335	3.12688	2.57159	2.80105	3.89662	5.07826	3.34937
Solyc03g005760.1	124898	76567.4	98943	25093	133793	98492.8	152104	192062	97251.9	88852.7	184611	91388.9						Fluoroquinolone Resistant DNA Topoisomerase	1.91708	1.57093	1.66178	1.4835	1.73188	1.88824	1.63474	3.37007	1.46427
Solyc02g071020.3	78737.7	52746.1	64507.5	20592.1	92178.4	93370.3	132138	165952	98441.9	64535.5	154747	71341.1						macrolide glycosyltransferase: macrolide inactivation enzyme	0.0381674	0.508924	0.380897	0.304184	0.120162	0.193101	0.233132	0.090106	0.0459794
Solyc12g044330.2	122859	134833	68267.7	105205	96537.1	38047.7	86497.7	34945	84474.1	65940.5	44115.6	84770.5						major facilitator superfamily (MFS) antibiotic efflux pump	1.87171	2.01391	1.84234	2.99986	2.00081	2.24448	2.81966	6.90579	2.0574
Solyc02g084440.3	69763.5	41734.9	39213.3	22981.7	64163.7	63295.3	90847.2	125927	63176.5	46733.8	116138	60555.4						marA: transcription factor induces MDR efflux pump AcrAB	0.0875604	0.0785042	0.0425848	0.114457	0.0878106	0.114161	0.0838201	0.561837	0.00540934
Solyc06g076020.3	56482.5	62916.6	27318.7	26133.5	24014.4	2838.26	90559.4	6465.33	65437.1	45941.9	38384.8	18828.5						mexA: membrane fusion protein of the MexAB-OprM multidrug efflux complex	0.106644	0.105575	0.1384	0.0990679	0.115367	0.0910855	0.0705853	0.0569788	0.136586
Solyc02g070935.1	106200	64566.1	82735.1	21441.8	96128.4	105689	139303	194997	105239	82252	186423	92351.3						mexC: membrane fusion protein of the MexCD-OprJ multidrug efflux complex	0.120115	0.124524	0.147864	0.154724	0.145581	0.137236	0.105878	0.0781802	0.112244
Solyc03g034220.3	116473	82330.9	99614	28002.5	105225	88610.8	116770	161955	82715.7	89927.3	147695	72055.2						mexE: membrane fusion protein of the MexEF-OprN multidrug efflux complex	0.437802	0.36917	0.376165	0.345295	0.409013	0.370414	0.342633	0.192138	0.31239
Solyc10g086580.2	69309.1	64224.2	82882.8	8713.5	75731.6	140061	104808	273586	72152.6	62691.5	275258	85843.6						mexH: membrane fusion protein of the efflux complex MexGHI-OpmD	0.427564	0.29236	0.356056	0.345295	0.398614	0.347339	0.291165	0.140459	0.382711
Solyc11g069430.2	74302.4	66298	40561.9	100066	40856.4	35825.1	51408.9	30953.6	82641.1	47226.6	28679.8	47824.8						mexX: subunit of efflux pump conferring antibiotic resistance	0.414228	0.303189	0.366702	0.35876	0.391481	0.341267	0.332339	0.204064	0.288048
Solyc12g011450.2	67809.6	48838.7	51230.5	15392.3	68592.6	57672	84452.8	102122	63365.3	49575.1	106027	65307.8						mprF: peptide antibiotic resistance gene	0.291611	0.203028	0.277984	0.304898	0.20104	0.405634	0.283812	1.07597	0.366483
Solyc06g036290.3	29941.3	46944.4	21040.7	24586.5	10692.9	6958.28	57486.3	7188.27	54100.4	29620.5	16017.8	30927.8						msbA: ATP-binding cassette (ABC) antibiotic efflux pump	4.68511	4.49698	4.76207	4.71133	4.31854	4.64679	5.00683	5.12488	4.849
Solyc02g036350.3	50178.2	40768.3	31859.9	6503.66	60990.8	14261.1	54301.3	25827.3	38151.6	19642.7	25499.8	46879.7						norA: major facilitator superfamily (MFS) antibiotic efflux pump	0.0808921	0.0717366	0.053231	0.0659581	0.0739458	0.0465103	0.0397043	0.0357774	0.0879018
Solyc10g006230.3	56629.6	39534.2	56541.1	12944	57668.8	77050.1	90869.1	151001	56339.6	49216.3	149343	65552.2						phoQ: subunit of gene modulating antibiotic efflux	0.562407	0.6393	0.617479	0.670391	0.546506	0.51858	0.708794	2.02871	0.221783
Solyc07g065840.2	81431.6	102772	85900.6	110692	83469.9	73454.7	81599.4	55266.9	112048	84887	69633.7	186318						quninolone resistance protein (Qnr): antibiotic target protection protein	0.135831	0.140766	0.137218	0.104839	0.155979	0.155453	0.0558801	0.0397526	0.116301
Solyc09g097780.3	86663.6	39475.2	42536.1	37275.7	98454.2	30381.9	92994.5	35713.7	57679.6	37740.6	26721.7	60137.8						ramA: gene modulating antibiotic efflux	0.0359222	0.0406056	0.0461335	0.065404	0.0496823	0.0546513	0.0852906	0.0410777	0.0622075
Solyc04g074450.2	38965.6	38303.7	19251.8	37080.3	30130.2	7418.61	51935.7	10305.3	70885	18986.7	32518.9	15582.3						resistance-nodulation-cell division (RND) antibiotic efflux pump	9.29325	9.0655	8.81377	8.78504	9.44608	9.00357	7.79621	5.1156	8.05491
Solyc09g010630.3	105059	118499	98801.1	95352.1	110948	79360	116496	60678.4	119004	122448	77995.7	186931						robA: transcriptional activator of AcrAB antibiotic efflux pump	0.709658	0.775014	0.777605	0.634804	0.650492	0.658245	0.788829	1.00826	0.798067
Solyc07g047850.3	53251.4	30603.2	43659.8	8034.21	45892.5	66738.1	75968.4	122706	50544.7	44930.9	115586	52738.8						romA: trasncription factor mediating antibiotic resistance	0.360345	0.243634	0.29637	0.217372	0.2565	0.229535	0.298352	0.624117	0.443566
Solyc12g009650.2	85981.4	58863.3	62570.9	23620.3	54162.6	21769.8	56842.4	15087.7	51432.6	46374	30490.1	64773.7						Subclass B3 (metallo-) beta-lactamase hydrolize penicillins, cephalosporins and carbapenems	1.2161	1.25742	1.15504	1.34055	1.20162	1.16369	1.12503	1.44965	1.29632
Solyc07g056540.3	49920	36786.6	30557.6	14724.7	47266.9	40786.7	61699.2	84177.2	46277.6	25801.5	81094.3	42519						tolC: subunit of efflux pump conferring antibiotic resistance	0.72518	0.518398	0.59445	0.529965	0.604276	0.556229	0.651315	0.32658	0.789764
Solyc07g040960.1	42015.9	40995	20441.2	30517.2	34685.7	2120.65	55025.6	12117.4	53569.7	24306.5	40121.1	21136.3						VanA: D-Ala-D-Ala ligase that can synthesize D-Ala-D-Lac	0.164485	0.152948	0.133669	0.165434	0.15829	0.132378	0.0911727	0.0543286	0.250182
Solyc10g054440.2	39918.1	36296.9	17116.4	7941.97	22473.7	6488.76	60034.8	13482.3	23639.9	22288.5	28386.2	10605.7						VanB: D-Ala-D-Ala ligase that can synthesize D-Ala-D-Lac	0	0.00270704	0.00236582	0.0538621	0	0.00242895	0.0970548	0.479258	0
Solyc08g082120.2	12660.9	29720	16958.1	43400.2	13431	30012.6	21137.9	28491.4	62760.1	35858.5	27247.9	11545						VanD: D-Ala-D-Ala ligase that can synthesize D-Ala-D-Lac	0.487195	0.544115	0.48381	0.618453	0.583479	0.582947	0.441158	0.22659	0.421929
Solyc03g083730.1	28633.6	24255.7	10042	6193.33	22278.8	1689.72	42887.9	809.78	25064.6	11200	9306.28	9420.01						VanH: D-specific alpha-ketoacid dehydrogenase that synthesizes D-lactate	1.49951	1.39055	1.40976	1.22694	1.11645	1.14843	1.78284	2.13028	1.88007
Solyc07g006280.3	27381.4	31141.8	11717	12698.6	15945.5	4103.48	39845.6	5038.24	26717	17645.2	18115.3	8146.75						VanR: transcriptional activator regulating VanA, VanH and VanX	8.87257	9.34347	9.09891	9.47998	8.92922	8.72281	8.2763	7.06015	9.36454
Solyc01g099370.3	25410.1	25810.8	10363.5	11346.2	16834.8	1528.01	40980.8	2957.46	33904	17667.7	15130.3	6927.39						VanS: trasncriptional regulator of van glycopeptide resistance genes	10.0065	10.1776	10.1662	11.2681	10.6654	10.4058	9.91844	9.86533	11.0527
Solyc07g064130.2	78066.4	62669.1	49355.7	53554.4	62136.2	44466.6	89357.1	66410.2	71574.9	53415.7	68074.2	49662.9						VanT: membrane bound serine racemase, converting L-serine to D-serine	0.694674	0.573893	0.676801	0.517461	0.546506	0.591587	0.626383	0.704598	0.747537
Solyc10g007690.3	44999.7	30744.7	37387.7	5036.43	44773.1	48503.1	63827	99587.7	40060.1	32183.2	96538.6	42400.6						VanX: glycopeptide resistance gene	0.371571	0.307923	0.299276	0.346257	0.381283	0.270828	0.241813	0.0914311	0.270467
Solyc03g115900.3	32476.1	19358.1	33161.2	4481.43	29030.7	47119.3	52191.7	92161.2	33764.1	31968.1	91934.3	32725.6						VanY: glycopeptide resistance gene	0.242559	0.258522	0.210558	0.312593	0.331601	0.28783	0.245578	0.0662544	0.148757
Solyc06g054260.1	51060.9	31953.4	42928.1	9152.03	49898.2	42223.8	65081.8	73496.4	42566.7	34246.2	77459.8	45395.6
Solyc03g005770.2	58814.6	39269.4	65123.4	5292.04	59106.1	68148.5	73054	119755	52441.9	62933.9	123862	52893.7
Solyc07g062700.3	28469	26424.7	8361.26	5990.09	12680.9	1355.27	41774.6	2752.08	15417	18640.5	15502.3	5750.37
Solyc07g044860.3	53789.7	37596.4	46502.9	11454.1	58011	46711.3	77448.7	82939.1	49598.6	47705.7	87228.1	41964.7
Solyc02g077880.3	27576.5	28373.4	20618.8	49430.2	36089.8	17702.1	26258	16876.3	39723.4	17788	14296.5	25135.1
Solyc09g092520.3	23019.1	13326.2	9671.3	13065.2	11387.3	3407.01	13452.2	517.555	28002.9	5547.67	1997.8	21318.2
Solyc02g064680.3	21628.6	27332.4	9261.97	4173.44	8531.51	1905.65	33258.5	1445.87	14470.9	15071.8	13545.2	3148.02
Solyc02g063150.3	28050.6	21228.8	46671.9	6222.25	35230.1	40377.9	43840.2	71655	34550	42249.9	72385	31458.1
Solyc05g055160.3	27452.3	38700.8	31339.5	50926.3	38437.2	30113.6	36015.5	25983.4	59791.2	38518.9	29337.9	61646.8
Solyc05g052570.3	29967.5	27553.7	14354.4	22360.2	20380.6	2897.06	38318.9	7521.57	34770.4	13735.2	26649.9	14183.9
Solyc01g095150.3	21456.4	19654.6	7813.88	9308.37	11189.7	871.967	34176.7	3049	25658.6	16542.3	12564.5	5071.87
Solyc01g099770.3	63353.5	63701	51253.6	78588.8	64595	66681.1	72273.6	57691.6	95353.6	66497.8	52365.1	76763.3
Solyc02g091560.3	40613.4	30390.1	29447.3	6806.96	48474.3	29936.3	54309.8	64676.8	31156.5	26247.3	65656.3	28887.5
Solyc04g011440.3	12944.2	25692	13392.9	20076.1	5277.73	3970.25	22109.7	5657.9	32358.8	20517.8	8755.39	15463.9
Solyc08g082190.3	38909	25216.9	14839	33908.9	21098.4	31955.9	42158.7	37060.9	60094.3	31986.6	38931.4	23436.5
Solyc04g082010.1	33918.9	25007.4	36834.5	4637.77	42113.2	35557.7	46764.3	65355.1	32669	29869.8	64032.6	28865.4
Solyc09g075210.3	20689.2	31832.8	21776.3	76073.3	12775.3	29419	24404.6	41832.8	51921.4	15889.2	30108.5	19929.5
Solyc03g118470.3	20780.7	16206.1	9098.82	15656.5	15485.5	963.85	26725.1	4848.12	29051.1	9823.31	23262	9228.49
Solyc01g105410.3	26178.3	24928.5	12154.3	21079.8	19259.5	3571.48	44132.9	3538.39	33331.4	12795.6	14942.8	13430.4
Solyc06g063360.3	85787.4	54852.5	81149.9	13368.5	86194.6	82731.2	122546	155790	77447.4	87258	167353	78309.9
Solyc04g076880.3	19029.5	18153.9	11367.5	10452	15092.1	2454.19	5874.95	1660.64	9771.12	9329.56	2399.72	21007.4
Solyc03g118810.1	18371.3	17426.7	7675.83	8726.79	15406.5	1152.21	26128.8	2686.36	21387.5	10266.2	10163.7	5289.37
Solyc10g007600.3	10072.7	23476.8	10908.9	21971	7555.02	19696	9962.3	25654.8	15957.9	9383.33	17113.1	17874.7
Solyc07g053740.1	24107.8	21153.6	12069.3	15553.3	20663.6	3471.33	34775.4	9325.38	33418.2	15890.2	22487.1	9488.34
Solyc12g035130.2	33050.4	39721	27946.2	40013.9	34110.8	26589.9	34320.6	21824.2	41680.8	31905.5	30239.3	58805.8
Solyc07g007140.3	17632.4	16667.7	6803.12	9618.7	11080.1	1312.09	28021.3	2333.11	24390	9454.71	10327.7	4893.83
Solyc03g121540.3	28918	28344.4	12312.6	16671.9	22016.5	12795.6	8552.7	11008.3	6139.86	6421.77	20160.2	16700.6
Solyc04g082200.2	21908.6	27205.5	11865.6	17280.8	15327.4	3494.3	40558.9	7695.26	26238.3	21023.3	11711.4	10409.4
Solyc01g111980.3	16739.9	18112.2	8475.18	9295.08	11563.4	2099.52	31235.5	2908.17	16893.8	9547.59	7826.15	4576.23
Solyc02g082760.3	17331.6	16843.6	12637	3885.78	18440.2	28772.2	23844.9	57942.7	15547.6	10131.3	60421.7	20242.2
Solyc02g065400.3	40489.1	32995.3	38065.4	7592.56	45813.4	38091.8	55843.8	70181	37318.8	40198.6	70582.2	34098.9
Solyc03g117980.3	15200	16406.5	7489.51	5433.53	10085.6	1946.99	32843.9	1691.15	15698.7	11616.5	6099.51	4050.76
Solyc05g056070.3	38692.1	29405.3	40105.3	6245.7	45139.7	36799	53698.9	67137.8	45335.6	39224.8	73630.4	36940
Solyc01g080500.2	24550.2	23572	12562.6	18800.4	20368.9	6470.38	27677.4	11778.2	21293.6	13573.9	20637.2	12631.6
Solyc09g092110.3	14192	28187.5	15287	8434.44	41479.8	4380.97	42507.5	8255.06	28533.6	13390.1	9321.29	12279.3
Solyc07g052480.3	13179.6	39576.8	17808.6	7302.55	38388.7	6961.04	16368.9	6650.76	11678.6	7036.77	9072.64	20298.1
Solyc04g009030.3	22771.7	13382.4	27241.4	2817.99	20077.8	34697.7	30235.7	69468.6	21921.2	24027.9	70899.5	20937.1
Solyc01g095530.2	6513.53	5654.73	1172.95	12049	3083.09	18405.9	6929.72	14572.5	15742.6	919.072	9328.79	1388.75
Solyc03g026270.2	18425.8	16061	6807.94	9752.37	11137.6	288.512	22934	1915.31	22623.4	9208.32	14858.1	5425.07
Solyc03g122340.3	12774.2	15299.3	5662.99	6074.51	4558.16	887.587	24433.9	1138.39	19318.7	9111.52	8654.64	2186.58
Solyc12g094620.2	38151.6	32561	33831.2	74374.7	39952.7	32045	31972	20723.3	61846.7	42547.2	16476.5	46127.1
Solyc01g106280.3	19687.7	20932.3	12762.5	11815.2	14368.9	5191.37	22290.2	6991.1	20100.5	14366.9	19470	11448.8
Solyc01g080280.3	23786.3	17844.7	24448.6	2752.33	26209	26475.1	28176.1	49441.2	16946.9	17843.7	52682.4	21088.2
Solyc07g061940.3	17670.5	18825.8	10916.7	11880.1	22140.4	11485.3	23543.7	15415.2	18828.8	11775.9	17713.3	29449.6
Solyc03g120640.3	27984.1	17706.9	21567.8	4667.47	26426.4	19593.1	35085.1	32485.1	25501.4	23848	33583.2	19642.7
Solyc05g012580.1	17683.6	16353	8480	14613.7	18444.7	5570.85	23349.8	5261.22	17734.8	12998	7245.25	7056.35
Solyc09g010800.3	39072.4	28703.5	25689.1	33805.8	33748.7	31434	43942.7	38486.9	60444.4	36542.9	30157.8	24174.6
Solyc01g099630.3	19827.2	11637.7	6901.59	20665.5	4976.79	4122.78	14641.1	3882.25	11233.6	10988.8	2562.63	8700.13
Solyc11g005670.2	21150.2	16286.8	11515.2	15381.3	16162	6107.44	34210.8	6060.44	27173.2	12025.2	12698.5	24090.9
Solyc10g008980.3	25415.5	20710.1	17909	5844.7	28841.1	16239.4	31339.2	28893.9	18778.8	15846.2	30710.8	20915.9
Solyc02g086820.3	10227.4	8271.72	26230.7	401.789	13033.1	17830.8	12852.2	50186.4	13362.6	20936.3	55958.8	9976.28
Solyc07g063600.3	9018.9	4161.25	14431.6	742.606	6648.6	25818.1	13643.6	49667.7	8578.05	13244.4	52979.3	11527.7
Solyc07g009380.3	14712.9	17279.8	2975.34	21822.4	5379.24	11641.5	13009.5	8382.99	14225	5179.07	5577.55	2534.01
Solyc08g076220.3	17127.8	10217.7	17102.9	1647.02	16331.8	21107.3	22581.6	47620.9	13794.3	11939.1	48250.6	13340.8
Solyc06g066370.3	15480.1	14030.7	6267.32	6159.72	9920.34	1264.31	22241.4	1847.24	14406.6	8058.5	9938.64	4960.23
Solyc03g097870.3	17426.4	8061.35	7177.69	272.81	15547.5	7427.8	28020	13952.9	10343.7	13494.7	18452.9	13339.9
Solyc07g053280.3	34734.1	39513.3	31773	44544.6	38984.2	34911.8	37369	31485.2	48224.9	30121.1	31059.2	56649
Solyc04g015750.3	6451.41	5601.23	11791.3	1973.77	7373.55	36891.8	11829.2	91412.5	5454.03	8407.55	77918.6	14600.6
Solyc06g074030.1	13828	11294	5885.99	11132.8	10692.9	1220.2	19994.1	3237.95	21820.2	7029.92	11166.9	4691.72
Solyc07g043130.3	16978.5	15588.6	11875.3	13356	17257.1	27153.2	22191.4	38781.4	17283.7	8595.28	36807.1	18667.8
Solyc06g076510.3	11482.9	30586.9	5968.05	22532.2	5194.19	10481.1	23235.2	10054.2	28225.4	13712.7	8323.46	7168.95
Solyc10g077040.2	12978	10898.7	17087.4	3996	15063.3	30183.5	20572.1	55962.9	13578.9	15754.3	55531.2	21067
Solyc03g007890.3	5311.52	13858.4	7142.93	7929.46	1800.27	2958.62	16306.7	2803.72	14936.3	11697.6	5120.98	7443.23
Solyc02g089610.2	16216.8	11433.7	5064.45	3960.82	5429.55	2417.43	22125.6	4741.32	15452.7	10681.8	15166.8	3481.98
Solyc09g014520.3	56974	34420.8	56122.1	8228.07	50139.8	58154.4	73450.3	105456	51813.2	53952.4	109566	51326.9
Solyc10g005100.3	25225.9	21539.9	13210.4	15526.7	18333.3	5938.38	17070	4321.18	20954.7	12390.8	6526.08	15624.6
Solyc08g008370.3	13231.9	16906.2	7577.36	9538.18	9429.85	1128.32	19728.3	2423.47	18634.9	10757.1	12057.5	4780.26
Solyc04g077980.1	15619.6	13610.9	7230.79	14352.6	11522.1	1529.85	28226.1	3538.39	29655.2	11130.5	11662.1	5997.7
Solyc02g083280.3	17265.2	18592.8	8947.25	6422.37	20989.7	6371.15	19397.8	10459.1	13525.9	6752.24	9142.3	11031.1
Solyc06g005170.3	11937.3	15201.4	6052.04	7008.63	8493.78	1446.23	22584.1	1821.42	13662.6	9090.01	8811.12	2968.05
Solyc01g086960.3	20170.5	18276.3	9982.15	12673.5	14944.7	3803.94	26873.8	6424.26	23048	13065.5	13957.8	10034
Solyc11g071760.2	14517.9	11860.8	4122.22	5701.65	5308.28	270.135	20648.9	710.025	17783.8	8921.84	6591.46	3508.93
Solyc04g079970.3	22247.6	23959.2	16211.8	26617.3	22931.9	17934.6	25750.8	16037.2	34213.2	21036	18413.2	30690.1
Solyc12g005340.2	11245.3	11857.2	5168.71	7845.04	6619.85	1062.16	19041.8	1425.92	13741.2	7025.03	7382.44	3154.76
Solyc03g123620.3	14124.4	13665.3	9112.33	4165.63	10854.6	2099.52	20333.1	1158.34	12352.2	10586.9	8471.37	3822.67
Solyc04g074410.2	15743.8	16206.1	10514.1	11818.4	14767.8	4179.75	22680.4	2578.39	30810.6	7780.82	11130.5	9774.18
Solyc04g071480.1	10114.1	11220.6	5429.36	10178.4	8329.38	1363.54	13369.2	3409.29	16411.1	7946.06	13656.6	3924.68
Solyc09g056450.3	12729.5	10346.5	4015.06	4268.81	5812.24	655.124	15166.6	1680.59	11036.6	6716.07	8723.24	2435.85
Solyc06g068460.3	15226.2	13910.1	5358.89	7486.25	8812.69	1447.15	18763.8	1847.24	14608.7	7094.45	7624.66	5381.76
Solyc10g077120.2	23398.3	16443.7	19889	6334.82	23429.5	25105.1	28909	40117	24546.2	19063.9	40285.1	20960.2
Solyc06g074200.3	24572	15967.6	18568.3	2250.49	22326.4	20432.9	34715.6	39151.1	21689.6	18394.1	39979.6	16711.2
Solyc03g006490.3	26607.7	24416.2	14961.6	11017.9	25754.4	15362.8	10878.1	10791.2	8820.95	9408.75	14518.4	16250.2
Solyc06g074670.3	12050.6	12280.6	4934.12	2909.45	5835.6	1699.83	16108	1870.71	7870.78	9183.87	8720.02	3046.97
Solyc03g078400.3	30088.4	23319.9	21019.5	33335.2	28740.5	25014.2	25194.8	25715.8	25933.2	19002.3	20595.4	32365.7
Solyc10g006130.1	16635.3	14683.6	7142.93	9758.62	11358.6	1833.98	24782.6	4506.6	14031.1	8402.66	11819.6	5862.97
Solyc09g011080.3	4836.38	8501.14	5428.4	2106.65	3484.65	29046.9	11350	61123.2	6828.76	7238.18	46962.3	11979
Solyc10g081570.2	9443.91	15080.8	4844.34	2871.15	2630.33	577.942	18968.6	977.604	20372	14262.2	4298.92	1937.32
Solyc03g080090.3	11548.2	12420.3	5356.96	3474.61	6664.77	1596	15054.4	1708.75	7964.67	9109.57	8486.37	3585.92
Solyc07g032640.2	14599.6	9629.19	18596.3	3713.03	16666.9	25753.8	22153.6	49070.3	17742.9	18699.2	46495	17533.1
Solyc01g057770.3	9957.18	10603.1	4932.19	2189.51	6000	553.134	12474.2	410.758	7602.37	8997.13	6359.96	2437.77
Solyc05g051850.3	10042.2	3633.5	3347.01	2430.27	3702.05	10571.1	10380.5	46035.4	5248.89	1242.7	19580.4	5924.56
Solyc08g079170.3	12063.7	17261.6	11456.3	14761.4	9649.94	8705.89	13611.9	7615.45	17615.4	15115.8	7553.92	20128.7
Solyc09g091670.3	11854.5	11467.2	6103.21	3116.6	6905.52	1977.32	22115.8	2012.71	5437.7	7219.6	2311.83	1849.74
Solyc06g009140.3	13933.7	16732.1	9289	8472.74	12367.4	2932.9	28690.7	4525.38	21467.1	10293.6	9530.29	6723.36
Solyc03g115980.1	12388.5	9615.58	17001.5	2288.01	13763.4	25265.9	19522.2	45044.9	14216.8	14491	46677.2	17988.3
Solyc04g051800.3	11704.1	6746.51	7686.45	2350.54	7751.75	16042.7	13863.1	40619.3	9538.42	5509.54	37233.7	12465.1
Solyc06g060110.3	11768.4	9341.73	3832.61	3953.01	3084.89	1787.12	19069.8	1939.95	14234.2	9639.5	6803.67	1905.56
Solyc11g006460.2	9875.45	13756	9204.05	12860.4	13341.2	8449.54	13382.7	6716.48	19815.7	14041.3	9315.93	17675.5
Solyc09g065910.2	19533	12715.9	13611.1	4537.71	16836.6	15358.2	27336	24975.3	20947.6	16490.5	26662.7	13863.4
Solyc01g079880.3	11245.3	11052.8	7876.63	4855.08	13440	15776.3	14875.2	29504.2	9688.45	6698.47	28463.3	9578.81
Solyc05g013620.2	6153.9	9640.07	7910.42	14878.7	7068.12	11485.3	11592.6	12433.1	20074	15493.2	12435.9	4918.85
Solyc03g044330.1	18718.9	18550.2	13620.7	12966.7	24888.4	14149	21101.3	16906.8	19232	12823	16708	24171.7
Solyc08g062450.1	5531.65	15704.7	3578.71	12582.1	2069.77	2259.4	12163.3	2350.71	21092.5	6029.7	3498.3	7666.51
Solyc06g082940.3	22873.1	13259.1	19042.4	3888.91	22722.5	18767	31617.2	33107.1	22058	21075.1	34696.8	17463.8
Solyc06g007200.3	9081.01	9786.06	3483.13	5714.94	4536.6	1056.65	15408	1422.4	10003.8	6032.63	7137	2296.3
Solyc03g111710.3	15170.6	12402.1	6564.66	15833.1	9375.05	10604.2	13846	5566.36	10836.6	7073.92	10226.9	4608.95
Solyc01g095630.3	11117.8	11980.5	5588.65	5969.77	9170.23	1061.25	21951.2	2619.46	13795.3	7178.54	9747.86	3530.1
Solyc08g078870.2	19734.6	13688	11045	4861.33	23081	6363.8	27639.6	14545.5	17784.8	12410.4	11642.8	12752.8
Solyc08g079700.2	20435.3	20108.9	12841.6	15987.1	16590.5	3983.12	27017.7	6074.53	34063.2	17217.9	18242.8	14058.8
Solyc08g067030.3	24208	13171.1	11292.2	32593.4	17482.5	19768.6	20027	20830.1	17245.9	14123.4	9676.05	15780.5
Solyc06g074820.3	44750.1	26370.3	36747.6	31305.1	25132.8	25007.7	28496.8	19110.8	28286.6	41116.7	21778.6	28940.5
Solyc10g086410.3	7585.86	11353.9	10601	12064.6	5247.19	4586.79	8881.94	3306.02	13712.6	12394.8	3929.15	18927.6
Solyc03g114150.3	13874.9	13402.3	8284.03	7995.13	16960.6	4772.39	14116.7	5211.93	10923.4	8663.72	6886.2	11495.9
Solyc06g076570.2	5284.27	18250	3281.37	11207.1	2056.29	7059.35	14945.9	6235.31	22140.7	6774.73	6180.97	3242.34
Solyc08g078695.1	2307.03	8424.06	5479.56	5514.82	1088.78	1299.22	8708.78	1168.9	11789.8	10055	3197.13	6045.82
Solyc01g105050.3	15518.3	9934.77	18219.8	2857.08	17071.1	21907.6	25211.8	45115.3	16999.9	19682.8	40222.9	17807.4
Solyc01g101060.3	17914.7	21722.1	23306.5	39150.2	19439.1	21018.2	18472.3	16128.7	37167.8	23674.9	16231.1	45819.1
Solyc05g006550.3	8499.08	9796.04	7224.03	1643.89	14352.7	4721.85	8824.63	3947.97	3874.15	2994.81	7699.68	12542.1
Solyc10g081040.1	10123.9	10914.1	5188.98	5587.52	10065	1192.64	15211.7	2996.19	10432.5	6314.22	7844.37	3879.45
Solyc01g111440.3	9146.4	7934.4	2501.33	1603.25	3378.65	671.663	13838.7	1064.45	6689.96	6810.91	6219.55	1689.98
Solyc10g081170.2	11979.8	13246.4	6267.32	7056.32	8773.16	4141.15	17980.9	6432.47	12476.7	12878.7	9631.03	4633.98
Solyc03g093550.1	9861.29	10219.5	4578.85	6985.18	8461.44	1374.57	10946.3	2250.95	11151	3681.18	6021.27	5196.02
Solyc09g007910.3	14178.9	22769.5	17403.1	19398.4	12903.7	13273.4	20797.7	21397	14361.7	23798.1	19609.3	22404.8
Solyc09g092710.3	26136.9	16092.8	15148	15254.7	19486.7	9995	10867.1	11529.4	10755	9952.37	6218.48	20096.9
Solyc10g085590.1	8960.05	8076.76	2919.35	5370.21	5002.84	468.602	12659.6	1268.66	10866.2	3500.29	7500.33	2012.39
Solyc01g095320.3	10080.3	22638	4283.44	18361.9	1987.12	6417.09	10630.5	6865.53	12472.6	9763.67	4638.67	8077.46
ENSRNA050029732	4120.4	8290.77	27815.8	8671.29	37424.7	5713.27	8252.74	5819.86	14141.3	12665.6	4782.29	6272.95
Solyc07g052980.3	12365.6	10524.2	9386.51	4555.69	10235.7	5580.04	10081.8	1396.58	12116.4	6070.76	3106.02	8903.2
Solyc10g086280.2	9929.94	12139.2	5784.63	3993.65	5689.17	1393.86	21759.8	860.245	10307.9	5808.73	5211.01	3913.14
Solyc06g007180.3	8417.35	13934.6	8360.29	3751.33	12345	3283.89	4553.15	1992.76	6228.65	2736.68	2127.49	17331.9
Solyc04g076870.3	13517.4	10698.3	11666.8	5317.84	11671.2	17138	16300.6	27901	9458.82	9183.87	30105.3	12959.7
Solyc02g062340.3	13738.7	10873.3	13309.9	1695.49	12596.5	26800.4	16779.8	64051.3	13740.2	10273.1	56772.3	16687.1
Solyc01g094950.3	12870.1	14610.2	8630.6	11677.7	10989.4	5858.44	16531.1	7795.01	15432.3	11151.1	11833.5	7311.39
Solyc08g076930.1	10905.3	10510.6	5800.07	9079.33	6749.21	1359.86	13530.2	2005.67	15524.2	5135.07	8496.02	4594.52
Solyc11g010500.1	9977.89	7748.51	5073.13	8876.87	5846.38	1054.81	13693.6	2323.72	14163.7	7043.61	5901.23	2905.5
Solyc06g073050.3	8876.14	11460	4788.34	4757.37	4692.02	984.983	10646.4	1171.25	7214.54	6471.63	8652.5	2797.71
Solyc07g066150.1	19022.9	10735.5	15323.7	2986.06	18053	16455.3	24520.4	29292.9	17636.8	14656.3	29282.2	13591.1
Solyc05g052980.3	9476.6	10643.9	4274.76	4815.21	5692.76	3854.48	16176.2	10306.5	8856.67	7122.81	14971.7	2763.06
Solyc06g072430.2	4251.17	6056.44	5177.4	3479.3	1437.34	936.285	11190.2	1763.91	9876.24	10450	5856.22	5954.4
Solyc04g054740.3	9192.17	3768.61	2168.27	2880.53	4832.16	8591.95	8414.92	38734.5	3914.98	797.833	19685.4	3296.23
Solyc02g087540.2	8029.39	7635.16	3124.01	1869.8	4357.83	44.1037	17301.7	431.883	6104.14	6161.69	5077.03	1187.61
Solyc11g006465.1	18908.5	26455.6	14732.8	22385.3	21568.2	13945	21969.5	12346.2	20173	17488.8	16622.3	30989.4
Solyc03g115230.3	6747.83	16682.2	8325.54	9846.95	2422.82	6706.52	20518.4	6569.78	20064.8	15224.3	11014.7	9190.96
Solyc07g043420.3	6287.95	2812.86	3567.12	2186.39	8120.07	6068.85	17606.6	11064.6	10404.9	3093.56	7252.75	3908.32
Solyc01g103590.3	17706.5	17073.9	4472.66	5891.6	9459.49	1946.99	7623.54	529.291	3833.33	4530.83	1383.67	6374.97
Solyc12g099650.2	16203.7	9920.27	13112.9	2373.99	17545.4	15370.1	22270.7	27591.2	18115.4	13822.3	27435.5	12793.2
Solyc11g066100.2	4371.05	10979.4	5594.45	6596.68	1611.62	4193.53	12204.7	4863.38	12879.8	10346.4	7573.21	8469.16
Solyc12g100060.1	8937.16	13700.7	9511.04	13696	16230.3	8323.66	10576.9	6554.53	14602.6	9661.01	8110.18	19583
Solyc12g056220.2	25280.4	26460.1	20343.7	23378	19711.3	16113.5	20922.1	15013.8	20606.7	23143	16538.7	18354
Solyc06g073320.3	9267.36	9270.1	8432.7	7993.56	10656.1	37638.8	11545.1	67393.7	12421.6	8231.56	60846.1	18202
Solyc07g041720.1	3804.37	3412.24	13276.1	26.5775	12515.6	3635.8	4984.81	4119.32	11100.9	10014.9	7577.5	8740.56
Solyc07g066610.3	14190.9	9720.77	18080.8	7913.05	14514.4	19423.1	16731.1	28746	14784.2	17179.8	29662.6	12571.9
Solyc06g069730.3	2796.34	895.907	7181.55	149.303	1516.39	13442.4	4249.53	21900.4	2309.59	6188.09	24992.9	3636.93
Solyc04g081530.1	10222	8329.76	2857.56	2080.08	6446.47	1692.48	11573.1	3734.38	6168.44	5198.62	5807.99	2091.3
Solyc02g092790.3	13466.2	11375.7	6933.44	9486.59	5934.42	5378.81	13448.5	3490.27	16146.7	9979.75	7984.78	8689.55
Solyc01g094410.3	10115.2	12644.3	5706.43	9259.9	7023.2	2792.32	11495.1	2518.53	12925.8	5554.52	7297.76	4689.8
Solyc12g005860.2	10738.5	11888	9003.24	7453.42	13550.5	3321.56	10107.4	2840.1	7208.42	5315.95	2917.39	10569.1
Solyc08g006890.3	33180.1	24755.3	35085.2	26133.5	28979.5	32098.3	29165	27956.2	27670.2	42415.2	28419.4	31551.5
Solyc12g009000.1	5826.97	7590.73	2178.89	5650.84	3066.92	245.327	10383	887.237	9541.48	3687.04	5293.53	884.45
Solyc12g006140.2	8849.98	5337.36	9185.7	423.676	6720.46	25404.7	12125.5	56611.9	9823.17	7452.3	51634.2	11572.9
Solyc06g069120.3	10353.9	12818.4	12766.3	17159.7	14649.2	9750.6	11017.1	6696.53	17616.4	12735	8287.02	26075.4
Solyc11g009080.2	16598.2	16480	12494.1	7440.91	18378.2	15335.2	18400.4	22129.3	13047.2	11908.8	24255.5	17712.1
Solyc01g111170.3	16118.7	13915.6	15228.1	20402.1	15059.7	23101.2	19467.3	26368.3	25757.6	18039.2	16484	12806.7
Solyc10g085430.2	11851.2	13197.4	5413.92	7119.63	7433.74	2613.14	17389.5	3700.34	10427.4	8577.68	5090.97	5149.83
Solyc05g041200.3	14363.1	11703	5439.98	3942.84	9772.11	3656.01	9529.43	6853.79	5526.49	3284.22	7489.61	9889.67
Solyc08g080570.3	11418.6	14704.5	6066.52	9157.5	10950.7	4346.97	8108.85	3237.95	7032.88	5250.44	4000.96	7866.69
Solyc01g079600.3	13196	11613.2	3616.36	1971.42	6419.52	576.105	13392.4	348.558	6216.41	4217.95	5600.06	2547.48
Solyc11g069090.2	27470.8	27356.9	24654.2	35141.7	24738.4	23754.4	23047.4	19452.3	34180.5	27581	21747.5	34856.4
Solyc10g079820.2	13977.3	14768	10010.1	8493.84	13741	6391.36	20969.6	9490.86	16461.1	14037.4	10192.6	7860.92
Solyc08g081190.3	27270.3	27638	21569.8	28324.5	15037.3	29050.6	21575.6	40335.3	23787.9	25700.8	32009.8	25529.7
Solyc04g005480.1	8026.12	6665.8	2799.64	2891.47	4286.87	469.521	12610.8	1451.74	8284.12	6663.27	6318.16	1668.81
Solyc02g030170.3	14901.4	11406.5	11258.4	11709.7	15585.3	9467.6	11523.1	7748.07	16585.6	12254	6800.46	14689.2
Solyc10g008350.3	7549.89	5343.7	2142.2	1772.87	3967.96	831.539	10697.6	1732.23	7043.08	4688.24	5015.94	1632.24
Solyc01g109655.1	13655.8	7794.75	9747.56	11707.4	12766.3	4972.69	7204.07	3385.82	12227.7	9202.45	2916.32	11873.2
Solyc08g082610.3	13870.5	15213.2	8038.82	9061.35	7447.22	2166.59	19169.8	3668.66	7923.85	11588.1	9110.15	6458.69
Solyc10g006700.1	7228.41	7084.74	3639.53	6531.8	6641.41	968.444	10839	1956.38	12956.4	3607.85	6738.29	4461.71
Solyc05g015390.3	7804.9	12821.1	6172.72	14077.5	5248.09	8373.27	13194.9	10984.8	16661.1	9974.86	9254.84	7751.2
Solyc08g013670.3	23701.3	19283.8	22353.6	3383.15	24941.4	25735.4	33318.2	45283.1	23500.1	20670.3	46831.5	22468.3
Solyc03g093120.3	6509.17	7346.8	3379.84	4615.1	2324.9	408.878	7324.79	923.619	7036.96	3978.41	3175.69	1437.83
Solyc02g090360.3	5655.88	7186.3	2403.83	2934.46	2266.51	386.826	7821.08	475.306	6904.28	6180.27	4335.36	1214.55
Solyc06g082950.3	16583	10391.8	12994.2	2585.05	14149.7	13619.8	20294.1	25908.3	12451.2	11270.4	28318.6	11920.3
Solyc01g102840.3	6853.53	7615.21	2596.9	1944.85	2736.34	385.907	9879.39	264.059	6109.24	4153.42	4244.26	1185.68
Solyc10g006660.3	8773.7	8613.58	4072.99	6559.16	6954.03	913.314	12514.5	1719.32	14695.5	4167.11	6932.29	4419.36
Solyc06g049020.1	7937.85	6757.39	3059.33	3673.16	5832.01	519.137	14626.4	1828.46	9007.72	5358.97	7036.25	2347.3
Solyc04g025650.3	5457.54	6655.83	3246.61	5331.13	3536.75	1856.95	10017.2	1322.64	8318.82	4935.61	1505.85	1571.61
Solyc06g071100.3	20449.4	15167.9	15753.3	11525.2	18190.4	12143.2	19067.4	17659.1	10909.1	13644.3	16997.4	18463.7
Solyc06g075690.3	5808.45	7727.65	2201.09	2833.63	3030.99	415.31	14166.7	484.695	7672.79	5173.2	2062.11	991.276
Solyc07g007600.3	19085.1	16274.1	11877.2	9074.64	15191.8	9542.02	14094.8	8728.02	12254.2	9412.66	10948.3	11298.6
Solyc08g074480.1	14745.6	7778.43	6671.82	4185.95	9226.82	6578.8	17649.3	8961.57	12888	8727.27	11316.9	9590.36
Solyc01g103540.3	17960.4	23707.1	19850.4	31742.9	23013.6	20427.4	20587.9	15037.3	32405.7	21490.6	19674.7	34744.7
Solyc01g079940.3	8646.2	13009.7	3663.66	2947.75	7271.14	815	11228	397.849	4620.2	3379.06	1918.49	3700.44
Solyc01g095430.3	13557.8	8878.37	9196.32	3865.46	11883.2	10606.9	16393.3	20135.4	12249.1	9170.19	19972.7	8975.38
Solyc12g005630.2	11019.7	7728.56	8691.42	856.732	10631.8	12297.6	13118	25988.1	7774.84	6684.78	26319.8	8170.81
Solyc08g005610.3	7352.65	7047.56	4284.41	3429.27	5524.77	310.564	8082.03	461.223	7446.21	4318.66	6401.76	2287.63
Solyc08g078510.3	4589	8325.22	4389.64	5746.99	3075.91	1232.15	8668.55	1952.86	7887.11	7628.3	5028.8	3194.22
Solyc07g019460.3	8755.17	8670.71	5153.26	3818.56	5474.47	6094.58	13774.1	14310.8	5933.7	5702.16	11994.3	3662.91
Solyc06g005650.2	7656.69	8515.65	3803.64	6581.83	6006.28	1016.22	10626.9	2598.34	7468.67	3996.01	6774.74	3097.02
Solyc01g028860.3	13448.8	15166	11383.9	15664.3	15337.3	11148.1	13513.1	10524.8	16312.1	9916.2	11024.4	22560.7
Solyc08g078020.1	7802.72	4792.38	5731.53	3816.21	5841.89	8691.19	9151.42	10746.6	9177.13	4777.22	10323.4	8412.38
Solyc08g006930.3	15464.9	9079.67	11573.1	2430.27	13392.4	14682.9	19657.6	27389.3	15188.4	12035.9	27429.1	12192.7
Solyc05g052040.1	13344.2	12863.7	7964.48	14587.1	13033.1	3099.2	12030.4	5917.26	15019	4681.4	11440.2	11130.2
Solyc07g064150.3	11611.4	15689.3	11732.4	21942.8	14433.6	11523	12301.1	9839.42	23054.1	13358.8	10000.8	22144
Solyc01g105560.3	9909.24	10765.4	4995.9	2961.04	7535.25	3109.31	15472.7	3413.99	8240.23	5083.25	5870.15	3967.03
Solyc07g055320.3	13051	11171.6	8692.39	4582.27	12789.6	12568.6	17074.9	25657.1	10838.7	7082.72	24602.8	11155.2
Solyc03g097050.3	6049.29	7345.89	2566.01	1353.11	1248.69	402.446	7882.05	318.044	5978.61	6054.14	2511.19	1152
Solyc06g083310.3	9588.84	7466.5	3140.42	3334.69	3384.04	1085.14	10789	1107.87	6644.03	5912.37	4871.25	2301.11
Solyc04g081440.3	7462.71	9270.1	7081.15	11351.7	10652.5	6262.73	6724.86	4762.45	9962.99	7443.5	4924.84	12417.9
Solyc02g094130.3	12774.2	14284.6	9730.19	12608.7	14864.8	9351.82	14855.7	8740.93	14172.9	11865.8	10533.5	22318.2
Solyc12g044280.2	10795.2	6787.31	10289.1	1200.68	8640.21	13816.4	12952.2	26686.4	8887.29	10174.3	25392.7	9439.26
Solyc01g106630.2	2284.15	748.1	6532.81	614.408	5220.24	1008.87	5051.88	418.973	4238.5	3480.74	235.792	3900.62
Solyc10g018300.2	14028.5	13440.4	14727.1	2226.25	15773.9	17729.7	15298.3	34698.5	10205.9	9159.43	35617.5	16043.3
Solyc02g072080.1	7376.62	5231.26	2624.9	4725.32	4600.39	570.592	9920.84	1339.07	7538.07	2769.93	5545.4	2429.11
Solyc12g013710.2	12906.1	6442.73	12021.1	1642.33	9561.9	10697	13588.7	13932.9	9597.62	9316.85	18151.7	13574.7
Solyc09g065540.3	9729.42	8526.53	3427.14	2338.04	7742.77	1052.98	6270.03	737.017	3062.79	2947.87	1204.68	4165.29
Solyc03g063560.3	12180.3	10516	9900.09	3405.04	10421.6	9659.63	12364.5	18371.4	5298.9	5704.11	22590	9850.21
Solyc05g014760.3	11879.5	15129.8	5312.55	5047.37	5646.95	2880.52	14441.1	3087.73	6749.15	7209.83	9240.91	5606.97
Solyc05g056050.3	10187.1	7175.42	10704.3	1578.23	9371.46	16086.8	13268	32228.1	9438.4	9018.64	34240.2	10183.2
Solyc02g085950.3	9626.99	7197.18	6890.97	726.19	16882.5	8828.09	13688.7	11372.1	10118.1	8685.23	16006	11166.8
Solyc10g075100.2	9091.91	5799.82	12398.5	6223.04	5328.04	10573.9	6154.19	30026.4	3505.72	4934.63	13683.4	7787.78
Solyc06g083190.3	11674.7	15524.2	10264	13345	8091.32	6924.28	14302.1	6696.53	14414.8	14293.5	6019.13	13265.8
Solyc10g055800.2	4695.8	2539.91	10155.9	1425.8	6389.87	1451.75	8027.15	2269.73	6203.14	5294.44	1302.22	3815.93
Solyc04g005050.2	3543.92	5126.98	2992.71	3644.24	1964.66	437.362	8224.69	532.812	7471.73	5481.19	1828.46	1014.37
Solyc07g056000.3	6120.12	5739.97	1114.06	2401.35	2810.9	458.495	8310.05	301.614	9491.47	2801.21	2867.02	1947.91
Solyc04g017690.3	11768.4	12058.5	8168.18	15465	12069.2	7482.93	11215.8	8913.45	14132.1	7678.16	6595.75	8483.59
Solyc02g089065.1	23740.5	17340.5	13453.7	15097.6	19044.8	16255.9	20245.3	16293	18606.4	18995.5	15089.6	21958.2
Solyc09g075460.3	10869.3	9988.27	6775.12	11150	9348.1	6132.25	8723.42	5065.23	8588.25	6440.35	5661.15	8598.12
Solyc10g083970.1	9307.68	9016.2	6774.16	5341.29	5787.09	2819.88	10618.3	4166.26	10651.9	8582.57	7729.69	4117.17
Solyc06g073260.3	3574.43	2384.85	7513.65	209.493	4095.52	9394.09	6121.27	22195	3561.85	6264.35	22799	4815.87
Solyc07g032230.3	5605.75	7881.81	3456.1	3448.82	2539.6	1359.86	6872.4	945.917	6957.35	5267.06	3639.77	1669.77
Solyc02g083810.3	13210.1	7677.78	15283.1	1069.35	12810.3	14410.9	14914.2	29925.5	11142.8	11286	31913.4	10990.7
Solyc08g008220.3	11060	11031.1	8377.67	13538.1	11250.8	10409.4	13120.5	9977.9	17380.6	9199.52	8462.79	16646.7
Solyc04g074730.1	10589.2	4917.51	5424.54	7028.96	3451.41	1788.96	5425	1322.64	7589.1	7369.2	1796.31	6374.97
Solyc03g116340.3	6254.16	4067.85	1709.71	1029.49	2173.08	717.604	9130.69	1335.55	4946.79	3817.08	5866.94	1011.49
Solyc06g060640.1	7299.25	6480.82	4370.33	768.401	6002.69	3859.07	7846.69	8375.94	3190.36	3464.12	7789.71	5727.27
Solyc03g116890.3	4211.94	6253.21	2269.64	1403.92	2225.18	219.6	14755.7	311.003	5227.46	6714.11	1339.73	1561.98
Solyc10g078930.2	8044.65	10624.8	6683.41	8877.65	6339.57	4362.59	9494.06	3769.59	11723.5	8984.42	3803.76	9253.52
Solyc08g083330.2	12495.2	13182	9615.3	8375.81	14872.9	7812.79	14855.7	10233.7	11092.8	9615.06	12036.1	18415.6
Solyc07g063430.3	7819.07	5673.78	4087.47	2710.9	7041.17	7073.13	10220.8	14783.8	5141.73	4522.03	15075.7	6516.44
Solyc03g025720.3	18120.6	13531.1	11096.2	9640.58	12344.1	7799.92	17294.4	10449.7	15744.6	4319.64	11209.8	13507.3
Solyc08g062690.2	7180.46	6395.58	2691.51	4589.3	4714.47	399.69	9183.12	2032.67	5727.54	2724.95	5979.47	2323.24
Solyc04g081880.3	11518.8	10904.1	8410.49	11593.2	11503.2	8505.58	12879.1	9012.03	10705	8628.52	8619.27	14462
Solyc02g078210.3	4378.68	7465.59	4862.68	9371.68	2791.13	7484.77	3194.77	4987.78	8832.17	6530.3	4395.38	2396.39
Solyc08g083040.3	7298.16	4993.68	3480.24	3315.93	5074.71	761.708	9929.38	1375.45	8672.96	4214.04	5995.55	2150.01
Solyc06g076040.3	5920.69	9262.84	3590.29	5330.34	3102.86	2127.09	8001.55	1530.37	8320.86	5297.37	4005.25	2358.85
Solyc09g007900.3	7214.25	11138.1	4841.44	4734.7	4882.46	1658.48	19860	1539.76	14405.6	6344.53	4390.02	4365.47
Solyc01g103990.3	10200.2	5359.12	3786.27	2535.02	2295.25	3274.7	9728.18	8857.12	4646.74	4159.29	8677.15	2474.34
Solyc05g009790.2	10577.3	8097.62	4787.38	3698.18	8652.79	1976.4	12303.5	4332.91	7127.79	5471.41	8128.4	5460.68
Solyc06g073090.3	8072.98	10073.5	6429.51	2264.56	12561.5	3515.43	9609.9	4298.88	7423.76	6530.3	5268.88	6073.73
Solyc02g069260.3	4291.5	6371.1	3238.89	2804.7	2097.62	1460.94	7484.53	1604.3	6540.95	4226.75	4447.9	1555.25
Solyc01g111630.3	7035.52	6858.04	6320.42	1099.06	8584.51	13094.2	11726.7	29100.5	7823.83	5326.71	26639.1	7580.86
Solyc12g009240.1	4035.4	4501.3	3047.74	9331.82	5943.4	263.703	4773.86	2006.85	9324.1	2186.22	9672.83	2694.73
Solyc04g007790.3	5342.03	2082.89	1206.74	32.831	3476.57	2893.39	7563.79	8466.31	3669.02	1430.43	7102.7	1741.95
Solyc09g005250.3	8110.03	5664.71	5188.02	2497.5	8683.33	5127.98	13560.7	9361.76	5648.96	4960.05	9562.44	9615.38
Solyc08g082090.1	6517.89	6151.65	3573.88	4769.87	7273.84	738.737	11888.9	2417.6	10187.5	4728.33	5948.39	2688.96
Solyc01g106820.3	5138.24	7113.76	2700.2	2318.49	3302.29	4195.37	8344.19	9611.74	4217.07	2976.23	8939.74	5539.6
Solyc07g064620.2	6694.43	9708.08	4036.3	4893.38	6356.64	2754.64	9374.56	4055.94	9301.65	5844.91	6339.59	4454.01
Solyc01g108500.3	9976.8	11643.2	8739.69	12246.7	10358.7	8953.97	12619.3	7358.44	16165.1	11442.4	8490.66	13079.1
Solyc12g056830.1	15742.7	12016.8	16046.7	3804.49	17278.6	15973.8	21507.4	26864.8	15138.4	15442.4	28653	13672.9
Solyc05g013380.3	8421.71	8591.82	7039.64	1439.09	7842.49	16624.3	10474.4	41941.9	6914.49	4607.09	41231.5	8566.36
Solyc07g005330.3	6951.61	5303.81	2275.43	1759.58	2447.07	1452.67	10311	1944.65	5223.37	5243.6	5501.46	1268.45
Solyc07g005210.3	4450.6	10298.4	3444.52	5016.11	3434.34	6208.52	7518.67	10029.5	7993.25	3813.17	7426.38	6327.81
Solyc01g103450.3	14377.3	16645.9	14004	10656	15461.3	13295.4	16734.7	17758.8	12347.1	14104.8	17257.8	19464.6
Solyc10g049630.2	6338.07	5626.62	2166.34	2052.72	3087.59	505.355	8040.57	719.413	4531.41	3825.88	4140.29	1328.12
Solyc05g005260.2	9605.19	6469.94	4332.68	5159.15	6731.24	1201.83	13205.8	2911.69	9341.45	4424.26	5750.11	3199.03
Solyc12g011280.2	7774.39	4537.57	7270.37	771.528	6633.32	11175.7	10024.5	20647	7203.31	8551.28	20557.9	7197.82
Solyc06g009040.3	3075.32	5084.36	4780.62	8017.8	3177.42	6029.34	5217.71	6939.46	7760.56	9251.34	3930.23	3415.57
Solyc03g120980.3	12087.7	11057.4	5579.97	5027.83	5460.09	3583.43	13593.6	4900.93	7556.44	5289.55	7267.76	3753.38
Solyc03g120550.3	7570.6	7710.42	4690.84	3536.37	5981.13	759.87	8717.32	1015.16	6546.06	5821.44	6857.26	3158.61
Solyc11g005330.2	15432.2	14422.5	12172.6	20302.1	16199.7	13960.7	14580.1	12747.6	18352.2	12467.1	10496	16217.5
Solyc04g007580.1	5600.3	3873.8	1773.42	3309.68	2685.13	146.094	10252.5	530.465	7438.05	3699.75	3014.92	1112.54
Solyc07g065120.3	7980.35	7179.04	3841.29	3713.81	3274.44	2283.29	8035.69	2071.39	5865.32	5705.09	3945.23	3372.26
Solyc03g097370.3	4241.37	4058.79	1723.22	663.655	1554.12	4399.34	7730.85	11410.9	2641.28	2768.95	13032.9	1684.21
Solyc06g007510.3	11608.2	13011.5	11359.8	21818.5	13497.5	11368.6	13171.7	8972.13	25405.5	13131	8972.96	23564.5
Solyc11g044910.2	7493.23	9322.69	7415.18	8227.29	5885.91	3567.81	5967.63	4087.63	5667.33	3570.69	4696.55	11982.9
Solyc06g073840.3	6575.64	5944.9	2909.69	3132.23	4567.15	746.088	10234.2	1091.44	6081.69	5236.75	4063.13	2283.79
Solyc03g121360.1	5115.36	5347.33	2096.83	3577.8	3500.82	761.708	8435.64	1218.19	7096.15	3737.88	3035.29	1604.33
Solyc08g006320.3	4338.36	5819.77	2436.65	3955.35	3306.78	2148.22	8877.06	2329.59	6533.81	4584.6	4664.4	1635.12
Solyc03g093130.3	6951.61	6099.06	2160.55	2678.07	1408.59	215.924	6757.78	394.328	6335.81	2776.77	1588.38	1084.63
Solyc01g108030.3	10167.5	7943.47	2882.66	1391.41	7465.18	1143.02	6033.47	674.817	3001.55	2163.73	1518.72	3098.94
Solyc03g119250.3	5272.28	5112.47	2372.93	4479.87	3353.49	412.553	10695.1	447.14	8995.47	4685.31	2118.91	906.585
Solyc06g071920.3	9847.12	9001.69	6383.17	9054.32	8522.53	12222.2	11342.6	15139.4	12903.3	8037.97	12350.1	9394.99
Solyc08g062340.3	2340.82	6848.07	2423.13	3330.78	859.709	610.101	5714	602.054	7173.72	4442.83	1646.26	2329.02
Solyc10g080610.1	5325.68	4911.17	4642.57	10065.8	6653.99	7647.4	2072.94	6162.54	3237.31	2927.34	4037.4	6873.49
Solyc04g015360.3	7135.78	4758.83	1976.16	1343.73	2054.5	374.882	8942.91	362.641	6546.06	2812.95	3193.91	1211.67
Solyc01g006430.3	6608.34	6754.67	8906.71	9188.77	6179.66	10779.7	7065.07	10180.9	8750.53	9154.54	10559.2	13498.7
Solyc11g013810.2	1884.2	458.835	3426.18	1375.77	4648.9	8733.45	2007.09	11348.7	5075.39	1756.99	16819.5	2513.8
Solyc03g111320.1	9458.07	9919.36	3801.71	6818.68	4966.91	3250.81	13959.4	2999.71	12047	4553.32	4416.81	3762.04
Solyc02g063070.3	7658.87	7085.64	5733.46	9232.54	7709.53	5580.04	7707.68	5743.57	9798.67	5544.74	4207.82	8223.74
Solyc01g106480.3	5522.93	4495.86	5033.55	990.401	6363.82	8544.17	7367.47	16120.5	7025.73	4038.05	16943.8	6429.82
Solyc03g115650.3	5749.6	8618.12	5581.9	11831.7	7469.68	4207.31	5367.69	3553.64	10173.2	5308.13	4209.96	15360.9
Solyc08g079090.3	6510.26	6491.7	3304.54	1709.56	2234.17	1570.28	6876.06	952.959	3219.96	5686.51	4201.39	2102.85
Solyc04g080540.2	2541.33	5320.13	2905.83	15349.3	2894.44	645.017	1791.26	383.765	9322.06	1553.62	292.597	3796.68
Solyc07g042550.3	1455.93	4681.75	5734.43	8219.47	1139.09	3209.46	2470.46	2932.81	6173.54	6349.42	2880.95	2453.17
Solyc10g008120.3	1180.22	3578.19	3949.42	6402.04	1369.07	2530.45	754.794	1449.39	4398.74	6823.62	1436.19	3583.03
Solyc12g099930.2	6563.66	7001.31	8090.95	1152.99	8115.58	20872.1	8892.91	51845.9	6420.52	4605.14	48203.4	9126.48
Solyc11g010250.1	4846.19	4259.19	2079.45	2428.71	2668.96	450.225	7662.56	1626.6	5773.47	4523.01	5463.95	1410.88
Solyc08g078070.3	5350.75	4764.27	2387.41	1967.51	2319.51	683.607	8313.71	837.946	5292.77	4408.61	2355.78	1436.87
Solyc01g087590.3	8487.09	4418.78	1536.9	611.282	1450.81	437.362	10005	328.606	4206.87	4556.25	2446.88	457.142
Solyc06g054540.3	6901.48	8846.63	4733.32	6829.63	7946.69	3587.1	6687.06	3036.09	6349.08	4662.82	3882	7092.92
Solyc04g054910.3	7954.2	8346.08	6335.87	7376.81	7721.21	3061.53	11001.2	5551.1	10203.8	6888.15	10116.6	5449.13
Solyc03g115820.3	6989.75	5446.17	4762.28	1714.25	7255.87	5760.13	7611.35	11277.1	4065	3415.23	10622.4	4862.07
Solyc01g067740.3	10262.3	8446.73	6542.46	7323.65	7060.93	4810.06	12624.2	5937.21	10172.2	9111.52	5608.64	7422.06
Solyc03g111100.1	6764.17	4536.66	1995.47	2156.68	1998.8	581.618	7874.73	2964.5	4698.79	2363.19	5950.53	1364.69
Solyc04g005670.2	5057.6	5379.07	2380.66	4590.87	2621.35	510.868	5572.55	788.656	7103.3	3688.02	2796.28	2319.39
Solyc12g042950.2	2571.85	2588.88	5795.25	4079.64	5721.51	2667.36	2058.31	1267.48	5153.97	4735.18	1461.91	8588.5
Solyc04g009770.3	13543.6	15225	12082.8	14272.1	13113.9	8238.21	14269.1	7559.12	16068.1	14099	7522.84	17660.1
Solyc04g082290.3	4296.94	6186.11	1871.89	1958.92	3755.05	5095.82	3236.22	5743.57	2024.85	1637.71	5382.49	2793.86
Solyc06g063070.3	7315.59	8583.66	5461.22	9950.13	7311.57	4272.55	7030.92	3523.13	10438.6	7091.52	3621.55	5543.45
Solyc03g119540.3	3222.44	1630.41	3038.09	490.901	3625.69	7712.64	5186.01	12731.2	2503.5	2067.91	12074.7	4579.12
Solyc01g104170.3	16686.5	14767	13958.6	12923.7	18014.4	12576	17062.7	16741.3	16218.2	13616.9	14925.6	19742.8
Solyc08g080670.2	2340.82	1340.23	6667	626.915	6556.96	461.251	4442.19	149.047	2852.55	1486.16	218.644	3560.9
Solyc03g117675.1	12098.6	11457.3	3747.65	4369.65	5711.63	3270.11	10878.1	2802.54	5762.24	3726.15	6821.89	4566.61
Solyc04g082630.3	6815.39	5089.8	7372.7	3214.31	6821.97	13234.8	8867.3	19653	6655.26	6139.2	19269.6	5464.53
Solyc04g082420.3	11258.4	9362.59	4678.29	4651.84	8375.2	3737.79	4933.6	3099.46	3531.24	2940.05	6182.04	6630
Solyc10g074740.1	4696.89	3851.13	2249.36	2835.19	2571.04	566.916	6262.72	1298	5210.11	4584.6	3023.5	1482.1
Solyc01g104950.3	12727.4	8282.61	9629.78	8320.31	10634.5	8448.62	8645.38	6352.67	4073.17	6564.52	8133.76	11687.4
Solyc02g094120.3	9193.26	7904.47	5448.67	6205.06	9434.34	5306.23	9908.65	7645.97	7904.46	6321.06	7676.1	9833.85
Solyc04g053080.3	6269.42	8840.28	6694.03	9697.65	9130.7	5916.33	7306.5	4187.39	10255.9	7460.13	5796.2	16744.9
Solyc03g005230.3	6730.39	5590.35	6101.28	1494.59	8847.73	7206.36	10872	13954	6736.91	4970.81	14205.4	6867.72
Solyc10g006480.2	8046.83	10240.4	8730.04	10480.1	6623.44	6295.8	10893.9	11770	12440	10162.6	10497	7606.84
Solyc11g072710.2	9436.28	8655.3	5173.54	5067.7	6636.02	4681.42	8094.22	5242.45	6416.44	4074.23	6831.54	9423.86
Solyc04g074480.3	2699.35	3866.55	6434.34	6001.04	1975.44	4347.89	3414.25	5931.35	5698.97	6259.47	4252.83	2897.8
Solyc03g113910.3	14790.3	5335.54	4194.63	7992.78	2335.68	3327.99	3558.14	1374.28	5575.48	3407.41	941.025	4687.87
Solyc02g079950.3	9077.74	6376.54	7991.51	1515.7	9372.35	6785.54	11478	12755.8	7443.15	8013.52	14060.7	6113.19
Solyc06g068500.3	4578.1	4000.75	2112.28	2270.03	4798.02	4425.07	1002.33	4153.35	1010.38	1463.67	2780.2	2048
Solyc02g072150.3	7617.46	9485.01	3925.28	3412.08	4610.27	2851.12	9509.92	2956.28	4623.27	4626.65	8455.29	3290.46
Solyc04g080850.3	3067.69	7864.58	3536.23	3382.37	4720.76	2212.54	10200.1	3489.1	6205.18	6925.3	4917.34	2120.18
Solyc01g066430.3	5520.75	6512.55	4160.84	6673.29	5462.79	1287.28	7999.11	1559.71	9419.01	4485.85	4383.59	3540.69
Solyc07g006890.1	5855.31	6148.93	3936.87	4028.05	4701.9	616.533	9637.95	1692.32	6258.25	5716.82	4336.43	1874.76
Solyc02g080540.1	7537.91	4885.78	8628.67	1365.61	7758.94	12078	9522.11	22764.2	6566.47	7240.13	23260.9	7765.64
Solyc03g123370.3	8186.32	7325.04	3625.05	3483.21	4933.67	2384.36	19663.7	4219.07	5539.76	4268.8	7215.24	2784.24
Solyc01g090970.3	4020.14	1654.89	1632.48	1056.85	2333.88	6060.58	4248.31	7892.42	3224.04	1185.99	7824.01	2997.89
Solyc10g008400.2	6093.97	7118.29	2769.71	4430.62	5290.31	662.474	4825.07	1053.89	5434.63	2703.44	3368.61	1920.96
Solyc01g087730.3	9974.62	8767.74	8724.25	4542.4	12235.4	7081.4	11625.5	11041.2	9767.03	7811.13	10862.5	12881.8
Solyc09g090140.3	13714.7	8797.66	7820.64	7415.89	9004.04	8509.26	13530.2	9652.82	10802.9	9148.68	10840	6254.67
Solyc03g120090.1	3250.77	4437.82	2525.47	2295.04	1392.42	973.957	6950.44	1205.28	5037.63	4304.97	3339.67	2500.33
Solyc09g076050.3	8056.63	10545	11410	8912.83	10970.5	11004.8	7840.59	8438.14	13797.3	11808.1	9956.86	16868.1
Solyc01g028810.3	14019.8	15382.8	13875.6	12231.1	13508.3	10858.7	13597.3	10137.5	12283.8	11128.6	9140.16	18254.9
Solyc09g091030.3	3596.23	6101.78	5610.86	2137.14	3658.03	2710.54	9511.13	14065.5	3583.29	3723.22	12057.5	2383.88
Solyc01g091260.3	2987.05	5516.9	4265.1	3665.34	2356.34	2244.7	4559.25	2221.61	5268.28	6894.99	2185.36	4687.87
Solyc03g093540.1	4371.05	5176.86	2106.49	3774	3748.76	813.162	5909.1	735.844	6010.25	1523.31	2486.53	2409.86
Solyc03g019890.3	6930.91	5805.26	4256.41	6813.99	2223.39	2700.43	5389.64	2543.18	2703.54	4139.73	1833.82	3895.81
Solyc10g081510.2	6379.49	3795.82	6183.34	5550.78	4976.79	11291.5	6015.18	11606.8	7818.73	8846.56	9219.47	5135.39
Solyc06g074980.3	8958.96	9619.21	9256.18	12167.8	10478.2	7325.81	8939.25	6781.03	10123.2	7654.7	6261.35	17647.6
Solyc10g083760.2	6559.3	6922.42	6516.4	8277.32	7893.69	5030.58	5009.2	4438.53	6805.29	5396.12	5079.18	11696.1
Solyc06g061200.1	2665.57	7062.98	5311.59	7752.02	977.391	2742.7	2671.65	2124.21	4887.6	11061.1	1629.11	1715
Solyc04g080280.3	10193.7	12810.2	12299.1	13989.1	12331.5	9290.26	11184.1	12566.9	9095.49	9720.65	13165.8	16060.6
Solyc05g050120.3	4607.53	3634.41	4386.74	2423.24	5476.26	1077.78	6365.14	1213.5	2424.92	2787.53	1193.97	2216.42
Solyc01g111660.3	15145.6	10213.2	9818.04	5152.9	7145.38	7013.41	8806.34	6127.34	7199.23	7885.44	9616.03	10402.6
Solyc05g006390.1	4889.78	4624.62	2064.01	2831.28	2787.54	328.021	6789.49	825.037	4933.53	3777.97	2659.09	1840.12
Solyc12g099440.2	5343.12	5467.03	5029.69	6795.23	4452.16	2221.72	3798.36	1837.85	5369.32	2902.9	1867.04	8091.89
Solyc08g081230.1	3562.44	5334.64	2255.16	2452.16	2472.22	983.145	8712.44	739.365	5283.59	4787.97	3123.17	1837.23
Solyc09g011690.3	6707.5	6235.98	3564.23	5510.13	5407.09	2678.38	6765.1	2500.93	8052.44	3996.01	5965.54	3792.84
Solyc09g092380.3	21920.6	14950.2	18385.9	20021.4	17899.4	18344.4	17228.6	16768.3	19536.1	18849.8	13504.5	24822.3
Solyc11g012320.2	11317.2	3857.48	5182.22	5309.24	3162.15	7128.26	3870.3	6384.35	3443.47	8424.17	4067.41	6403.84
Solyc04g051820.3	4583.55	3729.62	1749.29	773.092	2228.78	794.786	6467.57	1031.59	3645.54	4091.83	3351.46	1336.78
Solyc05g010810.2	9274.99	10925.9	8183.63	14238.5	10572.5	9734.06	8006.42	8865.33	11507.1	5770.6	8429.57	10992.6
Solyc03g116680.3	10650.3	7408.46	5362.75	4650.27	7287.31	3690.93	15109.3	5345.72	9473.1	5737.35	7082.34	4734.07
Solyc03g117440.3	5119.72	5133.33	2887.49	2204.37	4570.74	1578.55	5257.95	1590.22	3017.88	2741.57	1631.25	5004.5
Solyc10g006900.3	2366.97	1861.64	5601.2	547.183	3690.37	3901.34	3845.91	5487.73	3124.02	4119.2	6518.58	5099.78
Solyc07g006650.3	7213.16	7101.06	3815.23	6022.14	5583.17	1845.92	4854.34	1855.45	4061.94	3292.04	2228.24	5621.4
Solyc12g042065.1	9393.78	8178.32	8894.16	6572.45	11186.1	7700.69	11365.8	10432.1	10707	7459.15	11115.5	11853.9
Solyc03g007810.3	9828.59	8925.52	4846.27	4830.84	8453.35	4143.91	6609.02	3797.75	4873.31	3202.09	3023.5	5675.3
Solyc08g041860.1	9437.37	8788.59	5992.19	9994.69	8578.22	1188.04	10036.7	4521.86	10048.7	4572.87	9834.67	5625.25
Solyc04g071615.1	4695.8	6215.13	2449.2	3478.52	4703.69	4195.37	5662.78	6556.87	2953.58	2343.63	5387.85	2931.48
Solyc10g086570.3	10867.1	10254	7545.5	5660.22	12272.2	10093.3	10642.7	12049.3	9550.67	7267.51	12800.3	9345.91
Solyc08g080650.2	2204.6	1028.3	7550.33	705.084	3592.45	1025.41	4365.37	907.189	2831.11	3719.31	405.134	2427.18
Solyc04g025040.1	1480.99	2084.71	1626.69	3495.72	1590.06	4071.32	2977.72	5540.54	5408.1	2921.48	5105.97	1098.1
Solyc01g111880.3	9040.69	7189.02	4428.25	3966.3	6645.9	5344.82	7947.89	5115.7	5141.73	3150.27	6381.39	3770.7
Solyc02g094400.3	7548.8	7088.37	1339	454.162	3366.97	958.337	6979.71	687.726	2025.87	2239.02	3769.46	1006.67
Solyc09g092430.3	8091.51	6291.3	4422.46	9243.49	5546.34	1195.39	3716.66	685.379	5882.67	3623.49	855.282	5809.07
Solyc04g054190.3	3731.36	4160.35	3605.74	1284.32	3543.94	6252.62	4234.89	10692.6	2060.57	2264.44	13459.4	4926.55
Solyc02g091920.3	5780.11	2937.09	2328.53	4229.73	2520.73	6654.15	4925.06	7960.49	2562.7	2309.41	5176.71	3294.31
Solyc04g005330.3	6927.64	5439.82	4874.26	7842.7	6283.87	4227.52	5682.29	3741.42	7902.42	5228.93	3199.27	6871.57
Solyc11g007690.2	8321.45	4619.18	4144.43	3136.14	7033.98	4580.35	6977.27	6776.33	5100.9	3952.99	6180.97	5807.15
Solyc01g099840.3	9814.43	13767.8	10310.4	11770.7	14951	10536.2	11285.3	14878.8	11633.7	8069.26	11582.8	12939.5
Solyc10g078300.2	11511.2	11430.1	9761.08	9566.32	12389.9	8177.56	11451.2	7901.81	11806.2	11435.6	8420.99	13906.7
Solyc01g108240.3	2583.83	2930.74	1120.82	655.838	895.642	19.2954	5188.45	112.665	2949.5	3494.43	3274.29	363.789
Solyc10g005050.3	7724.26	5399.93	7816.78	762.93	9360.68	8292.42	10978	14995	8326.98	8241.34	17242.8	6753.19
Solyc11g068440.2	3054.61	5001.85	1985.81	1445.35	1084.29	455.738	4884.82	276.968	3251.6	3111.16	1034.27	948.931
Solyc06g005060.3	22091.7	22368.7	20842.8	29537.7	23252.6	25233.8	23393.7	21560.1	29483.8	18954.4	17488.3	21023.7
Solyc03g111640.3	9030.88	8750.51	4651.26	4476.74	8675.24	3244.38	6466.35	3715.6	4953.94	3533.54	3482.22	5889.91
Solyc04g054810.3	7796.18	6870.74	4666.7	6022.14	4843.84	3846.21	7627.2	4016.04	7910.58	6597.76	4750.14	4828.38
Solyc09g075890.3	3949.31	6373.82	2575.67	3842.01	2606.08	787.435	4675.09	794.523	3927.23	5217.2	1859.54	2013.35
Solyc01g107810.3	5331.13	4807.79	4788.34	2251.27	5971.25	967.525	14013.1	1986.9	11658.2	5670.87	3396.48	5048.77
Solyc08g065220.3	6821.93	5778.96	8310.09	1929.99	6361.13	18417	7727.19	55357.3	6578.71	4776.24	51661	6647.33
Solyc11g010470.2	8544.85	7540.85	4640.64	4719.84	8591.7	5260.29	7929.6	6962.94	7825.87	5539.85	6050.21	5341.34
Solyc01g109300.3	7533.55	4702.6	4181.11	3706.77	6174.27	3902.26	6590.73	5913.74	4027.24	3093.56	5806.92	6707.96
Solyc03g006360.3	2930.38	5953.97	5583.83	3631.73	6408.74	4888.16	3845.91	6155.5	2461.66	2754.28	5810.13	11635.5
Solyc07g051850.3	12150.9	13531.1	9588.27	11553.4	11970.3	5901.63	14948.3	5933.69	11549	10963.4	6176.68	10937.7
Solyc05g010420.2	18166.4	17976.2	18854.1	18148.5	13606.2	15304.9	18812.5	16830.5	16250.8	24807.1	16621.2	15231
Solyc03g093560.1	5480.43	7143.68	4089.4	6129.23	6643.21	1701.67	5521.34	1729.88	8055.51	3593.18	4085.63	4769.68
Solyc09g011860.3	2627.42	5619.37	1961.68	1915.92	1571.19	231.544	6463.91	390.807	4245.65	4040.98	1514.43	936.419
Solyc10g079130.2	4837.47	6021.98	3089.25	2480.3	3243.9	1879	7567.45	1911.79	4481.4	4635.45	3680.5	2034.52
Solyc01g058260.3	6075.44	3628.97	1819.76	931.775	1361.88	1305.65	5946.9	2645.28	2569.84	3184.49	3992.39	814.194
Solyc03g115020.3	6159.35	6088.18	3843.23	2026.92	8481.2	4307.46	9051.43	6725.87	7332.93	5678.69	8014.79	7416.29
Solyc01g008960.3	6860.07	9035.24	7642.04	10113.5	8123.67	8906.19	6083.47	6420.74	10133.4	6182.22	6721.15	9266.03
Solyc11g062130.2	16992.7	14980.1	17607.8	15331.3	17211.2	12262.7	17515.1	12917.8	16392.7	19929.2	11745.7	16063.5
Solyc01g111145.1	4150.92	2425.66	3431.97	904.415	1939.51	4950.64	4382.44	8388.85	2234.07	2711.26	6804.75	4060.38
Solyc07g017780.3	8290.93	8294.39	10469.7	10312.1	7504.71	11116.9	10140.3	15159.3	11496.9	11260.6	12611.7	13645
Solyc04g081570.3	8949.15	8049.56	7401.66	7305.68	6618.05	5040.69	9495.28	4335.26	7896.29	7187.34	4337.5	5274.94
Solyc09g083290.3	7113.99	5531.41	2971.48	7544.87	4609.37	6568.7	6157.85	7697.61	6621.58	4381.23	5511.1	4000.71
Solyc01g105120.3	4033.22	5668.33	3585.47	3218.22	4113.49	6086.31	5434.76	12341.5	3262.82	3130.71	11390.9	5532.86
Solyc02g078160.3	4877.79	5375.44	2079.45	6042.46	3349.9	4363.51	4051.99	3039.61	5617.32	2258.57	3308.59	2377.14
Solyc12g045030.2	3758.6	4272.79	2622	1872.15	6173.37	993.252	8510.03	984.646	4371.18	3891.39	1228.26	2833.32
Solyc08g078670.2	8384.65	6820.86	4675.39	5178.7	6998.95	3198.44	10491.5	6315.11	10352.9	2713.22	5958.04	6024.65
Solyc02g071610.3	6898.21	7348.61	3978.38	5004.38	3675.1	2377.01	6718.76	2340.15	3553.69	5150.71	2700.89	4752.35
Solyc01g102310.3	8467.48	6548.83	4335.58	4706.56	4352.44	3392.31	5231.12	2709.83	6301.11	3978.41	3191.77	6021.76
Solyc01g110000.3	9240.12	10082.6	4164.7	12220.2	5070.22	3234.27	5192.1	4033.64	4169.1	2526.47	4814.45	6501.04
Solyc06g050980.3	2612.17	2639.66	3518.85	2090.24	2823.47	5547.88	6662.67	6413.69	3978.25	1978.94	5078.1	3797.65
Solyc02g089615.1	7534.64	5243.05	1814.94	1541.49	2135.35	881.155	8338.09	1978.68	3413.87	3320.39	6437.12	1448.42
Solyc03g007870.3	3827.26	3833.9	1899.89	3367.52	3463.09	1343.33	8155.19	1199.41	5907.17	2862.81	1874.55	1815.09
Solyc08g014000.3	373.789	1089.05	2523.53	7168.1	368.318	2864.9	313.38	1839.02	3224.04	3959.83	1330.08	955.667
Solyc11g051160.2	8527.41	6990.43	4070.09	6570.89	4189.85	4983.72	6826.07	4055.94	9064.87	4635.45	4096.35	5568.47
Solyc12g057150.1	3935.14	4437.82	2688.62	3755.24	2013.17	420.823	5526.21	435.404	9085.28	3985.25	1497.28	2103.82
Solyc01g095140.3	3758.6	4016.17	1305.21	1128.76	1299	58.8049	6223.7	215.941	2827.03	3204.04	1392.25	721.803
Solyc01g094790.3	4949.71	2223.45	2173.1	626.915	4015.57	1934.13	5418.91	2314.33	5460.15	1600.55	2850.94	4011.3
Solyc01g110360.3	2949.99	1449.95	5358.89	697.268	3570.89	9021.05	5027.49	18657.8	3811.9	4079.11	17353.2	4133.53
Solyc09g008780.3	4008.16	1438.17	1665.3	453.38	2519.84	1221.12	4384.88	2984.45	3521.03	1509.62	3906.65	2925.71
Solyc06g051400.3	3965.66	3792.19	4452.39	1134.23	4497.98	6599.94	4716.55	14235.7	2959.71	3569.71	13177.6	5964.02
Solyc05g016060.3	3270.39	4085.08	3592.22	5942.41	2154.21	1494.01	3792.26	1341.42	6133.74	4339.19	1916.35	2318.43
Solyc06g060340.3	2444.34	1304.87	4423.43	147.739	2040.12	14733.4	4008.09	34905	2902.55	2776.77	26752.8	3389.59
Solyc08g065940.3	6836.1	7597.07	4045.96	8554.82	7350.2	7782.47	5425	7259.86	6167.42	2132.44	5109.19	4931.36
Solyc08g076880.3	337.827	947.594	1796.59	1840.88	229.076	2752.81	1116.95	2901.13	2706.6	1268.12	2726.61	209.804
Solyc02g082340.3	5245.04	7185.39	4700.49	7975.58	6841.74	4744.82	5626.2	4077.07	8540.29	5221.11	4433.96	9260.25
Solyc07g017610.3	2827.94	5365.47	2914.52	3214.31	4590.5	1034.6	2310.72	1008.12	1747.25	1943.74	960.317	5027.6
Solyc10g050970.1	2672.1	2312.31	786.794	315.803	887.557	3.67531	6066.4	58.6797	3288.34	2127.55	2925.97	343.578
Solyc04g077780.3	7438.74	6810.89	5083.75	5407.73	7749.96	2726.16	6815.09	2321.37	7849.35	5739.31	3108.17	6616.53
Solyc01g095620.3	5299.53	4421.5	3305.5	3266.68	4565.35	4087.86	5824.96	5880.88	4501.82	3205.02	7526.05	3229.83
Solyc06g068140.3	6633.4	6605.05	4268	5195.11	5552.62	4179.75	7066.29	3456.24	6986.95	4220.89	5683.66	4976.59
Solyc04g078750.3	4800.42	2830.99	3602.84	1754.11	1478.66	962.012	2744.82	580.929	3413.87	2991.87	1402.96	4177.8
Solyc01g067660.3	3671.42	5131.52	3254.34	7879.44	3286.12	14724.2	3499.61	19038.1	5184.59	3206	16502.2	2903.57
Solyc01g110480.3	5007.47	5364.56	3233.1	2537.37	3042.67	1612.54	6101.76	2019.76	3572.06	4623.71	4521.85	2376.18
Solyc02g078150.3	12514.9	9310.9	3584.5	3485.56	7386.13	4478.36	6780.95	2746.21	6558.3	3453.36	4010.61	4061.35
Solyc08g068770.2	3788.02	3609.02	1785.98	1573.54	3889.8	209.493	10136.7	734.67	4803.91	2419.9	2918.46	1221.29
Solyc06g071810.1	4256.62	3842.97	1689.44	2373.21	2564.75	559.566	6515.13	889.585	3511.85	2948.85	2308.62	1180.87
Solyc09g065660.3	1398.17	2747.57	3556.5	1571.2	1226.23	203.98	2859.44	281.663	3692.49	4594.38	1282.92	3981.47
Solyc10g080670.2	3461.09	2429.29	1192.26	1594.65	3189.1	449.307	4015.41	468.264	2312.65	459.536	444.79	1644.75
Solyc08g083320.3	4996.57	4109.57	3347.98	2209.06	4144.03	7314.78	5659.13	13240.5	3660.85	2064	10656.7	4457.86
Solyc08g078040.3	4180.34	3256.28	1519.53	1843.23	2235.06	79.938	5264.05	279.315	3288.34	1466.6	1909.92	953.743
Solyc05g050800.3	4332.91	7673.24	2680.89	2534.24	2191.04	2089.41	9218.48	1965.77	5300.94	4769.4	2298.97	952.78
Solyc12g008840.2	4941	4396.11	3011.06	6115.16	4585.11	1580.38	2125.37	1263.96	1630.9	2036.62	1760.94	5143.09
Solyc08g075370.3	4283.87	3997.12	2565.05	2830.5	2741.73	1560.17	5626.2	1716.97	4324.23	5069.56	2870.23	1980.63
Solyc01g099680.3	5349.66	5400.83	2768.74	3605.94	5307.38	2574.55	10940.2	3019.66	6680.77	4474.12	4017.04	3123.96
Solyc06g005710.3	2668.84	1947.78	4246.76	508.099	2793.83	5563.5	4262.94	10570.6	2361.64	3383.94	11768.2	2867
Solyc09g015000.3	2881.34	7502.77	1962.64	4364.96	966.611	3090.93	7118.72	3221.52	6831.82	4385.15	2271.11	3271.21
Solyc02g077710.1	2720.05	2346.77	3870.26	1339.04	2606.08	5961.35	3938.59	7886.56	3024	3712.46	9661.04	4676.32
Solyc06g066000.2	7197.9	5329.2	6779.95	1976.11	8417.42	7403.91	10075.7	11477.8	8439.25	6586.03	12393	6460.62
Solyc11g069790.2	11526.4	12403.1	11583.7	8873.75	12194.9	8350.3	13582.6	7515.7	12206.2	11901	7463.89	13331.2
Solyc04g058150.3	3637.64	3911.89	3138.49	4987.18	2878.27	5875.9	3791.04	5383.28	8131.03	7445.46	4540.07	1751.58
Solyc03g097900.3	7640.34	8179.23	7904.63	7358.83	9284.32	9961.93	7496.72	6978.19	10252.8	9216.14	6765.09	9418.09
Solyc10g078630.2	7291.62	5543.2	5167.74	5536.71	7885.61	7773.28	8138.12	6962.94	7798.32	6157.78	5666.51	5346.16
Solyc10g079420.1	4929.01	5944	4128.98	3345.63	5574.18	2198.75	9116.06	1840.2	6995.11	4677.49	3502.58	4168.17
Solyc12g006420.2	3578.79	4091.43	1634.41	818.43	1333.13	442.875	4956.76	656.039	2169.77	2673.13	2601.22	758.375
Solyc03g098000.3	5401.97	4319.03	3177.1	2268.46	4860.9	4434.26	6710.23	10178.6	4162.98	2810.01	6482.14	3540.69
Solyc03g065250.3	4678.36	3205.5	6195.89	748.859	2695.91	3053.26	4255.62	6881.96	2045.26	2458.03	5537.9	3920.83
Solyc10g009110.1	5295.17	5192.27	3302.61	3862.33	5514.89	769.977	8408.82	2858.88	6124.55	4146.58	5423.22	2305.92
Solyc11g068710.2	2796.34	1888.84	916.157	1140.49	2899.83	129.555	6861.43	151.394	5043.75	2254.66	1443.69	584.179
Solyc05g008060.3	6515.71	5909.54	4321.09	4501.75	5959.57	7199.01	5488.41	6105.04	3916	2974.27	6874.41	8830.06
Solyc03g033540.3	5508.76	7343.17	2929.96	3917.05	3269.05	2975.16	8529.54	3036.09	6756.3	5482.17	3410.41	2194.28
Solyc12g087790.1	2044.4	3006.91	1925.96	3159.59	812.995	248.083	2743.6	274.621	7056.35	3341.9	1250.77	1419.55
Solyc01g109090.2	4147.65	3282.57	2050.49	4913.7	3941.01	3201.19	5236	2556.09	4357.91	2050.31	2166.07	2063.39
Solyc07g056020.3	3809.82	3358.74	3940.73	1636.86	4263.51	5129.81	4141	10371.1	2908.68	2828.59	11142.2	5139.24
Solyc02g079040.3	3904.63	4885.78	2294.74	1408.61	2296.15	1424.18	5977.38	1255.75	2947.46	3498.34	2917.39	1602.4
Solyc05g012110.3	3300.9	4063.32	2963.75	6286.35	4725.25	5553.39	2550.94	6994.62	3639.42	2133.42	5145.63	3528.17
Solyc01g096880.3	6371.86	6501.67	3112.42	9927.46	3591.55	4184.34	4427.56	4959.61	6329.69	2615.44	4182.09	4449.19
Solyc01g008840.3	7079.11	6100.87	3928.18	3577.8	5096.27	2329.23	8316.15	3374.08	5729.58	5104.76	5092.04	5201.79
Solyc08g077020.1	3867.58	4377.97	1554.28	2779.69	2027.55	390.502	4075.16	619.658	3143.41	2101.15	2283.97	971.066
Solyc02g020940.3	1681.51	1053.69	4176.29	238.415	1835.3	4914.81	2530.21	9469.73	2091.19	3225.55	11411.3	2077.83
Solyc09g082060.3	4087.71	3300.71	4291.17	5195.11	6177.87	3030.29	3838.6	2567.82	5660.18	5211.33	1877.76	3510.85
Solyc01g107290.3	3011.02	3341.52	1350.58	1700.96	1571.19	509.949	4517.79	400.196	5184.59	2023.91	1415.82	607.277
Solyc08g076540.3	6527.69	7557.17	5336.69	7770	6865.99	4748.5	6401.73	5709.54	7524.8	5857.62	5111.33	7905.19
Solyc08g067320.2	4597.72	3942.72	3204.14	1131.11	4652.49	6184.63	5031.15	8650.57	2638.22	3188.4	9442.4	3722.58
Solyc03g118430.3	5837.87	4945.62	3995.76	2552.22	5407.09	4118.18	5994.45	7506.31	3443.47	2582.2	7717.9	5315.36
Solyc04g081490.3	10684.1	7297.83	5647.54	7971.68	7801.16	4652.94	7677.19	3527.83	7602.37	7691.85	3860.56	9437.34
Solyc01g096700.3	6865.52	7082.92	8280.17	7822.37	8263.81	7343.27	8757.56	5714.23	11606.1	11209.7	6655.77	10863.6
Solyc11g020040.2	3517.76	6413.71	1810.11	3474.61	1354.69	2124.33	6133.46	1984.55	4877.39	2771.88	2313.98	3992.05
Solyc03g112340.1	4187.97	4636.41	2503.26	4226.6	3316.66	565.079	7513.8	852.03	5439.74	2591	3308.59	2092.27
Solyc02g090820.3	2080.36	3374.16	2111.31	2272.37	918.101	1060.33	3304.51	1002.25	3384.27	3765.26	2048.18	1756.39
Solyc07g056140.3	3734.63	3274.41	3621.19	657.401	3763.14	3648.66	4805.56	5527.63	2567.8	2550.91	6063.07	2573.47
Solyc09g075710.2	1044	3438.54	4386.74	4218	1685.28	2152.81	2671.65	2093.69	5370.34	5063.69	2606.57	3238.49
Solyc02g082140.3	6322.82	4826.83	3073.81	4067.92	4098.22	2706.87	6894.35	3208.61	5769.39	2968.41	3147.82	5500.14
Solyc09g015830.2	6066.72	7521.81	3975.48	4504.88	3838.6	2299.82	6424.89	2320.2	5941.87	5408.84	4731.92	3821.71
Solyc06g083390.3	3198.46	4293.64	2306.32	2971.99	3468.48	1264.31	6252.96	1139.56	4090.52	3356.57	1521.93	1972.93
Solyc07g056570.1	1936.51	3949.97	1395.96	1360.14	1360.98	215.006	4708.01	2126.55	2905.62	3268.57	3559.39	359.939
Solyc01g081010.3	6863.34	6964.14	7108.18	9191.11	7038.47	9164.38	7140.67	5938.39	9780.3	8046.77	5384.63	9025.43
Solyc02g091500.1	3177.76	3711.49	1698.12	1251.49	2024.85	611.939	4966.52	917.751	2935.21	3352.66	3262.51	1044.21
Solyc04g082140.3	3607.12	4374.35	2976.3	3945.19	1082.5	1789.88	3609.35	1175.94	3411.83	5819.48	1849.9	2280.9
Solyc05g052600.3	4730.67	3738.69	5852.21	989.62	6003.59	10112.6	5665.22	19991	4409.96	4163.2	19604	5000.65
Solyc07g065900.3	3887.19	4027.05	2509.05	547.965	4349.75	4435.18	4814.1	10575.3	3684.33	2725.93	10416.7	2673.56
Solyc06g060680.2	2831.21	3589.07	2314.04	3873.27	2094.92	617.452	4392.19	985.819	4801.87	3351.68	2316.12	1502.31
Solyc12g006975.1	5117.54	5676.5	2549.6	2961.04	2235.96	1530.77	4445.85	1076.19	4239.53	2085.51	3614.05	2481.08
Solyc08g077560.3	2567.49	2913.51	836.995	549.528	1601.74	253.596	6077.37	354.426	1436.99	2049.33	2918.46	485.052
Solyc06g071430.3	6267.24	5173.23	3823.92	3675.51	6244.34	2337.5	5107.97	3097.12	4514.06	3097.47	2857.37	4892.86
Solyc01g108600.3	2584.92	2257	2477.2	687.106	2912.41	4040.08	4250.75	12771.1	1966.67	1322.88	8708.23	2878.55
Solyc07g006035.1	2053.12	2690.44	2892.31	1027.92	2549.48	4734.72	2642.39	7580.25	1565.58	1694.42	10756.4	4254.79
Solyc10g078530.2	3492.7	3724.18	1631.51	3208.06	2457.85	946.392	5017.73	1422.4	3743.52	2491.27	2401.86	1332.93
Solyc06g076640.3	6601.8	6356.59	4958.25	8409.42	4291.36	6745.11	5055.53	5085.19	7603.39	5462.61	3641.92	4345.26
Solyc12g010540.1	3764.05	4561.15	4006.38	6599.03	2833.36	1079.62	2817.98	3369.39	6564.43	5036.32	4898.04	3565.71
Solyc01g097770.3	4468.04	4231.98	3702.28	1791.63	3592.45	5542.37	5199.42	12994	2988.28	2141.24	12717.8	4882.28
Solyc01g086640.2	3490.52	3867.45	2045.67	2985.27	2109.3	1101.67	4138.56	347.384	4217.07	2473.67	1441.55	1768.9
Solyc12g099970.2	5376.9	6253.21	4310.47	4599.46	7096.87	3696.44	5177.47	3600.59	6369.49	4040.98	4121	6703.15
Solyc02g082270.3	6114.67	7556.27	4360.68	5345.98	6388.98	3011.92	7363.81	2830.71	4884.54	4076.18	4634.39	5082.46
Solyc10g011740.3	2110.88	3154.72	1628.62	1366.39	1511	651.449	3830.06	832.079	3657.79	3276.39	2617.29	877.713
Solyc06g061070.3	3214.81	2868.17	5099.2	640.986	4791.73	4243.14	4051.99	6277.56	3753.73	5898.68	7442.46	4754.28
Solyc05g013880.1	4549.77	3138.39	1785.01	3337.04	2907.92	519.137	2975.28	410.758	5118.25	1824.46	1563.73	2728.42
Solyc12g095960.2	6600.71	7383.07	5434.19	7176.7	6002.69	5083.87	6338.32	4580.54	6093.93	4770.37	4988.07	7304.65
Solyc02g080530.3	4158.54	4339.89	4529.62	8665.03	3571.79	7752.15	3148.43	5499.46	8382.09	5386.35	4299.99	2899.72
Solyc01g107090.2	4128.03	2443.79	1066.76	2722.63	1980.83	292.187	5510.36	178.386	5237.66	1130.26	778.114	1172.21
Solyc08g076300.3	2175.17	1404.62	3904.04	153.211	2209.91	3749.73	2726.53	8257.41	1334.93	2251.73	9245.19	2494.55
Solyc02g063010.3	4757.91	4995.5	2857.56	5046.59	3661.62	2509.32	4392.19	1965.77	5652.02	3977.43	2778.06	3562.82
Solyc04g071030.1	2519.54	3338.8	2255.16	4365.74	2786.64	592.644	4600.71	1010.46	5513.22	2559.71	3758.74	1759.27
Solyc01g100860.3	11328.1	9738	8985.87	10615.4	10855.5	9230.54	11013.4	9734.97	12272.6	11660.5	7984.78	13351.4
Solyc02g079780.1	6806.67	3678.84	1119.85	1371.08	2681.54	695.552	5145.77	886.064	3288.34	1344.39	2467.24	959.517
Solyc10g078580.1	6146.28	3638.94	3053.53	2001.13	2740.83	4453.56	4844.58	2473.94	5723.46	3683.13	3875.56	4733.1
Solyc01g079480.3	3214.81	4108.66	1620.89	1795.54	2832.46	655.124	4019.06	796.871	3847.62	2503	2339.7	1229.95
Solyc12g098850.2	5286.45	5174.13	3394.32	6459.89	6523.73	3437.33	2347.3	3494.96	5283.59	2254.66	4493.98	4429.95
Solyc12g098740.2	6516.8	5621.18	3831.64	5447.6	3848.48	2774.86	5557.92	2396.48	4666.13	4351.9	2464.03	5330.76
Solyc10g050060.2	3179.93	4076.01	1645.99	2054.28	1873.03	744.25	4778.74	856.724	3048.5	2864.77	1414.75	1215.52
Solyc08g077680.3	5127.35	3383.23	1542.7	1267.9	1772.42	984.064	5192.1	1035.11	3294.46	3019.25	2345.06	1308.87
Solyc06g076670.3	5161.13	7928.96	5280.69	6019.8	4067.67	2388.95	7678.41	3987.87	6711.39	6562.56	5118.83	6367.27
Solyc10g080660.2	3032.82	3317.03	2724.34	4038.21	4215.9	2006.72	3380.11	1867.19	4737.57	2243.9	1839.18	6039.09
Solyc10g080940.2	10159.9	6821.77	7448.96	11378.3	8166.79	6261.81	7485.75	5370.37	8063.67	8790.82	5034.16	8296.89
Solyc01g097270.3	1577.98	1407.34	4032.44	494.81	4927.38	521.894	3338.65	340.342	1629.88	1355.14	202.567	1614.91
Solyc01g101000.3	10170.8	10273.9	7584.12	11032.8	8220.69	7382.78	8608.8	8405.28	9309.81	7561.81	7484.26	10199.6
Solyc06g065030.3	5524.02	5171.41	4270.89	6699.08	5539.15	3277.46	4538.52	3559.51	3585.33	3496.38	3346.1	8110.18
Solyc04g054690.3	1398.17	2502.74	1514.7	2272.37	943.254	170.902	3277.68	394.328	5140.71	3175.69	1022.48	537.984
Solyc11g069180.2	2891.15	2899	1836.18	1673.6	2991.46	610.101	1724.2	720.587	2077.92	1363.94	684.869	2685.11
Solyc03g098050.3	4792.79	4423.31	2831.49	4071.04	3463.09	1312.09	6868.75	1272.18	7343.14	4173.95	2929.18	1962.34
Solyc02g085745.1	4780.8	4254.65	2706.96	3423.8	5377.45	5143.6	6759	10773.6	4352.81	2847.17	10165.9	4761.98
Solyc10g050860.2	6097.24	5580.38	4676.36	6233.2	6627.93	4666.72	6917.52	4244.89	7635.02	5216.22	3834.84	5872.59
Solyc04g074270.3	3131.99	3616.27	1832.31	2384.15	1913.46	1365.38	4353.17	1839.02	3772.1	3864.01	4469.33	1450.34
ENSRNA050029735	1661.89	2944.34	12635	3283.1	16342.6	1778.85	2587.52	2009.19	4595.71	4428.17	1814.53	2495.51
Solyc01g107870.3	13351.8	10847	12531.8	10346.5	11562.5	11477.1	11514.6	11597.5	8204.51	10460.8	10595.6	13273.5
Solyc06g060620.3	2477.04	3266.25	2187.58	3432.4	1031.29	3557.7	1881.5	4133.4	1500.27	2408.16	3461.86	828.63
Solyc06g009210.3	8051.19	8239.99	9259.07	8317.18	9195.38	9621.96	9341.64	7687.04	11928.6	10546.8	6393.18	10163
Solyc07g047800.3	2953.26	3993.5	2789.98	2701.52	2928.58	1308.41	7534.53	1295.65	3787.4	3613.71	1583.02	1877.65
Solyc09g082860.3	1683.69	3056.78	5214.08	6664.69	3064.23	3202.11	3226.47	2047.92	3838.43	4999.16	2481.18	5448.17
Solyc01g008000.3	8533.95	7880.9	5708.36	8828.41	7722.11	6519.08	8672.2	6347.97	11947	7700.65	5847.64	8187.17
Solyc08g007820.1	3024.1	1825.37	616.885	214.965	703.398	22.9707	3667.88	119.707	2092.21	2326.03	1659.12	250.225
Solyc03g025950.3	3852.32	4540.29	3315.16	5314.71	4480.01	2635.2	4178.8	2619.46	5400.96	3442.61	2112.48	5212.38
Solyc11g006000.2	4685.99	4423.31	1970.36	1489.12	2035.63	907.801	5909.1	881.369	2804.58	3168.84	1978.51	1559.09
Solyc12g008370.2	4036.49	3839.34	3251.44	4549.44	4231.17	2728.92	4242.21	2459.85	5430.55	2685.84	2142.49	6063.15
Solyc02g081170.3	3381.54	2974.27	1946.23	1139.7	2469.53	2572.72	5865.2	7582.59	3840.48	1873.34	6311.73	2951.69
Solyc05g006650.3	5532.74	4424.22	2930.93	3513.7	5198.68	2185.89	4725.08	2446.94	2938.27	2713.22	2393.29	4750.43
Solyc07g064160.3	2128.31	943.967	1306.18	860.641	2477.61	4572.08	2771.64	6351.49	2217.74	1401.1	5978.4	1167.4
Solyc01g080020.2	6257.43	5511.46	3008.16	3098.62	5457.4	4173.31	2983.81	2362.45	1901.36	1852.81	2605.5	3805.35
Solyc05g051400.3	4518.17	2825.55	2274.46	3509.79	3289.71	311.482	4751.91	1301.52	5275.42	1690.51	1936.71	1638.01
Solyc01g104590.3	9837.31	8558.27	10878	10939.8	11054.9	13108.9	11326.8	10692.6	12420.6	9867.31	7987.99	9648.1
Solyc12g088360.2	3106.92	2356.74	852.441	930.993	1168.74	318.833	6490.74	363.814	2265.71	2239.02	1489.78	693.893
Solyc01g102960.3	2211.13	5621.18	1153.64	3091.58	438.389	1361.7	5461.59	1234.62	5744.89	2776.77	1410.47	2022.97
Solyc03g093080.3	2269.98	3160.16	1315.83	1744.73	749.213	257.272	3159.4	354.426	3170.97	2348.52	1309.72	503.337
Solyc04g051850.3	4449.51	3833.9	2752.33	2714.03	4646.2	2710.54	4893.36	3548.95	4021.12	2785.57	3542.24	4828.38
Solyc12g096500.2	5593.76	4303.62	3345.08	4866.8	5616.41	5716.94	4460.48	9480.3	5125.4	2668.24	9398.46	6304.71
Solyc06g009970.3	10811.6	7789.31	9449.26	10914	11718.8	11295.1	11469.5	11461.3	11850.1	8307.82	7765.06	9760.7
Solyc03g113620.3	5509.85	6251.4	5498.87	7782.51	4992.06	7822.9	4928.72	7937.02	6678.73	4841.75	7948.34	5120.95
Solyc02g069800.1	3793.47	3256.28	1583.24	5115.38	2151.52	1973.64	4934.82	2032.67	6633.83	1590.78	1374.02	971.066
Solyc01g087800.2	3943.86	2738.5	1439.4	295.479	3720.91	545.783	3849.57	514.034	1733.98	802.721	545.537	1454.19
Solyc08g080940.3	3748.79	3993.5	3279.44	2922.74	2806.41	1507.8	5422.57	1999.81	4033.37	4926.81	2704.11	2070.13
Solyc07g018360.3	5355.11	4989.15	6241.26	2476.39	6812.09	5835.47	6266.37	7886.56	4638.58	4701.93	8425.28	6679.09
Solyc07g062190.3	4975.87	3818.49	4378.05	1555.56	6167.09	3860.91	6070.05	5994.72	4884.54	4209.15	5713.67	4616.65
Solyc02g082000.3	7964	7029.42	7682.59	6871.84	8849.52	9544.78	8906.32	8169.39	9445.55	7760.29	6672.92	7238.24
Solyc08g075540.3	3090.57	2322.29	1600.62	687.106	1405.9	1512.39	10951.2	3121.76	3564.92	2415.99	5787.62	1137.56
Solyc03g025850.3	6413.27	5871.46	3877.01	4389.19	4999.25	2511.15	5804.23	3438.63	6294.99	4401.77	3532.59	3959.33
Solyc09g007850.3	4182.52	3626.25	5653.34	1886.22	7098.66	3834.27	3814.21	4560.59	5787.76	5178.09	5079.18	5046.85
Solyc10g085030.1	1736	2624.25	721.148	486.211	1826.32	685.445	4977.49	1294.47	2735.18	1271.06	2503.68	522.586
Solyc01g108910.3	2409.47	2305.96	3417.49	2551.44	8961.81	814.081	2302.18	350.905	6496.05	3332.12	750.248	2526.31
Solyc12g014100.2	2943.46	2947.06	1829.42	1467.23	2500.07	604.588	2732.62	764.01	1444.13	1217.28	719.166	2773.65
Solyc03g119700.3	3575.52	2322.29	1786.94	1009.16	3273.54	2655.41	4305.62	5138	3260.78	1716.9	4862.68	2567.69
Solyc12g042060.2	4525.79	4508.55	3423.28	2467.01	4044.31	3339.94	4705.57	5079.32	2173.85	1801.97	5865.86	5316.32
Solyc10g081980.2	1265.22	2525.41	1659.51	2060.54	1616.11	505.355	3767.87	738.191	3410.81	3106.27	1699.85	685.232
Solyc01g109900.3	271.352	1402.8	1225.08	5027.05	252.433	2155.57	330.451	1502.2	3079.12	2257.59	1126.44	1127.94
Solyc01g112000.3	4090.98	4066.95	2450.16	3635.64	3209.76	982.226	4775.08	978.778	6549.12	3812.19	2610.86	1772.75
Solyc04g078550.3	3216.99	3950.88	2041.8	2611.63	2437.19	1471.96	5170.16	1166.55	4059.9	2957.65	2944.19	1730.4
Solyc03g083480.3	3427.31	2485.51	468.215	408.824	2110.19	45.9414	6172.48	23.4719	2215.7	1338.52	503.738	511.037
Solyc05g008440.2	3381.54	4680.84	3116.29	3889.69	5139.39	2177.62	3122.82	1855.45	4365.06	3206	2587.28	8238.18
Solyc08g080540.3	2255.81	3721.46	3106.63	2423.24	1722.11	1503.2	4295.86	2005.67	4059.9	5287.6	3743.74	2582.13
Solyc09g015040.1	3887.19	4425.13	2685.72	2856.3	3563.7	1018.98	5535.97	1368.41	5212.15	3753.53	4130.65	2384.84
Solyc02g087850.1	2932.56	3424.03	1652.75	2733.57	2405.75	911.477	4525.11	1198.24	5172.34	1674.86	2658.02	1334.85
Solyc06g075610.1	3279.1	3125.7	1507.94	2489.68	2750.71	584.374	3319.14	837.946	3673.1	1252.48	2198.23	1891.12
Solyc05g007140.3	4426.63	5301.99	2972.44	3156.46	3683.18	1154.97	6149.31	1139.56	5356.05	3337.01	3891.64	2656.24
Solyc03g119060.3	6560.39	9875.83	4240	13181.6	5547.23	5676.51	5512.8	4790.61	11615.3	5244.58	4326.78	5963.06
Solyc04g011510.3	4919.2	3719.65	4777.72	2614.75	4796.22	6332.56	5545.72	8686.95	4224.22	5146.8	6991.24	3776.47
Solyc01g095050.3	6178.97	5271.16	4448.53	5439	5263.36	4493.07	6595.61	4345.82	7294.15	6307.37	4444.68	5744.59
Solyc02g080810.3	6226.92	4764.27	7368.84	1205.37	7309.77	7731.93	7506.48	14483.3	6430.73	7115.96	15722	5448.17
Solyc11g045130.2	3760.78	3951.78	2150.89	2116.04	2359.93	1569.36	4825.07	1734.57	2857.65	3510.07	2819.86	1682.28
Solyc02g086730.2	5472.8	4107.75	7828.36	1750.2	7719.41	5645.27	6306.61	6518.14	5962.28	7266.53	7235.6	5682.03
Solyc01g094920.3	4687.08	5625.72	2851.77	2829.72	3168.44	1431.53	5537.19	1776.82	4307.9	3822.95	4412.53	2652.39
Solyc01g096810.3	3868.67	5512.37	3418.45	4954.35	4254.53	2796.91	4838.48	2279.12	5884.71	3427.94	3080.3	4123.9
Solyc06g009630.1	4020.14	3050.44	4625.19	1310.11	6035.03	4134.72	5498.17	5287.04	6630.76	5998.41	5696.52	4416.47
Solyc03g112150.1	2456.33	2060.22	2979.2	942.718	3253.78	4436.1	3987.36	10643.3	2401.45	2084.53	8651.43	2915.12
Solyc01g100050.3	6399.1	6805.45	3961.97	4623.7	4921.09	3282.05	6717.54	4158.05	4583.46	3770.15	4855.17	6104.53
Solyc03g121180.3	4149.83	2981.52	3579.67	1460.2	2518.04	5046.2	3248.42	6473.55	1433.93	2563.62	5467.16	4094.07
Solyc03g093690.3	5516.39	4504.92	4544.1	2442.78	5843.68	4470.09	6566.34	7346.7	4438.54	3770.15	6862.62	4036.32
Solyc09g010640.2	3270.39	3674.31	1590.97	1852.61	2380.59	1086.97	4465.36	1421.22	3334.26	2558.74	3436.13	1827.61
Solyc05g054350.3	4526.88	3759.54	2697.31	2610.06	4565.35	2928.3	5018.95	6624.94	3641.46	1761.88	4608.66	3673.5
Solyc02g084890.2	2688.45	2996.94	1088	2191.86	1716.72	271.054	3583.75	364.988	2774.98	1047.16	2012.81	661.172
Solyc03g083440.3	2560.95	4201.15	6278.91	6459.89	2629.43	4887.24	1538.85	3153.45	3771.08	4448.7	4033.12	4142.19
Solyc08g076860.3	5643.89	6534.32	3524.65	4564.29	4266.2	2891.55	8152.75	3869.34	5090.7	3832.73	5256.02	3460.81
Solyc01g079250.3	7993.43	8436.76	6216.16	6976.58	8237.75	6347.26	7913.75	6506.41	7709.53	5931.92	6969.8	12588.2
Solyc09g083390.2	2116.32	2643.29	1590.97	2886.78	1906.27	3494.3	1763.22	4812.91	2462.68	966.003	4623.67	3558.01
Solyc11g017010.2	5079.4	5484.26	3741.86	4651.06	4336.27	4056.62	5970.07	6809.2	3760.87	4686.29	5919.45	3114.34
Solyc09g011880.3	5318.05	5759.92	2176.96	2471.7	3134.3	1080.54	5216.49	1087.92	2977.06	2973.3	2050.32	3080.66
Solyc04g008210.2	2827.94	1828.09	1592.9	965.387	2976.19	1479.31	3689.83	2008.02	4003.77	1073.55	2953.83	3315.48
Solyc09g007270.3	2332.1	4635.5	965.392	4722.19	669.261	1177.94	2353.4	1198.24	3206.69	2330.92	908.871	1533.11
Solyc05g010660.3	8018.49	10037.2	6352.28	4414.2	7202.87	6198.41	10075.7	7770.37	6498.09	6280	7295.62	8070.72
Solyc02g068430.3	5437.93	3943.62	2131.59	2184.82	2098.52	1569.36	5920.07	1755.7	4210.95	4261.95	2858.44	1838.19
Solyc11g066390.2	2996.85	2331.35	2030.22	897.38	4039.82	2938.41	3677.64	4284.79	3074.01	4495.63	4162.8	2851.6
Solyc09g008230.3	4155.27	3757.73	3918.53	2971.2	4861.8	3289.4	5457.93	4060.64	5608.13	3153.2	3117.81	5753.25
Solyc01g103050.3	8540.49	6024.7	3142.35	4370.43	3488.24	3588.02	8114.95	3855.26	4801.87	4574.83	4412.53	3463.69
Solyc06g081980.1	3050.25	2199.87	2683.79	561.254	3349	4141.15	4081.25	8554.33	3119.94	2265.41	7439.24	2605.23
Solyc08g076390.3	3767.32	2978.8	1430.71	744.169	1148.08	781.003	3517.9	691.247	1770.72	2500.07	1919.56	752.6
Solyc04g080270.3	3959.12	5368.19	5251.73	6269.94	5142.08	4196.28	4426.34	5493.6	3913.96	4264.88	5507.89	6373.04
Solyc07g055950.3	2285.24	1613.18	3639.53	1191.3	1656.53	5511.13	859.66	1916.48	409.256	3358.52	1846.68	2892.99
Solyc12g088670.2	5663.51	4766.08	7838.02	4187.51	6927.08	4851.41	6306.61	6526.36	5230.52	6375.82	6155.25	16405.1
Solyc01g107100.3	3032.82	2273.32	1126.61	2136.36	1858.66	400.609	3948.34	163.13	3723.11	1121.46	577.691	1334.85
Solyc03g111310.3	3245.32	4481.35	2682.82	4976.24	4000.3	1961.7	4000.77	2144.16	4020.1	2612.51	1793.09	3080.66
Solyc05g041910.3	2373.51	4898.47	1619.93	3112.69	1428.36	1617.14	4857.99	2238.04	3542.46	3269.55	1850.97	873.863
Solyc11g008470.2	6322.82	6438.2	3549.75	4590.87	4800.72	1893.7	4594.61	1586.7	4214.01	3237.28	1626.97	4254.79
Solyc02g064730.3	6837.19	5512.37	4613.61	6025.27	6755.5	5187.7	7426	5849.2	9018.94	6353.33	5081.32	8786.75
Solyc05g052520.3	5076.13	2326.82	1395.96	1564.94	2568.35	72.5874	7004.1	390.807	4385.47	2702.46	1920.63	1173.17
Solyc02g086880.3	2129.4	1962.29	5644.65	3462.11	1355.59	1337.81	1947.34	1012.81	3013.8	2308.43	809.196	3333.77
Solyc02g063270.3	3615.84	2519.97	2261.91	2474.83	3717.32	1362.62	3793.48	1497.51	3363.86	2126.58	1689.13	2547.48
Solyc03g026220.3	3346.67	4274.6	2038.91	2584.27	1673.6	1532.6	4599.49	1438.83	3167.91	4024.36	2646.23	1920.96
Solyc02g088560.3	6794.69	4922.05	3023.61	4654.18	5153.76	3231.52	6299.3	4679.12	4821.26	2794.37	5382.49	6032.35
Solyc01g087210.3	9199.8	7496.42	4679.25	8116.29	4258.12	5583.71	5223.81	5409.1	4386.49	4485.85	5591.49	5424.11
Solyc03g118970.3	4632.59	2067.48	1548.49	450.254	1893.7	494.329	8121.05	700.636	3052.58	1818.59	1579.81	1030.73
Solyc05g014470.3	12416.8	10646.6	12084.8	10640.4	10547.4	11509.2	12043.8	11341.6	12403.2	15144.2	8886.15	9507.59
Solyc03g079880.3	606.999	2680.47	1946.23	4894.16	494.086	1266.14	607.249	1413.01	2517.79	4006.76	499.451	1356.03
Solyc04g072900.1	4923.56	5047.18	3387.56	4300.08	4439.58	1176.1	7127.25	1651.25	6690.98	4857.39	4003.11	2702.43
Solyc04g082250.3	4635.86	3829.37	3008.16	542.493	3827.82	3281.13	3558.14	7067.39	1589.06	1404.03	7233.46	2976.72
Solyc08g016080.3	2482.49	3136.58	2697.31	413.514	3140.59	4678.67	3666.66	8577.8	2138.13	1565.36	10530.3	3208.66
Solyc06g005470.3	14.1669	3233.61	2764.88	6378.59	311.723	101.99	23.1681	172.518	2151.4	1685.62	17.1485	1374.31
Solyc08g005800.3	2814.86	3419.5	3660.77	2007.38	2996.85	1464.61	3115.51	1138.39	1742.14	3653.8	1511.21	3817.86
Solyc03g116580.3	2894.42	1881.59	1125.65	965.387	1001.65	366.612	3737.39	538.68	2479.01	2725.93	1910.99	820.931
Solyc01g096450.3	2794.16	2134.58	4885.85	2771.09	1986.22	3801.19	1129.14	867.286	2976.04	5671.85	1329.01	2153.86
Solyc02g081390.3	3665.97	3751.38	2547.67	3675.51	2385.09	1539.95	3187.45	1819.07	3798.63	3208.93	1606.6	2030.67
Solyc08g005010.3	4008.16	3577.28	2980.16	1614.19	4339.87	3919.72	5384.77	7173.01	2956.65	2199.91	7455.32	3660.99
Solyc10g009150.3	3112.37	1926.02	1475.12	9899.32	581.224	3957.39	2717.99	1638.34	3238.33	5867.39	1670.91	1571.61
Solyc07g052510.3	125.323	539.539	2288.94	3761.49	61.9853	1034.6	204.855	1262.79	929.756	3776.02	440.502	2210.64
Solyc12g006320.2	6214.93	4876.71	6183.34	3720.84	7970.05	4224.77	6543.17	5241.27	5241.74	5523.23	5190.64	7828.2
Solyc03g116730.3	2977.24	2674.12	3595.12	480.739	4396.46	6231.49	3682.52	10976.6	2776	3846.41	10858.2	3703.33
Solyc04g077500.3	3189.74	2864.54	1919.2	1035.74	3615.81	3123.09	3894.69	6315.11	2262.65	1977.96	5864.79	2973.83
Solyc02g092560.3	4271.88	4129.51	3034.23	3131.45	3865.55	4938.7	3903.22	7271.59	2902.55	2403.28	7502.48	3889.08
Solyc10g008740.3	5253.76	3548.26	6466.2	1454.73	6475.22	5452.32	6089.56	7749.24	4845.76	6235.02	8223.78	4856.29
Solyc08g081950.3	6037.3	7374	5229.53	11202.4	5352.29	6847.1	5564.01	5598.05	12022.5	5409.81	4191.74	6900.44
Solyc01g009420.3	6635.58	4796	4609.75	5736.04	6224.58	3529.22	5903	3951.49	5061.1	5745.18	3252.86	6635.78
Solyc01g007010.3	3668.15	2992.4	1437.47	1699.39	2183.86	128.636	5592.06	428.362	2378.99	2435.54	3051.36	809.382
Solyc01g098910.3	2402.93	1828.99	895.884	816.084	760.892	156.201	3961.75	194.817	2175.9	2056.18	1068.57	578.405
Solyc06g007470.3	4849.46	5244.86	4593.33	6386.41	6206.61	6064.26	5692.05	4816.43	8563.76	4434.03	4130.65	6801.31
Solyc05g005080.3	4942.09	5936.74	3442.59	9732.04	2044.62	6720.3	3615.45	5227.19	4939.65	4355.81	4497.2	4536.77
Solyc02g092700.3	2362.61	2386.67	1701.02	503.408	2490.19	5134.41	3489.85	10135.2	1904.42	1525.27	9898.98	2449.32
Solyc03g026020.3	4158.54	4793.28	3272.68	4960.61	4387.48	2368.74	4682.4	2015.06	5377.48	3519.85	2296.83	5123.84
Solyc01g106390.3	2656.85	2366.72	1013.66	1742.39	1796.67	250.84	5123.82	428.362	3251.6	1386.43	1646.26	773.773
Solyc07g006500.3	3663.79	5360.93	2403.83	5579.7	2570.14	2074.71	2518.01	1482.25	3288.34	2145.15	1690.2	3869.83
Solyc02g067180.3	9595.38	6309.43	5373.37	4580.7	7580.17	4189.85	8267.37	6078.05	5986.77	5416.66	6385.68	6556.86
Solyc01g100040.3	3837.06	2477.35	1731.91	831.718	2343.76	918.827	5557.92	1793.25	3327.12	2780.68	4136.01	1972.93
Solyc02g079960.3	2420.37	3041.37	1424.92	3169.75	2659.98	1266.14	2498.5	1334.38	3309.77	1597.62	1190.75	2197.17
Solyc12g044600.3	6869.88	6525.25	5607	4954.35	6484.2	10008.8	7355.28	11484.8	7356.4	5765.71	10901.1	6346.09
Solyc03g097270.3	3145.06	3037.74	2168.27	1551.65	2050.01	1100.76	4259.28	1283.91	2630.06	3377.1	1393.32	1345.44
Solyc07g047980.2	3858.86	4146.74	2362.31	3266.68	3020.21	1052.98	4340.98	1278.04	5281.55	2945.92	3012.78	2270.31
Solyc10g078960.2	7907.34	7128.26	7503.03	7071.17	9063.33	8872.2	8434.43	7879.51	9036.29	7513.9	6501.43	9037.94
Solyc02g078010.3	5164.4	4116.82	6834.01	1635.3	6889.35	4151.26	6021.28	4957.26	4945.77	5718.78	6033.06	5302.85
Solyc01g106690.3	3845.78	2699.51	1722.26	3742.73	2986.97	3502.57	2157.08	1916.48	4379.35	1520.38	2784.49	2843.9
Solyc02g063350.1	1914.72	2525.41	1232.81	830.937	1217.25	434.605	2759.45	664.255	2009.54	2450.21	1975.29	737.202
Solyc08g067960.3	4727.4	10848.8	6583.01	9230.98	4745.92	2908.09	5485.97	5456.04	4639.6	5021.65	5865.86	7114.09
Solyc03g034430.2	6687.89	6251.4	4612.64	7021.92	6491.39	4190.77	5884.71	5632.08	6617.5	5057.83	4958.06	7457.67
Solyc10g083380.2	3603.85	3492.04	2586.28	1472.7	3127.11	2342.09	4288.55	3976.14	2755.59	2030.76	4227.11	1623.58
Solyc02g084240.3	1798.11	2811.04	2431.82	3735.7	3426.26	1807.33	1992.46	1279.22	3328.14	1376.65	1474.77	3857.32
Solyc01g102290.3	4233.74	4197.52	2401.9	3577.8	2244.05	1799.06	3675.2	2640.59	4316.07	4189.6	2590.5	2611.97
Solyc03g115870.3	3254.04	2913.51	1449.05	1116.25	1594.55	638.585	2809.44	521.076	1181.84	2163.73	2913.1	834.404
Solyc02g088690.3	4050.66	3698.79	2074.63	2474.83	2328.49	731.387	5079.92	799.218	2871.94	2342.66	1844.54	1302.13
Solyc07g063190.3	4211.94	3035.93	4269.93	1528.2	5110.64	3560.46	5286	5576.92	4056.84	3806.33	5795.13	3542.61
Solyc04g011500.3	7244.76	4349.86	4494.86	2302.86	5321.75	5407.3	6516.35	8747.97	4824.32	4976.68	7235.6	5089.19
Solyc01g096200.3	3009.93	3315.22	1266.59	610.5	882.167	526.488	5455.49	646.651	1797.26	2673.13	1512.28	603.427
Solyc03g115700.3	3136.34	3431.29	1689.44	2604.59	3004.04	1269.82	2168.05	1127.82	2175.9	1779.48	1154.31	2904.54
Solyc02g089920.2	2744.03	4257.37	1637.3	1741.61	1832.61	439.199	4911.65	658.387	2519.83	2755.26	2103.91	894.074
Solyc04g077020.3	8641.84	5358.21	5393.64	7956.04	4773.76	4526.14	5646.93	4667.39	5759.18	5610.25	3997.75	6565.52
Solyc04g011430.3	5859.67	8072.23	4418.6	10097.1	5956.88	5875.9	6332.22	5179.07	10271.2	5149.74	5120.98	9127.44
Solyc08g008630.3	2095.62	1573.28	1495.39	464.324	2668.06	2913.6	3133.8	6107.39	2545.35	1473.45	5550.76	2361.74
Solyc10g044670.2	1242.33	2211.66	2978.23	3871.71	1377.15	2225.4	1123.05	1418.88	2582.09	2911.7	1683.77	17552.3
Solyc02g089640.3	4366.69	4715.3	3157.8	4142.96	3289.71	1162.32	5211.61	1402.45	7197.19	4136.8	3769.46	2289.56
Solyc04g005160.2	3062.24	4353.49	2991.75	3365.96	2969.9	815.919	7265.04	1294.47	4155.84	3452.39	2613.01	1384.9
Solyc03g122190.3	2870.44	1866.17	1003.04	577.669	1087.89	403.365	5688.39	559.805	2530.04	3598.07	1595.88	880.6
Solyc04g007960.3	4731.76	4875.8	3038.09	5370.21	4424.31	3787.41	5273.8	3822.4	6422.56	3868.9	3771.6	5406.79
Solyc03g119530.3	3820.72	3991.68	4424.39	4160.15	3469.38	1127.4	4101.98	1167.73	5765.31	5388.3	1695.56	2879.51
Solyc01g097860.3	2553.32	1892.47	2147.03	475.268	3110.94	3432.74	4159.29	6847.92	2452.47	1776.55	6960.15	2774.61
Solyc04g071650.3	2841.02	2964.29	1956.85	4823.81	1282.83	4520.63	1938.81	3499.66	2089.15	2453.14	3849.84	2594.64
Solyc06g064940.3	4607.53	4543.92	3008.16	8612.66	2564.75	6359.2	3463.03	3627.58	6009.23	3619.58	3218.56	3546.46
Solyc03g113240.3	3420.77	2208.94	2271.57	1139.7	3099.26	3639.47	3932.49	5691.93	3194.44	2397.41	5307.47	2963.24
Solyc09g014990.3	1720.74	2785.65	1056.14	1062.32	1943.1	285.755	6394.41	140.831	2881.12	1551.67	771.683	413.834
Solyc10g011910.3	4403.74	2011.26	817.687	596.43	1117.53	30.3213	5862.76	50.4646	2735.18	1683.66	1318.29	486.014
Solyc12g009560.2	4628.23	4382.51	4209.11	4592.43	5552.62	2886.96	5550.6	3081.86	4946.79	3264.66	3051.36	4638.79
Solyc03g006130.3	4272.97	4495.86	1749.29	3109.56	2748.91	1193.56	3720.32	1271	2447.37	2176.44	1777.01	2601.38
Solyc02g091180.1	2518.45	2133.67	1112.13	3023.58	1670.91	192.035	2618	478.827	3080.14	1144.93	2286.11	1137.56
Solyc06g053455.1	3715.01	4587.44	4005.41	4874.62	4405.45	2762.91	3936.15	2169.98	5912.27	3851.3	2244.31	7753.13
Solyc10g075160.1	2669.92	1680.28	2617.18	239.197	2622.25	3708.39	3305.73	6796.29	2015.66	1847.92	5866.94	3366.49
Solyc07g007760.3	1696.76	1366.53	3529.47	1150.65	1575.68	2949.44	381.665	656.039	606.23	3469.01	379.411	1410.88
Solyc01g005620.3	5259.21	3499.3	5063.48	2703.87	4983.08	5390.76	5828.62	8163.52	4098.68	5988.63	7020.17	4475.18
Solyc07g005510.3	2591.46	1883.4	2669.31	621.444	2738.13	6533.78	2636.29	12913.1	2061.59	1909.52	13928.9	3869.83
Solyc07g006220.2	6054.74	6583.28	4804.76	6528.68	5478.06	2761.08	6154.19	4058.29	5545.88	6123.56	7076.98	4145.08
Solyc11g033270.2	3660.52	3657.98	2424.1	4079.64	2659.98	1607.95	2171.71	1619.56	2484.11	2252.7	1781.3	3350.13
Solyc11g069380.2	4356.88	3521.97	3308.4	1840.88	4529.42	4220.17	4823.85	7128.41	3025.02	2699.53	6832.61	3459.84
Solyc04g076850.3	6240	7341.36	6246.09	8672.07	6379.99	7014.33	5749.36	5510.03	7853.43	9195.61	4529.35	6298.94
Solyc01g095990.3	3313.98	3935.46	2457.89	1467.23	2472.22	1257.87	4282.45	1194.72	2353.48	3119.96	2865.95	1816.06
Solyc09g007560.3	4396.11	3586.35	4597.2	1647.02	6450.96	3828.75	5142.11	5467.78	4884.54	4088.89	5516.46	6441.37
Solyc12g009960.2	5148.05	4402.46	3501.48	4917.61	5038.77	3085.42	4786.05	3149.93	4282.39	3487.58	2949.54	4574.31
Solyc02g070810.3	1678.24	1530.66	2898.11	855.951	3878.12	1146.7	1468.13	586.797	2551.47	2600.78	813.483	1638.97
Solyc11g073120.2	457.701	1157.97	1768.6	3562.16	643.21	2141.79	585.301	3451.54	1278.8	1034.44	3104.95	1512.9
Solyc08g077240.3	6729.3	5511.46	3832.61	6885.91	4443.18	4474.69	5603.03	4039.51	5908.19	5146.8	3596.9	4865.92
Solyc04g071340.3	2034.59	2048.44	1492.5	73.4789	2438.99	4183.42	3522.78	9308.95	1918.71	1093.11	8830.41	1890.16
Solyc04g076620.3	5806.27	5510.55	4173.39	4140.61	3451.41	3275.62	4403.17	4072.37	2822.95	3369.28	4510.06	5020.86
Solyc01g067890.3	6327.18	6023.8	7063.77	5016.89	6207.51	12557.6	7195.54	17026.5	5906.15	5276.84	18495.7	7394.15
Solyc06g073190.3	2888.97	2901.72	2542.84	5216.22	2327.59	1705.34	2459.48	1037.46	4203.8	3356.57	1319.36	1809.32
Solyc02g089620.3	4882.15	4566.59	1506.98	416.641	1731.99	662.474	2972.84	123.227	2147.32	1337.54	1425.47	881.562
Solyc03g082367.1	4924.65	5128.8	3546.85	4674.51	4695.61	3753.41	5190.88	3701.52	5693.86	3478.78	3384.69	5237.4
Solyc08g075520.3	3944.95	4898.47	2983.06	3448.82	5170.83	2376.09	2904.55	1992.76	2135.07	2271.28	2328.98	5544.41
Solyc05g056300.3	3754.24	3702.42	2761.99	598.775	4222.19	4143.91	4408.05	6696.53	2927.05	2362.21	7203.45	3139.36
Solyc01g099900.3	6517.89	5615.74	6878.42	7431.53	7239.7	8749.99	8095.44	6718.83	9809.9	7506.08	4798.37	6120.89
Solyc12g010420.1	2239.47	1551.52	658.397	712.12	1439.14	57.8861	2655.8	214.768	2447.37	1210.44	1341.87	414.796
Solyc01g081050.3	4567.21	4078.73	3359.56	6054.97	3669.71	4548.19	5279.9	5311.69	6340.92	2701.48	5203.5	4383.75
Solyc06g073290.1	1548.56	1164.32	2664.48	1038.08	1648.45	5745.43	1651.04	8681.08	1646.21	2102.13	8130.54	2636.99
Solyc03g053110.3	4080.08	2548.98	2902.93	819.211	3843.09	2609.47	4694.6	4608.71	3284.25	3368.3	4427.53	2876.63
Solyc06g061000.3	4392.84	4431.48	3029.4	4239.11	4552.77	3397.82	4645.82	3550.12	5326.45	3457.27	3620.48	6343.21
Solyc06g071720.1	5642.8	6679.4	5889.86	6591.99	7762.53	6882.94	6623.65	5236.58	9056.7	6768.87	5159.56	7350.84
Solyc06g063000.3	3948.22	4884.87	3400.11	5779.82	3844.88	3297.67	3933.71	3020.83	5191.73	3533.54	2713.75	5043.96
Solyc08g077210.3	3421.86	3706.04	2107.45	1962.04	3146.88	1064	4704.35	632.567	6091.89	3114.09	2208.94	2284.75
Solyc03g113270.3	1889.65	2401.18	2092	4873.06	2571.04	4725.53	2435.09	6435.99	3830.27	2689.75	4312.85	1911.33
Solyc03g005730.3	4483.29	4010.73	3557.47	2138.7	5275.94	3819.56	5454.27	6340.93	3264.86	3106.27	5690.09	3818.82
Solyc08g077880.3	3339.04	2235.23	3476.38	1154.56	3601.43	5003.01	4506.81	7775.06	3049.52	3218.71	7712.54	3372.26
Solyc04g009435.1	1235.79	1727.43	1134.34	272.81	723.162	163.551	5383.55	214.768	2337.15	2683.89	1014.98	487.939
Solyc09g011570.3	1852.6	1499.83	1960.71	821.556	2487.5	650.53	3950.78	729.976	3514.91	1864.54	1036.41	2068.21
Solyc10g086400.2	4011.43	4270.97	2936.72	4398.57	4276.09	3336.26	4227.58	3395.21	4844.73	3142.44	3230.35	6068.92
Solyc02g090380.3	2507.55	2525.41	988.561	1380.46	1390.63	666.15	3358.16	539.853	2256.52	1380.56	1467.27	656.36
Solyc07g063100.3	6339.16	5534.13	5099.2	6894.51	5849.07	3458.47	6200.53	3289.59	7064.51	4890.64	2925.97	5628.14
Solyc02g068080.3	4563.94	3035.93	2382.59	3839.66	2581.82	3593.53	3727.63	4030.12	2558.62	1918.32	4284.99	3181.71
Solyc04g073990.3	5599.21	6661.27	5447.71	11245.4	4815.09	5283.26	6061.52	4784.74	10315.1	8379.2	4006.32	4842.82
Solyc03g005570.3	2289.6	1731.06	830.237	1025.58	1656.53	260.028	4644.6	434.23	3772.1	1333.63	1634.47	691.969
Solyc09g090430.3	3876.29	3113	2324.66	2421.68	4329.09	2207.94	4247.09	3017.31	3943.55	2360.25	2603.36	3408.84
Solyc04g074040.3	4621.69	4628.25	3981.28	5329.56	5228.32	3787.41	4492.18	4161.57	5791.84	3423.05	3543.31	7161.25
Solyc01g094690.3	2751.66	3209.12	2594.01	5236.54	1726.6	3591.7	2204.63	2608.9	4002.75	4177.87	2438.3	1422.43
Solyc06g076080.2	1720.74	2111	614.955	1203.8	1033.09	161.714	4000.77	230.025	2387.16	985.558	1178.96	281.022
Solyc02g080640.3	871.812	1112.63	2408.65	741.824	1113.04	9620.12	1705.91	14804.9	1803.38	2302.57	8320.25	969.141
Solyc03g122360.3	1632.47	3103.94	1245.36	3164.28	770.773	1154.05	2285.11	1652.42	5709.17	2437.5	1391.17	448.48
Solyc00g007270.3	4816.76	4238.33	3620.22	3853.73	5644.25	2931.06	4909.21	3146.41	4509.98	4050.76	2808.07	5089.19
Solyc09g092390.3	3679.05	3348.77	4038.23	6745.99	4745.02	3640.39	4428.77	5197.85	5073.35	5262.18	3824.12	3383.81
Solyc03g117760.3	2753.84	1849.85	1251.15	1371.87	1572.99	724.955	3156.97	767.531	2623.93	2388.61	2274.32	958.555
Solyc02g088630.3	2085.81	2460.12	1191.29	955.225	656.685	441.037	2439.97	440.098	1717.65	3091.6	1429.76	679.457
Solyc05g052760.3	4288.23	4577.47	3324.81	4890.25	4711.78	2112.38	3814.21	1938.78	4366.08	3349.72	2163.93	5264.35
Solyc03g117420.3	6040.57	8521.09	5332.82	6209.75	7158.85	5028.74	7026.05	7192.96	4034.39	5170.27	6969.8	7414.36
Solyc05g054920.3	6586.54	6813.61	5221.8	7174.35	6793.23	6155.22	6910.21	5325.77	7578.89	5538.87	5066.31	8065.91
Solyc04g076990.3	5145.87	7381.26	4002.51	4521.3	5354.09	2112.38	8197.87	2223.96	5343.8	4462.39	4548.64	4345.26
Solyc07g049290.3	3069.87	2281.48	1977.12	1313.24	2397.66	4518.79	2400.95	5797.56	1653.35	1459.76	6175.61	2458.94
Solyc08g042050.3	3873.03	3433.1	3970.66	2094.15	4957.03	3600.88	3638.62	5383.28	3380.19	2549.94	5286.03	4796.62
Solyc06g068230.3	3308.53	3803.07	4156.98	2039.43	3422.67	10109.9	3928.83	16151	3007.67	2953.74	17775.5	4330.82
Solyc05g014260.3	3190.83	4173.04	3126.9	7628.51	2893.54	4947.88	2075.38	4489	6503.19	2915.61	3875.56	2758.25
Solyc04g014480.3	1076.69	2402.08	1074.48	2127.76	716.873	601.832	1558.36	622.005	2258.56	1766.77	499.451	2073.02
Solyc08g041820.3	2301.58	2084.71	1968.43	568.289	3292.41	1639.19	3245.98	3275.5	1923.81	1711.04	3593.69	3047.93
Solyc04g014510.3	1488.62	2043.9	2059.18	2510.79	653.091	2384.36	934.042	1851.93	1501.29	2978.18	977.465	741.051
Solyc05g015610.3	3383.72	3832.09	2223.3	2709.34	3176.52	2426.62	3035.03	4426.8	1669.68	1627.93	4839.1	3035.42
Solyc01g005560.3	3469.81	2205.31	3582.57	2617.88	2802.81	4006.09	4270.26	7209.39	3509.8	3524.74	5508.96	2826.58
Solyc01g087560.3	4650.03	3811.23	3084.43	1539.93	3180.11	1685.13	3202.08	1912.96	2570.86	3037.83	2408.29	4458.82
Solyc06g053480.3	3148.33	2746.66	2679.93	1547.75	3709.24	4580.35	3862.98	6915.99	2791.31	2309.41	5857.29	2699.54
Solyc12g043120.2	4848.37	5764.45	4546.03	4771.44	2924.09	3389.55	4921.4	3033.74	3780.26	5180.05	2703.03	4492.5
Solyc01g005440.3	7755.86	4317.22	3690.69	2169.19	5661.32	2263.07	6134.68	3378.78	3394.48	4148.53	3317.17	4715.78
Solyc01g110120.3	8168.88	5950.35	5303.86	7795.01	5810.45	5499.18	6695.59	7337.31	5300.94	4634.47	6052.35	6451.96
Solyc07g042170.3	2623.06	2169.94	1721.29	1336.69	1259.47	226.032	4030.04	779.267	3560.83	5284.66	1474.77	1310.79
Solyc05g054800.2	2204.6	3053.16	1766.67	2992.31	1893.7	1122.81	3631.3	1197.07	3363.86	2127.55	1647.33	1433.98
Solyc03g082660.3	2968.52	3285.29	1868.03	1965.95	1828.12	1553.74	3725.19	1553.84	2740.28	3365.37	2923.82	1578.34
Solyc10g078620.1	7916.05	7022.17	8409.53	6656.87	9063.33	9700.06	9025.82	7796.19	8031.01	8008.64	6632.19	7947.53
Solyc10g008520.3	3441.48	1916.04	2168.27	202.458	2959.12	2116.06	2944.79	3349.44	1966.67	1581	3503.66	3302.01
Solyc11g007660.1	2699.35	3933.65	1949.13	1900.29	2125.47	1083.3	3803.23	1468.17	2907.66	2529.4	3138.18	1523.49
Solyc08g065850.1	2938.01	2624.25	2082.35	1639.99	2466.83	2575.47	3747.14	3661.61	3680.24	2870.63	5138.12	2029.71
Solyc03g118290.3	4116.04	4878.52	3247.58	5403.82	3808.05	4666.72	4175.14	6029.93	3497.56	2370.03	6168.11	4262.49
Solyc03g118040.3	5617.74	5562.24	6378.34	5410.08	4218.59	4145.75	5615.23	3092.42	6022.49	5839.04	2877.74	4641.68
Solyc07g045440.1	4866.89	2824.65	2563.12	5367.87	1594.55	3943.61	3364.26	2307.29	3232.2	3462.16	1978.51	3758.19
Solyc06g035450.3	4888.69	4892.12	5603.13	6264.46	5178.02	6531.94	5225.03	4395.11	5535.67	6316.17	4463.97	6808.05
Solyc10g052880.1	2850.83	4077.83	2065.94	1475.83	2589.91	826.945	5555.48	760.489	3436.32	2272.26	1699.85	1548.51
Solyc10g049710.2	4514.9	3276.23	4175.32	1858.08	4649.79	3668.88	5498.17	5695.45	3652.69	2932.23	5992.33	3601.32
Solyc08g060810.3	4789.52	4800.54	4255.45	3745.08	7595.44	5154.62	7311.38	5518.24	4988.64	3649.89	8574.26	4160.47
Solyc09g011030.3	1876.58	3291.64	2072.7	2834.41	1456.2	1571.19	3659.35	1666.5	3477.15	3302.79	1461.91	2220.27
Solyc01g109600.3	2692.81	3183.73	2293.77	3560.6	3163.05	2167.51	1613.23	1589.05	2280	1263.23	1739.5	4071.93
Solyc03g096840.3	5459.72	5982.99	4100.02	4856.64	5757.44	3486.95	3791.04	2722.74	3944.58	4476.08	2906.67	4542.55
Solyc03g007370.3	2017.16	1932.37	1149.78	463.542	1901.78	2518.51	3215.5	6105.04	1757.45	1142.97	6011.63	1590.85
Solyc04g082160.3	3864.31	4371.63	2995.61	3710.68	3212.45	1972.72	3493.51	1801.47	2916.84	2559.71	1916.35	4932.32
Solyc11g010240.2	5211.26	5270.25	5437.09	5171.66	6258.72	7461.8	6182.24	8522.64	6807.33	5665	8095.17	5620.44
Solyc10g083880.2	586.294	3559.14	3012.02	5651.62	1173.23	663.393	297.528	282.836	564.386	2508.87	188.634	5074.76
Solyc03g121910.1	3791.29	3483.88	2319.84	2347.42	3516.09	2565.37	4408.05	3747.29	3062.79	2192.08	4075.99	2617.74
Solyc06g007430.2	2891.15	3436.73	2212.68	3572.32	3078.6	1712.69	3380.11	1719.32	2562.7	1308.21	1802.74	2989.23
Solyc09g018750.3	5800.82	7048.47	5427.43	8339.07	6733.94	5377.9	5726.19	5162.64	7920.79	6616.34	5221.72	6365.34
Solyc11g008620.2	3161.41	2069.29	3315.16	391.627	3339.12	3880.21	4138.56	7529.78	2521.87	2645.75	7905.47	2758.25
Solyc11g017470.2	2794.16	2955.22	2189.51	1410.95	2347.36	1187.12	4375.12	2511.49	3450.61	3496.38	3729.8	2094.19
Solyc08g005270.3	4375.41	5589.44	3661.73	5561.73	4597.69	2892.47	4351.95	3338.88	4423.23	3499.32	3214.27	4164.32
Solyc03g098730.1	1538.75	1610.46	932.569	418.986	1608.02	48.6978	4212.94	69.2421	1591.1	842.808	793.119	827.668
Solyc02g083835.1	2834.48	2544.45	3047.74	1471.92	3252.88	4149.42	1571.78	3794.23	1443.11	1898.76	2917.39	2677.41
Solyc09g064820.1	1008.03	1959.57	691.221	372.866	427.609	119.448	2949.67	1958.73	837.903	1449	3316.09	105.864
Solyc01g095460.3	2110.88	2616.08	1556.21	828.592	1387.03	982.226	3382.55	2106.6	1420.66	2399.36	2662.31	998.013
Solyc03g083910.3	4522.53	3631.69	2843.08	2896.16	3208.86	3527.38	4348.3	4343.47	3198.52	2830.55	4187.45	4246.13
Solyc04g007000.1	3042.62	2819.21	2122.9	3877.96	3471.18	2859.39	2230.24	1774.47	2453.5	1260.3	1663.41	4419.36
Solyc10g084410.2	1367.66	2317.75	2630.69	2022.23	1286.42	644.098	2181.46	663.081	4111.95	3893.34	754.535	1779.49
Solyc12g005330.2	5762.68	5323.75	5024.86	5731.35	6541.69	7027.19	6346.85	6667.19	7491.12	4779.17	5057.74	6118.97
Solyc07g054210.3	6585.45	4638.22	6463.3	2058.97	6469.83	8478.02	6648.04	9776.04	5620.38	5971.03	11065.1	6140.14
Solyc07g043320.3	5250.49	6137.14	4636.78	7833.32	3406.5	4974.53	5448.17	4115.8	6964.5	4745.93	4561.51	5902.43
Solyc01g100970.3	5655.88	6153.47	5404.26	9263.03	6102.41	5227.21	5382.33	5191.98	8386.18	7296.84	4369.66	11802.9
Solyc05g052410.2	1084.32	2402.08	551.239	927.866	676.448	56.9673	3781.29	173.692	1706.42	1101.91	1766.3	367.638
Solyc12g042080.2	2593.64	3302.52	3350.88	4402.48	3485.55	3870.1	2653.36	2661.71	5258.07	3044.67	2347.2	4176.83
Solyc01g101140.3	3712.83	4205.68	2449.2	3164.28	2467.73	1838.57	3775.19	2081.96	3508.78	2407.19	3258.22	2171.18
Solyc09g074460.2	3420.77	3678.84	3081.53	4229.73	4240.15	2894.31	3604.48	2703.96	4753.9	3279.33	2509.04	5755.18
Solyc03g098240.3	3550.46	3065.85	1994.5	1565.73	2155.11	803.974	4668.99	1249.88	2933.17	1861.61	1717	2428.15
Solyc06g066420.3	3922.06	3395.02	1137.23	818.43	3143.28	1550.06	3358.16	1342.59	1555.38	743.079	2151.07	1495.58
Solyc08g062915.1	8934.98	7417.53	7512.68	8875.31	8447.96	8605.74	8718.54	8530.86	6521.56	6344.53	6090.94	7814.72
Solyc06g083070.3	11546.1	7685.94	4240	6867.15	6324.3	4315.73	7079.7	4858.68	4615.1	4994.28	4677.26	4280.77
Solyc10g082030.2	4369.96	3064.04	5912.06	983.366	5210.36	4722.77	4676.31	6952.37	4053.78	5021.65	7003.02	4019
Solyc06g053450.3	2624.15	3297.08	2275.43	3247.92	2600.69	1721.88	2403.39	1367.24	2567.8	1922.23	1571.23	4995.84
Solyc04g008290.3	4211.94	4505.83	3044.85	6207.4	3285.22	3341.77	3219.15	2574.87	4672.25	2726.91	2895.96	4105.62
Solyc08g068150.3	1030.92	787.999	4549.89	3009.51	738.433	1370.89	718.213	2112.47	1583.95	1621.09	1098.58	2604.27
Solyc08g059660.2	4225.02	4619.18	3423.28	5070.82	3939.21	2572.72	4661.68	2666.41	5458.11	3947.12	2888.45	4747.54
Solyc12g043110.2	6316.28	6651.29	4387.71	5306.89	4311.12	4885.4	5711.56	5278.83	5040.69	4261.95	4670.83	6675.24
Solyc10g084280.2	3646.35	3902.82	2323.7	5538.27	2231.47	3249.89	3155.75	2735.65	4746.76	2937.12	2292.54	2493.59
Solyc01g067730.3	5248.31	3866.55	3647.25	4793.32	4745.02	3784.65	4812.88	3471.49	5209.08	4400.79	2547.63	3071.03
Solyc04g080580.3	2542.42	2616.99	2127.72	1118.6	4042.52	1295.55	1829.06	752.274	1938.1	3306.7	957.102	2075.91
Solyc05g053100.3	3343.4	3978.08	2870.11	763.711	4411.73	1587.73	2732.62	1842.54	1715.61	2048.36	2439.38	2437.77
Solyc01g009170.3	4174.89	3912.79	2928.03	6673.29	3536.75	3250.81	3969.07	2766.16	5653.04	2801.21	2818.79	4245.17
Solyc07g043510.3	2671.01	1780.03	732.732	708.211	708.788	232.463	3428.89	265.232	1870.74	1581.98	1211.11	383.999
Solyc03g063600.3	2264.53	2670.49	1841.97	1098.27	1847.88	827.863	3795.92	685.379	2179.98	2661.4	1556.23	1275.19
Solyc09g098310.3	2350.62	2759.36	1650.82	1949.54	1835.3	1003.36	3214.28	1306.21	3000.53	2951.78	1974.22	1301.17
Solyc09g090520.3	4695.8	4773.33	3718.69	5524.2	4907.62	4341.46	4553.15	4140.44	5451.98	3178.62	3724.44	6250.82
Solyc08g082850.3	4409.19	4231.98	3740.89	3511.35	5072.01	2602.12	4428.77	2951.59	3692.49	3265.64	2805.93	4333.71
Solyc03g007670.3	3639.82	4033.39	2523.53	3892.04	3117.23	2331.06	3727.63	2671.1	4045.61	2902.9	2280.75	2938.22
Solyc05g056170.3	165.644	579.438	1360.24	1223.35	168.887	1605.19	303.625	2809.59	332.712	1957.43	2406.15	297.383
Solyc02g092990.1	2163.18	3006.91	1172.95	1607.94	1283.72	385.907	3869.08	537.506	3240.37	1906.59	1365.45	855.577
Solyc09g082970.3	4743.75	3872.89	3018.78	4338.38	3735.29	3213.14	3460.59	2762.64	2603.52	2216.53	2550.84	4570.46
Solyc05g007020.3	4229.38	4612.83	3063.19	2636.64	5168.14	2445.92	3827.62	3435.11	2929.09	2407.19	4219.61	3748.56
Solyc07g054290.1	888.159	540.446	1840.04	450.254	1131.91	2886.96	893.803	4240.2	1173.68	2122.66	3715.87	1419.55
Solyc03g123410.1	979.699	675.557	3281.37	0	982.781	1853.27	1138.9	1927.04	1942.18	2161.77	3788.75	1565.83
Solyc11g066840.2	2223.12	2655.08	3170.35	4579.92	2476.72	4776.98	2748.47	2938.68	5379.52	3380.03	2117.84	3773.59
Solyc04g081870.3	778.092	240.299	887.195	1652.49	613.564	1845.92	351.18	4309.44	221.468	1255.41	2289.33	1000.9
Solyc07g005390.3	1425.41	1546.98	2596.9	208.711	1897.29	7178.8	2199.75	10794.7	1203.27	1375.67	9756.43	2461.83
Solyc09g063130.3	2568.58	2034.83	2539.95	912.232	3381.34	2263.99	3698.37	3264.94	3998.67	3891.39	3469.36	2274.16
Solyc05g052510.3	6238.91	5270.25	4436.94	5661.78	4182.66	3339.94	4881.16	3595.89	3720.05	3735.93	3605.48	4468.44
Solyc11g011920.2	4281.69	3866.55	3420.38	4712.81	4995.65	2286.96	5279.9	3590.03	4215.03	4184.71	2639.8	2108.63
Solyc09g008970.1	852.196	2750.29	1448.09	2142.61	303.638	1284.52	2403.39	1044.5	4270.14	3556.03	1128.59	1584.12
Solyc06g065560.2	2438.89	2119.16	1525.32	673.035	1627.79	728.63	4275.13	719.413	1553.34	1687.57	1311.86	831.517
Solyc04g081730.3	3622.38	4337.17	2685.72	3463.67	3128.01	1394.78	3998.33	1903.57	4240.55	3780.91	3489.72	2383.88
Solyc03g117360.3	4494.19	4925.67	2858.53	4198.46	2561.16	3102.88	3810.55	3662.79	2362.66	2804.15	3579.75	3366.49
Solyc03g080180.3	855.466	1563.3	1472.22	2474.83	738.433	2337.5	1248.64	2818.97	1968.72	2185.24	2891.67	748.751
Solyc06g035700.1	1412.34	1553.33	630.401	579.232	615.361	17.4577	1854.67	132.616	2282.04	1909.52	1051.42	322.405
Solyc04g010250.3	2426.91	1606.83	1212.53	1224.13	2258.42	309.645	1846.14	295.746	1452.3	1618.15	237.936	568.781
Solyc08g005450.2	5321.32	7018.54	4911.91	8389.88	5176.22	4770.55	4797.03	3679.22	9633.34	5143.87	4273.2	9733.76
Solyc01g057830.3	3396.8	2516.34	4578.85	894.253	4133.25	2858.47	3634.96	4503.08	3031.15	3761.35	4763	2985.38
Solyc04g080700.3	1617.21	1614.08	1884.45	924.739	2858.51	611.939	1987.58	492.91	2390.22	2198.93	766.324	1339.67
Solyc08g075420.3	3149.42	3502.02	2830.53	3454.29	3569.99	1614.38	3230.13	1370.76	4082.35	2094.31	1651.62	5186.4
Solyc01g107980.3	2466.14	2003.1	942.223	1292.13	1585.57	483.303	3706.9	719.413	2646.39	1276.92	2065.32	795.908
Solyc02g065540.2	1235.79	2198.96	1893.13	1038.08	802.215	517.3	2975.28	624.352	2102.41	2803.17	1235.76	957.592
Solyc11g010600.2	8095.87	7038.49	5558.73	7058.66	5616.41	6295.8	6455.38	8861.81	5866.34	3828.81	7095.2	6432.71
Solyc06g053630.3	2405.11	2670.49	1509.87	1238.98	1750.86	905.045	4442.19	933.008	2364.7	2578.29	1961.36	1207.82
Solyc04g077270.3	1557.27	2047.53	1395.96	597.211	1652.94	82.6945	4165.39	125.575	1147.14	1862.59	705.233	309.894
Solyc11g071640.2	1555.09	1265.88	2357.49	812.958	1407.69	2565.37	620.662	650.171	691.959	3251.95	717.022	1671.7
Solyc02g065070.3	2759.29	2383.04	1690.4	1318.71	2902.53	3108.39	2408.27	4476.09	1844.2	1235.86	4366.44	2773.65
Solyc03g019780.3	4149.83	4144.93	5497.91	4682.32	4992.96	6128.58	4727.52	4172.13	5756.12	5273.91	3348.25	4855.33
Solyc03g111230.3	3907.9	3942.72	4869.44	5075.51	4928.28	5986.16	4878.72	4858.68	6508.29	5235.78	3751.24	3979.54
Solyc12g019550.2	2715.69	1539.73	2472.37	921.613	2213.5	6673.44	3141.11	11686.7	1885.03	2548.96	11158.3	2518.61
Solyc12g057040.2	2469.41	2076.55	1452.91	501.845	2779.46	1797.23	2093.67	2708.66	1126.73	787.077	3128.53	2401.2
Solyc11g011390.2	694.18	791.626	2344.94	2267.68	967.509	2113.3	1008.42	2104.25	1498.22	2687.8	1732	1450.34
Solyc01g006510.3	2782.17	3763.17	2473.33	1972.2	3587.06	2222.64	3044.78	3493.79	2365.72	1970.14	3711.58	3163.42
Solyc11g039840.2	6149.55	5276.6	5320.27	7719.97	6058.39	5762.88	6365.14	6722.35	8595.4	5275.86	5469.3	6635.78
Solyc05g054620.3	3805.46	3327.91	1732.88	1895.6	3869.14	1437.05	2983.81	1343.77	2422.88	2282.04	1833.82	2353.08
Solyc05g005000.3	2351.71	3367.81	1562	3218.22	1898.19	2729.84	2605.81	3533.69	3206.69	1805.88	3588.33	2305.92
Solyc07g053540.1	5297.35	2786.56	3129.8	3656.75	2406.65	3050.51	3384.99	1205.28	4400.78	3171.78	2313.98	4083.48
Solyc08g080050.3	2522.81	1948.69	2185.65	283.754	2543.19	3091.85	3967.85	7561.47	1842.16	1555.58	7317.06	2302.07
Solyc06g071230.3	3720.46	4021.61	2833.43	4386.06	2740.83	3800.27	2914.31	5214.28	3403.66	3152.22	4162.8	2565.77
Solyc08g076320.3	3121.09	2673.21	2105.52	1641.55	1490.34	984.983	2977.72	1024.55	2263.67	2728.86	1906.7	1425.32
Solyc09g090970.3	513.279	367.249	9132.61	1630.61	1377.15	651.449	521.893	383.765	1568.64	7484.57	196.136	1876.69
Solyc10g008110.3	1993.18	2744.85	2349.76	3773.22	2041.02	1501.36	1724.2	1219.36	2856.63	2228.26	1286.14	3386.7
Solyc03g114360.3	1170.41	2295.99	1153.64	780.127	699.805	235.22	4466.58	393.154	2132.01	3217.73	917.446	435.007
Solyc06g082780.3	2174.08	1731.97	647.778	590.176	874.981	176.415	2872.85	257.017	1581.91	1346.34	1729.86	435.007
Solyc03g111610.3	2927.11	1399.17	3259.16	302.514	2860.31	2833.66	3589.84	5369.19	2322.86	2784.59	5487.52	2131.73
Solyc02g088610.3	3218.08	4577.47	2137.38	2180.92	1791.28	2049.9	7686.95	2633.55	4228.3	2923.43	3258.22	2239.51
Solyc02g094640.3	2356.07	2158.16	2709.86	1004.47	3341.82	2374.25	3077.71	3911.59	1697.24	1839.12	4365.37	2529.2
Solyc09g075420.3	2601.27	3824.83	1873.83	1969.86	2485.7	432.768	2913.09	464.743	3139.33	2349.5	741.673	1674.58
Solyc10g084880.3	2457.42	2412.06	1005.94	2159.81	1731.1	282.999	3361.82	685.379	2513.71	1655.31	2002.09	982.615
Solyc03g114450.3	1521.31	1129.86	2200.13	385.373	1587.36	3742.38	2253.41	7309.15	1693.16	2272.26	7313.84	2146.16
Solyc07g042520.3	371.61	1002	485.592	2850.04	177.871	1388.35	802.35	925.966	1708.47	1608.38	1864.9	102.015
Solyc07g032385.1	2745.12	2562.58	1326.45	639.423	1711.33	1327.71	3817.87	2600.69	1763.58	1512.56	4796.23	1420.51
Solyc01g091050.3	147.118	1432.73	566.685	929.43	135.649	1697.07	143.886	1057.41	465.388	2326.03	1027.84	1855.52
Solyc01g109570.3	3712.83	3103.03	2141.24	1740.82	2319.51	1527.09	4983.59	1637.16	2717.83	2865.74	1978.51	1520.6
Solyc06g082440.1	755.207	1897.91	1701.02	1442.22	472.525	177.334	1640.06	415.452	1411.47	3486.61	465.153	517.773
Solyc04g008100.2	264.813	1521.59	1688.47	1991.75	342.267	59.7238	932.823	139.658	1957.49	2424.79	303.314	493.713
Solyc07g008240.3	2460.69	1243.21	1048.42	435.401	3346.31	479.628	2221.7	913.057	2469.82	1374.7	1019.26	1529.26
Solyc12g056100.2	3297.63	3201.87	3044.85	4317.27	2642.01	3529.22	2632.63	2799.02	4627.35	4187.64	2380.43	4466.52
Solyc08g082250.3	431.547	279.291	1274.32	415.859	356.64	1815.6	232.901	3004.4	227.591	2191.11	2278.61	1456.12
Solyc10g005480.3	1276.12	2415.68	1194.19	930.211	1121.13	215.924	3226.47	408.411	1766.64	1899.74	1249.7	536.059
Solyc04g072160.3	1375.28	2799.26	1844.86	2194.2	1003.44	659.718	1755.9	508.166	2222.84	3174.71	564.829	2167.33
Solyc03g025170.1	2514.09	2638.75	1698.12	2388.85	1870.34	1168.75	3569.11	1466.99	3724.13	1995.56	3181.05	1459.97
Solyc06g005160.3	7921.5	7727.65	8522.48	7907.58	7305.28	7221.06	10457.4	7505.14	9036.29	10133.3	6594.68	8494.18
Solyc07g017510.3	5216.71	4151.28	3008.16	2332.56	3737.08	1553.74	4990.91	2404.7	2340.21	2060.09	2551.91	3276.99
Solyc07g049560.3	2673.19	1394.64	427.669	282.972	575.834	197.548	4331.22	267.58	1863.59	1221.19	1189.68	225.203
Solyc09g075430.3	3696.48	3292.55	4552.79	3800.58	4294.95	5357.68	4414.14	4643.91	5541.8	4683.36	3697.65	3677.35
Solyc11g010200.2	4798.24	4075.11	4085.54	3569.98	3481.96	2877.77	3431.32	2284.99	4060.92	5120.4	2059.97	2781.35
Solyc01g099690.3	4681.63	4059.69	3474.45	3221.34	4731.54	3150.66	5614.01	4532.42	3955.8	3032.94	4293.56	4101.77
Solyc10g080500.2	3833.79	1700.23	2237.78	3094.71	1184.91	2872.25	2302.18	3036.09	2320.82	3823.93	3304.3	1830.49
Solyc12g094640.2	750.848	659.235	1844.86	26.5775	1213.65	3073.48	1334	5958.34	1442.09	1953.52	6690.06	1250.16
Solyc07g053760.3	733.412	3119.35	1765.7	2106.65	1588.26	658.799	2946.01	1505.72	2134.05	3499.32	1757.72	931.607
Solyc02g090890.3	3318.34	2664.14	2688.62	1344.51	2612.37	6365.64	4575.1	14023.3	2750.49	2116.8	14432.6	3176.9
Solyc09g092330.2	3185.38	5236.7	3440.66	5370.21	4684.83	3484.19	3361.82	4217.9	3872.11	4438.92	4275.34	4124.86
Solyc08g006720.3	2718.96	1926.93	1637.3	810.613	2560.26	1786.2	3117.94	3870.51	1973.82	1361.01	2902.39	1674.58
Solyc10g081730.2	2134.85	2718.55	1084.14	4885.56	665.668	2065.52	1633.96	1265.13	3454.69	1914.41	994.614	1624.54
Solyc06g084320.1	1021.11	1889.75	815.756	579.232	1209.16	373.963	2546.06	1796.77	1030.79	1154.71	3469.36	409.022
Solyc04g074580.1	5504.4	4692.63	3566.16	3873.27	4561.76	2999.97	5033.59	2836.58	5915.33	4185.69	3558.32	3553.2
Solyc12g096560.2	3837.06	3177.39	3488.93	3316.71	3445.12	2147.3	3019.18	1889.49	2377.97	3852.28	1961.36	4322.16
Solyc10g007480.3	5355.11	4933.84	3738.96	4517.39	4253.63	3001.81	4271.47	2699.27	4124.2	4693.13	3038.5	5880.29
Solyc03g096800.3	3306.35	1864.36	1754.12	386.155	2538.7	986.82	2269.26	620.832	1527.82	1292.57	1075	1870.91
Solyc09g010520.3	8053.36	7486.45	5969.98	7516.73	7484.05	5028.74	7540.62	4555.89	7602.37	6859.8	5093.11	9447.92
Solyc08g081250.3	5396.52	4163.97	5279.73	3619.23	5465.48	4452.64	5484.75	6243.52	4135.43	4379.28	6404.97	4744.65
Solyc10g051095.1	2845.38	2594.32	3702.28	466.669	3584.37	3495.22	3933.71	6153.16	2430.02	3371.23	7403.87	2829.47
Solyc02g086930.3	2433.45	3766.8	2890.38	3804.49	2036.53	2374.25	3367.92	2621.81	4356.89	5091.07	2922.75	3075.84
Solyc09g011710.3	2630.69	3422.22	1852.59	3639.55	2378.8	2753.73	4378.78	3967.92	5842.87	2554.82	3355.75	2449.32
Solyc03g115940.3	1294.64	1614.08	2023.46	2340.38	2170.38	4053.87	669.438	4825.82	1393.1	1332.65	3530.45	1892.09
Solyc10g078910.2	4191.24	4117.73	2334.32	3220.56	2752.51	1260.63	4476.33	1623.08	3361.82	2247.82	3017.07	2368.48
Solyc09g061310.3	2480.31	2870.89	2895.21	2051.15	1558.62	1748.53	3867.86	2205.18	3059.72	4192.53	2572.28	3700.44
Solyc01g107740.3	1491.89	1641.29	884.299	762.93	921.694	183.765	2443.63	193.643	2263.67	1498.87	752.391	491.789
Solyc10g086730.2	3386.99	2804.7	4128.02	1175.66	4060.49	4094.29	4400.73	5896.14	3559.81	4743.98	6156.32	4137.38
Solyc09g018010.3	3118.91	2348.58	2394.17	2010.51	4045.21	2863.07	4625.09	3836.48	1978.92	2027.82	3211.06	2141.35
Solyc01g073750.3	2701.53	3173.76	1993.53	2969.64	1821.83	2637.03	1943.69	3054.87	1170.62	1403.05	3398.62	2544.6
Solyc08g079180.3	1079.96	911.322	1667.23	351.761	1395.12	3885.72	1483.98	7658.88	787.894	778.278	7297.76	1893.05
Solyc01g094940.3	4046.3	3764.99	2735.92	2540.49	3397.51	1353.43	3138.67	904.841	3150.56	2218.48	1465.13	3199.99
Solyc00g053440.3	1778.5	2318.66	657.432	934.901	495.882	448.388	3684.95	494.083	1674.79	1250.52	1406.18	618.826
Solyc06g076820.1	2146.84	3336.98	1745.43	6978.15	1472.37	4382.81	1819.31	2549.05	5330.53	1590.78	2148.92	1526.37
Solyc09g082990.3	3436.03	3027.77	3116.29	3204.93	3702.95	5175.75	3619.11	7838.44	3794.55	2394.48	7252.75	4742.73
Solyc06g060120.3	2820.31	2879.96	2126.76	2327.09	2977.99	1391.1	2831.39	1643.03	2145.28	1871.39	1743.79	3437.71
Solyc06g008590.3	1960.49	1343.86	807.068	3308.89	808.504	1667.67	1143.77	1585.53	2636.18	1983.83	412.636	591.879
Solyc09g010440.3	5108.82	3676.12	2835.36	2708.56	4028.14	3305.94	4833.61	4478.44	4969.25	3787.75	3690.15	3711.03
Solyc03g097290.3	3797.83	3701.51	2863.35	3114.25	3695.76	2221.72	3510.58	2659.37	2530.04	2338.74	2512.26	3700.44
Solyc10g017960.2	2599.09	2496.39	1081.24	2578.8	2489.29	2367.82	1509.59	1681.76	1636	610.107	2005.3	1351.22
Solyc02g081190.3	4876.7	4858.57	3218.62	3320.62	2659.98	4252.33	3977.61	5600.39	4537.54	4190.58	4316.07	7789.7
Solyc07g008880.3	5542.55	5299.27	4044.99	4835.54	4518.64	3475	4894.58	3775.45	3411.83	3047.6	3773.75	4833.19
Solyc04g008240.3	3357.57	2461.02	1254.04	751.204	1121.13	663.393	3203.3	729.976	1391.06	1995.56	1810.24	976.84
Solyc08g079260.3	5909.8	6783.68	4923.5	6480.21	5423.26	3424.47	5410.37	3213.3	5882.67	5986.68	2868.09	6087.21
Solyc09g098510.3	1722.92	2029.39	4832.75	4111.69	990.866	1294.63	1538.85	967.042	4518.15	3808.28	1117.87	1545.62
Solyc01g067010.3	2644.86	1427.28	928.707	588.613	1670.01	198.467	3160.62	1070.32	1678.87	749.924	3028.86	565.894
Solyc02g063450.3	1528.94	1378.32	3733.17	4621.35	962.119	1539.95	788.936	1226.41	3148.52	3675.31	1256.13	710.254
Solyc01g106430.3	3689.95	2536.29	3041.95	1256.18	3172.03	3342.69	3944.68	5191.98	2671.9	2852.06	4830.52	2473.38
Solyc07g043390.3	1070.15	240.299	349.472	52.3732	866.896	1505.04	3933.71	4506.6	751.153	224.879	2323.62	264.661
Solyc01g099520.3	2217.67	2066.57	1181.64	1479.74	1285.52	701.984	3176.48	747.58	2345.31	1979.92	1414.75	993.201
Solyc09g091460.3	3781.49	3553.7	3318.05	2519.39	2783.05	1590.49	3003.32	1658.29	2938.27	2588.07	1560.51	4504.05
Solyc09g009080.3	3129.81	2896.28	2213.64	1242.89	2494.68	1359.86	2714.33	1474.03	1607.43	1769.7	1699.85	2921.86
Solyc12g098900.2	970.981	1414.59	2277.36	1514.13	379.098	579.78	1284	3306.02	1459.44	321.675	1464.05	485.052
Solyc01g106080.3	1229.26	2319.56	2113.24	2776.56	1181.31	965.687	1064.52	688.9	1951.37	1872.36	702.017	2679.33
Solyc12g009060.2	2232.93	2500.02	1283.97	1480.52	1428.36	957.418	3843.47	1053.89	2968.89	2399.36	1614.1	991.276
Solyc01g009160.2	2127.22	2489.13	1475.12	2148.87	1320.56	237.057	2279.01	373.203	3303.65	2096.27	991.399	1133.71
Solyc03g117890.3	2959.8	2279.67	3084.43	352.542	2767.78	1925.86	4317.81	4641.57	2303.47	2448.25	4442.54	3153.8
Solyc01g107170.2	3720.46	3701.51	2711.79	3269.03	2577.33	153.444	8457.59	768.704	6907.34	3225.55	3192.84	1729.44
Solyc07g032490.3	3158.14	2338.61	1245.36	2203.58	1753.55	2771.18	2743.6	4258.97	3066.87	1227.06	4729.77	2254.91
Solyc06g060230.3	2371.33	3347.86	2784.19	1504.75	2531.51	583.455	3456.93	1817.9	2794.37	3104.31	4548.64	2205.83
Solyc05g053810.3	3760.78	2578	3706.14	3341.73	2990.57	5361.36	3180.13	6620.25	2951.54	4332.35	5309.61	2954.58
Solyc07g065710.3	4405.92	4799.63	2695.37	4204.71	4082.05	5263.96	3921.51	5142.69	5258.07	2669.22	4412.53	3660.02
Solyc11g005450.2	2890.06	3250.84	2668.34	3551.22	3673.3	2240.1	3124.04	2411.74	4313.01	2669.22	2129.63	4074.82
Solyc06g068220.3	3759.69	3436.73	2941.55	689.451	4261.71	3037.64	5149.43	5752.96	2690.27	2644.78	6476.78	2986.34
Solyc09g076040.3	2644.86	2826.46	2054.35	2729.66	2838.75	1742.1	2626.54	1751	3193.42	1826.41	1654.83	4331.78
Solyc05g005490.3	1992.09	3083.99	2507.12	1659.53	3013.92	3921.55	2652.14	6278.73	1903.4	2290.84	6480	2769.8
Solyc01g014180.3	4666.37	5106.13	4453.35	7500.32	5300.19	4329.51	4364.15	3715.6	7959.57	4602.2	3070.66	7943.68
Solyc09g015770.3	1088.68	1918.76	807.068	1765.06	2046.41	117.61	6593.17	1673.55	2794.37	2225.33	1309.72	452.33
Solyc06g076280.2	2146.84	2464.65	1339	1522.73	1696.96	646.854	2738.72	883.717	2481.05	1248.57	1950.64	1013.41
Solyc03g110900.3	4084.44	4007.1	3178.07	2973.55	3725.41	2130.76	3939.8	2592.47	2970.93	2803.17	2889.52	4146.04
Solyc03g008010.3	2763.64	2195.33	918.088	668.345	822.877	667.987	3199.64	580.929	1916.67	2201.86	1458.7	667.909
Solyc01g080840.3	2690.63	2302.34	2107.45	844.225	2852.22	1724.64	2555.81	3360	1319.62	1286.7	3839.12	2630.25
Solyc06g076850.3	2972.88	2295.99	2125.79	1772.87	3047.16	1418.67	3145.99	1337.9	2591.27	2250.75	2095.33	1476.33
Solyc11g007990.2	2823.58	2830.09	3006.23	1111.56	3678.69	4097.97	3855.67	6113.25	3198.52	2459.98	5767.26	3209.62
Solyc12g013700.2	1693.5	3911.89	1356.38	1649.37	2668.06	754.357	526.771	145.526	826.677	673.66	262.587	1340.63
Solyc12g099200.2	2352.8	2019.42	1716.47	2466.23	2400.36	2595.69	3470.34	6194.23	2889.29	1706.15	5485.38	1766.97
Solyc01g060180.3	3015.38	2377.6	2002.22	1637.64	3269.05	1981.91	3265.49	3079.51	2887.25	1689.53	3366.47	2525.35
Solyc02g082540.3	3524.3	3276.23	2426.03	3745.08	2737.23	1866.14	3043.56	1857.8	3292.42	1904.63	1980.65	3378.04
Solyc09g092480.2	2442.16	1235.05	1841	523.732	1321.45	1109.94	2019.29	2718.04	2252.44	1827.39	4178.88	2285.71
Solyc07g063870.3	2609.99	2483.69	1969.4	2337.25	3235.81	1424.18	2941.14	1819.07	2999.51	1769.7	1596.96	2754.4
Solyc04g018110.1	2716.78	3786.75	3144.28	3157.25	3821.53	1260.63	3891.03	1614.87	5859.2	3332.12	2660.16	3662.91
Solyc06g060310.3	2376.78	1411.87	1276.25	526.859	1134.6	3260.92	2505.82	6173.11	1046.1	1062.8	6858.33	1225.14
Solyc07g066650.3	3008.84	3073.11	2831.49	3721.63	3690.37	2575.47	3131.36	2419.95	4019.08	3369.28	2069.61	5900.5
Solyc06g049050.3	498.023	128.764	1304.24	811.394	450.965	6631.18	407.272	16175.7	189.829	1914.41	7388.87	857.502
Solyc05g006730.3	2064.02	871.424	838.926	358.014	1495.73	1574.87	2144.88	2647.63	1328.81	1184.04	2488.68	1088.48
Solyc12g056550.1	2040.04	1780.03	897.814	1198.33	1237.01	385.907	2993.57	666.602	2038.12	1219.24	1933.5	735.277
Solyc09g074930.3	1890.74	1863.45	5824.21	2333.35	1608.92	1288.2	1301.07	630.22	1835.02	3127.78	657.002	74555.5
Solyc05g005750.3	3507.95	4484.98	2368.11	4018.67	2394.07	1875.33	3350.85	1583.18	2272.85	2479.54	2024.6	2983.45
Solyc02g086300.3	766.105	1321.19	960.565	1959.7	298.248	475.953	982.817	204.205	2535.14	1943.74	1272.21	359.939
Solyc01g109110.3	2198.06	1780.03	812.86	994.31	889.354	310.564	2743.6	264.059	1631.92	1417.72	853.139	756.45
Solyc03g115740.2	2230.75	2396.64	1236.67	1476.61	1413.98	862.779	3102.09	921.272	2354.5	2074.76	1411.54	1073.08
Solyc01g008970.3	9075.56	9854.98	7856.36	7659.78	9355.29	7180.64	7288.21	6923.03	7806.48	7191.25	7671.82	14519.8
Solyc12g044720.2	3676.87	3887.4	3485.06	4924.65	4536.6	4833.95	4380	3729.68	6802.22	4260.97	3118.89	4335.63
Solyc03g007740.3	3473.08	2823.74	2723.37	5599.25	3540.35	4337.78	3533.75	3580.64	4843.71	2844.23	3058.87	3062.37
Solyc11g066130.1	1460.29	1266.78	2060.15	1587.61	1400.51	2981.59	569.449	721.761	1767.66	2331.9	630.208	956.63
Solyc06g007620.3	3035	3090.33	1619.93	3226.04	2093.13	1962.62	2591.17	1657.12	4548.76	1876.28	2198.23	2437.77
Solyc03g098320.3	1393.81	1986.77	1872.86	1428.15	1115.74	3990.47	1831.5	7583.77	1364.53	2240.97	7593.58	2512.84
Solyc10g055810.2	1014.57	513.242	2470.44	363.486	1283.72	1271.66	2224.14	771.052	1355.34	2652.6	423.354	672.721
Solyc04g054480.3	6635.58	5339.17	4121.26	5575.8	4103.61	3910.53	4439.75	3683.91	3406.73	4782.11	3991.32	5243.18
Solyc01g009990.3	1819.91	1265.88	2632.62	902.852	2395.87	2901.66	1870.52	3383.47	1850.33	2063.02	2790.92	1740.03
Solyc09g010210.3	487.125	512.335	1569.73	90.6761	729.45	1947.91	475.557	3642.84	245.962	1323.85	4075.99	1254.98
Solyc01g102580.3	5055.42	4495.86	3402.04	3878.75	3349	3515.43	4126.37	3228.56	4816.16	3529.63	4244.26	5130.58
Solyc03g025340.1	4510.54	4814.14	3728.34	4253.96	3600.54	2391.71	4756.79	2496.24	4967.21	5213.29	3813.4	4223.99
Solyc09g007760.3	231.03	686.439	1031.04	1249.14	276.688	1946.99	502.383	6115.6	348.021	1572.2	3632.27	663.097
Solyc01g109520.3	4439.7	4229.26	3338.33	4860.55	4236.56	3247.14	4660.46	3486.75	4821.26	3869.88	3123.17	4160.47
Solyc05g008450.3	3725.91	3080.36	2389.34	1478.18	3364.27	1572.11	4148.32	2019.76	2333.07	2410.12	2216.45	1991.21
Solyc01g105710.3	2238.38	1846.22	2853.7	1685.32	1597.24	3310.53	1907.1	2978.58	2060.57	2422.83	3430.77	2895.87
Solyc05g010423.1	7499.76	6877.08	6631.28	6374.68	4573.44	5186.78	6334.66	6029.93	3218.94	7372.13	6229.2	5789.82
Solyc10g080740.2	3421.86	3237.23	2354.59	3700.52	2772.27	2150.97	2608.25	2512.67	3257.72	1758.95	2352.56	5090.16
Solyc05g018650.3	4205.4	4558.43	3476.38	2341.94	5238.21	2626.93	4561.69	3922.15	3936.41	2862.81	4159.59	4635.9
Solyc09g065755.1	4651.12	4108.66	4146.36	3985.84	5195.09	4527.98	4881.16	3842.35	5450.96	4747.89	3468.29	5195.06
Solyc06g048820.1	3250.77	2350.4	1890.24	1932.34	1870.34	1186.21	2109.52	950.612	2761.71	2364.17	1274.35	3693.71
Solyc04g049390.3	2105.43	2156.34	1801.42	936.465	2253.03	2428.46	2889.92	4389.24	1525.78	1457.8	4631.17	2303.03
Solyc06g065970.1	8674.53	7296.02	6022.11	2524.86	7612.51	6112.96	7110.18	7318.54	4103.79	7762.25	7725.41	7106.39
Solyc05g024260.3	562.319	1267.69	1425.88	115.69	1351.1	1652.97	1204.74	6045.19	474.574	572.953	4400.74	828.63
Solyc04g015680.3	5064.14	4796.91	3937.83	4534.58	5025.3	3668.88	5288.43	4068.85	4475.28	3887.48	4347.15	5460.68
Solyc03g005430.3	3145.06	3522.87	2444.37	3321.4	3321.15	1904.73	3072.83	1979.85	3074.01	1872.36	2177.86	4465.56
Solyc10g009570.3	2363.7	1736.5	2871.08	464.324	2193.74	3159.85	2817.98	4991.3	1800.32	2273.24	5417.86	1794.88
Solyc10g005770.3	1992.09	2258.81	1775.36	3032.18	2040.12	1688.8	1182.79	906.015	2592.3	1636.73	987.111	4932.32
Solyc11g068820.2	3491.61	2275.13	4133.81	1198.33	4214.1	3433.66	3917.86	5003.03	3631.25	3641.09	4486.48	2856.42
Solyc05g008460.3	4404.83	3758.64	5411.02	3768.53	3595.15	4922.16	4269.04	4796.48	3352.63	5298.35	4048.12	3646.55
Solyc07g005530.3	11780.4	11413.7	8908.64	11242.3	10968.7	10603.3	12352.3	8513.25	11245.9	10339.6	9626.75	10909.8
Solyc08g075700.3	3377.18	3289.83	4385.78	3748.2	4711.78	4843.14	4034.92	3638.14	5138.66	4372.44	2740.55	4062.31
Solyc01g008090.3	6129.93	5548.64	5883.1	6396.57	6922.59	7675.88	7068.72	6096.82	8675	6637.85	5202.43	5849.49
Solyc09g057580.3	1546.38	1643.1	1459.67	855.169	2077.85	2174.86	1516.9	3533.69	981.806	1006.09	3893.78	1518.67
Solyc08g081555.1	3948.22	3032.3	1046.48	1672.04	975.594	70.7497	3043.56	359.12	1211.44	1229.01	1197.18	601.503
Solyc01g006020.3	2189.34	1946.87	1620.89	1119.38	3403.8	529.245	2032.7	399.022	2496.36	1699.31	516.599	1173.17
Solyc02g079060.3	3978.73	3415.87	3148.14	3403.48	4366.82	2818.04	3930.05	2711	4170.13	3423.05	2383.64	3631.15
Solyc12g010040.2	5094.65	4543.92	4381.91	5274.84	4729.75	3812.21	4539.74	3757.85	7181.88	4667.71	2856.3	5186.4
Solyc01g110430.3	3536.29	2944.34	913.261	777.782	1118.43	430.011	4506.81	773.399	985.889	1515.49	2393.29	447.518
Solyc07g065630.3	3546.1	3796.72	2488.78	2818.77	2146.13	2097.68	2802.13	2941.03	1918.71	2294.75	3294.66	3362.64
Solyc05g054580.3	4724.13	3889.22	5880.2	5218.56	5761.94	8224.42	5724.97	7073.25	5846.95	5486.08	4925.91	4683.06
Solyc05g008830.3	2762.55	2472.81	2029.25	2927.43	2163.2	1195.39	2040.02	820.343	3235.27	1850.85	935.666	2128.84
Solyc03g117770.3	4194.51	4583.82	3296.81	4451.73	3627.49	3050.51	4498.28	3510.22	4596.73	4171.02	3386.83	3533.95
Solyc09g014280.1	1129	2866.36	3002.37	9257.56	2863	3002.73	3449.62	2384.74	6652.2	3090.62	1332.23	1968.12
Solyc01g100350.3	5336.58	5085.27	4036.3	6748.33	5328.04	4968.1	5912.76	5155.6	6993.07	4768.42	4217.46	5833.13
Solyc12g056940.2	2811.59	2535.38	3592.22	2299.73	2014.97	2459.7	2450.95	4066.51	1342.07	1671.93	3431.85	3078.73
Solyc03g120850.3	4578.1	4405.18	4735.25	2103.53	5222.93	2879.6	4683.62	3520.78	3620.03	4179.82	3939.87	4111.39
Solyc06g082010.3	1987.73	3558.24	2624.9	2058.19	3221.44	1088.81	5411.59	1565.58	2335.11	2164.71	1208.97	2134.61
Solyc12g099000.2	2776.72	3031.39	2576.63	3666.91	2381.49	6188.3	2770.42	5011.25	3827.21	3409.37	3884.14	2869.89
Solyc02g083290.3	4209.76	4330.82	2675.1	1701.74	3910.46	2192.32	3072.83	2733.3	2369.81	2379.81	3181.05	3072.96
Solyc03g083010.3	1968.12	2085.61	698.944	333.782	951.339	457.576	2980.16	968.215	765.442	1511.58	1288.28	407.097
Solyc03g032020.3	3182.11	3414.97	2069.8	2701.52	2563.85	2528.61	3186.23	1970.47	2233.05	1685.62	2437.23	3231.75
Solyc11g010390.1	2376.78	3371.44	2290.88	4289.13	2156.01	2400.9	4037.35	2046.75	5408.1	4275.64	2078.19	2773.65
Solyc06g009640.2	2084.72	2605.2	1145.92	1424.24	1523.58	400.609	2013.19	420.147	2326.94	1555.58	964.604	1038.43
Solyc04g007120.3	3310.71	3048.62	2284.12	3330.78	3138.79	1634.59	3704.46	1735.75	3760.87	2789.48	1675.2	2778.46
Solyc05g054830.3	3287.82	4015.26	2663.52	2337.25	3309.47	2341.17	5001.88	2752.08	3506.74	3106.27	4167.09	2684.15
Solyc06g068670.3	2602.36	2452.86	3579.67	1067.01	3435.24	3074.4	3617.89	4214.38	2830.09	3076.94	5406.07	2160.6
Solyc01g109250.2	1939.78	1990.4	918.088	1229.6	1042.07	568.754	2586.3	734.67	2489.22	1614.24	1062.14	481.202
Solyc03g113100.3	3826.17	4493.14	2953.13	4404.04	3599.64	2063.69	4099.54	2322.54	5193.78	4209.15	2198.23	4025.74
Solyc05g005150.1	1890.74	1566.02	871.749	770.746	1334.03	378.557	3684.95	684.206	1966.67	1164.48	1350.45	327.217
Solyc08g068780.2	819.503	1422.75	1265.63	1943.28	826.47	675.338	1502.27	1147.78	2425.94	1932.01	1479.06	744.901
Solyc12g098520.2	1750.16	1905.16	1697.16	2327.09	2273.69	876.561	2063.18	710.025	2371.85	1284.75	724.525	3459.84
Solyc02g082900.3	377.059	846.94	1512.77	2068.35	897.439	606.426	459.705	325.086	924.653	1490.07	249.725	2844.87
Solyc09g091180.3	1256.5	2772.96	1747.36	2309.11	1164.25	2014.07	2713.11	1968.12	2409.61	2168.62	1277.56	1368.54
Solyc03g005750.3	3574.43	3517.43	2991.75	3487.9	3730.8	2565.37	3434.98	2241.57	4032.35	2206.75	2319.34	5692.62
Solyc02g062970.3	3851.23	4007.1	3320.95	5080.2	3649.05	2966.89	3409.38	2833.06	4240.55	3233.37	2716.97	5847.57
Solyc08g065610.3	2064.02	2305.06	1277.21	2556.91	1358.29	1531.69	3470.34	2276.77	2006.48	1489.09	2945.26	1516.75
Solyc06g073540.3	3153.78	3455.77	2743.64	1768.96	2996.85	3619.26	2842.37	5534.67	2296.32	1716.9	4535.78	3039.27
Solyc02g090430.3	2094.53	1739.22	1649.85	927.866	1996.11	732.305	2385.1	515.208	586.838	778.278	725.597	1212.63
Solyc08g078460.3	2229.66	2360.37	1015.59	827.81	1943.1	1614.38	1821.75	1127.82	809.327	853.564	1622.68	850.765
Solyc02g088100.3	2704.8	1228.7	1370.86	3354.23	1188.5	2484.51	1627.87	2820.15	993.033	1906.59	1590.52	905.622
Solyc01g006290.3	147.118	772.584	487.523	1253.83	216.499	2333.82	577.984	2860.05	306.177	1202.62	1183.25	100.09
Solyc07g009130.3	658.218	1003.81	1209.64	1584.49	684.533	3415.28	718.213	1878.92	1494.14	1265.19	2067.47	722.766
Solyc07g005810.3	4741.57	3521.97	3392.39	4263.34	4555.47	3790.16	4272.69	3254.38	4346.69	3073.02	3038.5	4506.94
Solyc12g009200.2	970.981	605.735	1638.27	60.9718	857.014	1693.4	801.13	3146.41	787.894	1719.84	3962.38	950.855
Solyc10g081190.2	5249.4	4829.56	4573.06	5789.98	5192.39	4712.67	5378.67	5169.68	6244.98	6596.78	4022.4	4617.62
Solyc02g079220.3	2837.75	3268.07	1478.02	2078.51	2368.92	734.143	2232.68	532.812	1623.76	2027.82	628.064	1339.67
Solyc06g064550.3	1472.27	980.238	877.541	440.092	883.964	4482.96	1908.32	7730.47	1241.04	544.599	7980.49	1209.74
Solyc04g079940.3	2389.86	2628.78	972.15	954.444	1889.2	438.281	3061.85	509.34	1740.1	1850.85	892.795	877.713
Solyc11g072880.2	4302.39	4669.05	3492.79	3269.81	2452.46	2530.45	4561.69	2830.71	3343.45	3598.07	3569.03	2978.64
Solyc06g068270.3	1434.13	1772.77	1349.62	914.577	2121.87	350.992	1768.1	96.2348	1357.38	766.545	363.334	2110.55
Solyc08g069030.3	4641.31	3890.12	4553.75	2849.26	5356.79	3027.54	4521.45	3582.98	3538.38	3596.11	3782.32	4176.83
Solyc08g068700.1	2989.23	4072.39	2820.88	2338.04	3603.23	2791.4	5844.47	2242.74	3558.79	2937.12	2725.54	2395.42
Solyc08g006160.3	2326.65	1583.25	1692.33	504.972	2049.11	3048.67	3242.32	5951.3	2053.42	1537	5597.92	2090.34
Solyc08g062680.1	1811.19	1576	787.76	1315.58	1481.36	144.256	2898.46	509.34	3039.31	1120.49	1661.26	584.179
Solyc11g042640.2	2175.17	1618.62	2158.62	441.655	2639.32	2716.97	2896.02	4753.06	2047.3	1786.32	4955.92	1902.67
Solyc08g061590.3	2489.02	2834.62	1813.97	2586.61	2997.75	1779.77	2246.09	1580.83	3014.82	2239.02	2047.1	3074.88
Solyc12g009220.2	1256.5	831.525	1075.45	168.845	571.343	67.9932	3659.35	213.594	1553.34	3249.99	563.757	394.586
Solyc08g061100.3	14222.5	12300.6	9163.5	14618.4	8741.72	8741.72	8942.91	8259.76	8404.55	8680.34	8206.64	10595.1
Solyc11g006550.2	1550.74	2006.72	1647.92	1149.08	1208.26	609.182	3484.98	566.846	2485.13	2317.23	1509.07	986.464
Solyc01g089970.3	3724.82	3296.18	4038.23	4789.42	3927.53	4753.09	4604.36	4395.11	5267.26	3941.25	3059.94	3824.59
Solyc04g015830.3	4543.23	3842.97	2823.77	4003.82	2703.1	3152.5	3522.78	4136.92	2790.29	3147.33	3781.25	3043.12
Solyc11g062010.2	4533.42	4926.58	3512.1	3410.51	3041.77	3034.89	3782.51	3659.27	2914.8	3111.16	3890.57	4854.37
Solyc10g079755.1	2046.58	1790	2123.86	2101.18	2965.41	1922.19	2292.43	2971.54	3104.63	2467.81	2938.83	2987.3
Solyc11g066820.2	721.425	650.167	1056.14	1979.24	449.169	3536.57	524.332	2326.06	548.056	1434.34	2042.82	1028.81
Solyc09g064860.3	3041.53	3103.94	2358.45	3448.82	3269.95	2455.11	3043.56	2590.12	3601.66	2206.75	2268.96	4130.64
Solyc07g041970.3	1329.51	1990.4	2126.76	3407.39	861.506	2710.54	1119.39	1346.11	2481.05	3237.28	1466.2	1368.54
Solyc06g061020.3	1394.9	2042.99	1600.62	1574.32	1278.33	514.543	2447.29	731.149	2091.19	2091.38	2498.32	879.637
Solyc11g072320.2	3235.51	3506.55	2841.15	3451.94	3703.85	2603.96	3088.68	2546.7	3627.17	2440.43	2423.3	3710.07
Solyc02g062690.3	844.568	693.693	705.701	2445.13	799.52	3927.07	302.405	3417.51	1697.24	813.476	2200.37	1166.43
Solyc08g077440.3	2217.67	3743.22	2303.43	1589.96	2810	2195.08	2632.63	4026.6	1808.48	2732.77	4514.35	1755.43
Solyc08g029000.3	135.131	325.537	4952.46	512.789	1076.21	75.3438	584.081	21.1247	586.838	1505.71	11.7896	1165.47
Solyc03g112230.3	5391.07	5122.45	4108.71	5001.25	4250.03	2991.7	4686.06	2856.53	4544.68	4067.38	3029.93	4793.74
Solyc08g005050.3	1146.43	2145.46	2179.85	3659.09	2200.93	548.54	1818.09	1009.29	4005.81	2817.84	1954.93	2086.49
Solyc10g005080.3	1046.17	1447.23	896.849	1288.23	574.936	5911.73	1244.98	8889.98	1558.44	838.897	7464.96	2261.65
Solyc12g010840.2	3579.88	3317.03	3448.38	2373.99	3985.92	3059.69	3326.46	3950.32	2686.19	2171.55	3824.12	4036.32
Solyc03g098220.3	3257.31	3611.74	2505.19	2853.95	2708.49	1731.99	3650.81	1607.82	3304.67	2902.9	1692.34	2667.78
Solyc01g089980.3	4239.19	3290.74	2384.52	3640.33	2910.61	2590.17	3524	2370.66	3589.41	3044.67	2282.9	3103.75
Solyc06g008620.1	2506.46	1246.83	2255.16	841.88	2303.34	749.763	2194.88	884.89	2430.02	2013.16	1150.02	1924.81
Solyc06g053840.3	836.94	1127.14	874.645	2165.28	1210.06	3962.9	419.465	3268.46	909.345	740.146	2477.96	1733.29
Solyc12g057160.1	2096.71	1710.2	1178.74	1511.01	831.86	249.921	2190	218.289	4137.47	1821.52	864.928	985.502
Solyc02g089250.3	648.41	927.645	2293.77	344.725	960.323	1576.71	587.739	2329.59	551.118	853.564	2391.15	2048.96
Solyc09g074520.3	2496.65	2575.28	2287.98	1426.58	2814.49	2831.83	2138.79	3281.37	1499.24	1535.05	3876.64	3130.7
Solyc09g098040.3	4101.88	2676.84	2708.89	1555.56	3249.29	1974.56	3592.28	2823.67	2257.54	2171.55	3109.24	2778.46
Solyc05g015500.3	3967.84	4833.18	3508.23	5494.5	4793.53	3977.6	4658.02	3553.64	6827.74	3847.39	3855.2	6263.33
Solyc02g071740.3	2494.47	2680.47	1262.73	1018.54	1685.28	578.861	2652.14	582.103	1400.25	1772.64	783.473	947.006
Solyc10g084320.2	1800.29	1404.62	1661.44	2256.74	1417.58	1599.68	966.965	810.954	2258.56	1955.47	541.25	678.495
Solyc03g111140.3	626.615	3539.2	2699.24	2730.44	635.125	433.686	197.539	124.401	1443.11	347.096	151.121	3221.17
Solyc10g009550.3	1480.99	2259.72	784.864	1506.32	773.468	520.975	2231.46	458.875	3993.56	1149.82	1071.78	324.33
Solyc01g099760.3	3970.01	3521.97	3601.88	4658.09	4240.15	3422.63	3997.12	3154.62	5158.06	3255.86	2640.87	6510.66
Solyc11g071620.2	1992.09	2132.77	2052.42	3399.57	1193.89	1172.42	1002.33	794.523	1663.56	2353.41	1067.5	1686.13
Solyc10g086190.2	1636.83	1018.32	2035.05	1630.61	997.155	2257.56	1294.98	2590.12	1052.23	2748.42	2026.74	1320.42
Solyc10g081020.2	3026.28	3164.69	2331.42	3091.58	2181.16	1880.84	2703.36	1924.7	2821.93	1795.12	2160.71	2991.15
Solyc01g010580.3	4379.77	4250.12	4136.7	6276.97	4844.73	5246.5	4977.49	4105.23	7482.96	4237.51	3392.19	5185.43
Solyc02g089350.3	4108.41	1536.1	2097.8	2327.87	1303.49	420.823	1699.81	386.113	2103.43	2285.95	676.295	1867.06
Solyc08g081320.3	4379.77	3762.27	3219.58	4185.17	3734.39	3203.03	3623.99	2831.88	4276.27	3314.53	3087.8	5213.34
Solyc11g056680.1	3829.43	3298.9	2756.19	3634.08	3047.16	3519.11	2429	3367.04	1665.6	2002.4	2393.29	2751.51
Solyc03g111797.1	1500.61	1806.32	2176.96	2184.82	998.951	1766.9	882.828	1008.12	1369.63	3421.1	1486.56	846.916
Solyc07g063940.2	1146.43	2286.01	1156.54	942.718	857.912	402.446	2607.03	785.135	2376.95	2336.79	1302.22	538.946
Solyc01g081250.3	123.143	328.257	752.04	1020.89	500.374	1041.03	786.498	154.914	1146.12	5932.9	2529.41	2936.3
Solyc12g089140.2	5206.9	5452.52	5420.68	5444.47	5953.28	3951.88	5479.88	4483.13	4282.39	4498.56	4503.63	4903.45
Solyc02g092580.3	1870.04	1154.34	1489.6	329.092	1453.51	532.001	2338.76	264.059	1237.97	814.454	336.54	749.713
Solyc11g011260.1	2808.32	2796.54	2828.6	4084.33	3271.74	6433.63	2788.71	6504.06	3286.3	2778.73	5625.78	3305.86
Solyc02g079570.3	1389.45	2079.27	791.621	961.479	1166.04	418.066	3314.26	335.648	1776.84	1038.36	646.285	401.323
Solyc01g097290.3	3765.14	3022.33	2837.29	4622.13	3521.48	4448.04	3250.86	4365.77	4222.18	3594.16	3411.48	3942.01
Solyc12g010400.2	1790.48	1278.57	683.497	441.655	683.635	307.807	2280.23	234.719	1372.69	1304.3	842.421	469.653
Solyc12g009250.2	3227.88	3272.6	3058.36	2297.39	3410.99	2344.85	3902	2327.24	3522.05	3373.19	2250.74	2551.33
Solyc07g056420.3	2151.2	828.805	2648.07	1070.13	1757.15	1515.15	2485.09	2234.52	2724.97	4611.98	2009.59	1885.35
Solyc01g086870.3	3244.23	3808.51	2123.86	2058.97	3840.39	2267.67	4355.61	2317.85	2408.59	2192.08	3092.09	2752.48
Solyc09g065610.2	1090.85	1602.3	518.415	822.338	426.71	270.135	2593.61	333.301	2226.92	1102.89	1208.97	533.172
Solyc00g011890.3	2213.31	2723.99	2203.99	2135.58	2461.44	1064	1997.34	1299.17	1495.16	1790.23	1347.23	3052.75
Solyc03g121880.3	2114.14	3198.24	3003.33	1925.3	2275.49	2372.41	3889.81	8583.67	2232.03	2423.81	5547.54	3078.73
Solyc08g005910.3	4548.68	3923.67	3354.74	4101.53	4542.89	3208.54	3605.7	3374.08	3987.44	2707.35	2628.01	4853.4
Solyc06g053260.1	1656.44	1320.28	622.678	217.31	1731.99	451.144	2699.7	1178.29	766.462	730.369	1492.99	1323.31
Solyc06g007670.3	3293.27	3031.39	4381.91	3565.29	3692.17	5410.05	3433.76	4119.32	3650.65	4061.52	2854.16	3099.9
Solyc01g111020.3	2382.23	2201.68	2553.46	801.232	2880.07	1895.54	2416.8	3890.47	1648.25	1867.48	3611.91	2341.53
Solyc07g063270.3	3468.72	3305.24	3014.92	3593.43	4083.84	2858.47	3482.54	2581.91	3819.04	2577.31	2529.41	3922.76
Solyc01g088560.3	3612.57	2167.22	1220.26	1102.18	1287.32	839.808	3733.73	870.807	1939.12	2631.09	1382.6	874.825
Solyc04g056270.3	3196.28	4359.84	2537.05	2690.58	2532.41	1910.24	4856.78	2229.83	2722.93	3468.03	2038.53	2432
Solyc09g009260.3	1182.4	1491.67	2049.53	3380.03	780.655	1950.67	993.792	1770.95	1986.07	2237.06	1121.08	1043.25
Solyc02g070550.3	2943.46	2896.28	3154.9	5062.23	3240.3	2968.73	3076.49	2376.53	4995.78	3930.5	2223.95	4492.5
Solyc01g096090.3	3212.63	3287.11	2445.34	3059.54	3724.51	1611.62	2803.35	1350.81	2840.3	2246.84	1905.63	2738.04
Solyc08g062910.3	6793.6	6474.47	5400.4	6225.38	6385.38	6049.56	5517.68	6008.8	4445.68	4166.13	5346.05	5925.52
Solyc11g006710.2	1535.48	2480.07	1326.45	1604.81	1270.25	2340.25	490.189	650.171	647.053	609.13	1220.76	1502.31
Solyc03g120720.3	2693.9	2705.86	1731.91	4163.28	1705.04	3148.82	2379	2619.46	3093.4	2152.97	2139.28	1689.02
Solyc09g083380.3	550.331	889.559	1303.28	2153.56	527.324	1766.9	356.058	428.362	1661.52	1595.67	438.359	930.645
Solyc01g010430.3	1242.33	1439.07	700.875	1080.3	521.934	198.467	2082.69	177.213	1432.91	1007.07	312.96	441.744
Solyc01g105290.3	1357.85	1602.3	812.86	874.711	1310.67	792.948	3059.41	1488.12	1827.87	940.582	2131.77	694.856
Solyc01g005520.3	2042.22	1291.27	1914.37	228.254	1961.07	2555.26	2743.6	4778.88	1819.71	1603.49	4930.2	1774.67
Solyc01g080010.2	700.719	1784.56	1718.4	2124.63	373.708	667.069	1047.44	468.264	802.183	2899.96	480.158	1419.55
Solyc01g010050.3	3117.82	2740.31	1985.81	2262.99	3009.43	2454.19	1719.32	2094.87	1789.09	1323.85	2313.98	3046.97
Solyc06g069190.3	2096.71	2599.76	1146.89	1780.69	1581.97	691.877	1985.14	611.443	1669.68	1626.95	724.525	859.427
Solyc07g022900.3	2321.2	2203.5	2810.26	542.493	3521.48	2468.89	3310.61	3963.23	2568.82	3023.16	4246.4	2227
Solyc12g042770.2	2761.47	2496.39	2815.08	818.43	5105.25	1584.06	3921.51	2133.59	3910.9	3080.85	2865.95	2604.27
Solyc09g011740.3	1798.11	2257.9	1295.56	919.268	1295.4	753.438	2838.71	734.67	1840.12	2450.21	1395.46	1064.42
Solyc11g008870.2	2101.07	1362	2295.7	1513.35	1223.54	2580.07	1413.26	3301.32	1290.02	2264.44	2974.2	1356.99
Solyc11g006720.2	3173.4	4697.16	1772.46	1540.71	2230.57	1179.77	4153.2	1546.8	1605.39	2342.66	2923.82	1516.75
Solyc09g007870.3	3425.13	3456.68	2817.98	4066.35	3251.98	2479.91	2887.48	2350.71	3034.21	2261.5	2529.41	3925.65
Solyc09g083280.3	1963.76	1335.7	903.607	2065.23	956.729	4028.14	1365.7	3567.73	1944.22	1702.24	2280.75	972.991
Solyc06g073180.3	2555.5	3500.2	2815.08	2241.89	2883.66	8557.96	2827.73	17892.6	3164.85	2714.2	13121.8	4380.86
Solyc09g007250.3	4535.6	3866.55	4524.79	4132.01	4453.96	5581.88	3854.45	4210.86	4872.29	3766.24	3302.16	4823.57
Solyc05g014000.3	664.757	544.073	1602.55	492.465	611.768	1436.13	559.694	2228.66	181.665	1476.38	1760.94	1069.23
ENSRNA050029737	723.604	1599.57	4869.44	1590.74	6852.52	1139.35	1514.47	1154.82	2842.34	2542.11	1022.48	1315.61
Solyc02g089263.1	3545.01	3726.9	2893.28	3232.29	2327.59	2070.12	3017.96	2403.52	2155.48	2872.59	2419.01	3056.6
Solyc06g009280.2	1040.73	948.501	1501.18	1439.87	596.496	498.004	807.227	474.132	1639.07	1874.32	396.559	1054.8
Solyc02g020890.3	1848.24	1366.53	670.947	408.824	581.224	135.068	2170.49	150.22	1103.26	1033.47	988.183	308.932
Solyc11g020670.1	2790.89	3283.48	2886.52	6109.69	3700.25	2923.71	3036.25	2289.68	5888.8	3653.8	1930.28	2961.32
Solyc02g078670.3	3023.01	2546.26	1892.17	2826.59	1629.58	1471.04	2154.64	956.48	2568.82	2025.87	1669.84	2716.87
Solyc03g083960.3	1729.46	1595.04	948.015	290.007	904.626	580.699	1713.22	1348.46	656.239	1375.67	1819.89	903.698
Solyc07g006630.3	1022.2	1050.97	1366.03	496.373	1702.35	1717.29	1090.12	2262.69	744.009	1026.62	2535.84	1690.94
Solyc07g061950.3	1569.26	1697.51	749.144	1279.63	859.709	632.153	2314.38	558.631	1425.76	1848.9	551.968	764.149
Solyc01g094700.3	1469	1335.7	1645.99	730.099	1393.32	2479.91	1362.04	4781.22	737.886	935.693	2764.13	1871.88
Solyc01g095790.3	2479.22	2713.11	2605.59	2963.39	2907.02	1917.59	2027.82	1405.97	3150.56	2151.02	1857.4	7017.85
Solyc12g008640.2	4185.79	2853.66	1237.63	1013.85	3145.08	693.715	1620.55	551.589	1150.2	1736.46	758.822	1007.64
Solyc08g082010.3	2196.97	1363.81	1022.35	1224.91	1076.21	1315.76	2001	1956.38	1957.49	881.918	2041.75	1564.87
Solyc12g055970.2	287.698	152.34	787.76	653.493	171.582	1370.89	160.958	1898.88	265.353	1088.22	1198.25	731.427
Solyc01g107890.3	606.999	974.798	333.06	1601.68	235.364	2394.46	314.599	1351.98	875.665	439.981	1263.63	169.383
Solyc01g086970.3	2860.63	3749.57	2877.83	5492.15	3290.61	2899.82	3098.43	2358.93	5570.37	2826.63	2051.39	4941.95
Solyc10g006770.3	2892.24	3826.65	2209.78	2531.11	2942.95	1678.7	2754.57	1793.25	2609.65	1458.78	2011.74	4518.49
Solyc01g111560.3	3961.3	3696.98	2254.19	2031.61	3477.46	2401.81	3403.28	3289.59	2765.8	1948.63	3417.91	3148.02
Solyc03g118640.3	1998.63	1860.73	1516.63	1361.7	1590.96	742.412	1215.72	678.338	929.756	1430.43	841.349	1887.27
Solyc09g075830.3	4476.76	5467.03	3626.01	3397.23	2731.84	2948.52	3878.84	3422.2	3147.5	2750.37	4589.37	3541.65
Solyc07g044840.3	6237.82	5235.8	5486.32	6576.36	6667.46	6626.58	6895.57	6925.38	6848.15	5309.11	5597.92	6113.19
Solyc06g082830.3	4876.7	4394.3	3696.49	4583.05	4451.26	3694.6	5453.05	3947.97	5535.67	4159.29	4320.35	5749.4
Solyc12g013900.2	1567.08	2207.12	2296.67	1484.43	1853.27	2659.09	2047.33	4780.05	1669.68	2286.92	3116.74	1656.3
Solyc01g010750.3	5819.35	5266.63	4643.54	7488.59	4734.24	4638.24	4965.3	4918.53	7656.46	5571.14	3772.67	5275.9
Solyc09g005720.3	4402.65	4400.64	5418.74	4801.14	5440.33	6337.15	4859.21	4673.25	6475.64	5072.49	3785.53	5350.97
Solyc03g083430.3	3363.02	3019.61	2617.18	3130.67	3242.1	2331.98	3169.16	2027.97	3588.39	2607.62	2125.34	3841.92
Solyc01g109120.3	2225.3	1203.31	658.397	375.211	477.017	102.909	3691.05	273.448	1243.08	613.04	1146.81	222.315
Solyc05g009610.1	1313.17	2061.13	391.949	1786.94	870.489	498.004	3113.07	582.103	3185.26	706.903	942.097	269.473
Solyc10g085720.2	1362.21	1758.26	760.729	930.993	826.47	300.457	1965.63	340.342	1998.31	1367.85	887.436	445.593
Solyc10g007770.3	3762.96	3602.67	2483.95	2757.8	3225.93	1680.54	3664.23	1902.4	2521.87	2373.94	2366.5	2975.75
Solyc09g075010.3	3064.42	3528.31	2926.1	3592.65	2606.98	3014.67	3734.95	2534.96	4616.12	3035.87	2570.13	3157.65
Solyc06g073310.3	2165.36	1936.9	3114.35	2696.05	2621.35	3854.48	2600.93	3124.11	3007.67	3013.38	2112.48	2176.96
Solyc10g006970.3	1716.38	1537.01	1137.23	157.901	2070.67	1695.24	2482.65	3617.02	1789.09	1150.8	3612.98	1406.07
Solyc02g078260.3	4007.07	3346.05	2740.75	3948.32	3363.38	2518.51	3197.2	2534.96	2776	2245.86	2410.44	4971.78
Solyc05g050240.3	3582.06	3511.99	3073.81	3004.82	3499.92	4134.72	4078.81	5082.84	3711.88	3853.26	4814.45	3140.33
Solyc03g113800.3	4310.02	3834.81	3548.78	4687.01	3700.25	3093.69	3880.06	2965.67	4392.61	4144.62	2532.62	3508.93
Solyc07g063240.3	1693.5	2596.14	982.769	1068.57	546.189	1095.24	2244.87	1026.9	1465.57	2607.62	735.243	402.285
Solyc10g076240.2	44.6804	525.937	11646.5	1659.53	78.1554	571.511	160.958	325.086	763.4	4513.23	100.748	2355
Solyc02g083880.3	924.121	967.543	719.217	797.324	169.786	205.817	942.578	99.7555	1128.77	1636.73	66.4505	1510.97
Solyc04g014720.3	2143.57	2325.91	3118.22	2871.93	2733.64	3536.57	2937.48	2713.35	3662.89	3243.15	2008.52	2096.12
Solyc08g068290.3	2725.5	2966.1	2233.92	1811.96	2404.85	2261.23	2255.85	3500.83	1277.78	1559.49	2423.3	3135.51
Solyc01g044360.3	5231.96	4304.52	3391.42	5407.73	3932.92	3644.99	4559.25	3475.01	3671.06	3038.8	2985.99	3935.27
Solyc08g005960.2	1476.63	278.384	879.472	555.782	691.72	99.2333	966.965	91.5404	956.292	1783.39	108.25	1191.46
Solyc09g010180.3	3123.27	2877.24	2260.95	2795.32	2773.17	1816.52	2858.22	1736.92	2304.49	1937.87	1964.58	3237.53
Solyc08g005490.3	2997.94	2079.27	2613.32	3032.18	2930.38	1884.51	2441.19	1294.47	2404.51	2368.08	2019.24	3026.76
Solyc04g009960.3	1960.49	4012.54	2036.01	977.894	5107.05	1269.82	2232.68	1271	1125.71	980.669	1648.4	1621.65
Solyc12g095990.2	4955.16	4213.85	4153.12	6015.11	4495.28	5654.46	4942.13	5127.43	6075.56	4435.01	4217.46	4550.25
Solyc01g096660.3	1291.37	1115.35	1896.03	222.782	1690.67	2953.11	2352.18	5968.9	1526.8	1625.97	5475.74	1524.45
Solyc10g007350.3	1738.18	1128.04	1139.16	1345.29	1772.42	714.848	1655.91	590.318	2097.31	1403.05	501.594	1102.92
Solyc02g077750.3	2062.93	2767.52	2451.13	4223.47	2916	1955.26	2054.65	1543.28	3665.95	2411.1	1998.87	5802.34
Solyc09g010460.3	4523.62	3920.05	3815.23	4586.18	4068.57	4086.02	4376.34	3543.08	5003.95	3347.77	3301.09	4537.74
Solyc08g014340.3	4869.07	3072.2	4547.96	3264.34	4466.53	3494.3	4792.15	4179.17	4638.58	4183.73	3982.74	3732.2
Solyc12g056410.2	2459.6	2631.5	1988.71	2091.8	2640.21	391.42	2550.94	546.895	3541.44	2925.39	1734.14	1553.32
Solyc03g098280.3	4623.87	4374.35	3482.17	4636.99	3181.01	4226.61	2975.28	3336.53	3040.33	3038.8	3502.58	3572.44
Solyc03g118240.3	2575.12	2014.88	3213.79	1124.07	3122.62	2855.72	3384.99	4314.13	2382.05	2547	4436.11	2462.79
ENSRNA050029954	673.475	1511.62	4068.16	1558.69	5662.22	1142.1	1305.95	991.687	2587.19	2333.86	920.661	1269.41
Solyc02g093270.3	612.448	690.973	1869.96	1076.39	479.712	1159.56	1005.99	2801.37	931.797	1818.59	1800.59	564.931
Solyc01g091830.3	1258.68	1768.24	803.206	574.542	1110.35	78.1003	3955.66	50.4646	1478.83	1035.42	416.923	1128.9
Solyc12g007010.2	2076	1936.9	2039.87	472.923	2563.85	2461.54	2917.97	4501.91	1660.5	1355.14	5027.73	2064.36
Solyc08g028780.1	1309.9	1570.56	557.997	885.655	859.709	236.139	2493.62	154.914	1625.8	874.096	407.277	431.157
Solyc07g054760.1	3391.35	2796.54	2199.16	2871.15	2512.65	679.013	2935.04	916.577	4607.96	3176.66	1488.71	2868.93
Solyc03g025410.3	2428	1928.74	2006.08	927.084	2799.22	2467.05	3136.24	4080.59	2408.59	1750.15	3718.01	2059.55
Solyc04g082970.3	1339.32	1944.15	1063.86	3583.27	1155.26	695.552	1994.9	517.555	4001.73	1214.35	1415.82	956.63
Solyc02g078040.3	759.566	852.381	998.215	1686.89	505.764	3137.8	715.774	1593.74	2088.12	1406.96	840.277	323.368
Solyc12g056210.2	1969.21	1941.43	1468.36	1498.5	1511.9	1004.28	2394.85	1022.2	2242.23	2095.29	1176.82	1299.25
Solyc01g109710.3	1306.63	1211.47	694.117	551.873	831.86	153.444	2809.44	245.281	1375.75	1174.26	534.819	311.819
Solyc02g085050.3	1395.99	1063.66	633.297	536.239	583.919	418.985	1953.44	360.294	1327.79	1317.01	1113.58	325.293
Solyc09g007765.1	405.393	797.974	1170.05	1028.7	571.343	3029.37	820.64	8951.01	474.574	1570.24	5410.36	913.322
Solyc01g007020.3	2483.57	1776.4	668.051	1050.59	1041.17	60.6426	2052.21	239.413	1220.62	1406.96	1391.17	708.33
Solyc08g068690.1	836.94	1298.52	2066.9	617.535	1224.43	214.087	3654.47	549.242	1339.01	1898.76	709.52	365.714
Solyc05g005460.3	1583.43	1342.95	2148.96	798.106	1697.86	4250.49	2322.91	8823.08	1788.07	1428.47	7155.22	1987.36
Solyc04g074640.3	1633.56	1326.63	2594.97	417.423	1899.98	2235.51	1865.65	3475.01	1433.93	2327.01	3966.67	1458.04
Solyc03g121960.3	3012.11	2586.16	2140.27	1632.17	2119.18	2339.33	4004.43	3955.01	2371.85	2236.08	3569.03	3205.77
Solyc03g118200.3	1841.7	2288.73	1176.81	1182.7	821.08	592.644	2001	646.651	1440.05	2421.85	983.896	820.931
Solyc11g072190.2	5968.64	5412.62	5946.81	6205.84	6859.7	7002.38	6733.4	6464.16	7548.27	6483.37	5126.33	6591.51
Solyc01g009780.3	2009.53	1556.96	716.321	1177.23	945.051	399.69	2564.35	428.362	1704.38	1204.57	886.364	665.984
Solyc09g065270.3	1636.83	1293.08	2392.24	548.746	2251.23	1360.78	1869.3	2294.38	1709.49	1934.94	2482.25	1588.93
Solyc06g051030.3	2217.67	2723.99	1402.71	1327.31	1670.91	861.86	3097.22	864.939	2093.23	1875.3	1948.5	979.728
Solyc06g063240.3	2669.92	2222.54	1769.56	2880.53	1387.03	2188.65	1805.9	1486.94	1583.95	2473.67	1188.61	2187.54
Solyc08g006780.3	1686.96	1324.82	1487.67	515.134	2351.85	540.27	1859.55	647.824	1332.89	1626.95	720.238	1187.61
Solyc03g117870.3	1453.75	1470.81	1790.8	1377.34	1098.67	3124.93	2407.05	6195.41	1555.38	2104.09	4369.66	1216.48
Solyc07g052350.3	3486.16	3288.92	4972.73	3213.53	4074.86	2829.99	3826.4	3230.91	2918.88	3590.25	2778.06	3834.22
Solyc11g066110.2	3005.57	2192.61	2520.64	1136.58	3077.7	2453.27	3545.95	4315.31	2240.19	2042.49	4406.1	2737.08
Solyc12g096550.2	2081.45	1494.39	1634.41	725.408	2235.96	2519.42	2188.78	3733.2	1821.75	1061.82	3886.28	2123.06
Solyc04g008980.3	1603.04	1974.99	1232.81	2520.17	1629.58	1065.84	1260.84	888.411	2085.06	1105.82	862.785	1950.79
Solyc12g056790.2	2575.12	2800.16	1703.92	1547.75	1930.53	1638.27	3539.85	1962.25	2432.06	1886.05	2529.41	1204.93
Solyc11g065830.2	1904.91	1412.78	1884.45	1124.85	1473.27	4818.33	2099.77	7818.49	1493.12	1945.69	7342.78	2103.82
Solyc05g050500.1	2272.16	2123.7	2077.52	962.261	2831.56	2647.14	2786.27	4485.48	2632.1	1703.22	4228.18	2723.6
Solyc07g007790.3	2504.28	2687.72	1805.28	1901.07	2151.52	2192.32	2783.84	4566.46	1858.49	1361.01	4230.32	2561.92
Solyc04g080630.3	2929.29	2721.27	3280.4	995.873	4553.67	2902.58	3956.88	3755.5	3610.84	3729.09	4162.8	3662.91
Solyc01g068000.3	1394.9	1670.3	848.579	744.169	811.199	400.609	2225.36	512.861	1413.52	1420.65	982.824	550.495
Solyc07g063950.3	2550.05	2007.63	3635.67	928.648	3064.23	2112.38	2926.5	2512.67	2592.3	3527.67	2670.88	2148.09
Solyc09g066100.3	1877.67	2403.9	3285.23	1680.63	3270.85	3758.92	1744.93	2679.32	2389.2	2804.15	2701.96	2772.69
Solyc06g074530.1	1005.85	1260.44	936.43	1786.94	662.075	586.212	2474.11	612.616	2770.9	1787.3	1073.93	225.203
Solyc07g042250.3	4155.27	4815.05	4569.2	3221.34	3991.31	3774.54	4943.35	3689.78	3847.62	4806.55	3281.8	4150.85
Solyc12g014250.2	1953.95	1608.64	1521.46	1474.27	2097.62	2779.45	2399.73	3246.16	1877.88	1207.5	3400.76	1971
Solyc02g079190.3	5266.84	5220.38	4943.77	4875.4	6108.69	3709.31	5768.87	4195.6	4880.46	5430.35	4552.93	7595.29
Solyc01g094350.3	4274.06	4718.93	3085.39	3397.23	4925.58	3344.53	3861.76	3910.42	3722.09	2802.19	4072.77	3912.17
Solyc01g006300.3	762.836	1138.93	3717.72	2696.83	648.6	1589.57	713.335	1839.02	1523.74	991.424	1025.7	309.894
Solyc12g044820.2	2217.67	1235.05	1608.34	596.43	1785	1155.88	2109.52	2086.65	1183.88	987.513	2078.19	1738.1
Solyc01g098760.3	3603.85	4444.17	3570.02	4532.24	3432.55	4024.46	3999.55	2428.17	5611.2	4297.15	3275.37	4348.14
Solyc08g080690.3	2757.11	2894.47	2139.31	2921.96	2353.64	1676.86	2588.74	1813.2	2749.47	1775.57	1844.54	3632.11
Solyc06g069170.3	2122.86	1508.9	2036.01	602.683	2807.3	2614.98	2833.83	4307.09	2573.92	1771.66	3902.36	2193.32
Solyc03g115760.3	2987.05	3180.11	2096.83	4002.25	2860.31	2306.26	2921.63	2253.3	4092.56	2360.25	1710.56	2596.57
Solyc02g087230.3	2356.07	1601.39	1720.33	775.437	2740.83	1784.36	2894.8	3925.67	1941.16	1482.25	3400.76	1790.07
Solyc11g012930.2	627.705	687.346	1561.04	2187.17	292.858	2167.51	732.845	1177.12	1524.76	3217.73	882.077	1048.06
Solyc01g097810.3	1890.74	1572.37	1775.36	678.507	2164.99	1510.55	2243.65	2599.51	1251.24	1289.63	2751.26	1638.97
Solyc06g071290.3	1850.42	1667.58	1364.1	630.824	2209.01	766.302	2342.42	794.523	1110.4	982.625	1276.49	1257.86
Solyc08g077900.3	797.708	644.727	1149.78	910.669	1970.05	77.1815	278.018	508.166	666.444	109.506	80.3837	1312.72
Solyc09g009940.3	3086.22	2910.79	3616.36	1378.12	4140.44	2745.46	4183.68	3720.29	2764.77	3128.76	4351.44	3060.45
Solyc01g111510.3	5055.42	3761.36	4582.72	2730.44	5844.58	3699.2	5754.24	5351.59	5231.54	4630.56	4998.79	5452.98
Solyc08g077220.3	3744.43	3903.72	2711.79	3700.52	3251.98	2773.02	3348.41	3219.17	3784.34	3120.93	2828.43	3130.7
Solyc01g108710.3	2499.92	1442.7	1336.1	2000.35	2962.72	2523.1	2237.56	2145.33	2549.43	918.094	2894.88	1680.36
Solyc05g056350.3	2717.87	2604.3	2201.09	2542.06	3193.59	1550.06	2937.48	1330.86	2483.09	2070.84	1300.07	3275.06
Solyc08g006530.3	2629.6	2501.83	2132.55	1688.45	2649.2	2956.79	2653.36	4555.89	1905.44	1714.95	4530.42	2132.69
Solyc11g042930.2	5213.44	4489.51	4930.26	4871.49	5444.82	5152.78	6062.74	5304.65	6776.71	6264.35	4624.74	4629.16
Solyc01g094460.3	2131.58	2425.66	1751.22	1045.9	2457.85	2048.07	1377.9	2213.4	996.095	967.959	2607.65	1971
Solyc07g062490.1	1060.34	1676.65	1729.98	1328.87	2086.84	543.946	2286.33	293.399	1599.26	1138.08	423.354	1213.59
Solyc10g005800.3	3167.95	3190.08	2331.42	3662.22	2795.63	2490.94	2972.84	2450.47	4183.39	2911.7	2346.13	3354.94
Solyc03g116870.3	2093.44	1909.7	2397.07	276.718	2671.66	1857.87	2666.78	3016.14	1769.7	2166.66	3846.63	1626.46
Solyc05g054170.3	1694.58	2072.92	873.68	665.218	925.288	532.92	3133.8	402.543	1693.16	2098.22	677.366	663.097
Solyc10g047320.2	2414.92	2345.86	1611.24	2981.37	2242.25	1406.72	2122.93	1062.1	2622.91	1934.94	907.8	1584.12
Solyc02g083320.3	1770.87	2028.49	1897.96	2459.2	2287.17	1217.45	1621.77	1238.14	2243.25	1645.53	1175.75	4465.56
Solyc03g112270.3	2946.73	3415.87	2769.71	3602.81	3327.44	1718.21	3008.2	1552.67	3361.82	2554.82	1542.29	4263.45
Solyc12g007110.2	2485.75	1869.8	1857.41	1271.81	1870.34	1165.07	2437.53	938.876	2085.06	2269.33	1408.32	1660.15
Solyc01g109040.3	2264.53	1377.41	2902.93	286.099	2326.69	3814.97	2315.6	6884.31	2163.65	2334.83	7313.84	2043.18
Solyc07g020860.3	3719.37	3675.21	4001.55	4364.96	4158.4	3355.56	4011.75	3164.01	6087.81	4507.36	2791.99	4790.85
Solyc10g077130.1	1704.39	2840.06	1937.54	1763.49	2160.5	1033.68	2258.28	1535.06	2269.79	2805.12	3206.77	1157.77
Solyc04g074180.3	2754.93	2380.32	2194.34	2098.06	2001.5	3605.48	2243.65	3986.7	1897.27	1601.53	4773.72	3205.77
Solyc11g066830.2	3717.19	4962.85	3040.98	3898.29	3217.84	1767.82	3672.76	1909.44	3491.43	3386.88	1954.93	4059.42
Solyc12g011440.2	2611.08	2817.39	1603.52	2770.31	2161.4	1616.22	2678.97	2398.83	2717.83	1494.96	1860.61	2048.96
Solyc01g100810.3	2875.89	1679.37	1231.84	1058.41	1731.1	1059.41	2109.52	2050.27	1337.99	1261.28	2391.15	1100.99
Solyc04g007880.3	1470.09	1972.26	935.465	771.528	1092.38	140.581	3237.44	168.998	1122.65	1427.49	1601.24	536.059
Solyc06g050120.3	3746.61	2983.33	4133.81	3277.63	3626.59	5019.55	4101.98	3755.5	4326.28	4708.78	2888.45	3701.41
Solyc01g101240.3	3725.91	3117.54	2481.06	4117.16	3735.29	2760.16	3632.52	3984.35	3505.72	2158.84	3312.88	2880.48
Solyc01g105340.3	4569.39	4154.9	3515.96	3135.36	3888.9	3286.65	5164.06	4043.03	4369.14	4449.68	3630.13	3821.71
Solyc12g098940.2	3749.88	3737.78	3979.35	4104.65	4409.04	4941.45	4236.11	3504.35	6002.08	4299.11	3162.83	5091.12
Solyc10g006240.3	1623.75	1507.99	1183.57	865.331	2086.84	1318.52	2104.64	2322.54	1781.95	1137.11	2389	1549.47
Solyc02g068090.3	4303.48	3216.38	3954.25	1602.46	4329.09	3011.92	4380	4258.97	3870.07	3772.11	3910.93	2888.18
Solyc11g010130.2	630.974	1038.27	258.725	1423.46	273.095	1326.79	671.876	1556.19	1436.99	541.666	843.493	391.699
Solyc04g009200.3	3512.31	2715.83	5253.66	1712.68	4869.89	3580.67	4131.25	3614.67	3310.79	4476.08	4058.84	4133.53
Solyc12g056650.2	2077.09	2519.06	3398.18	2243.45	3271.74	1557.41	1781.51	2489.19	2364.7	2645.75	3193.91	2926.67
Solyc02g069850.3	2176.26	2213.47	2677.03	2716.37	2918.7	3476.84	3089.9	2554.92	3445.51	3080.85	2036.39	2240.48
Solyc04g078070.3	3756.42	3131.14	2209.78	3430.84	3194.49	2806.1	3830.06	3006.75	4765.13	3205.02	2670.88	2566.73
Solyc03g111840.3	2812.68	1663.05	2444.37	913.014	2954.63	2695.84	2797.25	4016.04	2108.54	1879.21	3766.24	2257.8
Solyc03g034000.3	2604.54	1833.53	995.319	2384.94	1592.75	1357.11	1085.24	1083.23	1960.55	872.141	1158.6	1928.66
Solyc01g068100.3	5336.58	6239.61	3885.7	3848.26	3773.02	2906.25	5276.24	3141.71	3637.38	4237.51	4042.76	4481.92
Solyc09g009020.3	3219.17	2805.6	3731.24	3649.71	3050.75	3652.34	3003.32	3419.85	2952.56	4166.13	2496.18	2611
Solyc09g065760.3	1313.17	1185.17	617.851	354.887	334.182	127.717	1914.42	498.778	831.78	908.317	1177.89	241.563
Solyc05g015880.3	1162.78	1400.99	674.809	2860.99	446.474	1005.2	931.603	557.457	1604.37	1016.85	399.775	455.217
Solyc07g021630.3	1502.79	2321.38	854.372	943.5	1884.71	533.839	1009.64	461.223	1321.66	575.886	792.047	1443.61
Solyc05g007900.2	735.592	1381.04	1551.38	1838.54	464.44	939.96	1264.49	900.147	1847.27	2604.69	1302.22	1662.07
Solyc10g006260.3	1927.79	2540.82	2137.38	2807.83	2260.22	1641.03	1801.02	1582.01	2687.21	1580.02	1699.85	4122.94
Solyc03g083530.3	3904.63	4391.58	4003.48	4898.85	4357.83	4891.84	4191	3754.33	5879.61	4424.26	3464	4651.3
Solyc09g082650.3	4386.3	3760.45	3104.7	4445.47	4208.71	3733.2	5323.8	4699.07	5216.23	3390.79	3945.23	3604.2
Solyc04g009370.3	1632.47	1075.45	788.725	496.373	1251.38	1251.44	1710.78	2288.51	1326.77	763.612	2411.51	1150.07
Solyc09g065280.3	2261.26	2271.51	1907.61	2886	2386.88	1845.92	2482.65	1694.67	3036.25	1846.94	1539.08	3618.64
Solyc02g072130.3	5072.86	5079.83	4767.11	4786.29	4372.21	2871.34	5671.32	2635.89	4891.68	5405.9	3084.59	4341.41
Solyc01g107590.3	1096.3	1598.67	1032	1850.26	885.761	1933.21	1024.28	2658.19	1407.39	1487.14	2206.8	746.826
Solyc11g018580.2	3695.39	2927.11	1813.01	1831.5	2347.36	1664.92	3086.24	1943.47	2265.71	2454.12	2185.36	2407.94
Solyc01g088100.3	4028.86	3673.4	3146.21	4511.13	2807.3	4346.97	4031.26	4122.84	3951.72	2771.88	5438.22	5822.55
ENSRNA050030201	892.518	1460.84	6865.87	1831.5	8060.78	1041.95	1448.62	1166.55	2533.1	2413.05	1029.98	1366.61
Solyc02g087340.3	2701.53	2393.01	2240.67	1886.22	2663.57	2187.73	3382.55	3499.66	2622.91	2208.71	4121	2719.75
Solyc01g109460.3	3275.83	4136.77	2528.36	3485.56	3485.55	3100.12	5295.75	4071.2	3034.21	3449.45	4002.03	3665.8
Solyc03g114340.3	1914.72	2418.4	2245.5	1096.71	3010.33	2658.17	3271.59	4345.82	2240.19	1913.43	4681.54	2177.92
Solyc08g062960.3	441.355	1204.22	1673.02	873.93	733.942	336.291	708.458	369.682	1247.16	1668.02	502.666	1239.58
Solyc02g077010.2	474.048	1109.91	3321.91	1322.62	67.3753	348.236	890.145	163.13	470.491	2138.31	258.3	781.472
Solyc02g084480.2	2618.71	2674.12	1951.06	2180.13	2850.42	2016.83	2350.96	2644.11	1525.78	1594.69	3034.22	3015.21
Solyc02g065170.3	4788.43	3940.9	3617.32	3912.36	2671.66	2240.1	4158.07	1841.37	3663.91	4435.01	3324.67	3460.81
Solyc12g042380.2	2204.6	2676.84	2391.28	4633.86	2331.19	2566.28	2247.31	3223.86	3163.82	4451.63	2784.49	2859.3
Solyc03g114140.3	1324.06	1763.7	1299.42	1760.37	1743.67	873.805	1369.36	771.052	1634.98	915.161	801.693	2837.17
Solyc08g077730.3	982.968	1315.75	1070.62	1525.08	1563.11	1070.43	381.665	605.575	619.497	514.289	930.307	1536
Solyc06g035920.3	2441.07	2753.01	1200.95	3383.15	1804.76	2136.27	1785.17	1762.74	3668	1886.05	1296.86	1863.21
Solyc04g079550.3	2921.66	3403.18	2475.26	2317.71	2553.07	1484.82	3363.04	1830.81	1924.83	2041.51	2614.08	2150.97
Solyc07g008320.3	2300.49	2904.44	2242.61	2131.67	1666.42	1686.05	2941.14	2218.09	1679.89	2743.53	1998.87	2543.63
Solyc03g121950.3	2086.9	2243.39	1873.83	2409.17	2101.21	1272.58	1841.26	1245.18	1711.53	1417.72	1342.94	2467.6
Solyc03g114960.3	1227.08	1327.54	1746.39	912.232	1677.2	837.052	2081.48	1635.99	1662.54	2057.16	1232.55	2108.63
Solyc07g054145.1	1546.38	2250.65	1264.66	2033.18	1339.42	642.26	3210.62	625.526	4172.17	1800.99	1690.2	1208.78
Solyc12g006470.2	834.76	385.385	724.044	100.056	791.435	1460.02	1781.51	2401.17	519.48	308.965	1972.08	440.781
Solyc01g087780.2	2066.19	1471.72	1687.51	1409.39	2145.23	1233.99	1124.26	1158.34	689.918	639.439	828.488	1775.64
Solyc12g008940.2	3749.88	2939.81	2240.67	2485.77	2167.69	2577.31	2942.35	1687.63	3213.83	2695.62	1714.85	2115.36
Solyc12g055840.2	2618.71	2025.77	2790.95	1639.99	2589.01	3130.44	2164.39	2612.42	1852.37	1811.74	3372.9	2418.52
Solyc06g054420.3	2081.45	1889.75	1523.39	2826.59	2160.5	1408.56	1872.96	1413.01	2339.19	1383.5	1363.31	2073.98
Solyc07g005320.3	2278.7	2710.39	1970.36	2510.79	1999.7	1538.12	2591.17	1776.82	2720.89	1452.92	2017.09	2907.42
Solyc06g076050.3	1060.34	2431.1	1253.08	995.873	1237.01	486.978	2817.98	510.514	1623.76	2094.31	945.312	810.344
Solyc08g061610.3	1917.99	1838.97	1437.47	810.613	2025.75	1528.93	2153.42	2254.48	980.786	1161.55	2453.31	1463.82
Solyc11g013760.2	3213.72	1548.79	626.539	396.317	549.782	413.472	2636.29	408.411	1143.06	1224.13	1021.41	487.939
Solyc07g053550.2	1519.13	1282.2	768.452	831.718	1300.79	261.866	3161.84	904.841	1661.52	1714.95	1669.84	527.398
Solyc06g073300.1	4824.39	3825.74	4965.98	5070.04	5069.32	6893.04	5192.1	4659.17	7155.35	5468.48	3488.65	4094.07
Solyc06g083300.3	3748.79	3083.08	3488.93	3917.05	3251.08	3546.67	3723.97	2753.25	4087.46	4059.56	2885.24	5015.09
Solyc11g010560.2	2774.54	2813.76	2365.21	1512.57	2870.19	3172.71	2988.69	5257.7	2078.94	1637.71	6255.99	2916.08
Solyc01g112060.3	1870.04	1738.31	2191.44	558.127	2544.99	2310.85	2725.31	3998.44	1693.16	1986.76	4645.1	2176.96
Solyc12g098890.2	2142.48	1632.22	2958.93	576.106	2592.6	2163.84	2363.15	2902.3	1861.55	2792.41	2666.59	1897.86
Solyc03g121900.1	183.081	214.002	1775.36	14.8521	756.4	1019.9	134.131	639.609	195.953	716.68	543.394	1708.27
Solyc09g005760.3	1773.05	1908.79	1499.25	2259.08	1811.95	1221.12	1899.79	1071.49	2130.99	1257.37	1040.7	2257.8
Solyc08g014130.3	671.295	994.747	1393.06	1653.27	989.968	876.561	590.178	497.604	1052.23	1850.85	478.015	1406.07
Solyc11g010625.1	885.979	846.94	1114.06	1589.96	1488.55	2863.98	588.959	2610.07	1083.87	637.484	2899.17	1421.47
ENSRNA050029894	951.365	1721.08	9160.6	1951.1	11717	1424.18	1892.47	1628.95	2890.31	3124.84	1514.43	1386.82
Solyc02g021440.3	3588.6	3480.25	2851.77	2585.83	2679.74	2694	4351.95	3142.89	3152.6	3803.39	2967.76	2485.89
Solyc10g050160.2	353.084	692.786	1254.04	1500.06	388.98	890.344	453.608	1260.44	768.503	1324.83	1165.03	471.578
Solyc02g014150.3	2061.84	1554.24	2581.46	569.07	2306.03	2139.95	2554.59	3327.14	1754.39	2128.53	3723.37	1857.44
Solyc03g034080.3	2502.1	2714.02	2008.98	1474.27	1403.2	1913.92	3416.69	2388.26	2353.48	2314.3	4352.51	1578.34
Solyc04g064810.3	1842.79	1671.21	932.569	990.401	961.221	604.588	2525.33	548.069	1729.9	1922.23	856.354	793.021
Solyc12g100120.2	1022.2	823.364	1311	601.901	1402.3	1799.98	1293.76	2554.92	866.48	926.894	2561.56	1298.28
Solyc06g068440.3	233.21	696.414	697.013	980.239	214.703	1977.32	313.38	2437.56	691.959	934.716	1772.73	281.984
Solyc03g097585.1	1944.14	1393.73	2551.53	1525.08	1988.02	1752.2	2081.48	2638.24	1407.39	2322.12	3141.39	1689.98
Solyc09g064510.3	2289.6	2455.58	901.676	990.401	910.016	449.307	2088.79	480	1551.29	1276.92	724.525	694.856
Solyc03g005450.3	2984.87	3229.98	1827.49	3854.51	2927.68	2424.79	2691.16	2240.39	4066.03	1218.26	2382.57	2269.35
Solyc08g066440.3	1289.19	1509.8	760.729	583.141	684.533	416.229	2110.74	492.91	1201.23	1359.05	1085.72	473.503
Solyc08g007770.3	2025.87	1628.59	1718.4	701.958	2076.06	2076.55	2424.12	3436.28	1605.39	1194.79	3677.28	2106.7
Solyc05g009930.3	1818.82	1630.41	1973.26	644.113	1925.14	2919.11	1918.08	7124.89	1497.2	1411.85	6862.62	2292.45
Solyc03g112760.3	909.954	976.611	1452.91	135.232	1245.99	2062.77	1204.74	3413.99	518.459	746.013	3957.02	1382.97
Solyc11g072660.2	850.017	1396.45	711.494	767.62	380.895	192.035	1507.15	215.941	1426.78	1175.24	619.49	404.21
Solyc05g054760.3	3031.73	2194.43	2136.41	2807.05	2501.87	3078.99	3295.97	4214.38	3922.12	2982.09	3287.16	1523.49
Solyc04g005680.3	4669.64	4729.81	4738.14	4214.09	5705.34	5716.02	6045.67	4873.94	6574.63	5117.47	4528.28	5257.61
Solyc10g045420.2	1118.1	1371.06	822.514	342.38	989.968	168.145	2407.05	177.213	827.697	1030.53	514.455	333.954
Solyc11g006040.2	2984.87	3181.01	2458.85	2857.86	2608.77	3607.32	2430.22	4636.87	2875	1938.85	5250.66	3158.61
Solyc03g114730.3	1455.93	2197.15	1516.63	1622.79	1405	2358.63	2247.31	3298.97	1165.51	1772.64	3435.06	1445.53
Solyc06g052070.3	2611.08	2500.02	1311.97	1186.61	2071.57	1143.02	5820.08	1107.87	2022.81	1422.61	1603.39	1126.01
Solyc07g044980.3	1932.15	2078.36	1346.72	1414.08	1803.86	606.426	3074.05	903.668	1814.61	1365.9	1208.97	1412.81
Solyc01g100650.3	2269.98	1688.44	1809.14	534.676	2223.39	1892.78	2503.38	3575.94	1378.82	1480.29	3969.88	1758.31
Solyc07g041900.3	624.435	369.97	989.527	956.007	913.609	377.638	542.622	323.912	1279.82	1799.03	279.735	1688.06
Solyc01g111120.3	2758.2	1968.64	2347.83	1890.13	2647.4	2398.14	3126.48	3706.21	2129.97	2125.6	3390.05	1751.58
Solyc06g051810.3	4658.75	4070.57	3873.15	4483.77	3974.24	3694.6	4331.22	3307.19	5208.06	3844.46	2995.63	4600.29
Solyc11g008280.2	2975.06	3083.99	2758.12	1776.78	2682.44	2000.29	2598.49	1979.85	2170.79	3332.12	1938.85	2149.05
Solyc05g055440.1	1624.84	1524.31	1989.67	1076.39	1700.55	1682.37	1616.89	931.834	2040.16	2302.57	1135.02	1177.02
Solyc03g121400.1	1205.28	1443.61	703.771	958.352	876.777	189.278	1858.33	299.267	1822.77	891.695	1200.4	417.683
Solyc02g087780.3	5919.6	6563.33	6432.41	5531.24	6070.96	4795.36	6318.81	4631	5904.11	6183.2	4153.16	6026.58
Solyc11g069070.2	784.631	1089.05	816.722	325.183	394.37	359.261	1181.58	285.183	1225.73	1032.49	854.21	324.33
Solyc02g088350.3	2119.59	1833.53	2764.88	874.711	2704	1763.23	2342.42	2489.19	2017.7	2840.32	3125.32	2340.57
Solyc03g119080.3	2994.67	2141.83	3238.89	2001.91	3240.3	2180.38	2586.3	1738.09	2336.13	2086.49	1523	1799.7
Solyc01g106320.2	1124.64	1455.4	1444.23	2851.61	1045.66	1448.07	962.088	1059.76	2410.63	1577.09	894.938	1843.97
Solyc02g081330.3	1267.4	992.027	1386.3	594.866	926.186	1980.99	1942.47	4652.13	1176.74	1307.23	4466.12	864.239
Solyc03g112900.3	3449.11	2577.09	2350.73	2436.53	2804.61	2992.62	3085.02	3072.47	3471.02	2323.1	2402.94	3165.35
Solyc04g078420.1	1684.78	2918.05	2239.71	2522.51	2136.25	2625.09	2852.12	2941.03	4232.38	3714.42	4343.93	2454.13
Solyc10g080710.2	4820.03	3894.66	3682.97	3908.45	4704.59	3891.23	5472.56	3871.69	4309.95	3526.69	3300.02	4656.11
Solyc12g100160.2	1891.83	1253.18	3377.91	487.775	2873.78	1919.43	2220.48	2468.07	2193.25	2835.43	2674.1	2047.03
Solyc04g077010.3	1422.14	903.161	742.386	1500.06	1228.03	2105.03	1091.34	2530.27	1580.89	821.298	2083.54	965.291
Solyc08g078910.2	256.095	255.714	634.262	298.606	1274.74	1262.47	924.287	1141.91	626.641	702.014	1556.23	340.691
Solyc07g066080.3	2786.53	2609.74	1866.1	2889.13	2146.13	1480.23	2129.03	1398.92	2300.41	1830.32	1329.01	2234.7
Solyc07g005940.3	4882.15	3988.06	3359.56	3491.03	4077.55	3390.47	4169.05	4342.3	3644.52	3254.88	3637.63	4670.55
Solyc04g080705.1	1669.52	1673.93	1687.51	859.077	2518.04	463.089	1733.95	510.514	1371.67	1041.29	723.453	1271.34
Solyc08g067260.3	1847.15	1642.19	1625.72	1679.85	1107.65	1793.55	1276.69	2754.43	568.468	1267.15	2232.52	2104.78
Solyc03g059180.3	2045.49	1857.1	2400.93	478.394	2491.09	2635.2	2536.3	5461.91	1174.7	1466.6	6313.87	1984.48
Solyc06g066800.2	2020.42	1412.78	524.208	350.197	667.465	209.493	1835.16	231.198	1008.34	1054	603.413	370.526
Solyc08g061960.3	4004.89	3893.75	4518.03	4243.8	5019.91	5471.62	4678.75	4945.53	5476.48	4362.66	4007.39	4682.1
Solyc02g088910.3	3171.22	3262.62	2460.78	1533.68	2683.33	1540.87	2326.57	2989.15	2214.68	2415.01	3112.46	2444.51
Solyc12g098310.2	2137.03	2530.85	2111.31	2263.77	3123.52	1754.96	2232.68	1506.9	2344.29	1611.31	1756.65	5093.04
Solyc03g096670.3	319.301	1060.94	1468.36	569.852	351.25	564.16	863.318	2579.56	580.715	1262.26	1359.02	232.902
Solyc05g046310.3	705.078	1566.93	1197.09	1012.29	295.553	638.585	1899.79	692.421	1890.13	2413.05	1092.15	969.141
Solyc11g008150.2	3028.46	2913.51	2223.3	2546.75	2069.77	1913.92	2655.8	1577.31	3024	2170.57	1827.39	2533.05
Solyc06g060790.1	2550.05	2022.14	1870.93	1505.54	2920.49	1491.26	3324.02	1735.75	2992.37	1703.22	1495.14	1901.71
Solyc11g020330.1	366.161	2111	196.94	880.183	88.0371	653.286	1747.37	503.472	2182.02	681.482	696.658	116.451
Solyc06g068650.3	373.789	739.033	897.814	1159.25	379.997	2314.53	518.235	3148.75	591.941	1202.62	2733.04	431.157
Solyc05g055990.3	2308.12	1576.91	1386.3	146.958	2218.89	1217.45	2383.88	978.778	897.097	835.964	1459.77	935.457
Solyc01g079200.3	880.53	1459.93	301.202	594.866	176.074	25.7272	1303.51	89.1932	795.039	1108.75	356.903	91.4284
Solyc09g090557.1	1237.97	1251.37	1725.16	278.282	1535.26	4771.47	1896.13	10547.1	1227.77	1527.22	9442.4	1831.46
Solyc03g032130.3	3725.91	4364.37	3711.93	3817.77	5132.2	5135.33	4645.82	4855.16	5995.96	4315.73	4908.76	4984.29
Solyc01g098640.3	1991	1216.91	1785.98	474.486	1785.89	2155.57	2229.02	4119.32	1473.73	1385.45	3806.97	1771.79
Solyc01g091530.3	3912.26	2878.15	3824.88	3098.62	2678.84	4448.04	2755.79	3200.39	3375.09	3647.93	3059.94	3507
Solyc03g113220.3	1646.64	1906.98	1076.41	1643.89	1360.98	683.607	1846.14	702.983	2170.79	1405.01	809.196	1150.07
Solyc05g013480.3	2217.67	1633.13	1134.34	944.282	1811.95	887.587	2249.75	1531.54	1814.61	1026.62	1654.83	1260.75
Solyc06g073430.3	3710.65	3890.12	3478.31	3729.44	4494.38	4554.63	4271.47	3590.03	4870.25	4247.29	3098.52	3653.29
Solyc08g077430.3	2717.87	2675.03	1746.39	2447.47	1533.46	1413.16	2511.92	2396.48	1881.97	1594.69	2187.51	2003.73
Solyc05g007080.3	2808.32	2115.54	1906.65	1507.1	2474.02	853.591	2136.35	1224.06	1448.22	1489.09	1577.66	2172.15
Solyc02g085420.3	4735.03	4406.99	4463.01	4972.33	4444.08	3967.5	4429.99	3384.65	5164.18	4517.14	3532.59	5764.8
Solyc11g069190.2	1522.4	1290.36	1370.86	2224.69	1113.94	3135.96	1177.92	2430.51	1581.91	2071.82	1536.94	1034.58
Solyc02g069160.3	4271.88	3930.93	3530.44	4560.38	4269.8	3411.61	4477.55	3383.47	5735.71	4317.68	3009.56	4000.71
Solyc03g114160.1	67.5654	846.034	796.448	229.035	348.555	25.7272	1235.23	442.445	499.068	874.096	1210.04	78.9171
Solyc12g099500.2	820.593	1308.5	502.004	709.775	851.624	259.109	1512.03	333.301	1267.57	836.942	849.923	316.631
Solyc04g007460.3	1604.13	1753.73	1237.63	2703.87	1029.49	960.174	1208.4	839.12	1974.84	1182.08	748.104	1738.1
Solyc01g079870.3	2254.72	2901.72	1809.14	3273.72	1941.31	2014.99	2508.26	2547.87	3003.59	1546.78	1741.65	2260.69
Solyc03g118620.3	2604.54	2813.76	1384.37	2103.53	1674.5	1755.88	3096	1943.47	1990.15	2307.46	2439.38	1603.37
Solyc04g008110.3	617.897	661.956	465.319	1951.88	307.231	1889.11	263.385	914.23	1298.19	865.296	1174.67	409.984
Solyc02g077430.3	204.876	912.229	1158.47	1560.25	147.327	480.547	107.305	262.885	535.809	2382.74	191.849	997.051
Solyc06g083780.3	2888.97	2393.92	3013.95	2810.18	3173.83	3899.5	3595.94	3267.29	4062.96	3162.98	2606.57	2380.03
Solyc06g068090.3	2896.6	2751.2	2337.21	2959.48	2278.18	2031.53	2808.22	1883.62	2607.6	3303.77	1848.82	2218.34
Solyc12g057140.1	1066.88	1273.13	1104.41	1427.37	532.714	574.267	1271.81	415.452	1986.07	1503.76	386.913	776.66
Solyc05g054365.1	2548.96	2317.75	2263.84	2298.95	2808.2	1494.93	2705.8	1755.7	2225.9	1921.25	1882.05	4336.59
Solyc02g068380.3	2226.39	1954.13	1717.43	1425.8	2688.72	1244.09	2113.18	1536.24	2261.62	1152.75	1686.99	2203.91
Solyc07g055060.3	1334.96	1381.95	1790.8	826.246	1609.82	9338.96	1743.71	12870.8	1245.12	1731.57	10431.7	1862.25
Solyc06g074720.3	3286.73	3452.14	3219.58	6392.66	3306.78	4493.98	4062.96	3098.29	7777.91	3033.91	2966.69	4925.58
Solyc03g083970.3	4002.71	4087.8	3329.64	3934.25	3216.95	3804.86	3215.5	2706.31	4892.7	3879.66	2552.99	3747.6
Solyc03g114460.3	3570.07	3016.89	2854.66	2542.06	3949.09	3237.03	3855.67	3807.14	3515.93	2946.9	3484.36	3208.66
Solyc07g054820.3	1855.87	1863.45	2403.83	387.718	2425.51	2349.44	2609.47	4542.98	1836.04	1963.29	4616.17	2234.7
Solyc09g007680.3	2047.67	2399.36	1781.15	3304.99	1799.37	2772.1	1710.78	2287.34	3011.76	1840.1	2384.72	1522.52
Solyc06g076790.1	892.518	527.751	1480.91	130.542	894.744	3316.97	1023.06	5885.58	975.683	1287.68	5410.36	992.239
Solyc07g063550.3	3154.87	2596.14	1842.93	2341.16	2382.39	1078.7	3137.46	999.903	2087.1	2275.19	1150.02	2310.73
Solyc02g072160.3	1812.28	1697.51	1561.04	576.106	1965.56	1743.02	2227.8	3017.31	1064.47	1077.47	3386.83	1580.27
Solyc04g054980.3	3704.11	2572.56	2898.11	3775.56	3316.66	3410.69	3643.5	4640.39	4000.71	3082.8	2685.89	3056.6
Solyc03g117280.3	1303.36	1626.78	858.233	479.176	904.626	551.296	1548.61	766.357	984.868	1401.1	1661.26	751.638
Solyc10g005260.3	2333.19	3266.25	3121.11	3666.13	4119.78	3293.08	3119.16	3029.05	4349.75	2840.32	2795.21	3646.55
Solyc07g049720.3	3596.23	3582.72	3166.49	2681.2	3133.4	2263.99	3102.09	2802.54	2864.79	2468.78	3267.86	4349.1
Solyc07g054730.1	3027.37	3638.94	3146.21	3424.58	2996.85	3751.57	1577.87	2841.27	2239.17	3383.94	1972.08	3497.38
Solyc12g005450.1	340.007	1070.01	782.933	1105.31	322.503	118.529	768.207	122.054	1417.6	1231.95	396.559	469.653
Solyc12g094520.2	2435.63	1660.33	986.631	699.613	640.515	774.571	3441.08	876.675	1472.71	2516.69	708.448	475.428
Solyc05g052710.3	853.286	602.108	1549.45	233.725	1212.76	1153.13	1170.6	1578.48	1124.69	1765.79	1707.35	802.645
Solyc01g080460.3	1044	782.558	860.164	349.415	978.289	2297.99	1751.02	4740.15	951.189	506.467	5891.59	1253.05
Solyc12g056580.2	3852.32	4202.96	2945.41	2907.89	2272.79	3456.63	3765.43	3866.99	2849.48	3767.22	4277.48	3720.65
Solyc09g008430.3	1419.96	1517.06	772.314	582.359	1414.88	266.46	1012.08	219.462	824.636	714.725	210.069	749.713
Solyc01g009430.3	1392.72	689.159	895.884	1235.07	1640.36	1539.95	876.731	2608.9	1157.35	295.276	1703.06	1314.64
Solyc11g011170.2	1466.82	1900.63	1473.19	826.246	1971.85	1823.87	1831.5	3557.17	1444.13	1325.81	4108.14	2257.8
Solyc01g006280.3	2976.15	2249.74	2576.63	2238.76	3110.04	2946.68	3354.5	3357.65	2600.46	2282.04	2873.45	2366.55
Solyc10g005960.1	2275.43	1734.69	1488.63	1341.38	1400.51	2602.12	2138.79	2527.92	1991.17	1532.11	2171.43	1800.66
Solyc06g036170.1	2055.3	1761.89	1291.69	1509.44	1339.42	418.066	2288.77	613.79	2140.17	1393.27	1159.67	1019.19
Solyc09g065700.3	2582.74	2432.01	1567.8	2146.52	1670.01	1207.34	2263.16	1740.44	1404.33	1429.45	1705.21	2303.03
Solyc01g007220.3	989.507	1332.98	1506.98	1731.44	1241.5	680.851	2104.64	565.673	2457.58	1577.09	668.792	1092.33
Solyc03g025320.3	2612.17	2166.32	2774.54	1364.83	2370.71	2484.51	2649.7	2908.17	1659.48	2082.58	3161.76	3329.92
Solyc05g052630.3	1943.05	2779.31	2684.75	2445.13	3110.04	2204.27	2116.84	3198.05	2084.04	1931.03	2915.25	2239.51
Solyc09g059030.3	2048.76	2181.73	1659.51	1754.89	2783.95	1089.73	2166.83	1258.09	2269.79	1528.2	1281.85	2504.18
Solyc08g083240.3	1682.6	3156.53	2225.23	2102.75	2019.46	1865.22	343.864	402.543	2423.9	2006.31	651.644	2807.33
Solyc04g080460.3	1981.19	1690.25	1079.31	1990.96	1419.37	894.938	1526.66	1028.07	1469.65	1068.67	932.451	1497.5
Solyc07g066470.3	3195.19	2868.17	3901.15	1604.03	3691.27	3302.27	3333.77	3836.48	2375.93	3274.44	3625.84	3034.46
Solyc04g080960.3	8244.07	8346.99	8058.13	10481.7	8585.41	6296.72	9729.4	8656.43	8766.86	10046.2	6959.08	8456.65
Solyc05g009600.3	4986.77	4650.92	3922.39	3763.06	4636.32	3407.01	4145.88	3784.84	3257.72	3687.04	3781.25	4560.83
Solyc08g006980.3	2782.17	3126.61	2226.19	2141.83	1884.71	1572.11	2831.39	1924.7	2764.77	2623.27	1995.66	2276.09
Solyc04g063240.3	1526.76	1083.61	1467.4	307.204	1419.37	2736.27	1533.98	5512.37	1045.08	1172.31	5593.63	1551.4
Solyc03g118390.3	1737.09	1596.85	1117.92	1417.99	1149.87	632.153	1849.79	609.096	1188.99	1479.31	680.582	1047.1
Solyc11g012510.2	1207.46	1280.39	626.539	766.056	759.993	260.028	1968.07	249.976	1735	1294.52	1071.78	473.503
Solyc06g076400.3	905.595	1014.7	695.082	288.444	980.984	1651.13	1676.64	5660.25	702.165	585.664	4335.36	564.931
Solyc01g109700.3	1240.15	1264.06	1429.75	1845.57	1174.13	2881.44	1110.85	2482.15	1719.69	1408.92	3528.31	2116.33
Solyc09g083120.3	2437.8	2421.13	2364.24	1584.49	2461.44	2058.17	2861.88	2786.11	1989.13	2051.29	3439.35	1892.09
Solyc02g070640.3	2331.01	1531.57	2771.64	1908.89	2185.65	2852.04	2426.56	2121.86	2643.32	2737.66	1526.22	2122.1
Solyc10g079770.2	3990.72	4117.73	1967.47	2019.11	3403.8	1920.35	2196.1	1560.88	1981.98	1410.87	2262.53	2914.16
Solyc09g007520.3	56.6678	788.906	1133.37	1745.51	106.004	414.391	40.2394	220.636	481.718	1897.79	109.322	2181.77
Solyc09g061620.3	1385.09	1302.15	994.354	988.838	885.761	612.858	1864.43	535.159	1919.73	1477.36	827.416	637.112
Solyc01g101120.3	1495.16	1161.6	839.891	2413.86	999.85	1380.08	647.489	555.11	2154.46	749.924	549.824	1070.19
Solyc09g064480.2	1176.95	1817.2	860.164	1099.06	698.906	818.675	2071.72	834.426	1638.04	1592.73	1151.09	600.54
Solyc01g060030.3	1914.72	2110.1	1707.78	2310.68	2463.24	1540.87	2333.89	1285.09	2982.16	1854.77	1163.96	2423.33
Solyc01g109500.3	1417.78	1609.55	1655.65	3098.62	711.483	2653.57	1199.87	1222.89	2221.82	5326.71	1428.69	1544.66
Solyc12g055720.2	2286.33	2350.4	1969.4	2778.13	2295.25	2871.34	2176.59	2700.44	3115.86	1916.36	2753.41	2016.24
Solyc04g081320.3	3649.62	2920.77	3181.93	1000.56	4161.1	3301.35	4617.78	5707.19	3309.77	3323.32	6094.15	3314.52
Solyc08g076480.3	1731.64	1141.65	1126.61	693.359	1620.6	1460.02	2420.46	2948.07	1537.01	903.428	2561.56	1331.97
Solyc05g053760.3	1256.5	1118.98	745.283	609.718	1473.27	1932.29	1215.72	6418.39	1065.49	559.265	4432.89	905.622
Solyc01g056940.2	2536.97	1873.42	2920.31	2562.38	2781.25	4668.56	2709.45	3566.55	3548.59	3404.48	2542.27	2226.04
Solyc01g104920.3	2161	1746.47	1480.91	1301.51	1659.23	1085.14	2026.6	1098.48	1056.31	1867.48	1138.23	1483.06
Solyc03g007480.3	1963.76	1270.41	879.472	1610.28	786.944	742.412	1051.1	565.673	1726.84	1184.04	645.213	1469.59
Solyc07g006000.3	1759.97	1360.18	2267.71	312.676	2262.01	1951.59	2203.41	2892.91	1670.7	1787.3	3188.55	1608.18
Solyc03g119520.3	1676.06	1624.96	1127.58	1206.15	1201.98	692.796	1929.05	475.306	1449.24	1682.68	755.606	1368.54
Solyc11g065920.2	2183.89	2020.32	1883.48	2071.48	1737.38	967.525	2075.38	1146.6	1436.99	1457.8	1213.26	2333.83
Solyc09g063030.3	3946.04	4175.76	2476.23	4449.38	2711.18	2395.38	2886.26	2702.79	2531.06	2052.27	3007.42	3263.51
Solyc09g007540.3	4705.61	4812.33	4547	4299.3	5025.3	4137.48	5128.7	3908.07	4037.45	4305.95	4086.71	5367.33
Solyc02g086145.1	2334.28	2174.48	1960.71	1394.54	1918.85	2270.42	1627.87	2558.44	1092.03	1492.03	2761.98	1626.46
Solyc01g090760.3	579.755	653.794	1096.69	164.155	1048.36	364.774	612.127	184.254	415.38	1186.97	282.951	1929.62
Solyc06g072350.3	640.782	791.626	776.175	313.458	1817.34	1262.47	2058.31	4199.12	878.727	838.897	1907.77	1314.64
Solyc01g096240.3	2450.88	2106.47	3128.84	922.394	3122.62	2665.52	3103.31	3848.22	2470.85	2836.41	4330	2626.4
Solyc02g069290.3	3150.51	3134.77	2602.7	2319.27	3326.54	3032.13	3116.73	5424.35	2482.07	1880.19	5327.83	3243.3
Solyc08g014570.3	873.992	1555.14	714.39	490.12	1064.53	276.567	2450.95	166.65	1213.48	939.604	562.686	266.586
Solyc02g085285.1	1609.58	1513.43	555.1	515.134	1017.82	168.145	2583.86	205.379	788.915	607.174	234.72	344.541
Solyc01g098690.2	642.961	1036.46	673.844	1016.98	295.553	118.529	559.694	98.5819	1425.76	1256.39	440.502	398.435
Solyc10g076250.2	2020.42	1614.99	1156.54	1246.01	989.968	434.605	607.249	399.022	543.974	691.259	221.859	1146.22
Solyc06g036310.3	1325.15	1252.27	772.314	1300.73	1226.23	599.994	1583.97	800.391	1652.33	1067.69	465.153	584.179
Solyc04g071610.3	1357.85	1593.23	955.738	2585.83	1035.78	1756.8	1359.6	1605.48	1442.09	1877.25	963.532	620.751
Solyc01g108560.3	527.446	847.847	1565.87	1592.3	702.5	1154.97	666.999	861.418	1388	1530.16	758.822	1496.54
Solyc07g007590.1	2132.67	2656.89	1620.89	2026.92	1839.79	638.585	2577.76	735.844	2820.91	1411.85	1651.62	1450.34
Solyc06g007980.3	2490.11	2013.07	2368.11	1753.33	2428.21	1316.68	2175.37	1198.24	1787.05	2489.32	1359.02	2062.43
Solyc10g081900.2	2116.32	1816.3	1011.73	691.014	1117.53	979.47	2733.84	1429.44	1205.32	1461.72	1947.43	934.495
Solyc09g082510.3	1696.76	1773.68	2340.11	1061.54	1578.38	2687.57	1298.64	1252.23	1246.14	1587.84	1683.77	2227.97
Solyc03g082920.3	2625.24	2539.01	3696.49	2900.07	1713.13	2550.66	2832.61	2222.79	2943.38	3436.74	1833.82	2078.79
Solyc04g076380.3	5260.3	4921.14	4450.46	5868.93	5106.15	4540.84	5122.6	4359.9	4749.82	5088.14	4047.05	5555.96
Solyc08g078010.3	1695.67	1181.55	2245.5	569.852	1871.24	1624.49	1752.24	2232.18	1389.02	1800.99	2268.96	1340.63
Solyc05g008600.3	1570.35	1453.58	2582.42	3340.16	1212.76	2075.63	1408.38	1522.15	2688.23	2257.59	1161.81	1289.62
Solyc04g017710.3	2161	2236.14	1894.1	2135.58	2248.54	1670.43	2180.24	1440	2771.92	1679.75	1684.84	3445.41
Solyc12g009070.1	1731.64	1623.15	2402.86	357.232	1885.61	3055.1	2107.08	5676.68	1794.19	2340.7	5653.65	1886.31
Solyc01g095900.3	1956.13	1415.5	1430.71	512.789	1464.29	1744.85	1629.09	2672.27	885.871	810.543	3304.3	1854.55
Solyc03g083470.3	1603.04	1648.54	561.858	942.718	1072.61	132.311	2124.15	109.144	1278.8	828.142	608.772	567.819
Solyc07g064500.3	7241.49	6919.7	5017.14	6287.92	6543.49	5931.03	6844.36	6506.41	6575.65	5242.62	5548.62	6541.46
Solyc03g119720.3	2878.07	3599.04	1290.73	1267.12	2047.31	1324.03	2416.8	1714.62	1114.48	1254.44	2080.33	1208.78
Solyc04g074980.3	1582.34	1474.44	1593.86	2001.91	1210.96	3265.51	859.66	2265.04	1293.09	1250.52	2152.14	1903.64
Solyc00g024150.3	1460.29	1285.83	2054.35	508.099	1937.71	2359.55	2214.39	3935.06	1677.85	1851.83	3809.11	1922.88
Solyc10g081720.2	1312.08	1416.4	1140.13	1894.04	645.905	1960.78	1175.48	1850.76	1148.16	1777.52	2062.11	1064.42
Solyc05g007980.3	684.373	924.017	1089.93	325.965	1652.04	1097.08	829.176	2058.48	453.141	616.951	2498.32	1230.92
Solyc09g082980.3	176.542	252.994	626.539	1663.44	573.139	3081.75	121.938	1971.64	356.185	834.987	693.443	922.946
Solyc04g050040.3	2002.99	2305.06	1250.18	979.458	1749.06	1410.4	1749.8	1444.69	1128.77	1089.2	2067.47	1644.75
Solyc06g074210.3	2205.68	2324.1	1849.69	2373.99	2510.85	1389.27	2226.58	1449.39	2559.64	1595.67	1479.06	3370.34
Solyc06g082100.3	2869.35	2737.59	2426.03	3440.22	2774.96	2487.27	2875.29	2355.4	3135.25	1718.86	1982.8	3740.87
Solyc01g079610.3	2014.98	1196.96	1019.45	404.915	404.252	422.661	2781.4	422.494	737.886	1157.64	787.76	411.909
Solyc02g084230.2	1728.37	1568.74	1762.81	1829.94	2024.85	1086.05	1692.49	907.189	2173.85	2687.8	888.507	2414.67
Solyc10g078600.2	856.555	1079.99	625.574	1016.98	468.034	1052.98	1597.38	1125.48	1808.48	1412.83	1568.02	706.405
Solyc01g097460.3	2373.51	1534.29	2685.72	779.345	2353.64	2747.29	2480.21	5211.93	2214.68	2268.35	5158.49	1972.93
Solyc08g041890.3	3294.36	3495.67	3173.24	4842.57	3454.11	3313.29	3195.99	2564.3	4780.44	2790.46	2366.5	4531.96
Solyc12g098150.2	3748.79	2434.73	1889.27	2635.08	2100.31	2537.8	2570.45	3440.98	2523.92	2033.69	2154.28	2080.72
Solyc08g077700.3	3085.13	2999.66	3498.58	3056.41	3760.44	4123.7	3755.68	3344.74	4141.55	3994.05	2519.76	3306.82
Solyc11g012850.2	870.722	719.083	1321.62	707.43	1253.18	3521.86	784.059	4552.37	908.324	953.293	4707.27	1763.12
Solyc03g006100.3	2166.45	1488.04	1421.06	1625.92	2460.55	1149.45	1435.21	3774.28	1071.62	604.241	3834.84	1217.44
Solyc07g043580.3	2951.08	3050.44	1922.1	2019.11	2720.17	2296.15	2382.66	2260.34	2362.66	1800.99	3492.94	2237.59
Solyc04g015490.3	1419.96	925.831	1973.26	267.338	1626.89	1200.91	1385.21	1788.56	893.015	1258.35	2152.14	1105.8
Solyc06g011280.3	3873.03	3887.4	4216.83	4262.56	4601.28	5062.74	4114.18	4241.37	5164.18	4219.91	3373.97	4874.58
Solyc02g078380.3	1430.86	2080.17	1441.33	2542.84	1285.52	1143.94	1027.93	604.401	1996.27	1495.94	644.141	1728.48
Solyc08g078190.1	1503.88	1834.43	1353.48	3185.39	1913.46	376.719	1633.96	406.064	4042.55	806.632	1278.64	1543.7
Solyc10g075110.2	603.73	456.115	7772.37	1607.94	283.875	664.312	284.115	724.108	268.415	968.936	169.342	5990.97
Solyc01g011000.3	2782.17	2380.32	2454.03	3132.23	3154.06	2843.77	3259.39	2881.17	3735.35	2589.04	2131.77	2450.28
Solyc09g009030.3	2117.41	2484.6	2494.57	3051.72	2471.33	2706.87	2121.71	2134.77	2948.48	2278.12	1588.38	3412.69
Solyc07g049670.3	2777.81	772.584	492.35	1122.51	595.598	1129.24	597.494	1601.96	1224.71	1287.68	599.126	390.736
Solyc06g071060.2	1008.03	644.727	1137.23	722.282	884.862	345.479	1721.76	426.015	1498.22	1312.12	439.431	580.33
Solyc06g084020.3	1429.77	1902.44	2901.97	2200.46	2385.98	2985.27	1326.68	2155.89	2046.28	2784.59	1987.08	1689.02
Solyc03g095620.3	1373.1	1073.64	1018.49	413.514	1508.31	812.243	1575.43	1634.82	863.418	723.525	1699.85	1166.43
Solyc02g070500.1	1655.35	1661.24	2462.71	2192.64	1511	2474.4	1896.13	3161.66	1600.28	1377.63	1910.99	2362.7
Solyc01g105070.3	895.787	1185.17	2926.1	938.81	853.421	129.555	1344.97	234.719	1154.29	2362.21	280.807	889.262
Solyc03g123560.3	2904.22	2971.55	2598.84	1685.32	2512.65	1073.19	2950.89	1290.95	2859.69	3363.41	2276.47	3759.15
Solyc12g007280.2	2139.21	2372.16	1570.69	1552.44	2048.21	1653.89	1586.41	2056.14	1292.07	1195.77	2325.77	1755.43
Solyc11g011160.1	1229.26	1701.14	1085.1	1610.28	1452.61	803.055	1374.24	717.066	1913.6	990.447	669.864	1685.17
Solyc01g066640.2	823.863	1061.85	915.192	157.901	1115.74	860.022	217.049	220.636	309.238	344.163	259.371	2637.95
Solyc01g080330.3	3722.64	3282.57	2577.6	3815.43	3037.28	2690.33	3993.46	3043.13	3403.66	2912.68	2695.53	2851.6
Solyc03g116750.3	2992.5	3002.38	1967.47	2370.87	1966.46	1765.07	2770.42	1749.83	2409.61	2710.28	1878.83	1938.28
Solyc03g096850.3	2627.42	1939.62	3251.44	953.662	2677.05	3588.02	3078.92	5289.39	2919.9	3098.45	5938.75	2855.45
Solyc12g017835.1	2495.56	2276.04	1952.99	2216.09	1909.87	1392.94	1860.77	1522.15	1429.84	1742.33	1743.79	2261.65
Solyc01g104670.3	1855.87	2171.76	1750.26	1716.59	1616.11	1081.46	2499.72	922.445	2522.9	2477.58	1477.99	1487.88
Solyc12g013810.2	2655.76	1712.92	2545.74	675.38	2850.42	2806.1	3282.56	5079.32	2695.37	2595.89	5048.09	2157.71
Solyc10g084350.2	1855.87	1800.88	2550.57	2596.77	2880.07	2754.64	2415.58	2062.01	3449.59	2434.56	1815.6	2194.28
Solyc06g036050.3	2660.12	2310.5	2766.81	2438.87	2883.66	3002.73	3303.29	2617.12	3660.85	3563.85	1920.63	2200.06
Solyc12g095910.2	3105.83	2612.46	2801.57	3025.92	2677.94	1426.94	2432.66	1535.06	2543.31	3061.29	1427.61	2333.83
Solyc04g051510.1	3841.42	4113.19	2761.02	3412.86	3061.53	2928.3	3611.79	3338.88	3461.84	2677.04	3627.98	3753.38
Solyc06g062510.3	2973.97	2575.28	2282.19	2613.19	3314.86	2197.83	3278.9	2422.3	3541.44	2726.91	2160.71	2803.48
Solyc06g005080.3	3270.39	3518.34	2791.91	4235.98	2995.96	2579.15	2985.03	2484.5	3026.05	2723.97	2170.36	4693.65
Solyc03g113920.3	911.044	1307.59	1377.61	207.148	1307.98	1407.64	1837.6	3533.69	1002.22	1630.86	4338.57	995.126
Solyc09g098540.3	3014.29	2598.86	1799.49	3039.99	1910.76	2296.15	2229.02	2713.35	1503.33	1960.36	2177.86	2253.95
Solyc08g013730.3	1098.48	890.466	847.614	2303.64	575.834	2080.22	791.375	1646.55	1686.01	805.654	1263.63	468.691
Solyc03g115630.3	4447.33	3476.63	2706.96	3673.16	3760.44	3149.74	3837.38	3560.69	4180.33	3003.6	2967.76	3290.46
Solyc02g070330.3	7978.17	6506.21	7726.03	7362.74	7652.94	8331.01	7395.52	7768.02	7654.42	6942.9	5931.24	7080.41
Solyc07g062520.3	542.703	908.602	1667.23	2042.56	797.724	1673.18	827.956	1501.03	1421.68	1702.24	1447.98	1933.47
Solyc03g119910.3	176.542	319.19	1110.2	165.718	552.477	991.415	85.3563	626.699	109.203	835.964	873.502	676.57
Solyc03g033950.3	2268.89	2658.7	2156.69	2605.37	2566.55	1721.88	2458.26	1515.11	2972.97	1973.07	1621.61	3506.04
Solyc05g008230.3	1486.44	1143.46	1068.69	944.282	1412.19	1464.61	1620.55	2394.13	1122.65	1001.2	2641.94	1879.58
Solyc08g082170.3	4999.84	3076.73	2776.47	2986.84	3528.67	2331.06	4141	2601.86	3203.63	2819.79	2791.99	4227.84
Solyc03g082490.3	4282.78	4668.15	3748.62	4092.15	4328.19	3260	3833.72	2679.32	4266.06	3815.13	3064.23	6502.97
Solyc11g069450.1	866.363	418.029	351.403	1363.27	585.716	1529.85	347.522	1193.55	1036.92	509.4	824.201	1095.22
Solyc04g063350.3	472.958	2066.57	1000.15	655.056	3007.63	309.645	847.466	102.103	542.953	347.096	204.71	1590.85
Solyc08g066800.3	1753.43	1470.81	1251.15	1245.23	1577.48	2354.95	1936.37	4193.25	1354.32	1115.6	3887.35	1602.4
Solyc10g054870.2	708.347	893.187	1400.78	60.1901	1254.98	1671.35	1576.65	3786.02	984.868	1045.2	4230.32	1018.22
Solyc10g050510.1	1579.07	1499.83	774.244	1444.56	1577.48	1830.3	2120.5	2151.2	1496.18	1146.88	2078.19	1078.86
Solyc03g120475.1	2556.59	2079.27	3092.15	3956.13	2992.36	2670.11	3430.11	3626.41	2339.19	2978.18	2513.33	2774.61
Solyc07g042440.3	1044	738.126	1962.64	242.324	1214.55	1815.6	1260.84	2882.35	962.415	1168.39	2916.32	1058.64
Solyc09g056340.3	1251.05	878.678	346.576	600.338	594.699	161.714	1514.47	187.775	1020.59	754.812	518.743	196.33
Solyc01g079090.3	3258.4	2899.91	3799.78	2149.65	3952.68	2807.02	3384.99	2946.9	2418.8	3130.71	3661.21	3306.82
Solyc11g066440.2	2217.67	1370.16	1245.36	759.803	1654.74	1220.2	2042.46	1991.59	1457.4	1027.6	1921.71	1472.48
Solyc04g063230.3	3474.17	2517.24	1987.74	2669.47	1611.62	2354.95	1840.04	2646.46	1816.65	1969.16	2503.68	2479.15
Solyc05g053470.3	2973.97	3747.76	3132.7	3000.13	2553.07	2611.31	3182.57	1858.97	2883.16	3614.69	1460.84	3292.38
Solyc04g077120.3	1661.89	2059.32	816.722	713.683	879.472	546.702	1716.88	616.137	1143.06	1321.9	1220.76	640.961
Solyc05g047460.3	1552.92	1752.82	1072.55	3419.89	918.101	2167.51	749.916	1969.29	1690.09	1262.26	1456.55	1387.79
Solyc06g073730.2	2193.7	1900.63	1412.37	2099.62	1846.98	1176.1	2074.16	1190.02	2233.05	1376.65	1122.16	1899.79
Solyc02g068040.3	856.555	1286.73	934.499	1271.81	846.234	1408.56	1294.98	2218.09	1336.97	914.183	1804.88	944.119
Solyc09g014790.3	1712.02	2312.31	1786.94	1797.11	1272.94	1237.66	2322.91	1364.89	2219.78	1877.25	1714.85	1457.08
Solyc08g021820.3	745.399	911.322	1115.03	30.4859	2215.3	231.544	1519.34	239.413	321.485	340.252	363.334	1136.6
Solyc09g014770.3	2945.64	2048.44	1871.89	1697.83	2325.8	1648.38	2764.33	3296.63	1705.4	1795.12	2616.22	2034.52
Solyc11g010670.1	1063.61	2230.7	1066.76	1878.4	866.896	752.52	1643.72	698.289	3260.78	1331.68	834.918	398.435
Solyc05g050110.3	1127.91	958.475	731.767	772.31	1101.36	2045.31	1701.03	3482.05	1070.6	627.707	3400.76	1081.74
Solyc02g069910.2	538.344	683.718	705.701	186.824	1032.19	271.054	1636.4	353.252	1314.52	850.63	1270.06	449.443
Solyc05g018510.3	1791.57	1672.12	1299.42	719.937	1305.28	1068.6	1109.63	1475.21	244.941	585.664	1822.03	1611.06
Solyc01g079450.3	2638.32	2357.65	1921.13	1905.76	2432.7	1374.57	2820.42	1557.36	1850.33	1771.66	1690.2	2235.67
Solyc03g113390.3	719.245	1276.76	953.807	1807.27	789.639	692.796	876.731	551.589	1507.41	1348.3	596.983	1275.19
Solyc05g014280.3	125.323	1332.98	596.612	227.472	120.377	196.629	380.445	640.783	505.191	1250.52	735.243	3070.07
Solyc06g076360.3	3296.54	3022.33	3409.76	2599.12	3771.22	3118.5	2732.62	1890.66	3064.83	2801.21	2286.11	3950.67
Solyc08g081730.3	3436.03	3153.81	2517.74	3778.69	2615.06	2553.42	3524	2760.29	3922.12	2987.96	2003.16	2704.36
Solyc04g076520.2	1757.79	1765.52	879.472	1496.94	1160.65	730.468	2229.02	783.961	1681.93	1030.53	979.609	840.179
Solyc07g043360.1	2320.11	1982.24	2584.35	2029.27	2995.96	3175.47	2659.46	2696.92	3114.84	2741.57	1945.28	2414.67
Solyc11g020230.1	1192.2	1535.19	704.736	1402.35	1208.26	188.36	1774.19	316.871	1541.09	926.894	1336.51	505.262
Solyc03g112075.1	1799.2	1469.9	1326.45	1333.56	1930.53	1177.94	1759.56	911.883	1757.45	1082.35	875.646	1422.43
Solyc12g008590.2	4494.19	3161.06	3167.45	4121.07	2915.1	3635.8	3587.4	3834.13	3322.02	4474.12	2966.69	3253.89
Solyc09g010930.3	2577.29	2097.4	2393.21	1115.47	2137.14	2618.66	2758.23	3986.7	1932.99	2015.11	3637.63	1924.81
Solyc07g017800.3	1287.01	1069.1	749.144	541.711	1252.28	1349.76	1683.96	2465.72	1242.06	729.391	2286.11	1011.49
Solyc04g008010.3	2967.43	2937.09	1991.6	2457.63	2757.9	1871.65	2842.37	2314.33	2500.44	1812.72	2554.06	2884.33
Solyc05g005873.1	1825.36	1347.49	2562.15	529.986	2483	1755.88	2026.6	2369.49	1916.67	2245.86	2535.84	1739.06
Solyc06g053590.3	2738.58	2825.55	2153.79	2804.7	2567.45	1993.86	2433.87	2046.75	2803.56	1705.17	2020.31	3829.41
Solyc04g064550.1	2892.24	2812.86	1463.53	1396.1	1355.59	958.337	2252.19	976.431	1054.27	1650.42	1725.57	1414.73
Solyc01g006370.3	1406.89	1738.31	2269.64	1536.02	1067.22	2200.59	698.703	1015.16	1105.3	1894.85	1371.88	1385.86
Solyc07g040950.3	1246.69	876.864	779.071	282.972	1102.26	1477.47	1449.84	2992.67	1073.66	652.15	2799.5	960.479
Solyc02g082550.3	1083.23	1230.51	511.658	528.423	806.707	299.538	2804.57	366.161	1316.56	805.654	586.265	355.127
Solyc01g060140.3	1507.15	1882.49	1286.87	1851.04	1160.65	2128.92	1458.37	2862.4	1762.56	1220.21	2513.33	1818.94
Solyc03g005080.3	2518.45	2385.76	1946.23	1618.1	2687.83	1446.23	2650.92	2012.71	1912.58	1763.84	2490.82	2550.37
Solyc03g083720.1	1360.03	976.611	916.157	272.028	1133.7	252.677	932.823	92.714	704.206	615.974	306.53	343.578
Solyc08g077530.3	2283.06	2637.85	929.672	610.5	1524.48	504.436	1079.15	356.773	800.142	981.647	1248.63	631.337
Solyc04g080010.3	436.996	501.454	692.186	949.753	389.878	1119.13	471.899	1065.62	974.662	1399.14	1291.5	359.939
Solyc06g065390.3	2114.14	1982.24	3040.02	833.282	3009.43	1802.74	2514.35	1939.95	2501.46	2712.24	2152.14	2195.24
Solyc06g053400.3	1798.11	1722.9	1422.02	1054.5	1985.33	989.577	2072.94	1117.26	1298.19	1084.31	964.604	1487.88
Solyc03g082940.3	2966.34	2889.03	2075.59	2749.99	2372.51	2280.53	2949.67	2081.96	2489.22	1944.72	2458.67	2453.17
Solyc05g055010.3	676.744	1524.31	670.947	1385.15	493.187	810.406	1420.57	906.015	1817.67	1270.08	885.292	1108.69
Solyc02g092270.3	2408.38	1980.43	2296.67	2325.53	2580.03	1947.91	2665.56	1998.63	3033.19	2840.32	1691.27	2350.19
Solyc07g009140.3	2574.03	2333.17	2063.04	2623.35	2483	2048.07	2444.85	2012.71	2911.74	2011.2	1792.02	2853.53
Solyc03g118020.3	3589.69	3018.7	3519.82	3962.39	3217.84	2852.96	3297.19	2363.62	3571.04	3074.98	2170.36	3007.51
Solyc07g063200.2	1187.84	1183.36	597.578	863.768	795.927	191.116	1443.74	362.641	1302.27	840.853	921.733	381.112
Solyc09g072870.3	2249.28	2013.98	2604.63	2460.76	2468.63	3558.62	2558.25	2432.86	3295.48	3231.42	1907.77	1957.53
Solyc06g008030.3	1765.42	1751.92	1370.86	1299.17	2275.49	653.286	1535.19	618.484	1085.91	831.076	1110.37	1495.58
Solyc10g074980.2	2480.31	2208.03	2219.44	1814.3	1979.94	2151.89	2798.47	4142.79	1623.76	1688.55	3474.72	1941.17
Solyc01g095030.3	775.913	1269.5	712.459	1242.89	924.389	2048.07	1115.73	3124.11	1372.69	622.818	2620.51	1123.13
Solyc09g082780.3	3529.75	2784.75	3027.47	2312.24	3409.19	2113.3	1875.4	1884.79	2040.16	3412.3	1934.57	1890.16
Solyc08g080630.3	422.829	271.13	1002.08	372.084	1129.21	156.201	660.902	28.1663	487.841	821.298	22.5074	1289.62
Solyc01g005210.3	3239.87	4457.77	2902.93	4664.34	3117.23	3913.29	2964.3	3567.73	2942.36	2579.27	3691.22	3157.65
Solyc08g079240.3	1480.99	1131.67	1558.14	574.542	1922.44	1580.38	1868.08	2775.55	1243.08	1230.97	2423.3	1602.4
Solyc04g063280.3	1895.1	2124.61	1592.9	2464.67	1696.96	1496.77	2327.79	1461.13	2582.09	2152.97	1274.35	1691.91
Solyc03g083420.3	1725.1	959.382	713.425	873.93	1367.27	400.609	1987.58	449.487	1334.93	843.786	606.629	605.352
Solyc05g005560.3	2106.52	2247.02	2038.91	1342.94	1569.4	2298.91	1946.12	2738	1389.02	2373.94	3486.51	1711.15
Solyc10g081955.1	843.478	878.678	1462.57	657.401	1070.82	1802.74	1095	2993.84	972.621	1418.69	2277.54	1479.22
Solyc06g007610.3	845.658	920.39	1310.04	376.775	865.099	1603.35	167.055	301.614	791.977	1069.64	407.277	852.69
Solyc01g079580.3	3562.44	3556.42	2139.31	1596.21	2757.9	2234.59	2610.68	1812.03	2720.89	1470.51	2425.44	2738.04
Solyc10g012080.3	1051.62	778.931	529.035	232.162	431.202	88.2074	1813.21	117.359	882.809	910.272	300.099	197.293
Solyc01g091950.3	2733.13	2655.98	2003.19	3062.66	2479.41	1816.52	2279.01	2138.29	2006.48	1755.04	2196.08	3375.15
Solyc09g065180.3	1018.93	588.506	2131.59	72.6972	1063.63	1680.54	1236.45	3869.34	889.953	1074.53	4013.82	961.442
Solyc07g024000.3	1971.39	1179.73	883.334	336.908	1029.49	326.184	1431.55	339.169	1156.33	1222.17	747.032	563.006
Solyc01g087260.3	2385.5	2068.38	1776.32	2145.74	1999.7	2686.65	2520.45	5663.77	2330	1537.98	5035.23	2688
Solyc08g007990.3	2310.3	2721.27	2479.13	3451.16	2762.39	2422.95	2114.4	1746.31	3197.5	2604.69	1656.98	4034.4
Solyc12g010790.2	1709.84	1524.31	1318.73	1313.24	1241.5	784.678	1716.88	674.817	1886.05	1606.42	947.455	1191.46
Solyc05g053300.3	1971.39	1342.95	1863.21	1178.01	1486.75	2487.27	1885.16	4484.3	1841.14	1859.65	4179.95	1577.38
Solyc02g087710.3	2551.14	2646.01	1636.34	1364.05	1569.4	1577.63	3308.17	1476.38	2265.71	2364.17	1834.89	1664
Solyc08g076470.3	1944.14	1537.01	1634.41	466.669	1679.89	2203.35	2231.46	4316.48	1406.37	1285.72	4861.6	1628.39
Solyc01g090790.3	738.861	729.965	722.113	161.028	1069.92	2026.01	1570.56	3721.47	948.127	426.293	3786.61	858.465
Solyc10g005730.3	2904.22	3477.53	2459.82	3363.61	2903.43	1958.02	2494.84	2279.12	2655.57	2229.24	2272.18	3051.78
Solyc09g055230.3	2032.41	2189.89	1345.76	2100.4	1681.69	1284.52	1740.05	1271	1806.44	1503.76	1333.3	1654.37
Solyc07g044760.3	2757.11	2547.17	2389.34	3244.8	2956.43	2717.89	2899.68	2140.64	3470	2428.7	1991.37	3513.74
Solyc09g010370.3	1632.47	1953.22	1658.54	2235.63	1549.63	1520.66	1487.64	1201.76	2059.55	2343.63	1219.69	1994.1
Solyc11g018777.1	3021.92	690.973	111.02	94.5845	317.113	34.9154	1038.91	31.6871	441.915	1203.59	93.2451	1261.71
Solyc06g008170.3	1264.13	1225.98	1741.57	1761.93	1466.98	2227.24	1657.13	1861.32	2048.32	2006.31	1219.69	1197.23
Solyc08g080200.3	1410.16	1011.07	934.499	754.331	1086.99	1510.55	1391.31	2993.84	748.092	712.77	2618.36	1135.64
Solyc12g088720.2	6812.12	5814.33	7717.34	6998.47	7088.78	9001.75	6724.86	7388.95	6232.74	6912.59	6467.13	6935.09
Solyc05g023800.3	2874.8	2475.53	2782.26	3109.56	2659.08	3330.75	3032.59	3114.72	3407.75	3454.34	2592.64	2207.76
Solyc01g097870.3	2519.54	2101.94	2147.03	2802.36	2298.85	3311.45	2822.86	2530.27	2943.38	2450.21	2054.61	2228.93
Solyc10g084050.2	4786.25	3798.54	2534.15	1758.8	2840.54	1750.37	3702.03	2469.24	2687.21	2270.3	2295.76	2715.9
Solyc09g014610.3	901.236	947.594	724.044	687.887	230.873	94.6392	506.041	73.9365	831.78	952.315	116.824	408.059
Solyc06g082530.2	394.495	759.889	1049.38	956.007	317.113	746.088	508.48	1533.89	503.15	1428.47	1256.13	378.225
Solyc03g097070.3	2201.33	2380.32	1840.04	2270.03	1832.61	1336.89	2397.29	1547.97	2315.72	2399.36	1340.8	1741.95
Solyc02g093430.3	1627.02	816.11	245.21	192.296	507.561	97.3957	2068.06	143.179	729.721	492.779	838.134	145.323
Solyc12g005400.2	1887.47	1335.7	1401.75	462.761	1903.58	1502.28	3153.31	2155.89	1903.4	1634.77	2351.49	2022.01
Solyc12g006050.2	1511.5	1138.93	1115.99	2088.68	1195.69	4595.06	853.563	8368.9	1142.04	1030.53	6439.27	830.555
Solyc01g100520.3	3077.5	2138.21	3036.16	1204.58	3398.41	2237.34	3553.26	3006.75	2741.3	2568.51	2755.55	2424.3
Solyc03g080160.3	1986.64	1400.99	2568.91	1625.13	2452.46	2632.44	2346.08	2174.67	2699.46	2408.16	1677.34	1916.15
Solyc04g074490.3	1897.28	2257.9	920.018	566.725	850.726	570.592	2825.29	766.357	998.136	2555.8	1004.26	694.856
Solyc09g072750.2	1485.35	1121.7	478.834	231.38	724.06	1131.08	1009.64	171.345	105.121	13.6883	157.552	435.969
Solyc02g070310.3	5356.2	5441.64	5522.04	5335.82	6368.31	6959.2	5934.7	5475.99	7515.62	5720.73	4615.09	5068.98
Solyc10g009030.3	2059.66	1459.02	1335.14	1245.23	1820.93	863.698	1582.75	828.558	1624.78	1211.41	879.933	2046.07
Solyc03g123800.2	1502.79	1440.89	1081.24	1108.44	1215.45	688.202	1760.78	616.137	1870.74	1485.18	833.847	988.389
Solyc09g018170.3	355.263	750.821	823.479	1426.58	360.233	828.782	587.739	1302.69	931.797	1123.42	1180.03	381.112
Solyc08g062610.3	1765.42	1828.09	1448.09	1360.14	1930.53	962.012	1379.11	968.215	1564.56	1170.35	1114.65	1798.73
Solyc04g078490.1	1910.36	1952.32	1217.36	1156.12	1744.57	1266.14	2830.17	1171.25	1810.52	1226.08	2214.3	1294.43
Solyc08g082280.3	3084.04	2850.94	2386.45	2587.39	2283.57	2618.66	3267.93	3842.35	2881.12	2512.78	3666.57	2433.92
Solyc04g011560.3	1407.98	1386.48	1103.44	1508.66	1650.25	956.499	1397.41	856.724	1752.35	982.625	931.379	1996.03
Solyc02g077670.3	1077.78	2096.49	934.499	1576.67	592.004	928.016	2118.06	1021.03	2758.65	1837.17	1124.3	1058.64
Solyc03g123760.3	1783.95	1661.24	1475.12	785.599	2164.99	984.983	1803.46	1641.86	1155.31	1075.51	2065.32	1395.49
Solyc12g098820.2	2347.35	2135.49	1487.67	2177.79	1619.7	1264.31	1979.05	1310.91	2007.5	1679.75	1156.45	1903.64
Solyc04g009540.1	1731.64	1300.33	2189.51	694.141	2289.86	1758.64	2119.28	2223.96	1834	1814.68	2138.21	1490.76
Solyc04g077860.3	1409.07	1393.73	1265.63	1258.52	2197.33	2245.61	1562.02	3070.12	1312.48	882.896	2458.67	1905.56
Solyc03g080060.1	1774.14	1323.91	1385.34	948.19	1767.93	1907.49	1587.63	4134.57	973.642	977.736	3623.7	1888.24
Solyc07g053630.3	1024.38	1031.93	1019.45	509.662	1277.44	1510.55	1055.98	3660.44	741.968	700.059	3660.14	1569.68
Solyc12g014290.2	1595.42	1646.73	1529.18	2280.19	2122.77	1511.47	1938.81	1293.3	2469.82	1996.54	1044.99	1545.62
Solyc08g016440.3	1022.2	756.262	213.352	75.8239	215.601	36.7531	1519.34	134.963	541.933	822.276	978.537	142.436
Solyc06g071990.3	950.275	1204.22	610.128	1055.28	470.729	331.697	1055.98	397.849	1386.98	856.497	360.119	517.773
Solyc07g049530.3	699.629	241.206	3391.42	472.923	885.761	90.9639	2207.07	267.58	2076.9	607.174	21.4356	480.24
Solyc03g078000.3	1135.54	1053.69	762.66	585.486	1555.92	631.234	1407.16	1889.49	804.224	1063.78	2266.82	904.66
Solyc01g008560.3	1160.6	1580.53	873.68	519.042	781.554	456.657	1744.93	516.382	1087.95	1512.56	738.458	406.135
Solyc05g056000.3	3146.15	2672.31	2365.21	2237.2	3062.43	1913.92	2881.39	2498.58	3443.47	2534.29	2519.76	3950.67
Solyc01g109510.3	2021.51	1626.78	1268.52	1955.79	1438.24	1364.46	1919.3	1259.27	2045.26	1026.62	1161.81	1675.55
Solyc07g062580.3	2543.51	2202.59	1736.74	1131.89	1613.41	1542.71	1464.47	711.198	1613.55	1166.44	1346.16	2406.01
Solyc08g068730.1	300.775	973.891	2063.04	1303.86	651.295	315.158	645.05	404.89	928.736	2409.14	419.067	816.119
Solyc06g069570.3	916.493	643.82	595.647	300.169	662.075	155.282	1798.58	154.914	940.983	950.359	297.955	272.36
Solyc07g044970.1	456.612	774.397	519.381	1516.48	701.602	147.931	296.308	89.1932	790.956	44.9759	97.5322	1075.97
Solyc10g050890.2	1106.11	926.738	1546.56	2542.84	890.252	1708.1	958.43	1313.25	1601.3	1889.96	1344.01	1238.61
Solyc04g074510.3	3428.4	2432.01	2673.17	2732.01	2315.02	2325.55	2304.62	2637.07	2967.87	2958.63	2237.88	3138.4
Solyc01g107880.3	2664.48	2806.51	1826.52	2468.58	1984.43	1749.45	2371.69	2081.96	1460.46	1515.49	2263.6	2372.33
Solyc04g079560.3	502.382	805.228	728.871	1502.41	448.27	1662.16	380.445	800.391	1868.7	1143.95	959.245	510.074
Solyc08g008210.3	4050.66	3445.8	2850.8	3738.82	3288.81	3097.37	3745.92	3290.76	3907.83	3205.02	2543.34	3444.44
Solyc10g049970.2	806.426	1287.64	1376.65	844.225	1426.56	513.624	1199.87	549.242	866.48	1089.2	424.426	979.728
Solyc01g096510.2	795.529	781.652	726.94	446.345	1172.33	178.252	2294.87	220.636	1350.24	739.168	959.245	434.044
Solyc11g011440.1	1427.59	916.763	844.718	1324.96	959.424	1750.37	1409.6	7682.35	1080.8	439.003	3224.99	1191.46
Solyc07g008250.3	1944.14	2018.51	3968.73	2166.85	2568.35	1652.97	2198.54	1529.19	2459.62	1819.57	1927.06	2696.66
Solyc02g077660.3	2078.18	2446.52	1366.03	1528.99	1492.14	1517.9	2263.16	1970.47	1222.67	1438.25	2435.09	1958.49
Solyc06g082870.3	5396.52	5378.16	5788.49	5320.18	5994.61	6367.47	6006.65	5197.85	6857.34	5625.89	4481.12	5970.76
Solyc11g013310.2	1685.87	1271.32	1197.09	1277.28	1674.5	674.419	943.797	812.127	1186.94	768.5	932.451	1716.93
Solyc04g007070.3	1518.04	1768.24	979.873	1819.77	1488.55	882.074	1692.49	971.736	1764.6	1460.74	655.931	1082.7
[truncated: 18,286 more rows]

## Sheet: Supplementary Figure 1a-d
Supplementary Figure 1a
[truncated: 114 more rows]
[truncated: 2 more columns]

## Sheet: Supplementary Figure 1e
Supplementary Figure 1e
[truncated: 4,311 more rows]
[truncated: 2 more columns]

## Sheet: Supplementary Figure 1f
Supplementary Figure 1f
[truncated: 1,175 more rows]
[truncated: 1 more columns]

## Sheet: Supplementary Figure 2a-b
Supplementary Figure 2a					Supplementary Figure 2b
[truncated: 652 more rows]

[truncated: 16 more sheets: Supplementary Figure 2c-f, Supplementary Figure 3a-b, Supplementary Figure 3c-f, Supplementary Figure 4, Supplementary Figure 5, Supplementary Figure 6a-b, Supplementary Figure 6c-d, Supplementary Figure 7, Supplementary Figure 8, Supplementary Figure 9, Supplementary Figure 10, Supplementary Figure 11, Supplementary Figure 12, Supplementary Figure 13a, Supplementary Figure 13b, Supplementary Figure 13c]
